# Supplementary material for: Cost-effectiveness of incorporating Ebola prediction score tools and rapid diagnostic tests into a screening algorithm: A decision analytic model
Source: PLoS One. 2023 Oct 17;18(10):e0293077. doi: 10.1371/journal.pone.0293077 (PMC10581462; doi:10.1371/journal.pone.0293077)
Supplement: S1 Data — (ZIP) [file pone.0293077.s010.zip]

Archive with 32 entries (32 files):
- Supporting Outputs Data/._Cost Effectiveness Scatterplot Report.xls
- Supporting Outputs Data/._Incremental Cost Effectiveness comparing Al4 to Alg1 Output Report.xls
- Supporting Outputs Data/._Incremental Cost Effectiveness comparing Alg2 to Alg1 Output Report.xls
- Supporting Outputs Data/._Incremental Cost Effectiveness comparing Alg3 to Alg1 Output Report.xls
- Supporting Outputs Data/._Incremental Cost Effectiveness comparing Alg5 to Alg1 Output Report.xls
- Supporting Outputs Data/._Incremental Cost Effectiveness comparing Alg6 to Alg1 Output Report.xls
- Supporting Outputs Data/._Incremental Cost Effectiveness comparing Alg7 to Alg1 Output Report.xls
- Supporting Outputs Data/._Incremental Cost Effectiveness comparing Alg8 to Alg1 Output Report.xls
- Supporting Outputs Data/._Monte Carlo Acceptability curve Output Report571718878.xlsx
- Supporting Outputs Data/._Monte Carlo Simulation All Data Report.xls
- Supporting Outputs Data/._Monte Carlo Simulation All Statistics Report.xls
- Supporting Outputs Data/._Monte Carlo Summary Text Report.xls
- Supporting Outputs Data/1-Way CE Sensitivity Analysis_cost of SOC.xls
- Supporting Outputs Data/1-Way CE Sensitivity Analysis_Prevalence_EVD in suspected population.xls
- Supporting Outputs Data/1-Way CE Sensitivity Analysis_Sensitivity of WHO case definition for the suspect.xls
- Supporting Outputs Data/1-Way Sensitivity Analysis Sensitivity of the ECPS as conditional test- Text Report.xls
- Supporting Outputs Data/1-Way Sensitivity Analysis Sensitivity of the QuickNavi RDT- Text Report.xls
- Supporting Outputs Data/1-Way Sensitivity Analysis_Cost of QuickNavi Ebola RDT - Text Report.xls
- Supporting Outputs Data/1-Way Sensitivity Analysis_Sensitivity of ECPS as a_Joint test - Text Report.xls
- Supporting Outputs Data/1-Way Sensitivity Analysis_Sensitivity of the ECPS at cutoff - Text Report.xls
- Supporting Outputs Data/Cost Effectiveness Scatterplot Report.xls
- Supporting Outputs Data/Incremental Cost Effectiveness comparing Al4 to Alg1 Output Report.xls
- Supporting Outputs Data/Incremental Cost Effectiveness comparing Alg2 to Alg1 Output Report.xls
- Supporting Outputs Data/Incremental Cost Effectiveness comparing Alg3 to Alg1 Output Report.xls
- Supporting Outputs Data/Incremental Cost Effectiveness comparing Alg5 to Alg1 Output Report.xls
- Supporting Outputs Data/Incremental Cost Effectiveness comparing Alg6 to Alg1 Output Report.xls
- Supporting Outputs Data/Incremental Cost Effectiveness comparing Alg7 to Alg1 Output Report.xls
- Supporting Outputs Data/Incremental Cost Effectiveness comparing Alg8 to Alg1 Output Report.xls
- Supporting Outputs Data/Monte Carlo Acceptability curve Output Report571718878.xlsx
- Supporting Outputs Data/Monte Carlo Simulation All Data Report.xls
- Supporting Outputs Data/Monte Carlo Simulation All Statistics Report.xls
- Supporting Outputs Data/Monte Carlo Summary Text Report.xls
