# Supplementary material for: Cost-effectiveness of incorporating Ebola prediction score tools and rapid diagnostic tests into a screening algorithm: A decision analytic model
Source: PLoS One. 2023 Oct 17;18(10):e0293077. doi: 10.1371/journal.pone.0293077 (PMC10581462; doi:10.1371/journal.pone.0293077)
Supplement: S1 Data — (ZIP) [file pone.0293077.s010.zip › Supporting Outputs Data/1-Way CE Sensitivity Analysis_cost of SOC.xls]

VARIABLE	VARIABLENAME	STRATEGYINDEX	STRATEGY	COST	EFF	CE	INCRCOST	INCREFF	INCRCE	DOMINATED
171.0	cSOC	3	Alg. 4	51.850965536000004	0.7948116371721273	65.2367971365912	0.0	0.0	0.0
171.0	cSOC	6	Alg. 7	57.11537166926462	0.8567261406163731	66.66701173396305	5.264406133264615	0.06191450344424576	85.02702663205935
171.0	cSOC	7	Alg. 8	64.75341628556802	0.8083843480000849	80.10226378796887	7.638044616303404	-0.04834179261628824	-158.00085604872353	(Dominated)
171.0	cSOC	2	Alg. 3	68.19085756800004	0.7738706682802716	88.116607028842	11.075485898735423	-0.08285547233610147	-133.67235242843043	(Dominated)
171.0	cSOC	1	Alg. 2	137.48914279680002	0.35922157688713363	382.7418831246841	80.3737711275354	-0.49750456372923946	-161.55383686345	(Dominated)
171.0	cSOC	5	Alg. 6	140.04580692839681	0.3615087449725194	387.3925842071748	82.9304352591322	-0.4952173956438537	-167.46268606196824	(Dominated)
171.0	cSOC	4	Alg. 5	143.69701718847043	0.34392962499844726	417.8093619853747	86.58164551920581	-0.5127965156179258	-168.84210965215686	(Dominated)
171.0	cSOC	0	Alg. 1	150.9093856704	0.31038576466416967	486.1994422768729	93.7940140011354	-0.5463403759522034	-171.67688519755487	(Dominated)
256.5	cSOC	3	Alg. 4	70.23051407599999	0.7948116371721273	88.36120508486039	0.0	0.0	0.0
256.5	cSOC	6	Alg. 7	74.24321155470422	0.8567261406163731	86.65921119354408	4.012697478704226	0.06191450344424576	64.81029896844242
256.5	cSOC	7	Alg. 8	85.52782360808801	0.8083843480000849	105.8009396392705	11.284612053383796	-0.04834179261628824	-233.43387662421046	(Dominated)
256.5	cSOC	2	Alg. 3	93.52102258800005	0.7738706682802716	120.84838774911375	19.277811033295833	-0.08285547233610147	-232.66792753405355	(Dominated)
256.5	cSOC	1	Alg. 2	193.86682739880004	0.35922157688713363	539.6859205362056	119.62361584409582	-0.49750456372923946	-240.44727338260049	(Dominated)
256.5	cSOC	5	Alg. 6	196.06033708824882	0.3615087449725194	542.3391268256944	121.8171255335446	-0.4952173956438537	-245.98716968567885	(Dominated)
256.5	cSOC	4	Alg. 5	201.3230555291014	0.34392962499844726	585.3611928021912	127.07984397439718	-0.5127965156179258	-247.81729224751942	(Dominated)
256.5	cSOC	0	Alg. 1	212.87800273890002	0.31038576466416967	685.8497617286964	138.63479118419582	-0.5463403759522034	-253.75168537118017	(Dominated)
342.0	cSOC	3	Alg. 4	88.610062616	0.7948116371721273	111.4856130331296	0.0	0.0	0.0
342.0	cSOC	6	Alg. 7	91.37105144014382	0.8567261406163731	106.65141065312511	2.7609888241438227	0.06191450344424576	44.59357130482526
342.0	cSOC	7	Alg. 8	106.30223093060802	0.8083843480000849	131.49961549057215	14.931179490464203	-0.04834179261628824	-308.8668971996977	(Dominated)
342.0	cSOC	2	Alg. 3	118.85118760800006	0.7738706682802716	153.5801684693855	27.480136167856244	-0.08285547233610147	-331.66350263967666	(Dominated)
342.0	cSOC	1	Alg. 2	250.24451200080006	0.35922157688713363	696.6299579477269	158.87346056065624	-0.49750456372923946	-319.340709901751	(Dominated)
342.0	cSOC	5	Alg. 6	252.0748672481008	0.3615087449725194	697.2856694442139	160.70381580795697	-0.4952173956438537	-324.5116533093894	(Dominated)
342.0	cSOC	4	Alg. 5	258.9490938697324	0.34392962499844726	752.9130236190077	167.57804242958858	-0.5127965156179258	-326.79247484288203	(Dominated)
342.0	cSOC	0	Alg. 1	274.84661980740003	0.31038576466416967	885.50008118052	183.47556836725622	-0.5463403759522034	-335.82648554480545	(Dominated)
427.5	cSOC	3	Alg. 4	106.989611156	0.7948116371721273	134.6100209813988	0.0	0.0	0.0
427.5	cSOC	6	Alg. 7	108.4988913255834	0.8567261406163731	126.64361011270613	1.5092801695834055	0.06191450344424576	24.376843641207877
427.5	cSOC	7	Alg. 8	127.07663825312802	0.8083843480000849	157.19829134187378	18.577746927544624	-0.04834179261628824	-384.2999177751852	(Dominated)
427.5	cSOC	2	Alg. 3	144.1813526280001	0.7738706682802716	186.3119491896573	35.6824613024167	-0.08285547233610147	-430.6590777453003	(Dominated)
427.5	cSOC	1	Alg. 2	306.62219660280005	0.35922157688713363	853.5739953592482	198.12330527721664	-0.49750456372923946	-398.2341464209015	(Dominated)
427.5	cSOC	5	Alg. 6	308.0893974079528	0.3615087449725194	852.2322120627335	199.5905060823694	-0.4952173956438537	-403.0361369331	(Dominated)
427.5	cSOC	4	Alg. 5	316.57513221036345	0.34392962499844726	920.4648544358245	208.07624088478005	-0.5127965156179258	-405.7676574382447	(Dominated)
427.5	cSOC	0	Alg. 1	336.81523687590004	0.31038576466416967	1085.1504006323437	228.31634555031664	-0.5463403759522034	-417.90128571843076	(Dominated)
513.0	cSOC	3	Alg. 4	125.369159696	0.7948116371721273	157.734428929668	0.0	0.0	0.0
513.0	cSOC	6	Alg. 7	125.62673121102299	0.8567261406163731	146.63580957228714	0.25757151502298825	0.06191450344424576	4.160115977590491
513.0	cSOC	7	Alg. 8	147.85104557564802	0.8083843480000849	182.8969671931754	22.22431436462503	-0.04834179261628824	-459.7329383506724	(Dominated)
513.0	cSOC	2	Alg. 3	169.51151764800008	0.7738706682802716	219.043729909929	43.884786436977095	-0.08285547233610147	-529.6546528509232	(Dominated)
513.0	cSOC	1	Alg. 2	362.9998812048	0.35922157688713363	1010.5180327707694	237.373149993777	-0.49750456372923946	-477.1275829400518	(Dominated)
513.0	cSOC	5	Alg. 6	364.1039275678047	0.3615087449725194	1007.1787546812528	238.47719635678172	-0.4952173956438537	-481.5606205568105	(Dominated)
513.0	cSOC	4	Alg. 5	374.2011705509944	0.34392962499844726	1088.0166852526409	248.5744393399714	-0.5127965156179258	-484.74284003360725	(Dominated)
513.0	cSOC	0	Alg. 1	398.7838539444	0.31038576466416967	1284.800720084167	273.15712273337704	-0.5463403759522034	-499.976085892056	(Dominated)
