# Supplementary material for: Cost-effectiveness of incorporating Ebola prediction score tools and rapid diagnostic tests into a screening algorithm: A decision analytic model
Source: PLoS One. 2023 Oct 17;18(10):e0293077. doi: 10.1371/journal.pone.0293077 (PMC10581462; doi:10.1371/journal.pone.0293077)
Supplement: S1 Data — (ZIP) [file pone.0293077.s010.zip › Supporting Outputs Data/1-Way CE Sensitivity Analysis_Prevalence_EVD in suspected population.xls]

VARIABLE	VARIABLENAME	STRATEGYINDEX	STRATEGY	COST	EFF	CE	INCRCOST	INCREFF	INCRCE	DOMINATED
0.02	pPrevEvd	3	Alg. 4	67.18446535999999	0.8396930537619242	80.0107432817333	0.0	0.0	0.0
0.02	pPrevEvd	6	Alg. 7	74.81138720004637	0.8571235815394944	87.28191454688057	7.6269218400463785	0.01743052777757026	437.5611534758438
0.02	pPrevEvd	2	Alg. 3	89.76890568000005	0.7949992056659555	112.91697531295313	14.957518479953677	-0.06212437587353892	-240.76730381004344	(Dominated)
0.02	pPrevEvd	7	Alg. 8	92.05496943568002	0.8037425128359096	114.53291068413819	17.243582235633653	-0.05338106870358483	-323.02804448116365	(Dominated)
0.02	pPrevEvd	1	Alg. 2	242.929390968	0.3336553788373039	728.0847436493945	168.11800376795364	-0.5234682027021905	-321.16182587617203	(Dominated)
0.02	pPrevEvd	5	Alg. 6	246.38139382196803	0.33331338131457255	739.1884263699561	171.57000662192166	-0.5238102002249219	-327.54231694657767	(Dominated)
0.02	pPrevEvd	4	Alg. 5	251.705654461204	0.3181959619386763	791.0397508743795	176.89426726115764	-0.5389276196008181	-328.23381253345786	(Dominated)
0.02	pPrevEvd	0	Alg. 1	254.07286445400004	0.3084172168133117	823.7959835030647	179.26147725395367	-0.5487063647261827	-326.6983741721482	(Dominated)
0.04	pPrevEvd	3	Alg. 4	77.38713072	0.8183209506239256	94.56818948726229	0.0	0.0	0.0
0.04	pPrevEvd	6	Alg. 7	82.69694160009276	0.8569343239570556	96.50324335034692	5.309810880092755	0.038613373333129974	137.512224955932
0.04	pPrevEvd	7	Alg. 8	98.83937967136002	0.8059529105331359	122.63666819687766	16.142438071267264	-0.05098141342391971	-316.633788416966	(Dominated)
0.04	pPrevEvd	2	Alg. 3	103.61761136000005	0.7849379973870584	132.00738364676909	20.920669759907298	-0.07199632656999722	-290.57968311157555	(Dominated)
0.04	pPrevEvd	1	Alg. 2	246.41278193600002	0.34582975886103234	712.5262520713786	163.71584033590727	-0.5111045650960233	-320.31770310083084	(Dominated)
0.04	pPrevEvd	5	Alg. 6	249.092571643936	0.3467397449612139	718.3848268441201	166.39563004384325	-0.5101945789958418	-326.1415093263847	(Dominated)
0.04	pPrevEvd	4	Alg. 5	255.154911322408	0.3304500872052339	772.1435738763718	172.45796972231523	-0.5264842367518217	-327.565305252643	(Dominated)
0.04	pPrevEvd	0	Alg. 1	263.96512890800005	0.3093546205518155	853.2768265660577	181.26818730790728	-0.5475797034052401	-331.03525601963105	(Dominated)
0.06	pPrevEvd	3	Alg. 4	87.58979607999999	0.7969488474859272	109.90642166848315	0.0	0.0	0.0
0.06	pPrevEvd	6	Alg. 7	90.58249600013917	0.856745066374617	105.72864619278873	2.992699920139188	0.0597962188886898	50.04831368535318
0.06	pPrevEvd	7	Alg. 8	105.62378990704	0.8081633082303622	130.696096731148	15.041293906900833	-0.048581758144254805	-309.60785450041584	(Dominated)
0.06	pPrevEvd	2	Alg. 3	117.46631704000005	0.7748767891081614	151.59354195548562	26.883821039860877	-0.08186827726645562	-328.37897580722813	(Dominated)
0.06	pPrevEvd	1	Alg. 2	249.89617290400003	0.35800413888476085	698.0259325561594	159.31367690386085	-0.49874092748985616	-319.43172922599405	(Dominated)
0.06	pPrevEvd	5	Alg. 6	251.80374946590402	0.36016610860785525	699.1322710490372	161.22125346576485	-0.49657895776676175	-324.6638846535436	(Dominated)
0.06	pPrevEvd	4	Alg. 5	258.604168183612	0.3427042124717915	754.5987436757816	168.02167218347282	-0.5140408539028255	-326.8644328710023	(Dominated)
0.06	pPrevEvd	0	Alg. 1	273.85739336200004	0.3102920242903193	882.57954418374	183.27489736186087	-0.5464530420842977	-335.39002118609903	(Dominated)
0.08	pPrevEvd	3	Alg. 4	97.79246144	0.7755767443479288	126.08998677780063	0.0	0.0	0.0
0.08	pPrevEvd	6	Alg. 7	98.46805040018558	0.8565558087921784	114.9581257747052	0.6755889601855785	0.08097906444424963	8.342760747139657
0.08	pPrevEvd	7	Alg. 8	112.40820014272003	0.8103737059275886	138.71155902578647	13.940149742534459	-0.04618210286458979	-301.8517754249578	(Dominated)
0.08	pPrevEvd	2	Alg. 3	131.31502272000006	0.7648155808292643	171.69501512720166	32.84697231981448	-0.09174022796291414	-358.0432820931383	(Dominated)
0.08	pPrevEvd	1	Alg. 2	253.37956387200006	0.37017851890848935	684.4793820536011	154.9115134718145	-0.48637728988368906	-318.5007127056849	(Dominated)
0.08	pPrevEvd	5	Alg. 6	254.514927287872	0.37359247225449665	681.2635322975478	156.04687688768644	-0.48296333653768175	-323.1029460877334	(Dominated)
0.08	pPrevEvd	4	Alg. 5	262.05342504481604	0.35495833773834917	738.2653037945647	163.58537464463046	-0.5015974710538292	-326.1287866961259	(Dominated)
0.08	pPrevEvd	0	Alg. 1	283.749657816	0.3112294280288232	911.7057458645002	185.28160741581445	-0.5453263807633553	-339.76278051403773	(Dominated)
0.1	pPrevEvd	6	Alg. 7	106.35360480023198	0.8563665512097397	124.19168479898282	0.0	0.0	0.0
0.1	pPrevEvd	3	Alg. 4	107.9951268	0.7542046412099304	143.19074810617602	1.6415219997680168	-0.10216190999980934	-16.067847593795772	(Dominated)
0.1	pPrevEvd	7	Alg. 8	119.19261037840002	0.8125841036248149	146.68341387272997	12.839005578168042	-0.04378244758492478	-293.24549645755263	(Dominated)
0.1	pPrevEvd	2	Alg. 3	145.16372840000008	0.7547543725503673	192.33241128432525	38.810123599768104	-0.10161217865937244	-381.9436224260935	(Dominated)
0.1	pPrevEvd	1	Alg. 2	256.86295484000004	0.3823528989322178	671.7954945740736	150.50935003976807	-0.4740136522775219	-317.52112901518075	(Dominated)
0.1	pPrevEvd	5	Alg. 6	257.22610510984003	0.38701883590113806	664.634589453282	150.87250030960806	-0.46934771530860164	-321.45144290391954	(Dominated)
0.1	pPrevEvd	4	Alg. 5	265.50268190602003	0.36721246300490684	723.0219795194486	159.14907710578805	-0.48915408820483286	-325.3557129407953	(Dominated)
0.1	pPrevEvd	0	Alg. 1	293.64192227000007	0.312166831767327	940.6570217839977	187.2883174697681	-0.5441997194424126	-344.1536457638453	(Dominated)
