# Supplementary material for: Cost-effectiveness of incorporating Ebola prediction score tools and rapid diagnostic tests into a screening algorithm: A decision analytic model
Source: PLoS One. 2023 Oct 17;18(10):e0293077. doi: 10.1371/journal.pone.0293077 (PMC10581462; doi:10.1371/journal.pone.0293077)
Supplement: S1 Data — (ZIP) [file pone.0293077.s010.zip › Supporting Outputs Data/1-Way CE Sensitivity Analysis_Sensitivity of WHO case definition for the suspect.xls]

VARIABLE	VARIABLENAME	STRATEGYINDEX	STRATEGY	COST	EFF	CE	INCRCOST	INCREFF	INCRCE	DOMINATED
0.74	pSeWhoD	3	Alg. 4	88.610062616	0.7948116371721273	111.4856130331296	0.0	0.0	0.0
0.74	pSeWhoD	6	Alg. 7	91.37105144014382	0.8567261406163731	106.65141065312511	2.7609888241438227	0.06191450344424576	44.59357130482526
0.74	pSeWhoD	7	Alg. 8	106.30223093060802	0.8083843480000849	131.49961549057215	14.931179490464203	-0.04834179261628824	-308.8668971996977	(Dominated)
0.74	pSeWhoD	2	Alg. 3	118.85118760800006	0.7738706682802716	153.5801684693855	27.480136167856244	-0.08285547233610147	-331.66350263967666	(Dominated)
0.74	pSeWhoD	1	Alg. 2	250.24451200080006	0.35922157688713363	696.6299579477269	158.87346056065624	-0.49750456372923946	-319.340709901751	(Dominated)
0.74	pSeWhoD	5	Alg. 6	252.0748672481008	0.3615087449725194	697.2856694442139	160.70381580795697	-0.4952173956438537	-324.5116533093894	(Dominated)
0.74	pSeWhoD	4	Alg. 5	260.11836127011037	0.34188483399844727	760.8362097491921	168.74730982996655	-0.5148413066179258	-327.7656778134109	(Dominated)
0.74	pSeWhoD	0	Alg. 1	284.01073481040004	0.2941572646641697	965.5064447741801	192.63968337025622	-0.5625688759522034	-342.42861915208965	(Dominated)
0.7725	pSeWhoD	3	Alg. 4	88.610062616	0.7948116371721273	111.4856130331296	0.0	0.0	0.0
0.7725	pSeWhoD	6	Alg. 7	91.37105144014382	0.8567261406163731	106.65141065312511	2.7609888241438227	0.06191450344424576	44.59357130482526
0.7725	pSeWhoD	7	Alg. 8	106.30223093060802	0.8083843480000849	131.49961549057215	14.931179490464203	-0.04834179261628824	-308.8668971996977	(Dominated)
0.7725	pSeWhoD	2	Alg. 3	118.85118760800006	0.7738706682802716	153.5801684693855	27.480136167856244	-0.08285547233610147	-331.66350263967666	(Dominated)
0.7725	pSeWhoD	1	Alg. 2	250.24451200080006	0.35922157688713363	696.6299579477269	158.87346056065624	-0.49750456372923946	-319.340709901751	(Dominated)
0.7725	pSeWhoD	5	Alg. 6	252.0748672481008	0.3615087449725194	697.2856694442139	160.70381580795697	-0.4952173956438537	-324.5116533093894	(Dominated)
0.7725	pSeWhoD	4	Alg. 5	259.61167872994656	0.3427709100984473	757.3912227714524	168.24062728980275	-0.5139552305179258	-327.3449072991482	(Dominated)
0.7725	pSeWhoD	0	Alg. 1	280.03961830910004	0.30118961466416966	929.7784673663062	188.66856686895622	-0.5555365259522034	-339.61505329568314	(Dominated)
0.8049999999999999	pSeWhoD	3	Alg. 4	88.610062616	0.7948116371721273	111.4856130331296	0.0	0.0	0.0
0.8049999999999999	pSeWhoD	6	Alg. 7	91.37105144014382	0.8567261406163731	106.65141065312511	2.7609888241438227	0.06191450344424576	44.59357130482526
0.8049999999999999	pSeWhoD	7	Alg. 8	106.30223093060802	0.8083843480000849	131.49961549057215	14.931179490464203	-0.04834179261628824	-308.8668971996977	(Dominated)
0.8049999999999999	pSeWhoD	2	Alg. 3	118.85118760800006	0.7738706682802716	153.5801684693855	27.480136167856244	-0.08285547233610147	-331.66350263967666	(Dominated)
0.8049999999999999	pSeWhoD	1	Alg. 2	250.24451200080006	0.35922157688713363	696.6299579477269	158.87346056065624	-0.49750456372923946	-319.340709901751	(Dominated)
0.8049999999999999	pSeWhoD	5	Alg. 6	252.0748672481008	0.3615087449725194	697.2856694442139	160.70381580795697	-0.4952173956438537	-324.5116533093894	(Dominated)
0.8049999999999999	pSeWhoD	4	Alg. 5	259.1049961897828	0.34365698619844726	753.9640007206509	167.733944749639	-0.5130691544179258	-326.92268343422876	(Dominated)
0.8049999999999999	pSeWhoD	0	Alg. 1	276.06850180780003	0.3082219646641697	895.680819206369	184.69745036765622	-0.5485041759522034	-336.72934220969495	(Dominated)
0.8375	pSeWhoD	3	Alg. 4	88.610062616	0.7948116371721273	111.4856130331296	0.0	0.0	0.0
0.8375	pSeWhoD	6	Alg. 7	91.37105144014382	0.8567261406163731	106.65141065312511	2.7609888241438227	0.06191450344424576	44.59357130482526
0.8375	pSeWhoD	7	Alg. 8	106.30223093060802	0.8083843480000849	131.49961549057215	14.931179490464203	-0.04834179261628824	-308.8668971996977	(Dominated)
0.8375	pSeWhoD	2	Alg. 3	118.85118760800006	0.7738706682802716	153.5801684693855	27.480136167856244	-0.08285547233610147	-331.66350263967666	(Dominated)
0.8375	pSeWhoD	1	Alg. 2	250.24451200080006	0.35922157688713363	696.6299579477269	158.87346056065624	-0.49750456372923946	-319.340709901751	(Dominated)
0.8375	pSeWhoD	5	Alg. 6	252.0748672481008	0.3615087449725194	697.2856694442139	160.70381580795697	-0.4952173956438537	-324.5116533093894	(Dominated)
0.8375	pSeWhoD	4	Alg. 5	258.598313649619	0.3445430622984473	750.5544065363246	167.22726220947519	-0.5121830783179258	-326.49899867576795	(Dominated)
0.8375	pSeWhoD	0	Alg. 1	272.09738530650003	0.3152543146641697	863.1043974651279	180.7263338663562	-0.5414718259522033	-333.76867494174894	(Dominated)
0.87	pSeWhoD	3	Alg. 4	88.610062616	0.7948116371721273	111.4856130331296	0.0	0.0	0.0
0.87	pSeWhoD	6	Alg. 7	91.37105144014382	0.8567261406163731	106.65141065312511	2.7609888241438227	0.06191450344424576	44.59357130482526
0.87	pSeWhoD	7	Alg. 8	106.30223093060802	0.8083843480000849	131.49961549057215	14.931179490464203	-0.04834179261628824	-308.8668971996977	(Dominated)
0.87	pSeWhoD	2	Alg. 3	118.85118760800006	0.7738706682802716	153.5801684693855	27.480136167856244	-0.08285547233610147	-331.66350263967666	(Dominated)
0.87	pSeWhoD	1	Alg. 2	250.24451200080006	0.35922157688713363	696.6299579477269	158.87346056065624	-0.49750456372923946	-319.340709901751	(Dominated)
0.87	pSeWhoD	5	Alg. 6	252.0748672481008	0.3615087449725194	697.2856694442139	160.70381580795697	-0.4952173956438537	-324.5116533093894	(Dominated)
0.87	pSeWhoD	4	Alg. 5	258.0916311094552	0.3454291383984473	747.1623045643312	166.72057966931138	-0.5112970022179257	-326.073845428594	(Dominated)
0.87	pSeWhoD	0	Alg. 1	268.1262688052	0.32228666466416966	831.9496218827234	176.7552173650562	-0.5344394759522034	-330.7300925893131	(Dominated)
