# Supplementary material for: Cost-effectiveness of incorporating Ebola prediction score tools and rapid diagnostic tests into a screening algorithm: A decision analytic model
Source: PLoS One. 2023 Oct 17;18(10):e0293077. doi: 10.1371/journal.pone.0293077 (PMC10581462; doi:10.1371/journal.pone.0293077)
Supplement: S1 Data — (ZIP) [file pone.0293077.s010.zip › Supporting Outputs Data/1-Way Sensitivity Analysis Sensitivity of the ECPS as conditional test- Text Report.xls]

pSeECPS_cond_t	Strategy	Strategy Index	Cost	Incr Cost	Eff	Incr Eff	ICER	NMB	C/E	Dominance
0.62	Alg. 4	3	89.78539488000001	0.0	0.7874547171721273	0.0	0.0	370.1669054202396	114.01975621205669
0.62	Alg. 7	6	91.90111932831518	2.115724448315163	0.8557991686963731	0.06834445152424573	30.95678436404736	407.9711751072363	107.38631525934626
0.62	Alg. 8	7	106.30223093060802	14.401111602292843	0.8083843480000849	-0.04741482069628822	-303.72595299975916	365.8750667362416	131.49961549057215	(Dominated)
0.62	Alg. 3	2	118.85118760800006	26.950068279684885	0.7738706682802716	-0.08192850041610145	-328.94619262905945	333.1666697345066	153.5801684693855	(Dominated)
0.62	Alg. 2	1	250.24451200080006	158.34339267248487	0.35922157688713363	-0.49657759180923944	-318.86938775383277	-40.4231889410253	696.6299579477269	(Dominated)
0.62	Alg. 6	5	252.0748672481008	160.17374791978563	0.3615087449725194	-0.4942904237238537	-324.047847646084	-40.91760930965219	697.2856694442139	(Dominated)
0.62	Alg. 5	4	258.9490938697324	167.0479745414172	0.34392962499844726	-0.5118695436979258	-326.34872810482887	-58.059799908139354	752.9130236190077	(Dominated)
0.62	Alg. 1	0	274.84661980740003	182.94550047908484	0.31038576466416967	-0.5454134040322034	-335.42538398686474	-93.55029466705852	885.50008118052	(Dominated)
0.6375	Alg. 4	3	89.18044445000001	0.0	0.7912413671721273	0.0	0.0	372.9836381152396	112.70953232479265
0.6375	Alg. 7	6	91.62829026822698	2.4478458182269662	0.8562762865963731	0.06503491942424577	37.638945967762375	408.5226887327146	107.0078568127138
0.6375	Alg. 8	7	106.30223093060802	14.673940662381042	0.8083843480000849	-0.047891938596288264	-306.39688207397614	365.8750667362416	131.49961549057215	(Dominated)
0.6375	Alg. 3	2	118.85118760800006	27.222897339773084	0.7738706682802716	-0.08240561831610149	-330.3524431471187	333.1666697345066	153.5801684693855	(Dominated)
0.6375	Alg. 2	1	250.24451200080006	158.61622173257308	0.35922157688713363	-0.4970547097092395	-319.11219959138566	-40.4231889410253	696.6299579477269	(Dominated)
0.6375	Alg. 6	5	252.0748672481008	160.4465769798738	0.3615087449725194	-0.4947675416238537	-324.28678820215146	-40.91760930965219	697.2856694442139	(Dominated)
0.6375	Alg. 5	4	258.9490938697324	167.32080360150542	0.34392962499844726	-0.5123466615979259	-326.57732770163676	-58.059799908139354	752.9130236190077	(Dominated)
0.6375	Alg. 1	0	274.84661980740003	183.21832953917306	0.31038576466416967	-0.5458905219322034	-335.63200344762123	-93.55029466705852	885.50008118052	(Dominated)
0.655	Alg. 4	3	88.57549402000001	0.0	0.7950280171721273	0.0	0.0	375.8003708102396	111.41178940467829
0.655	Alg. 7	6	91.35546120813876	2.7799671881387553	0.8567534044963732	0.06172538732424582	45.03766292361166	409.0742023581928	106.62981988596871
0.655	Alg. 8	7	106.30223093060802	14.946769722469256	0.8083843480000849	-0.04836905649628831	-309.0151184490486	365.8750667362416	131.49961549057215	(Dominated)
0.655	Alg. 3	2	118.85118760800006	27.495726399861297	0.7738706682802716	-0.08288273621610154	-331.74250338660676	333.1666697345066	153.5801684693855	(Dominated)
0.655	Alg. 2	1	250.24451200080006	158.8890507926613	0.35922157688713363	-0.49753182760923953	-319.3545457305948	-40.4231889410253	696.6299579477269	(Dominated)
0.655	Alg. 6	5	252.0748672481008	160.71940603996202	0.3615087449725194	-0.49524465952385377	-324.5252683683323	-40.91760930965219	697.2856694442139	(Dominated)
0.655	Alg. 5	4	258.9490938697324	167.59363266159363	0.34392962499844726	-0.5128237794979259	-326.8055019322119	-58.059799908139354	752.9130236190077	(Dominated)
0.655	Alg. 1	0	274.84661980740003	183.49115859926127	0.31038576466416967	-0.5463676398322035	-335.8382620457056	-93.55029466705852	885.50008118052	(Dominated)
0.6725	Alg. 4	3	87.97054359	0.0	0.7988146671721273	0.0	0.0	378.6171035052396	110.1263499597764
0.6725	Alg. 7	6	91.08263214805058	3.112088558050573	0.8572305223963731	0.05841585522424575	53.27472389309276	409.62571598367094	106.25220377528166
0.6725	Alg. 8	7	106.30223093060802	15.21959878255744	0.8083843480000849	-0.048846174396288244	-311.58220619451333	365.8750667362416	131.49961549057215	(Dominated)
0.6725	Alg. 3	2	118.85118760800006	27.768555459949482	0.7738706682802716	-0.08335985411610147	-333.1166513472318	333.1666697345066	153.5801684693855	(Dominated)
0.6725	Alg. 2	1	250.24451200080006	159.16187985274948	0.35922157688713363	-0.49800894550923946	-319.5964275099484	-40.4231889410253	696.6299579477269	(Dominated)
0.6725	Alg. 6	5	252.0748672481008	160.9922351000502	0.3615087449725194	-0.4957217774238537	-324.7632894739625	-40.91760930965219	697.2856694442139	(Dominated)
0.6725	Alg. 5	4	258.9490938697324	167.86646172168182	0.34392962499844726	-0.5133008973979258	-327.0332519826998	-58.059799908139354	752.9130236190077	(Dominated)
0.6725	Alg. 1	0	274.84661980740003	183.76398765934945	0.31038576466416967	-0.5468447577322034	-336.04416072566784	-93.55029466705852	885.50008118052	(Dominated)
0.69	Alg. 4	3	87.36559316	0.0	0.8026013171721273	0.0	0.0	381.4338362002396	108.85303984775722
0.69	Alg. 7	6	90.80980308796236	3.444209927962362	0.8577076402963731	0.05510632312424579	62.50117468728323	410.1772296091492	105.87500777838922
0.69	Alg. 8	7	106.30223093060802	15.492427842645654	0.8083843480000849	-0.04932329229628829	-314.0996296350538	365.8750667362416	131.49961549057215	(Dominated)
0.69	Alg. 3	2	118.85118760800006	28.041384520037695	0.7738706682802716	-0.08383697201610152	-334.4751587002944	333.1666697345066	153.5801684693855	(Dominated)
0.69	Alg. 2	1	250.24451200080006	159.4347089128377	0.35922157688713363	-0.4984860634092395	-319.83784626281	-40.4231889410253	696.6299579477269	(Dominated)
0.69	Alg. 6	5	252.0748672481008	161.26506416013842	0.3615087449725194	-0.49619889532385375	-325.00085284326497	-40.91760930965219	697.2856694442139	(Dominated)
0.69	Alg. 5	4	258.9490938697324	168.13929078177003	0.34392962499844726	-0.5137780152979259	-327.26057903483985	-58.059799908139354	752.9130236190077	(Dominated)
0.69	Alg. 1	0	274.84661980740003	184.03681671943767	0.31038576466416967	-0.5473218756322035	-336.249700428764	-93.55029466705852	885.50008118052	(Dominated)
