# Supplementary material for: Cost-effectiveness of incorporating Ebola prediction score tools and rapid diagnostic tests into a screening algorithm: A decision analytic model
Source: PLoS One. 2023 Oct 17;18(10):e0293077. doi: 10.1371/journal.pone.0293077 (PMC10581462; doi:10.1371/journal.pone.0293077)
Supplement: S1 Data — (ZIP) [file pone.0293077.s010.zip › Supporting Outputs Data/1-Way Sensitivity Analysis Sensitivity of the QuickNavi RDT- Text Report.xls]

pSeQuickNavi_Ebola	Strategy	Strategy Index	Cost	Incr Cost	Eff	Incr Eff	ICER	NMB	C/E	Dominance
0.64	Alg. 4	3	88.610062616	0.0	0.7948116371721273	0.0	0.0	375.6394146562396	111.4856130331296
0.64	Alg. 7	6	101.38888909138237	12.778826475382374	0.8392071502963732	0.04439551312424583	287.8404950432579	388.7920073967292	120.81509202534322
0.64	Alg. 8	7	112.09288853248003	10.703999441097665	0.7982577640000849	-0.040949386296288304	-261.3958451940924	354.16947141996957	140.4219208226431	(Dominated)
0.64	Alg. 3	2	118.85118760800006	17.462298516617693	0.7738706682802716	-0.06533648201610154	-267.26719862747245	333.1666697345066	153.5801684693855	(Dominated)
0.64	Alg. 2	1	250.24451200080006	148.8556229094177	0.35922157688713363	-0.47998557340923953	-310.1252019974821	-40.4231889410253	696.6299579477269	(Dominated)
0.64	Alg. 6	5	252.653933008288	151.26504391690563	0.3604960865725194	-0.47871106372385375	-315.9840149509547	-42.08816884127938	700.8506955247146	(Dominated)
0.64	Alg. 5	4	264.305452151464	162.91656306008164	0.3345625347984473	-0.5046446154979258	-322.83424425193584	-68.88747557569096	790.0031374125357	(Dominated)
0.64	Alg. 1	0	274.84661980740003	173.45773071601766	0.31038576466416967	-0.5288213856322035	-328.00816197826373	-93.55029466705852	885.50008118052	(Dominated)
0.7225	Alg. 4	3	88.610062616	0.0	0.7948116371721273	0.0	0.0	375.6394146562396	111.4856130331296
0.7225	Alg. 7	6	97.85695915024057	9.246896534240577	0.8453837173963731	0.05057208022424575	182.84588043913092	395.931670180981	115.75448773915598
0.7225	Alg. 8	7	110.05131053182002	12.194351381579452	0.8018280340000848	-0.043555683396288236	-279.97153139878503	358.2964441276295	137.25051490505552	(Dominated)
0.7225	Alg. 3	2	118.85118760800006	20.99422845775949	0.7738706682802716	-0.07151304911610146	-293.57199444363437	333.1666697345066	153.5801684693855	(Dominated)
0.7225	Alg. 2	1	250.24451200080006	152.38755285055947	0.35922157688713363	-0.48616214050923945	-313.4500615184439	-40.4231889410253	696.6299579477269	(Dominated)
0.7225	Alg. 6	5	252.44977520822198	154.5928160579814	0.36085311357251937	-0.4845306038238537	-319.056866249427	-41.675471570513395	699.5915116511474	(Dominated)
0.7225	Alg. 5	4	262.4169925008535	164.5600333506129	0.3378650345484473	-0.5075186828479258	-324.2442867860337	-65.07002582110542	776.6917723568844	(Dominated)
0.7225	Alg. 1	0	274.84661980740003	176.98966065715945	0.31038576466416967	-0.5349979527322034	-330.82306157113976	-93.55029466705852	885.50008118052	(Dominated)
0.8049999999999999	Alg. 4	3	88.610062616	0.0	0.7948116371721273	0.0	0.0	375.6394146562396	111.4856130331296
0.8049999999999999	Alg. 7	6	94.32502920909877	5.714966593098779	0.8515602844963731	0.05674864732424578	100.70665756040087	403.0713329652328	110.76729496007927
0.8049999999999999	Alg. 8	7	108.00973253116003	13.684703322061253	0.8053983040000848	-0.04616198049628828	-296.4496578122681	362.4234168352896	134.10722619444286	(Dominated)
0.8049999999999999	Alg. 3	2	118.85118760800006	24.526158398901288	0.7738706682802716	-0.07768961621610149	-315.69416343465144	333.1666697345066	153.5801684693855	(Dominated)
0.8049999999999999	Alg. 2	1	250.24451200080006	155.91948279170128	0.35922157688713363	-0.4923387076092395	-316.691497909711	-40.4231889410253	696.6299579477269	(Dominated)
0.8049999999999999	Alg. 6	5	252.245617408156	157.92058819905722	0.3612101405725194	-0.49035014392385373	-322.05677953992944	-41.262774299747406	698.3348169803477	(Dominated)
0.8049999999999999	Alg. 5	4	260.528532850243	166.2035036411442	0.34116753429844726	-0.5103927501979258	-325.6384491681983	-61.252576066519936	763.6381151740461	(Dominated)
0.8049999999999999	Alg. 1	0	274.84661980740003	180.52159059830126	0.31038576466416967	-0.5411745198322034	-333.5737067855186	-93.55029466705852	885.50008118052	(Dominated)
0.8875	Alg. 4	3	88.610062616	0.0	0.7948116371721273	0.0	0.0	375.6394146562396	111.4856130331296
0.8875	Alg. 7	6	90.79309926795696	2.183036651956968	0.8577368515963731	0.06292521442424581	34.69255801400684	410.2109957494846	105.85192777828979
0.8875	Alg. 8	7	105.96815453050002	15.175055262543054	0.8089685740000848	-0.04876827759628832	-311.1665207486845	366.5503895429496	130.99168241668792	(Dominated)
0.8875	Alg. 3	2	118.85118760800006	28.0580883400431	0.7738706682802716	-0.08386618331610152	-334.5578304701057	333.1666697345066	153.5801684693855	(Dominated)
0.8875	Alg. 2	1	250.24451200080006	159.4514127328431	0.35922157688713363	-0.4985152747092395	-319.852611990362	-40.4231889410253	696.6299579477269	(Dominated)
0.8875	Alg. 6	5	252.04145960808998	161.24836034013302	0.3615671675725194	-0.49616968402385375	-324.98632127709936	-40.85007702898139	697.0806041384776	(Dominated)
0.8875	Alg. 5	4	258.64007319963247	167.8469739316755	0.3444700340484473	-0.5132668175479258	-327.0169981639286	-57.4351263119344	750.834753780808	(Dominated)
0.8875	Alg. 1	0	274.84661980740003	184.05352053944307	0.31038576466416967	-0.5473510869322035	-336.2622728512833	-93.55029466705852	885.50008118052	(Dominated)
0.97	Alg. 7	6	87.26116932681516	0.0	0.8639134186963731	0.0	0.0	417.35065853373635	101.00684563794645
0.97	Alg. 4	3	88.610062616	1.3488932891848293	0.7948116371721273	-0.06910178152424573	-19.520383692445662	375.6394146562396	111.4856130331296	(Dominated)
0.97	Alg. 8	7	103.92657652984002	16.665407203024856	0.8125388440000848	-0.051374574696288255	-324.39017357410665	370.6773622506095	127.90351784071652	(Dominated)
0.97	Alg. 3	2	118.85118760800006	31.590018281184896	0.7738706682802716	-0.09004275041610144	-350.83355556335795	333.1666697345066	153.5801684693855	(Dominated)
0.97	Alg. 2	1	250.24451200080006	162.9833426739849	0.35922157688713363	-0.5046918418092394	-322.9363527845343	-40.4231889410253	696.6299579477269	(Dominated)
0.97	Alg. 6	5	251.837301808024	164.57613248120884	0.3619241945725194	-0.5019892241238537	-327.84793890436913	-40.4373797582154	695.8288657807951	(Dominated)
0.97	Alg. 5	4	256.751613549022	169.49044422220686	0.3477725337984473	-0.5161408848979258	-328.38019459691907	-53.61767655734894	738.27455763894	(Dominated)
0.97	Alg. 1	0	274.84661980740003	187.58545048058488	0.31038576466416967	-0.5535276540322034	-338.8908379086539	-93.55029466705852	885.50008118052	(Dominated)
