# Supplementary material for: Cost-effectiveness of incorporating Ebola prediction score tools and rapid diagnostic tests into a screening algorithm: A decision analytic model
Source: PLoS One. 2023 Oct 17;18(10):e0293077. doi: 10.1371/journal.pone.0293077 (PMC10581462; doi:10.1371/journal.pone.0293077)
Supplement: S1 Data — (ZIP) [file pone.0293077.s010.zip › Supporting Outputs Data/1-Way Sensitivity Analysis_Cost of QuickNavi Ebola RDT - Text Report.xls]

cQuickNavi_Ebola	Strategy	Strategy Index	Cost	Incr Cost	Eff	Incr Eff	ICER	NMB	C/E	Dominance
5.0	Alg. 7	6	86.26712158426781	0.0	0.8567261406163731	0.0	0.0	414.1466171497557	100.69392947693038
5.0	Alg. 4	3	87.535235216	1.2681136317321915	0.7948116371721273	-0.06191450344424576	-20.481689445739196	376.7142420562396	110.1333084747513	(Dominated)
5.0	Alg. 8	7	101.24215586940802	14.975034285140211	0.8083843480000849	-0.04834179261628824	-309.7740790045617	370.9351417974416	125.24012385924794	(Dominated)
5.0	Alg. 3	2	117.36989140800006	31.102769823732245	0.7738706682802716	-0.08285547233610147	-375.38582481992887	334.6479659345066	151.6660292459778	(Dominated)
5.0	Alg. 2	1	246.9475713808	160.6804497965322	0.35922157688713363	-0.49750456372923946	-322.9728157508531	-37.12624832102526	687.4519440640121	(Dominated)
5.0	Alg. 6	5	247.0688597419808	160.80173815771298	0.3615087449725194	-0.4952173956438537	-324.70938939583823	-35.91160180353219	683.4381275085394	(Dominated)
5.0	Alg. 5	4	253.8935244381224	167.6264028538546	0.34392962499844726	-0.5127965156179258	-326.88678208326513	-53.00423047652936	738.2135936654735	(Dominated)
5.0	Alg. 1	0	271.2227240724	184.9556024881322	0.31038576466416967	-0.5463403759522034	-338.53548196173045	-89.9263989320585	873.8246239026356	(Dominated)
7.5	Alg. 4	3	88.072648916	0.0	0.7948116371721273	0.0	0.0	376.1768283562396	110.80946075394046
7.5	Alg. 7	6	88.81908651220581	0.7464375962058085	0.8567261406163731	0.06191450344424576	12.055940929542919	411.5946522218177	103.67267006502775
7.5	Alg. 8	7	103.77219340000802	14.953106887802207	0.8083843480000849	-0.04834179261628824	-309.3204881021297	368.4051042668416	128.36986967491003	(Dominated)
7.5	Alg. 3	2	118.11053950800004	29.29145299579423	0.7738706682802716	-0.08285547233610147	-353.52466372980257	333.9073178345066	152.62309885768164	(Dominated)
7.5	Alg. 2	1	248.59604169080004	159.77695517859422	0.35922157688713363	-0.49750456372923946	-321.15676282630204	-38.77471863102528	692.0409510058695	(Dominated)
7.5	Alg. 6	5	249.57186349504082	160.752776982835	0.3615087449725194	-0.4952173956438537	-324.6105213526139	-38.41460555659222	690.3618984763767	(Dominated)
7.5	Alg. 5	4	256.42130915392744	167.60222264172162	0.34392962499844726	-0.5127965156179258	-326.83962846307367	-55.5320151923344	745.5633086422407	(Dominated)
7.5	Alg. 1	0	273.0346719399	184.2155854276942	0.31038576466416967	-0.5463403759522034	-337.180983753268	-91.73834679955851	879.6623525415778	(Dominated)
10.0	Alg. 4	3	88.610062616	0.0	0.7948116371721273	0.0	0.0	375.6394146562396	111.4856130331296
10.0	Alg. 7	6	91.37105144014382	2.7609888241438227	0.8567261406163731	0.06191450344424576	44.59357130482526	409.0426872938797	106.65141065312511
10.0	Alg. 8	7	106.30223093060802	14.931179490464203	0.8083843480000849	-0.04834179261628824	-308.8668971996977	365.8750667362416	131.49961549057215	(Dominated)
10.0	Alg. 3	2	118.85118760800006	27.480136167856244	0.7738706682802716	-0.08285547233610147	-331.66350263967666	333.1666697345066	153.5801684693855	(Dominated)
10.0	Alg. 2	1	250.24451200080006	158.87346056065624	0.35922157688713363	-0.49750456372923946	-319.340709901751	-40.4231889410253	696.6299579477269	(Dominated)
10.0	Alg. 6	5	252.0748672481008	160.70381580795697	0.3615087449725194	-0.4952173956438537	-324.5116533093894	-40.91760930965219	697.2856694442139	(Dominated)
10.0	Alg. 5	4	258.9490938697324	167.57804242958858	0.34392962499844726	-0.5127965156179258	-326.79247484288203	-58.059799908139354	752.9130236190077	(Dominated)
10.0	Alg. 1	0	274.84661980740003	183.47556836725622	0.31038576466416967	-0.5463403759522034	-335.82648554480545	-93.55029466705852	885.50008118052	(Dominated)
12.5	Alg. 4	3	89.147476316	0.0	0.7948116371721273	0.0	0.0	375.1020009562396	112.16176531231876
12.5	Alg. 7	6	93.9230163680818	4.7755400520818085	0.8567261406163731	0.06191450344424576	77.13120168010715	406.49072236594174	109.63015124122246
12.5	Alg. 8	7	108.83226846120802	14.909252093126213	0.8083843480000849	-0.04834179261628824	-308.41330629726593	363.3450292056416	134.62936130623424	(Dominated)
12.5	Alg. 3	2	119.59183570800006	25.668819339918258	0.7738706682802716	-0.08285547233610147	-309.8023415495507	332.4260216345066	154.53723808108936	(Dominated)
12.5	Alg. 2	1	251.89298231080002	157.9699659427182	0.35922157688713363	-0.49750456372923946	-317.5246569771998	-42.07165925102527	701.2189648895842	(Dominated)
12.5	Alg. 6	5	254.57787100116082	160.65485463307903	0.3615087449725194	-0.4952173956438537	-324.4127852661651	-43.42061306271222	704.2094404120512	(Dominated)
12.5	Alg. 5	4	261.4768785855374	167.55386221745562	0.34392962499844726	-0.5127965156179258	-326.7453212226905	-60.587584623944366	760.262738595775	(Dominated)
12.5	Alg. 1	0	276.65856767490004	182.73555130681825	0.31038576466416967	-0.5463403759522034	-334.471987336343	-95.36224253455853	891.3378098194622	(Dominated)
15.0	Alg. 4	3	89.684890016	0.0	0.7948116371721273	0.0	0.0	374.5645872562396	112.83791759150792
15.0	Alg. 7	6	96.47498129601982	6.790091280019823	0.8567261406163731	0.06191450344424576	109.6688320553895	403.9387574380037	112.60889182931984
15.0	Alg. 8	7	111.36230599180801	14.887324695788195	0.8083843480000849	-0.04834179261628824	-307.9597153948336	360.8149916750416	137.75910712189634	(Dominated)
15.0	Alg. 3	2	120.33248380800006	23.857502511980243	0.7738706682802716	-0.08285547233610147	-287.94118045942446	331.6853735345066	155.4943076927932	(Dominated)
15.0	Alg. 2	1	253.54145262080004	157.06647132478022	0.35922157688713363	-0.49750456372923946	-315.70860405264875	-43.72012956102529	705.8079718314416	(Dominated)
15.0	Alg. 6	5	257.0808747542208	160.605893458201	0.3615087449725194	-0.4952173956438537	-324.31391722294063	-45.92361681577222	711.1332113798884	(Dominated)
15.0	Alg. 5	4	264.0046633013424	167.5296820053226	0.34392962499844726	-0.5127965156179258	-326.6981676024989	-63.11536933974938	767.6124535725421	(Dominated)
15.0	Alg. 1	0	278.4705155424	181.99553424638017	0.31038576466416967	-0.5463403759522034	-333.11748912788033	-97.17419040205849	897.1755384584043	(Dominated)
