# Supplementary material for: Cost-effectiveness of incorporating Ebola prediction score tools and rapid diagnostic tests into a screening algorithm: A decision analytic model
Source: PLoS One. 2023 Oct 17;18(10):e0293077. doi: 10.1371/journal.pone.0293077 (PMC10581462; doi:10.1371/journal.pone.0293077)
Supplement: S1 Data — (ZIP) [file pone.0293077.s010.zip › Supporting Outputs Data/1-Way Sensitivity Analysis_Sensitivity of ECPS as a_Joint test - Text Report.xls]

pSeECPS_Joint_t	Strategy	Strategy Index	Cost	Incr Cost	Eff	Incr Eff	ICER	NMB	C/E	Dominance
0.77	Alg. 4	3	88.610062616	0.0	0.7948116371721273	0.0	0.0	375.6394146562396	111.4856130331296
0.77	Alg. 7	6	91.37105144014382	2.7609888241438227	0.8567261406163731	0.06191450344424576	44.59357130482526	409.0426872938797	106.65141065312511
0.77	Alg. 8	7	106.76993789075922	15.398886450615407	0.8075664316000849	-0.04915970901628819	-313.2420178791795	364.9296148068504	132.21195645689343	(Dominated)
0.77	Alg. 3	2	122.51683360920005	31.145782169056233	0.7673792682802717	-0.08934687233610139	-348.5939838150496	325.70939699330665	159.6561683035369	(Dominated)
0.77	Alg. 2	1	250.24451200080006	158.87346056065624	0.35922157688713363	-0.49750456372923946	-319.340709901751	-40.4231889410253	696.6299579477269	(Dominated)
0.77	Alg. 6	5	252.0748672481008	160.70381580795697	0.3615087449725194	-0.4952173956438537	-324.5116533093894	-40.91760930965219	697.2856694442139	(Dominated)
0.77	Alg. 5	4	258.9490938697324	167.57804242958858	0.34392962499844726	-0.5127965156179258	-326.79247484288203	-58.059799908139354	752.9130236190077	(Dominated)
0.77	Alg. 1	0	274.84661980740003	183.47556836725622	0.31038576466416967	-0.5463403759522034	-335.82648554480545	-93.55029466705852	885.50008118052	(Dominated)
0.785	Alg. 4	3	88.610062616	0.0	0.7948116371721273	0.0	0.0	375.6394146562396	111.4856130331296
0.785	Alg. 7	6	91.37105144014382	2.7609888241438227	0.8567261406163731	0.06191450344424576	44.59357130482526	409.0426872938797	106.65141065312511
0.785	Alg. 8	7	106.53608441068361	15.165032970539798	0.8079753898000849	-0.04875075081628821	-311.0728084514542	365.402340771546	131.85560569740068	(Dominated)
0.785	Alg. 3	2	120.68401060860003	29.312959168456217	0.7706249682802717	-0.08610117233610137	-340.44785190649003	329.4380333639067	156.60537301032267	(Dominated)
0.785	Alg. 2	1	250.24451200080006	158.87346056065624	0.35922157688713363	-0.49750456372923946	-319.340709901751	-40.4231889410253	696.6299579477269	(Dominated)
0.785	Alg. 6	5	252.0748672481008	160.70381580795697	0.3615087449725194	-0.4952173956438537	-324.5116533093894	-40.91760930965219	697.2856694442139	(Dominated)
0.785	Alg. 5	4	258.9490938697324	167.57804242958858	0.34392962499844726	-0.5127965156179258	-326.79247484288203	-58.059799908139354	752.9130236190077	(Dominated)
0.785	Alg. 1	0	274.84661980740003	183.47556836725622	0.31038576466416967	-0.5463403759522034	-335.82648554480545	-93.55029466705852	885.50008118052	(Dominated)
0.8	Alg. 4	3	88.610062616	0.0	0.7948116371721273	0.0	0.0	375.6394146562396	111.4856130331296
0.8	Alg. 7	6	91.37105144014382	2.7609888241438227	0.8567261406163731	0.06191450344424576	44.59357130482526	409.0426872938797	106.65141065312511
0.8	Alg. 8	7	106.30223093060802	14.931179490464203	0.8083843480000849	-0.04834179261628824	-308.8668971996977	365.8750667362416	131.49961549057215	(Dominated)
0.8	Alg. 3	2	118.85118760800005	27.48013616785623	0.7738706682802716	-0.08285547233610147	-331.6635026396765	333.1666697345066	153.58016846938548	(Dominated)
0.8	Alg. 2	1	250.24451200080006	158.87346056065624	0.35922157688713363	-0.49750456372923946	-319.340709901751	-40.4231889410253	696.6299579477269	(Dominated)
0.8	Alg. 6	5	252.0748672481008	160.70381580795697	0.3615087449725194	-0.4952173956438537	-324.5116533093894	-40.91760930965219	697.2856694442139	(Dominated)
0.8	Alg. 5	4	258.9490938697324	167.57804242958858	0.34392962499844726	-0.5127965156179258	-326.79247484288203	-58.059799908139354	752.9130236190077	(Dominated)
0.8	Alg. 1	0	274.84661980740003	183.47556836725622	0.31038576466416967	-0.5463403759522034	-335.82648554480545	-93.55029466705852	885.50008118052	(Dominated)
0.815	Alg. 4	3	88.610062616	0.0	0.7948116371721273	0.0	0.0	375.6394146562396	111.4856130331296
0.815	Alg. 7	6	91.37105144014382	2.7609888241438227	0.8567261406163731	0.06191450344424576	44.59357130482526	409.0426872938797	106.65141065312511
0.815	Alg. 8	7	106.06837745053241	14.697326010388593	0.8087933062000848	-0.04793283441628826	-306.623344714917	366.34779270093713	131.14398528947825	(Dominated)
0.815	Alg. 3	2	117.01836460740006	25.647313167256243	0.7771163682802716	-0.07960977233610145	-322.1628754190734	336.89530610510667	150.58023403413463	(Dominated)
0.815	Alg. 2	1	250.24451200080006	158.87346056065624	0.35922157688713363	-0.49750456372923946	-319.340709901751	-40.4231889410253	696.6299579477269	(Dominated)
0.815	Alg. 6	5	252.0748672481008	160.70381580795697	0.3615087449725194	-0.4952173956438537	-324.5116533093894	-40.91760930965219	697.2856694442139	(Dominated)
0.815	Alg. 5	4	258.9490938697324	167.57804242958858	0.34392962499844726	-0.5127965156179258	-326.79247484288203	-58.059799908139354	752.9130236190077	(Dominated)
0.815	Alg. 1	0	274.84661980740003	183.47556836725622	0.31038576466416967	-0.5463403759522034	-335.82648554480545	-93.55029466705852	885.50008118052	(Dominated)
0.83	Alg. 4	3	88.610062616	0.0	0.7948116371721273	0.0	0.0	375.6394146562396	111.4856130331296
0.83	Alg. 7	6	91.37105144014382	2.7609888241438227	0.8567261406163731	0.06191450344424576	44.59357130482526	409.0426872938797	106.65141065312511
0.83	Alg. 8	7	105.83452397045681	14.463472530312998	0.8092022644000848	-0.047523876216288286	-304.34117925245755	366.82051866563273	130.78871454829522	(Dominated)
0.83	Alg. 3	2	115.18554160680004	23.814490166656228	0.7803620682802717	-0.07636407233610143	-311.85463842003395	340.62394247570666	147.6052543925424	(Dominated)
0.83	Alg. 2	1	250.24451200080006	158.87346056065624	0.35922157688713363	-0.49750456372923946	-319.340709901751	-40.4231889410253	696.6299579477269	(Dominated)
0.83	Alg. 6	5	252.0748672481008	160.70381580795697	0.3615087449725194	-0.4952173956438537	-324.5116533093894	-40.91760930965219	697.2856694442139	(Dominated)
0.83	Alg. 5	4	258.9490938697324	167.57804242958858	0.34392962499844726	-0.5127965156179258	-326.79247484288203	-58.059799908139354	752.9130236190077	(Dominated)
0.83	Alg. 1	0	274.84661980740003	183.47556836725622	0.31038576466416967	-0.5463403759522034	-335.82648554480545	-93.55029466705852	885.50008118052	(Dominated)
