# Supplementary material for: Cost-effectiveness of incorporating Ebola prediction score tools and rapid diagnostic tests into a screening algorithm: A decision analytic model
Source: PLoS One. 2023 Oct 17;18(10):e0293077. doi: 10.1371/journal.pone.0293077 (PMC10581462; doi:10.1371/journal.pone.0293077)
Supplement: S1 Data — (ZIP) [file pone.0293077.s010.zip › Supporting Outputs Data/1-Way Sensitivity Analysis_Sensitivity of the ECPS at cutoff - Text Report.xls]

pSpECPS_at_cut_off	Strategy	Strategy Index	Cost	Incr Cost	Eff	Incr Eff	ICER	NMB	C/E	Dominance
0.36	Alg. 4	3	88.610062616	0.0	0.7948116371721273	0.0	0.0	375.6394146562396	111.4856130331296
0.36	Alg. 7	6	91.37105144014382	2.7609888241438227	0.8567261406163731	0.06191450344424576	44.59357130482526	409.0426872938797	106.65141065312511
0.36	Alg. 8	7	106.30223093060802	14.931179490464203	0.8083843480000849	-0.04834179261628824	-308.8668971996977	365.8750667362416	131.49961549057215	(Dominated)
0.36	Alg. 3	2	118.85118760800006	27.480136167856244	0.7738706682802716	-0.08285547233610147	-331.66350263967666	333.1666697345066	153.5801684693855	(Dominated)
0.36	Alg. 2	1	253.6607080008	162.2896565606562	0.34911918286946914	-0.507606957746904	-319.7151931900327	-49.74019328674308	726.5733893964808	(Dominated)
0.36	Alg. 6	5	255.38397366410075	164.01292222395693	0.35144676053092555	-0.5052793800854476	-324.59848687318447	-50.10392083798712	726.6647536551365	(Dominated)
0.36	Alg. 5	4	258.9490938697324	167.57804242958858	0.34392962499844726	-0.5127965156179258	-326.79247484288203	-58.059799908139354	752.9130236190077	(Dominated)
0.36	Alg. 1	0	274.84661980740003	183.47556836725622	0.31038576466416967	-0.5463403759522034	-335.82648554480545	-93.55029466705852	885.50008118052	(Dominated)
0.365	Alg. 4	3	88.610062616	0.0	0.7948116371721273	0.0	0.0	375.6394146562396	111.4856130331296
0.365	Alg. 7	6	91.37105144014382	2.7609888241438227	0.8567261406163731	0.06191450344424576	44.59357130482526	409.0426872938797	106.65141065312511
0.365	Alg. 8	7	106.30223093060802	14.931179490464203	0.8083843480000849	-0.04834179261628824	-308.8668971996977	365.8750667362416	131.49961549057215	(Dominated)
0.365	Alg. 3	2	118.85118760800006	27.480136167856244	0.7738706682802716	-0.08285547233610147	-331.66350263967666	333.1666697345066	153.5801684693855	(Dominated)
0.365	Alg. 2	1	251.9526100008	160.5815585606562	0.3541703798783014	-0.5025557607380717	-319.5298335150317	-45.08169111388415	711.3881462571063	(Dominated)
0.365	Alg. 6	5	253.72942045610077	162.35836901595695	0.3564777527517225	-0.5002483878646506	-324.5555067333577	-45.51076507381964	711.767897147895	(Dominated)
0.365	Alg. 5	4	258.9490938697324	167.57804242958858	0.34392962499844726	-0.5127965156179258	-326.79247484288203	-58.059799908139354	752.9130236190077	(Dominated)
0.365	Alg. 1	0	274.84661980740003	183.47556836725622	0.31038576466416967	-0.5463403759522034	-335.82648554480545	-93.55029466705852	885.50008118052	(Dominated)
0.37	Alg. 4	3	88.610062616	0.0	0.7948116371721273	0.0	0.0	375.6394146562396	111.4856130331296
0.37	Alg. 7	6	91.37105144014382	2.7609888241438227	0.8567261406163731	0.06191450344424576	44.59357130482526	409.0426872938797	106.65141065312511
0.37	Alg. 8	7	106.30223093060802	14.931179490464203	0.8083843480000849	-0.04834179261628824	-308.8668971996977	365.8750667362416	131.49961549057215	(Dominated)
0.37	Alg. 3	2	118.85118760800006	27.480136167856244	0.7738706682802716	-0.08285547233610147	-331.66350263967666	333.1666697345066	153.5801684693855	(Dominated)
0.37	Alg. 2	1	250.2445120008	158.87346056065618	0.3592215768871337	-0.4975045637292394	-319.3407099017509	-40.42318894102522	696.6299579477267	(Dominated)
0.37	Alg. 6	5	252.07486724810076	160.70381580795694	0.36150874497251945	-0.49521739564385364	-324.5116533093894	-40.917609309652136	697.2856694442137	(Dominated)
0.37	Alg. 5	4	258.9490938697324	167.57804242958858	0.34392962499844726	-0.5127965156179258	-326.79247484288203	-58.059799908139354	752.9130236190077	(Dominated)
0.37	Alg. 1	0	274.84661980740003	183.47556836725622	0.31038576466416967	-0.5463403759522034	-335.82648554480545	-93.55029466705852	885.50008118052	(Dominated)
0.375	Alg. 4	3	88.610062616	0.0	0.7948116371721273	0.0	0.0	375.6394146562396	111.4856130331296
0.375	Alg. 7	6	91.37105144014382	2.7609888241438227	0.8567261406163731	0.06191450344424576	44.59357130482526	409.0426872938797	106.65141065312511
0.375	Alg. 8	7	106.30223093060802	14.931179490464203	0.8083843480000849	-0.04834179261628824	-308.8668971996977	365.8750667362416	131.49961549057215	(Dominated)
0.375	Alg. 3	2	118.85118760800006	27.480136167856244	0.7738706682802716	-0.08285547233610147	-331.66350263967666	333.1666697345066	153.5801684693855	(Dominated)
0.375	Alg. 2	1	248.5364140008	157.16536256065618	0.36427277389596596	-0.4924533667204071	-319.14770652768755	-35.76468676816626	682.2810591707314	(Dominated)
0.375	Alg. 6	5	250.42031404010078	159.04926259995696	0.3665397371933164	-0.4901864034230567	-324.4668997126162	-36.32445354548466	683.2009974078932	(Dominated)
0.375	Alg. 5	4	258.9490938697324	167.57804242958858	0.34392962499844726	-0.5127965156179258	-326.79247484288203	-58.059799908139354	752.9130236190077	(Dominated)
0.375	Alg. 1	0	274.84661980740003	183.47556836725622	0.31038576466416967	-0.5463403759522034	-335.82648554480545	-93.55029466705852	885.50008118052	(Dominated)
0.38	Alg. 4	3	88.610062616	0.0	0.7948116371721273	0.0	0.0	375.6394146562396	111.4856130331296
0.38	Alg. 7	6	91.37105144014382	2.7609888241438227	0.8567261406163731	0.06191450344424576	44.59357130482526	409.0426872938797	106.65141065312511
0.38	Alg. 8	7	106.30223093060802	14.931179490464203	0.8083843480000849	-0.04834179261628824	-308.8668971996977	365.8750667362416	131.49961549057215	(Dominated)
0.38	Alg. 3	2	118.85118760800006	27.480136167856244	0.7738706682802716	-0.08285547233610147	-331.66350263967666	333.1666697345066	153.5801684693855	(Dominated)
0.38	Alg. 2	1	246.8283160008	155.45726456065617	0.36932397090479824	-0.48740216971157485	-318.9507027690287	-31.106184595307326	668.3246565233798	(Dominated)
0.38	Alg. 6	5	248.76576083210077	157.39470939195695	0.37157072941411334	-0.48515541120225975	-324.4212179390484	-31.731297781317153	669.4977325699216	(Dominated)
0.38	Alg. 5	4	258.9490938697324	167.57804242958858	0.34392962499844726	-0.5127965156179258	-326.79247484288203	-58.059799908139354	752.9130236190077	(Dominated)
0.38	Alg. 1	0	274.84661980740003	183.47556836725622	0.31038576466416967	-0.5463403759522034	-335.82648554480545	-93.55029466705852	885.50008118052	(Dominated)
