# Supplementary material for: Cost-effectiveness of incorporating Ebola prediction score tools and rapid diagnostic tests into a screening algorithm: A decision analytic model
Source: PLoS One. 2023 Oct 17;18(10):e0293077. doi: 10.1371/journal.pone.0293077 (PMC10581462; doi:10.1371/journal.pone.0293077)
Supplement: S1 Data — (ZIP) [file pone.0293077.s010.zip › Supporting Outputs Data/Cost Effectiveness Scatterplot Report.xls]

ITERATION	STRATEGY	INDEX	COST	EFF
1	Alg. 1	1	274.00628298512066	0.26581580154429774
2	Alg. 1	1	185.90240024859	0.34153087262398313
3	Alg. 1	1	209.93199964145856	0.41204166003071907
4	Alg. 1	1	149.70337527800643	0.30773414408895294
5	Alg. 1	1	254.12845794846598	0.33778875167190525
6	Alg. 1	1	232.52749075505477	0.3598240276798708
7	Alg. 1	1	215.72167960201267	0.3138002969792457
8	Alg. 1	1	245.4053926409083	0.3196312423714867
9	Alg. 1	1	291.33257817251143	0.272498812572263
10	Alg. 1	1	151.19391913756806	0.2615545002356737
11	Alg. 1	1	203.21037584933853	0.32138801067110606
12	Alg. 1	1	228.46681343518662	0.3258378425986298
13	Alg. 1	1	295.92852110797764	0.24590934612886806
14	Alg. 1	1	366.1302208654201	0.2609763368262755
15	Alg. 1	1	228.80065587870442	0.204946396012614
16	Alg. 1	1	252.23567684697335	0.359340520996803
17	Alg. 1	1	256.92206303893016	0.3369917512324102
18	Alg. 1	1	247.75607630535723	0.2553638989595892
19	Alg. 1	1	187.68043473006276	0.29930574683825584
20	Alg. 1	1	282.39170719152327	0.33902826565958705
21	Alg. 1	1	231.89396990002587	0.27682830971842287
22	Alg. 1	1	309.5714192715056	0.28767617698274445
23	Alg. 1	1	271.15128459071565	0.29421231767470213
24	Alg. 1	1	378.39561956289685	0.32368363238379283
25	Alg. 1	1	237.29860499021797	0.3170189504567179
26	Alg. 1	1	303.8035987123726	0.3306932356661522
27	Alg. 1	1	256.6337569921624	0.3015511731026078
28	Alg. 1	1	380.0388691868061	0.3480403960583378
29	Alg. 1	1	279.19831491565697	0.3417953105632838
30	Alg. 1	1	313.71283372695086	0.3664517152724898
31	Alg. 1	1	405.65710700511084	0.2923537581922893
32	Alg. 1	1	303.2616900227168	0.349797777114552
33	Alg. 1	1	224.07223359255627	0.2660638403923576
34	Alg. 1	1	223.9580077535858	0.3045089626883522
35	Alg. 1	1	362.5704942524516	0.30497917873796904
36	Alg. 1	1	353.9542077003333	0.20988005007364313
37	Alg. 1	1	311.4839290421696	0.26547387083681945
38	Alg. 1	1	284.3697499018897	0.22763060617102804
39	Alg. 1	1	254.07482439514456	0.31842481521633437
40	Alg. 1	1	382.47308424907914	0.3222970755819983
41	Alg. 1	1	171.29696799159143	0.26952233442180257
42	Alg. 1	1	232.03135654686068	0.20991080008641685
43	Alg. 1	1	150.43873000101263	0.2933255875307134
44	Alg. 1	1	187.0088411463721	0.30076020704781026
45	Alg. 1	1	281.4241603575214	0.29783236928227624
46	Alg. 1	1	254.8613224986803	0.3683022951816609
47	Alg. 1	1	238.02505220515562	0.3293327091897147
48	Alg. 1	1	256.8372137936535	0.2997646946446496
49	Alg. 1	1	226.62764650485548	0.3045594909679974
50	Alg. 1	1	374.34528560514843	0.23639256288208377
51	Alg. 1	1	168.83790006905548	0.35264158102528226
52	Alg. 1	1	281.968058714636	0.31817995337689015
53	Alg. 1	1	252.34013559213608	0.26461706302823906
54	Alg. 1	1	309.5328990564208	0.29056551743223236
55	Alg. 1	1	180.9481504270015	0.2691238296631236
56	Alg. 1	1	280.2342916511305	0.3245934410352573
57	Alg. 1	1	165.19931413324534	0.306431806653386
58	Alg. 1	1	273.29732902862213	0.38293839989863776
59	Alg. 1	1	329.3291891851667	0.26060979882525803
60	Alg. 1	1	189.70450657531177	0.25107250896805494
61	Alg. 1	1	180.20107316226336	0.3206055791284615
62	Alg. 1	1	273.4507874334919	0.31984055860207217
63	Alg. 1	1	257.59445068259464	0.2894808351903279
64	Alg. 1	1	249.03429589446526	0.24323674450547975
65	Alg. 1	1	221.04437189799788	0.29283594993804657
66	Alg. 1	1	269.93855008544057	0.29378530126475705
67	Alg. 1	1	350.088033203823	0.2950164081579425
68	Alg. 1	1	235.60694831672234	0.30473157883956714
69	Alg. 1	1	425.9873042659493	0.380871196582494
70	Alg. 1	1	249.44951334918815	0.32058014415172614
71	Alg. 1	1	246.81431444370259	0.29176091623700123
72	Alg. 1	1	238.43173697239047	0.27676438755265476
73	Alg. 1	1	191.7096725532242	0.3154934983928076
74	Alg. 1	1	150.03966777280485	0.3232716316906692
75	Alg. 1	1	265.27311827064625	0.3261711335380552
76	Alg. 1	1	277.3244732893616	0.3787640837204824
77	Alg. 1	1	358.0520735686298	0.28400477705695776
78	Alg. 1	1	151.6699693307279	0.4216338156984057
79	Alg. 1	1	287.5435328028855	0.31855263557125424
80	Alg. 1	1	229.4758008416921	0.325721678227271
81	Alg. 1	1	242.02705051453242	0.339014053330018
82	Alg. 1	1	378.44646422131484	0.30435745762478167
83	Alg. 1	1	296.43655460543204	0.33634588047771635
84	Alg. 1	1	284.0872895960737	0.2699910990235572
85	Alg. 1	1	327.288184297037	0.25592449443643006
86	Alg. 1	1	184.1240912445165	0.285083821207284
87	Alg. 1	1	501.24808658221417	0.32463104201555454
88	Alg. 1	1	280.26239730574076	0.25105213035037127
89	Alg. 1	1	242.56630312483304	0.2980541787776584
90	Alg. 1	1	211.83630343628874	0.28926229289607824
91	Alg. 1	1	234.82812528869204	0.3127482648465209
92	Alg. 1	1	230.05761488118276	0.28296949347546985
93	Alg. 1	1	306.4282566057537	0.2925765589149598
94	Alg. 1	1	241.82276970688775	0.3347971352873204
95	Alg. 1	1	223.33343240440223	0.3000607181913287
96	Alg. 1	1	324.902929915844	0.31923165185663943
97	Alg. 1	1	232.06646646477463	0.3473899914239231
98	Alg. 1	1	347.59426592894107	0.29014043513858645
99	Alg. 1	1	301.51960104823905	0.3325922886067577
100	Alg. 1	1	279.1554934994192	0.26407881559543833
101	Alg. 1	1	241.12558194144316	0.3487866672998233
102	Alg. 1	1	258.2585586011555	0.2720729427564422
103	Alg. 1	1	323.19486093839726	0.3060107680922154
104	Alg. 1	1	225.44021032323053	0.27539632258214425
105	Alg. 1	1	185.7614386971694	0.27562043954559073
106	Alg. 1	1	229.21213731414696	0.3371162247718688
107	Alg. 1	1	352.5916207229832	0.2932779377826637
108	Alg. 1	1	193.46847901111974	0.19875921294130905
109	Alg. 1	1	389.1266930261336	0.2788201945943087
110	Alg. 1	1	237.6661248523789	0.3187616017806325
111	Alg. 1	1	282.7520001981759	0.31989393727400406
112	Alg. 1	1	311.50127971498677	0.299643180385777
113	Alg. 1	1	286.63162882663266	0.3046307548062243
114	Alg. 1	1	333.0827874361661	0.22589064470383097
115	Alg. 1	1	190.4951771331872	0.408056958584988
116	Alg. 1	1	292.5601970621484	0.31288503980323257
117	Alg. 1	1	220.68986488771932	0.37932107270112075
118	Alg. 1	1	314.72105759841816	0.32598176396656625
119	Alg. 1	1	270.27121522053176	0.3474664267352558
120	Alg. 1	1	262.4006657934801	0.3460306115812035
121	Alg. 1	1	246.15576743022092	0.33221439664536595
122	Alg. 1	1	282.966977963575	0.3289836711185942
123	Alg. 1	1	213.1247126333931	0.3015211006383489
124	Alg. 1	1	299.7113481889248	0.29768262113495314
125	Alg. 1	1	299.0102175537087	0.3538325330427983
126	Alg. 1	1	209.69907987887098	0.37251062361794257
127	Alg. 1	1	288.5698250291154	0.28684335275312484
128	Alg. 1	1	404.36484981216705	0.2907205997176537
129	Alg. 1	1	250.40279355638984	0.28041358319820425
130	Alg. 1	1	233.08059926396163	0.3598600763081882
131	Alg. 1	1	299.4205785119881	0.3575817133901081
132	Alg. 1	1	185.11692458691505	0.29096281140792024
133	Alg. 1	1	237.84312738282378	0.2303851911908941
134	Alg. 1	1	244.60687695382072	0.31927806367688033
135	Alg. 1	1	327.91751061862135	0.3408033059178257
136	Alg. 1	1	283.6241850185056	0.27511422086742493
137	Alg. 1	1	330.94509827428504	0.3093966180141756
138	Alg. 1	1	252.47600198735245	0.2926481774136509
139	Alg. 1	1	306.94263601334467	0.33740204202948987
140	Alg. 1	1	268.1053719993085	0.3692833048889897
141	Alg. 1	1	231.2636400949822	0.3392992416136379
142	Alg. 1	1	474.03657795820516	0.2907271360880064
143	Alg. 1	1	283.7676667542916	0.3579883917149302
144	Alg. 1	1	201.60264425544423	0.35127632127297104
145	Alg. 1	1	202.99582004105815	0.3368506338739685
146	Alg. 1	1	398.43137930780455	0.2710632560205539
147	Alg. 1	1	208.3693408292688	0.3406550285860441
148	Alg. 1	1	313.1460563723327	0.28792209709442534
149	Alg. 1	1	378.34434876288526	0.2203193762867014
150	Alg. 1	1	417.54689935598424	0.23470893601912393
151	Alg. 1	1	266.90472123795945	0.33357982711350986
152	Alg. 1	1	196.26956919781506	0.3656586189579818
153	Alg. 1	1	326.70770664289853	0.28695533849115984
154	Alg. 1	1	250.77958506018626	0.3958800767629074
155	Alg. 1	1	332.6760078769777	0.2930903153795738
156	Alg. 1	1	308.67136624482737	0.3409867839103023
157	Alg. 1	1	431.94083635601027	0.3563407287119207
158	Alg. 1	1	260.21146820487326	0.2296058593880755
159	Alg. 1	1	206.64915429657455	0.3430768461525388
160	Alg. 1	1	314.69402195182664	0.29199509807949736
161	Alg. 1	1	290.3776179490967	0.30763991542589664
162	Alg. 1	1	205.43974986638403	0.3488162158109543
163	Alg. 1	1	209.51228334814223	0.30410709225038185
164	Alg. 1	1	262.083056443965	0.3548963864039508
165	Alg. 1	1	311.8059435679299	0.37630825332608286
166	Alg. 1	1	272.5522741290257	0.29291350088605994
167	Alg. 1	1	303.84376961298756	0.32404319158724115
168	Alg. 1	1	241.7662256509313	0.36940563850765973
169	Alg. 1	1	254.9776961866604	0.34406464363996314
170	Alg. 1	1	266.0751927279782	0.2354852461443893
171	Alg. 1	1	259.2314835356495	0.29694225263409857
172	Alg. 1	1	611.2838273555037	0.24881996480334126
173	Alg. 1	1	240.4838563023237	0.30860242905787894
174	Alg. 1	1	280.14862220102185	0.33673415092876596
175	Alg. 1	1	221.79355862741406	0.3569982457983244
176	Alg. 1	1	192.34506923070745	0.4002879325774132
177	Alg. 1	1	345.4034509674493	0.26388880592816377
178	Alg. 1	1	252.91522392387702	0.3239998318133118
179	Alg. 1	1	270.60242444188543	0.2694697124601387
180	Alg. 1	1	186.8394055264957	0.43140518777048764
181	Alg. 1	1	346.2402405736664	0.2342165152555302
182	Alg. 1	1	384.13555231839825	0.33017934481081007
183	Alg. 1	1	348.6883285387963	0.28722492517331516
184	Alg. 1	1	235.72940141425244	0.3119359857637878
185	Alg. 1	1	375.3519185501089	0.33803546070864454
186	Alg. 1	1	247.46751662202917	0.36214603987598426
187	Alg. 1	1	246.8839905651546	0.30114589030265976
188	Alg. 1	1	314.1040369317097	0.31030926541350673
189	Alg. 1	1	227.7062287017095	0.3620550172719297
190	Alg. 1	1	262.8127798453701	0.33376994632621426
191	Alg. 1	1	194.1852095022553	0.22528866993990732
192	Alg. 1	1	306.4236695005162	0.2735505598671213
193	Alg. 1	1	213.6037306972202	0.28868376452219785
194	Alg. 1	1	314.65337735609467	0.3143753183764988
195	Alg. 1	1	279.36754835561374	0.3123635417345165
196	Alg. 1	1	342.0147165172829	0.3110016839415907
197	Alg. 1	1	324.2266299296089	0.186950129333487
198	Alg. 1	1	170.69768532691853	0.3157191961763199
199	Alg. 1	1	217.4001812662593	0.1861997305540523
200	Alg. 1	1	282.00026982044176	0.36377978263774724
201	Alg. 1	1	381.31178390879643	0.331633054135612
202	Alg. 1	1	229.50037126220045	0.34546244003396875
203	Alg. 1	1	175.77704138129127	0.3349530474738404
204	Alg. 1	1	186.36924668293082	0.24473091951334036
205	Alg. 1	1	204.0054116644266	0.3357263391298886
206	Alg. 1	1	233.25642184966964	0.32860909683523915
207	Alg. 1	1	319.9082659810817	0.30709772855914536
208	Alg. 1	1	397.31206246578495	0.2661157777100764
209	Alg. 1	1	227.81004544390095	0.36754710874013924
210	Alg. 1	1	235.02519067074775	0.28155750055672135
211	Alg. 1	1	243.79046321499905	0.36052620486669296
212	Alg. 1	1	177.46894082104777	0.3337752918147497
213	Alg. 1	1	241.25167807770814	0.26642027752051245
214	Alg. 1	1	189.79670198127783	0.28530401113592135
215	Alg. 1	1	259.9014787792623	0.37531222584209745
216	Alg. 1	1	382.3045784703712	0.3462057235645426
217	Alg. 1	1	278.453187827239	0.40386274117593784
218	Alg. 1	1	285.36388294273576	0.36390911064338116
219	Alg. 1	1	386.5248595464997	0.31917294118759887
220	Alg. 1	1	376.0237142257453	0.26872030536979596
221	Alg. 1	1	219.2533007959673	0.2713174681017733
222	Alg. 1	1	213.9636239753755	0.3306275630986062
223	Alg. 1	1	159.32791962428206	0.24156292232349802
224	Alg. 1	1	354.2958117761371	0.3291035073444221
225	Alg. 1	1	330.73224031425593	0.3306679183199944
226	Alg. 1	1	309.67252213761014	0.3048384056315504
227	Alg. 1	1	243.75373652654642	0.2936618944881619
228	Alg. 1	1	202.39344435275464	0.3406414258652894
229	Alg. 1	1	194.40491998631785	0.36673347686461455
230	Alg. 1	1	216.56259536502714	0.3233007119430933
231	Alg. 1	1	173.1771578663296	0.30331748897323435
232	Alg. 1	1	376.4116113370959	0.3685571793745529
233	Alg. 1	1	272.8807728819347	0.2540993240274042
234	Alg. 1	1	165.3246930892211	0.2722496925193953
235	Alg. 1	1	342.49607647848296	0.3111385687824551
236	Alg. 1	1	269.7506146256487	0.27599546742130443
237	Alg. 1	1	284.81708364475605	0.32952758459560266
238	Alg. 1	1	288.235127225755	0.2122227082379879
239	Alg. 1	1	284.15048717785106	0.36663692194202957
240	Alg. 1	1	316.8534655027415	0.31052126088992604
241	Alg. 1	1	184.67234468239263	0.3281321679753906
242	Alg. 1	1	311.0819268561659	0.3560889227946906
243	Alg. 1	1	195.3479038834473	0.33076633254440885
244	Alg. 1	1	284.72966576899	0.34090186246838455
245	Alg. 1	1	312.8514926956674	0.2916744244594282
246	Alg. 1	1	280.8634768355821	0.2951815263324269
247	Alg. 1	1	331.4800807401525	0.3052304729753858
248	Alg. 1	1	357.5297270759265	0.33534149614813863
249	Alg. 1	1	332.78132272326513	0.1999665449717458
250	Alg. 1	1	243.45799036029956	0.36083102839892617
251	Alg. 1	1	384.75887204551395	0.2277060342361783
252	Alg. 1	1	340.0994828823752	0.31960114043842464
253	Alg. 1	1	264.7426359966819	0.26752217348391355
254	Alg. 1	1	244.10147455403182	0.23399998269480898
255	Alg. 1	1	279.75033600554946	0.3305178420169509
256	Alg. 1	1	320.52188030337896	0.3407463906958366
257	Alg. 1	1	304.54124461853996	0.35736197223041444
258	Alg. 1	1	310.82889663797863	0.3166543456705205
259	Alg. 1	1	263.4473512505936	0.267314345411286
260	Alg. 1	1	232.7489555223148	0.3583539319959015
261	Alg. 1	1	218.32224043744503	0.35479206464399926
262	Alg. 1	1	199.83804809022467	0.3285567949359964
263	Alg. 1	1	372.4931588630332	0.3564680040850857
264	Alg. 1	1	285.35761561341536	0.3227485265943099
265	Alg. 1	1	262.9190235918144	0.31742394190783535
266	Alg. 1	1	311.2903295863373	0.31572161770801743
267	Alg. 1	1	241.12026952045932	0.30607588342585107
268	Alg. 1	1	331.1475853935461	0.353684088813141
269	Alg. 1	1	376.3479997838978	0.3632432497954272
270	Alg. 1	1	253.61061107211904	0.3219036361349784
271	Alg. 1	1	355.4129317804305	0.21947607670919925
272	Alg. 1	1	236.01652624429562	0.2778034952144267
273	Alg. 1	1	261.23330690648163	0.29208535431255855
274	Alg. 1	1	220.1408702402606	0.30426529299450483
275	Alg. 1	1	270.3100917526723	0.2912614445819045
276	Alg. 1	1	280.6471062867878	0.3954309924273016
277	Alg. 1	1	324.572453075264	0.3356713458580857
278	Alg. 1	1	250.211683090445	0.26886701152228354
279	Alg. 1	1	244.7004988257474	0.29682054695990057
280	Alg. 1	1	275.9126631568779	0.2459920346680045
281	Alg. 1	1	382.1020213008726	0.27800843255432894
282	Alg. 1	1	221.31292220562298	0.3366736746966168
283	Alg. 1	1	266.6297565185723	0.38681680988661166
284	Alg. 1	1	262.4266184237939	0.3166130025044354
285	Alg. 1	1	233.21478021765148	0.3698089517892254
286	Alg. 1	1	311.5074362822298	0.36010790334108245
287	Alg. 1	1	219.48418828436226	0.3546053921180591
288	Alg. 1	1	330.9856095476199	0.3398159474902523
289	Alg. 1	1	295.9715074401981	0.3019053786980352
290	Alg. 1	1	368.1178698255055	0.3223973160257054
291	Alg. 1	1	199.03045248478162	0.2834630320492178
292	Alg. 1	1	345.91312742045216	0.3185198229125637
293	Alg. 1	1	258.9527017356006	0.3675949458905599
294	Alg. 1	1	197.1217811302442	0.294841116711456
295	Alg. 1	1	169.404213380123	0.2669629729839293
296	Alg. 1	1	422.7097454386815	0.27461636291707797
297	Alg. 1	1	384.088803443124	0.281720006306476
298	Alg. 1	1	290.1248690207534	0.2751252368002162
299	Alg. 1	1	186.5910035345288	0.2648535177506595
300	Alg. 1	1	237.40698485003185	0.3654330876225337
301	Alg. 1	1	193.14008943420586	0.34144790491611643
302	Alg. 1	1	240.15147367184926	0.35758944724558234
303	Alg. 1	1	200.499314431841	0.36389686633724727
304	Alg. 1	1	445.0868764330999	0.3622247384791055
305	Alg. 1	1	272.2661234864974	0.34062070927525445
306	Alg. 1	1	275.997968373311	0.31716631292308356
307	Alg. 1	1	219.7421445173406	0.28588257699566505
308	Alg. 1	1	442.13107348045367	0.31568312643824187
309	Alg. 1	1	237.04779321430527	0.382100514450375
310	Alg. 1	1	209.2324775315688	0.275860496511965
311	Alg. 1	1	334.2312077240872	0.28776573247982534
312	Alg. 1	1	174.55347136181373	0.26843410814870294
313	Alg. 1	1	291.46538048062627	0.2330350776365341
314	Alg. 1	1	267.26716871929125	0.3222953369350156
315	Alg. 1	1	346.03572657271576	0.393577164402079
316	Alg. 1	1	301.97936696952434	0.34753943490454353
317	Alg. 1	1	325.57938660970024	0.3005317529320855
318	Alg. 1	1	164.95067138704826	0.3709035095401193
319	Alg. 1	1	246.64545810258423	0.298559066410941
320	Alg. 1	1	373.4606829596417	0.29239382632170396
321	Alg. 1	1	210.74739019087139	0.29756359034119073
322	Alg. 1	1	223.04434695579138	0.30708187256368635
323	Alg. 1	1	203.28967342674898	0.2133323761060784
324	Alg. 1	1	271.5646265837856	0.3213327331476907
325	Alg. 1	1	243.31209692171464	0.270265354650258
326	Alg. 1	1	215.12402183301043	0.37822699484333755
327	Alg. 1	1	306.76764917653344	0.22536524648748993
328	Alg. 1	1	308.8443622531506	0.23388820302053587
329	Alg. 1	1	313.5662588395192	0.3496228918696704
330	Alg. 1	1	343.14528979003836	0.2813940897013537
331	Alg. 1	1	285.1577677947806	0.2576006811563491
332	Alg. 1	1	243.28072645125175	0.36470702254905774
333	Alg. 1	1	312.3293472162014	0.26745901787422144
334	Alg. 1	1	390.79622703735083	0.2602639315151544
335	Alg. 1	1	329.38901860099384	0.3056355281643883
336	Alg. 1	1	339.50573108777564	0.2321469540675777
337	Alg. 1	1	233.08590459061662	0.2772479522327685
338	Alg. 1	1	392.0372562095323	0.30643717946142596
339	Alg. 1	1	407.8931101975771	0.2584904680367258
340	Alg. 1	1	374.14675090610854	0.33091364378248495
341	Alg. 1	1	288.99105944647897	0.30024618009740534
342	Alg. 1	1	195.29338758230085	0.2660287036234889
343	Alg. 1	1	384.783235939956	0.25868546644948204
344	Alg. 1	1	194.83744173033767	0.35865830570828805
345	Alg. 1	1	324.65362895324176	0.2852157717958925
346	Alg. 1	1	276.53213298770333	0.3107620278435667
347	Alg. 1	1	220.0302805685235	0.3310542135632466
348	Alg. 1	1	280.42744045600887	0.3311399354062274
349	Alg. 1	1	238.75309359065665	0.39436944839210974
350	Alg. 1	1	318.99711291354413	0.32043326711598025
351	Alg. 1	1	353.3012823662766	0.2608609532715605
352	Alg. 1	1	326.0286949930382	0.2594937680482639
353	Alg. 1	1	309.9871374674025	0.3315842385218814
354	Alg. 1	1	358.3008554777857	0.3378014934225423
355	Alg. 1	1	313.70988233283913	0.3516454222532023
356	Alg. 1	1	248.9233238514662	0.33069097761471283
357	Alg. 1	1	340.2506964529281	0.3006663204982743
358	Alg. 1	1	327.42686298782667	0.26842903738147217
359	Alg. 1	1	224.3767419892533	0.24337712552270116
360	Alg. 1	1	219.4263520685775	0.283535112817367
361	Alg. 1	1	259.85958948920603	0.3225883120726413
362	Alg. 1	1	179.69000385070473	0.2704183539418853
363	Alg. 1	1	208.52575497137974	0.26716178513454614
364	Alg. 1	1	272.59790330563493	0.3927585887492006
365	Alg. 1	1	305.51285781951907	0.31282927357880347
366	Alg. 1	1	328.4965971181016	0.3306576963489863
367	Alg. 1	1	358.89300205437934	0.2730331827515806
368	Alg. 1	1	402.57945224975606	0.31177223158753725
369	Alg. 1	1	171.61421090540009	0.27599034721769355
370	Alg. 1	1	218.56054488694	0.29599526401127224
371	Alg. 1	1	219.77476587634288	0.302121538282548
372	Alg. 1	1	242.41250603288046	0.28712676591007197
373	Alg. 1	1	236.9677400863658	0.2632905129571828
374	Alg. 1	1	330.84964768791224	0.2563627549994982
375	Alg. 1	1	229.82759092965267	0.27834477550491193
376	Alg. 1	1	336.26786727173896	0.3102903869109798
377	Alg. 1	1	202.27306238951394	0.31111552821181143
378	Alg. 1	1	295.56875895434376	0.317211420583922
379	Alg. 1	1	316.9254162457887	0.3778174602448866
380	Alg. 1	1	166.85759883277174	0.25302084167819394
381	Alg. 1	1	197.75264166780323	0.3454695389275236
382	Alg. 1	1	273.1082899224484	0.3210315668585129
383	Alg. 1	1	274.14751836721985	0.3186334744981736
384	Alg. 1	1	330.87112696133806	0.26669316609930477
385	Alg. 1	1	407.99608920287716	0.30215705671891746
386	Alg. 1	1	312.8509751466332	0.3145312164472794
387	Alg. 1	1	348.3972616339029	0.20614142741867164
388	Alg. 1	1	172.05556264759065	0.24860775248269318
389	Alg. 1	1	182.14534229281708	0.33087844092296537
390	Alg. 1	1	335.08862717776844	0.29466973651156886
391	Alg. 1	1	231.11047497200005	0.35713613837007513
392	Alg. 1	1	193.06087067489432	0.3083323778972801
393	Alg. 1	1	287.15516542421307	0.3010545082528281
394	Alg. 1	1	245.58673525526427	0.35021496671343294
395	Alg. 1	1	260.5037998831589	0.2891889570298741
396	Alg. 1	1	239.76528158186954	0.3511693280475735
397	Alg. 1	1	310.7164821449451	0.3112249824284849
398	Alg. 1	1	231.34258290738083	0.30782064692119676
399	Alg. 1	1	335.49806887138726	0.247007602152593
400	Alg. 1	1	354.3284027283731	0.2303601787218222
401	Alg. 1	1	281.5434149915259	0.33785710039062683
402	Alg. 1	1	216.84983789851995	0.35368233083479406
403	Alg. 1	1	267.7460498208748	0.3077625548458158
404	Alg. 1	1	331.6476971626686	0.2608728041226194
405	Alg. 1	1	240.61659665774067	0.2968253837382831
406	Alg. 1	1	256.5666481838088	0.29291853279531443
407	Alg. 1	1	253.51885877978793	0.33838849662778436
408	Alg. 1	1	180.08871200222126	0.32452704417429085
409	Alg. 1	1	410.22520192130526	0.26837042020965834
410	Alg. 1	1	261.26677697938146	0.2973329222305222
411	Alg. 1	1	276.08137950271714	0.2932190545154558
412	Alg. 1	1	192.74459839375766	0.32690075450953504
413	Alg. 1	1	246.41341617538603	0.30748308322896895
414	Alg. 1	1	293.0153045099783	0.2687259614253877
415	Alg. 1	1	237.3468467810959	0.3221260773176236
416	Alg. 1	1	238.45701246816253	0.29693684285867133
417	Alg. 1	1	185.2187863759821	0.3167258373935131
418	Alg. 1	1	303.48358929329333	0.2728261444995717
419	Alg. 1	1	257.21536391689585	0.37497772522113837
420	Alg. 1	1	331.1945744041615	0.22862598625850178
421	Alg. 1	1	274.31557329082057	0.28294655956918024
422	Alg. 1	1	360.07639348436675	0.3153197201227387
423	Alg. 1	1	340.1651099562678	0.297066207734147
424	Alg. 1	1	216.9733627313147	0.32038302511548106
425	Alg. 1	1	194.0547995073	0.28457001402965937
426	Alg. 1	1	315.684891832941	0.3336660881122408
427	Alg. 1	1	359.3651863885309	0.33690087495227206
428	Alg. 1	1	270.533965322376	0.32097393150872605
429	Alg. 1	1	295.38438450372337	0.3478641853981828
430	Alg. 1	1	257.49023752967685	0.3420211938030605
431	Alg. 1	1	303.30410380275805	0.3158714097865763
432	Alg. 1	1	209.2343321658465	0.28740360634245565
433	Alg. 1	1	257.1241435806064	0.2844788091983597
434	Alg. 1	1	336.6706827170552	0.27712916502221435
435	Alg. 1	1	257.91953966708894	0.345501873149587
436	Alg. 1	1	308.81520741911265	0.2751567373451624
437	Alg. 1	1	309.952234956775	0.37093582583797396
438	Alg. 1	1	198.8741613460419	0.2702673371044747
439	Alg. 1	1	319.5479516391075	0.2954977985198548
440	Alg. 1	1	176.3199241718328	0.28388705837283407
441	Alg. 1	1	331.2291215917929	0.3173775160621409
442	Alg. 1	1	268.49305545339257	0.29732654597558617
443	Alg. 1	1	240.2701325483569	0.32924503892641843
444	Alg. 1	1	291.2283456482355	0.343677174977267
445	Alg. 1	1	361.54710055425807	0.32410710802358467
446	Alg. 1	1	360.85779810172824	0.27691183249647894
447	Alg. 1	1	431.08056625367124	0.27078851067998677
448	Alg. 1	1	422.74592289095204	0.2728293460303214
449	Alg. 1	1	454.1360968901785	0.232630642375453
450	Alg. 1	1	196.42838604365966	0.32150902251759966
451	Alg. 1	1	324.8624693253924	0.3010715814105618
452	Alg. 1	1	312.09151647116033	0.3618077532075064
453	Alg. 1	1	209.2116239754075	0.3249961713740416
454	Alg. 1	1	208.69263424600155	0.3827038896649076
455	Alg. 1	1	248.46484363795216	0.3274880242829627
456	Alg. 1	1	193.72015000331453	0.33784590869706427
457	Alg. 1	1	335.84518136143174	0.3326692909545015
458	Alg. 1	1	186.25059036518942	0.31927401286926227
459	Alg. 1	1	259.1938063499544	0.26660134377167344
460	Alg. 1	1	179.12699176838044	0.3370057590173805
461	Alg. 1	1	288.1486769056516	0.3598875855960374
462	Alg. 1	1	270.52369857963043	0.3233088424748574
463	Alg. 1	1	204.70999374699983	0.3004082529424227
464	Alg. 1	1	176.09159867569673	0.3378339922550577
465	Alg. 1	1	364.10055681663215	0.3944753263961104
466	Alg. 1	1	219.8003370105032	0.32863250033366315
467	Alg. 1	1	267.3952569126452	0.2939330748154168
468	Alg. 1	1	307.993685099828	0.2606821009107671
469	Alg. 1	1	254.91561410354126	0.26592621301060615
470	Alg. 1	1	293.6066299359212	0.3310139326868362
471	Alg. 1	1	190.58674845154678	0.3340664222858758
472	Alg. 1	1	331.4226452490095	0.2679576171894976
473	Alg. 1	1	235.24704394361828	0.3336916283970832
474	Alg. 1	1	256.9459129934954	0.3479463904762855
475	Alg. 1	1	338.02587793376927	0.31816752320932473
476	Alg. 1	1	367.840702449026	0.3260517454558515
477	Alg. 1	1	287.9264048039473	0.31598322277228197
478	Alg. 1	1	264.0260554470941	0.28568377566957953
479	Alg. 1	1	213.24621085501985	0.3229208146514262
480	Alg. 1	1	484.60908306714396	0.21560559106683985
481	Alg. 1	1	269.5324505237555	0.3455518735444303
482	Alg. 1	1	165.96136112176313	0.4264097255892245
483	Alg. 1	1	269.96134415748696	0.29337945733036214
484	Alg. 1	1	358.5330041977279	0.282541664730225
485	Alg. 1	1	296.40751330853203	0.2712786064752031
486	Alg. 1	1	405.71551935252523	0.30171365914651777
487	Alg. 1	1	264.54745312855607	0.31705854134953054
488	Alg. 1	1	340.130296966058	0.22993446738821238
489	Alg. 1	1	264.4823209015073	0.31027177121131944
490	Alg. 1	1	276.21952762985336	0.2692421658189028
491	Alg. 1	1	161.49818985306806	0.32303319739349295
492	Alg. 1	1	384.9268956542741	0.26868873257024867
493	Alg. 1	1	158.2798450753866	0.27589135562046896
494	Alg. 1	1	300.8865424461421	0.31654481622721414
495	Alg. 1	1	226.37525984517345	0.3597778052120581
496	Alg. 1	1	171.92421336377936	0.4294712178494136
497	Alg. 1	1	233.3640384778091	0.28443388212217063
498	Alg. 1	1	170.49038108699656	0.2764897393766199
499	Alg. 1	1	197.00640425084464	0.3188190742691162
500	Alg. 1	1	228.97583637431947	0.2812781964807796
501	Alg. 1	1	175.51629550381068	0.3621564476444903
502	Alg. 1	1	149.33629719122473	0.30800668886629423
503	Alg. 1	1	320.7543762961901	0.2585818415046632
504	Alg. 1	1	264.4967599682717	0.25949117091596374
505	Alg. 1	1	206.41651722710532	0.32110552238987194
506	Alg. 1	1	269.65502407890256	0.2762406184316953
507	Alg. 1	1	286.9147221705726	0.3339419225838843
508	Alg. 1	1	248.3547883521024	0.3392549466730608
509	Alg. 1	1	420.6913416563608	0.32304188492353436
510	Alg. 1	1	429.72342011939656	0.1997700542870007
511	Alg. 1	1	256.5542791326364	0.32362978933357944
512	Alg. 1	1	243.85871842098476	0.31849459374329564
513	Alg. 1	1	377.9250703860975	0.23960077461097168
514	Alg. 1	1	405.3566870350646	0.23692533943081867
515	Alg. 1	1	251.1713486546852	0.30691684044434764
516	Alg. 1	1	184.32345268991202	0.35104703915561203
517	Alg. 1	1	210.7231212689386	0.3211796585462525
518	Alg. 1	1	250.85793633430526	0.2864830862947207
519	Alg. 1	1	333.38009537098714	0.35924750865298777
520	Alg. 1	1	255.8640352857851	0.3213727956739975
521	Alg. 1	1	306.13253280835283	0.26903793704912954
522	Alg. 1	1	172.07185956379627	0.32820087745158083
523	Alg. 1	1	278.39697399981617	0.2759394764893209
524	Alg. 1	1	365.8091019755744	0.289943717555244
525	Alg. 1	1	270.401622288493	0.32658614280450377
526	Alg. 1	1	197.0704480556393	0.3052809408531142
527	Alg. 1	1	283.72636325091605	0.21800303890556488
528	Alg. 1	1	360.2631536384315	0.32480128520557366
529	Alg. 1	1	250.64596808416246	0.2871732676109372
530	Alg. 1	1	350.7849715070092	0.3164207246327987
531	Alg. 1	1	193.69289663755023	0.2943016448144586
532	Alg. 1	1	274.71226868623563	0.2787487611204863
533	Alg. 1	1	265.7813896529931	0.32083279750155336
534	Alg. 1	1	220.90191260819364	0.3000188601823189
535	Alg. 1	1	370.91521102292506	0.29691476459177335
536	Alg. 1	1	270.4950565232282	0.3315995544532379
537	Alg. 1	1	294.7959590029964	0.38402877225181864
538	Alg. 1	1	309.8267226005788	0.30726056871672663
539	Alg. 1	1	272.6045449763171	0.2886204882848339
540	Alg. 1	1	469.1212002672333	0.2910989991158573
541	Alg. 1	1	246.27988528971835	0.3392774515974174
542	Alg. 1	1	235.35166942599915	0.26782973846740576
543	Alg. 1	1	356.6791697289342	0.33840168220593886
544	Alg. 1	1	158.42346723395173	0.3514469740953376
545	Alg. 1	1	456.86984785109655	0.2810207264506515
546	Alg. 1	1	195.749007666405	0.2993174879843781
547	Alg. 1	1	253.85330758796272	0.2864126218094268
548	Alg. 1	1	257.5956098467368	0.32464289483562386
549	Alg. 1	1	265.7478586066163	0.3206109172085288
550	Alg. 1	1	238.0851624724849	0.27435148787492086
551	Alg. 1	1	409.6796901676008	0.3486579702498964
552	Alg. 1	1	354.2524152310463	0.2538987891028811
553	Alg. 1	1	148.67210040208528	0.298389334593562
554	Alg. 1	1	307.0224830875089	0.3282908568930603
555	Alg. 1	1	321.5177354682127	0.28231464844796916
556	Alg. 1	1	273.7925703417033	0.2736081628637278
557	Alg. 1	1	309.781635111007	0.21549156945161962
558	Alg. 1	1	177.1804856153157	0.30308315096866945
559	Alg. 1	1	178.86363920700384	0.23967908466395704
560	Alg. 1	1	251.5303820557928	0.287997765209025
561	Alg. 1	1	331.9937574172782	0.2635889933685281
562	Alg. 1	1	264.450392855736	0.30859447814664837
563	Alg. 1	1	301.0022630880146	0.3450697146581717
564	Alg. 1	1	167.4787655102776	0.27678520162797704
565	Alg. 1	1	279.6366152573263	0.2801870394626412
566	Alg. 1	1	199.76327677800933	0.3472677899086917
567	Alg. 1	1	190.924727718605	0.3545738224788414
568	Alg. 1	1	233.7926298121609	0.23447939071513382
569	Alg. 1	1	232.85955264846342	0.2857141464782632
570	Alg. 1	1	262.2155856927899	0.38462062350225074
571	Alg. 1	1	232.01191377563043	0.34387591725973066
572	Alg. 1	1	348.96304676937984	0.2858831655371983
573	Alg. 1	1	253.76687157610527	0.2975975977056534
574	Alg. 1	1	231.80943789437268	0.2674250017228886
575	Alg. 1	1	278.5183029096437	0.3167068877706088
576	Alg. 1	1	329.98599858650556	0.27650504715838203
577	Alg. 1	1	232.93417385274623	0.3691995028412284
578	Alg. 1	1	243.14517302932376	0.31636033698339316
579	Alg. 1	1	346.97870478048856	0.4105558067045697
580	Alg. 1	1	362.5714739337075	0.28923021316107217
581	Alg. 1	1	291.3841617112948	0.3421411960639117
582	Alg. 1	1	202.3103102915935	0.32864577868170164
583	Alg. 1	1	251.87019666034098	0.3207291647560205
584	Alg. 1	1	334.35462315678626	0.34635502620924113
585	Alg. 1	1	210.45208758528736	0.3550451193716502
586	Alg. 1	1	329.5472756940932	0.29712930019272066
587	Alg. 1	1	240.69732039628477	0.25500181703649094
588	Alg. 1	1	202.25429114551815	0.31730212158172993
589	Alg. 1	1	372.37955770404704	0.3171304452198732
590	Alg. 1	1	321.8507869134312	0.2611284132380828
591	Alg. 1	1	161.04056242402348	0.3617625306549852
592	Alg. 1	1	266.4563459548401	0.3353851717007424
593	Alg. 1	1	309.95062522734236	0.31762808918506363
594	Alg. 1	1	203.9704022078874	0.16585339970039972
595	Alg. 1	1	283.70445553948764	0.2897923015236394
596	Alg. 1	1	193.96883021842174	0.3104330609179476
597	Alg. 1	1	283.9211977096634	0.2895954067813819
598	Alg. 1	1	223.31023013024858	0.32799662062106216
599	Alg. 1	1	370.08316154577955	0.31308976109108116
600	Alg. 1	1	278.45903011398264	0.2966530283963509
601	Alg. 1	1	323.8737631893698	0.2918120672694103
602	Alg. 1	1	187.99510100374334	0.3176326197494826
603	Alg. 1	1	256.5189401140198	0.29829789514808985
604	Alg. 1	1	478.13510776407634	0.30617433700739977
605	Alg. 1	1	262.74348761660366	0.29765227935874056
606	Alg. 1	1	286.9927108119654	0.2521258793247757
607	Alg. 1	1	299.608951493514	0.25062258337796534
608	Alg. 1	1	238.5952424008754	0.3358981297384715
609	Alg. 1	1	221.7202263639079	0.3480230255110527
610	Alg. 1	1	377.7008113127093	0.37096336940496594
611	Alg. 1	1	233.04566347196322	0.3476522570852518
612	Alg. 1	1	312.49684274944104	0.3200535031349391
613	Alg. 1	1	250.57745749577327	0.27763266855224944
614	Alg. 1	1	284.92216491805556	0.407052189292926
615	Alg. 1	1	265.6487314868037	0.3487248885621878
616	Alg. 1	1	356.1806272387037	0.28687261202696535
617	Alg. 1	1	386.83726270581485	0.2748239360295946
618	Alg. 1	1	181.61759577581074	0.30603628509932856
619	Alg. 1	1	295.4739535605742	0.31991820079036104
620	Alg. 1	1	259.77437410350825	0.27306725699539114
621	Alg. 1	1	299.6955731557073	0.37103612826492727
622	Alg. 1	1	287.7016064712327	0.3062039050121294
623	Alg. 1	1	267.6008819645169	0.3279819937653165
624	Alg. 1	1	369.4532651444154	0.29681977573978024
625	Alg. 1	1	330.9653949567761	0.3061765155062226
626	Alg. 1	1	201.58848146969078	0.33645476912335825
627	Alg. 1	1	309.07939339599193	0.2841995385555099
628	Alg. 1	1	387.4056212010792	0.3483064514793247
629	Alg. 1	1	239.62296878941115	0.37919499950025715
630	Alg. 1	1	166.58204419358484	0.2830280647043707
631	Alg. 1	1	212.0414027055587	0.28880400520896743
632	Alg. 1	1	482.1877336198598	0.2825277579917018
633	Alg. 1	1	310.31378099181654	0.3164091865237632
634	Alg. 1	1	269.2365807522815	0.2911579701346708
635	Alg. 1	1	336.9549347146142	0.3020453696555286
636	Alg. 1	1	295.05670936020636	0.38360780933712063
637	Alg. 1	1	204.4405445561075	0.24691960898087395
638	Alg. 1	1	259.056061330341	0.20265558545767262
639	Alg. 1	1	245.9146897092377	0.3009549842943776
640	Alg. 1	1	235.22427756713694	0.32283050961367515
641	Alg. 1	1	132.1669332246198	0.27084878160683007
642	Alg. 1	1	226.61254731556795	0.32823586803007754
643	Alg. 1	1	276.4813391635164	0.32293160460598785
644	Alg. 1	1	301.8053032917009	0.2557076914394194
645	Alg. 1	1	216.5035693112515	0.26741977117014754
646	Alg. 1	1	248.73229298971853	0.2583782664323497
647	Alg. 1	1	262.02419775632416	0.32422616993080056
648	Alg. 1	1	258.2612702622924	0.37143745359275554
649	Alg. 1	1	292.4823851724487	0.3047826053004104
650	Alg. 1	1	327.67536182622706	0.353620788094737
651	Alg. 1	1	243.67805134104637	0.2687674507759333
652	Alg. 1	1	291.68925816026785	0.33832875877435264
653	Alg. 1	1	297.2386730150963	0.315583743133397
654	Alg. 1	1	289.53847679899974	0.25179262340803865
655	Alg. 1	1	333.8237564180714	0.3491192949090322
656	Alg. 1	1	402.71344437908124	0.20721007663053445
657	Alg. 1	1	213.43315665653574	0.2520197707525767
658	Alg. 1	1	311.00918391295556	0.3204411076027464
659	Alg. 1	1	337.9626479622951	0.35124441462809114
660	Alg. 1	1	362.08401917414005	0.3200637570745696
661	Alg. 1	1	200.686118203485	0.3556221561883453
662	Alg. 1	1	287.94055643075484	0.3049591083431864
663	Alg. 1	1	249.52806950877695	0.2894067669223987
664	Alg. 1	1	294.1057195432833	0.33058626063060975
665	Alg. 1	1	264.8017416460444	0.36580449655789293
666	Alg. 1	1	151.696544198172	0.2975718066619268
667	Alg. 1	1	287.5521596887109	0.38746024368070014
668	Alg. 1	1	281.5283000348016	0.336589147258067
669	Alg. 1	1	246.4734049597236	0.24147292684559768
670	Alg. 1	1	222.12131272308787	0.2444837269793977
671	Alg. 1	1	296.6321823402251	0.26017182376313375
672	Alg. 1	1	277.1404803865744	0.32728368844930467
673	Alg. 1	1	260.21064790927716	0.3327720652140774
674	Alg. 1	1	288.0976414737857	0.2775789303208908
675	Alg. 1	1	149.7018168155709	0.35714758293206267
676	Alg. 1	1	272.6255532994117	0.3081473478210104
677	Alg. 1	1	281.7696687314436	0.3313947976575984
678	Alg. 1	1	323.3387254958026	0.2821543542634636
679	Alg. 1	1	333.9257329418975	0.3301263704641882
680	Alg. 1	1	368.3077252944503	0.38579582431090326
681	Alg. 1	1	303.7065553149596	0.31758837425724895
682	Alg. 1	1	291.87061957955973	0.2676723527579235
683	Alg. 1	1	250.1316247551292	0.33843942308489855
684	Alg. 1	1	201.34197260692494	0.34898455811309237
685	Alg. 1	1	216.67128953794955	0.3725688905455242
686	Alg. 1	1	225.14420150671484	0.3422938981415368
687	Alg. 1	1	235.9714343110493	0.3229915744596588
688	Alg. 1	1	252.21096723431745	0.3052706663732669
689	Alg. 1	1	203.79368326447735	0.4164577577790929
690	Alg. 1	1	264.38896571406724	0.36181186828313094
691	Alg. 1	1	269.44637323763925	0.2900026276866969
692	Alg. 1	1	331.1091745482357	0.25242218088948715
693	Alg. 1	1	296.0780721901565	0.2809149475516347
694	Alg. 1	1	324.3309655301307	0.3254809586093525
695	Alg. 1	1	244.74817539095216	0.3299911237006373
696	Alg. 1	1	235.849687313125	0.2455231896781866
697	Alg. 1	1	317.4389731058007	0.37678202352476103
698	Alg. 1	1	198.03588187730725	0.30769646041855575
699	Alg. 1	1	370.55504347739003	0.271402115089696
700	Alg. 1	1	374.91729468447375	0.28192182500866025
701	Alg. 1	1	269.9029178590258	0.28420622002685664
702	Alg. 1	1	238.7087808608364	0.3120484712020426
703	Alg. 1	1	338.71648688506804	0.2952156947435161
704	Alg. 1	1	224.6273023947428	0.4236553030504516
705	Alg. 1	1	168.03459027103966	0.3892165272087642
706	Alg. 1	1	229.72958963226114	0.31157692749852234
707	Alg. 1	1	200.6743323795485	0.3547288074631989
708	Alg. 1	1	246.6797575945327	0.3862564723233083
709	Alg. 1	1	281.3752321370622	0.3197669773327693
710	Alg. 1	1	377.66426652168064	0.28110137869228996
711	Alg. 1	1	273.40203546055784	0.29366699278423863
712	Alg. 1	1	191.9555251460337	0.34966096820962217
713	Alg. 1	1	309.3785798679843	0.30057371790419335
714	Alg. 1	1	350.60361354743424	0.37603881413509377
715	Alg. 1	1	210.7668291203167	0.3382102296302832
716	Alg. 1	1	233.43835326565227	0.21952896827321042
717	Alg. 1	1	300.09825324281127	0.2942627312105593
718	Alg. 1	1	344.72738371075343	0.28948910239224884
719	Alg. 1	1	209.73512653148987	0.3022701186583903
720	Alg. 1	1	297.8431434116434	0.22280627061633762
721	Alg. 1	1	270.6528958093222	0.2793726346081364
722	Alg. 1	1	223.76153378442498	0.2878465609143731
723	Alg. 1	1	299.51243389987565	0.2729007226209797
724	Alg. 1	1	206.14302167933096	0.3516935348764517
725	Alg. 1	1	275.84162898639977	0.27283761759913416
726	Alg. 1	1	238.1688957883011	0.3173196620690123
727	Alg. 1	1	244.8009453844524	0.28052695332159716
728	Alg. 1	1	217.0029532747956	0.30215567590535125
729	Alg. 1	1	193.6560504701911	0.25249504133303396
730	Alg. 1	1	417.79875527584306	0.2948068998265647
731	Alg. 1	1	281.34806289061135	0.3530184842974753
732	Alg. 1	1	315.6881844442139	0.2971228763477278
733	Alg. 1	1	319.3366707615698	0.3078267129139802
734	Alg. 1	1	301.8968785145256	0.26763094131386506
735	Alg. 1	1	267.0970168822983	0.3180564007630245
736	Alg. 1	1	272.8960087903016	0.25302399545621235
737	Alg. 1	1	310.15073399423045	0.2916365519158641
738	Alg. 1	1	219.57390519010102	0.36399595772670207
739	Alg. 1	1	331.67060082825924	0.3101160236308454
740	Alg. 1	1	239.9589492334502	0.32505586269452386
741	Alg. 1	1	242.6361947408428	0.3231229600656726
742	Alg. 1	1	308.0718256226912	0.2728698797325814
743	Alg. 1	1	280.8893914078988	0.2973797554604637
744	Alg. 1	1	244.83876816565186	0.38857383666269746
745	Alg. 1	1	316.01728504057326	0.2730343331564942
746	Alg. 1	1	218.53766245488612	0.409222624170512
747	Alg. 1	1	238.121382178837	0.30838769109720104
748	Alg. 1	1	280.7105253145954	0.2629591782215077
749	Alg. 1	1	278.0115461213207	0.28837726285966003
750	Alg. 1	1	529.517902220743	0.26411309183582243
751	Alg. 1	1	286.9006418470093	0.31273748405388424
752	Alg. 1	1	406.9993981400321	0.24625004989975585
753	Alg. 1	1	245.72866999253267	0.36492460653113834
754	Alg. 1	1	231.35188961758965	0.32586487119150037
755	Alg. 1	1	242.36996908311875	0.240120619597324
756	Alg. 1	1	166.03137663976338	0.26457875423871846
757	Alg. 1	1	245.51904673223015	0.2506363196226774
758	Alg. 1	1	274.17171934401904	0.3217026006551422
759	Alg. 1	1	298.78466103932936	0.36797416079767026
760	Alg. 1	1	320.89937374495446	0.3112308499667015
761	Alg. 1	1	277.39697440388176	0.2620426364192699
762	Alg. 1	1	283.8373023966591	0.260171663946971
763	Alg. 1	1	343.4583884358569	0.301213343191972
764	Alg. 1	1	336.5944545682304	0.2610740520110851
765	Alg. 1	1	289.91457495131857	0.34686158679492546
766	Alg. 1	1	347.0352183965243	0.24086215329757227
767	Alg. 1	1	273.649842417944	0.24275774487372453
768	Alg. 1	1	181.75792209066418	0.39352234018541915
769	Alg. 1	1	281.68107037353855	0.34824399803346406
770	Alg. 1	1	291.33091442424706	0.29119307516595183
771	Alg. 1	1	302.59110512449456	0.281448884030876
772	Alg. 1	1	237.7381491135078	0.2765399751502899
773	Alg. 1	1	439.33555488916016	0.3099071069186545
774	Alg. 1	1	238.92177656813723	0.29297552623337153
775	Alg. 1	1	280.2556369169912	0.24921785295044
776	Alg. 1	1	340.39894763184026	0.30408897454893613
777	Alg. 1	1	183.95457063100415	0.3602137629196825
778	Alg. 1	1	314.28768301412816	0.2541388255374001
779	Alg. 1	1	240.5466704142085	0.34186045601238013
780	Alg. 1	1	181.56345648397348	0.3248816271527564
781	Alg. 1	1	222.10190256848114	0.26681211905142954
782	Alg. 1	1	342.37893558403573	0.34186610359098885
783	Alg. 1	1	366.6327285191579	0.247900974666829
784	Alg. 1	1	234.23290693528963	0.3287831386476857
785	Alg. 1	1	286.18134776866606	0.26725098327208696
786	Alg. 1	1	250.2444023043139	0.3825439238431591
787	Alg. 1	1	284.8736074998456	0.29655824062557357
788	Alg. 1	1	203.58144929842663	0.26170317838059304
789	Alg. 1	1	244.931981135844	0.2513071913740724
790	Alg. 1	1	248.24386446261545	0.27634043178443907
791	Alg. 1	1	281.89677651890105	0.30599671274530804
792	Alg. 1	1	252.18986183255757	0.26872947294112337
793	Alg. 1	1	457.6519719064434	0.31190725609532377
794	Alg. 1	1	316.75138204010955	0.38165052753861206
795	Alg. 1	1	303.34724451945107	0.24666224829652955
796	Alg. 1	1	163.80700336652504	0.3477600985780812
797	Alg. 1	1	271.91245102279476	0.34759158931476214
798	Alg. 1	1	489.6754653283404	0.3460516490494244
799	Alg. 1	1	349.91256211022784	0.2538758077453953
800	Alg. 1	1	229.16006701148348	0.27287125770770465
801	Alg. 1	1	215.65449046506222	0.3634429221324899
802	Alg. 1	1	217.34094285901878	0.32036654672509546
803	Alg. 1	1	190.45206365400023	0.30988039507431575
804	Alg. 1	1	231.38313612921775	0.35427159475095593
805	Alg. 1	1	173.11393557545554	0.32956442832278166
806	Alg. 1	1	235.53326396416338	0.3234385846065436
807	Alg. 1	1	328.4738114585869	0.2938885569087833
808	Alg. 1	1	231.06922040404223	0.28438374859686794
809	Alg. 1	1	183.3061285785312	0.3822995606934307
810	Alg. 1	1	318.1920059016694	0.3431373868203025
811	Alg. 1	1	339.03387391108083	0.27950349903513905
812	Alg. 1	1	375.14225922326176	0.2779694707699091
813	Alg. 1	1	374.5203211854697	0.3149581594471422
814	Alg. 1	1	331.5683565870812	0.287161497420922
815	Alg. 1	1	254.80369301516518	0.28710027460864285
816	Alg. 1	1	420.29769564454665	0.25761313365388383
817	Alg. 1	1	240.03091094989244	0.32102973253317646
818	Alg. 1	1	211.2298150412552	0.20665121070265188
819	Alg. 1	1	286.3466208208278	0.32515596159721116
820	Alg. 1	1	159.1214065390968	0.24659795005637633
821	Alg. 1	1	204.87315250602376	0.291597753074593
822	Alg. 1	1	260.87084255832065	0.384584519354504
823	Alg. 1	1	208.76625400274332	0.2888669500784993
824	Alg. 1	1	214.67127549021382	0.2711225816353122
825	Alg. 1	1	177.82432971851242	0.3215356147799108
826	Alg. 1	1	162.25072477437195	0.34461283060950354
827	Alg. 1	1	389.89454221698264	0.33676573830880696
828	Alg. 1	1	241.04656659219805	0.31330900849909943
829	Alg. 1	1	299.14974923698196	0.2649997917058713
830	Alg. 1	1	275.08543455115307	0.26074429778226194
831	Alg. 1	1	226.32094537835096	0.33864853181764804
832	Alg. 1	1	192.07195920211845	0.31805209222420455
833	Alg. 1	1	253.31106499081858	0.23479660988698314
834	Alg. 1	1	339.99469342893667	0.3513600435181051
835	Alg. 1	1	230.28132844881736	0.3133387685858182
836	Alg. 1	1	147.6164993241297	0.2824166872026622
837	Alg. 1	1	230.62750082693623	0.244521076742538
838	Alg. 1	1	273.39637565234636	0.2946768194751708
839	Alg. 1	1	310.55979604783965	0.3166792587297891
840	Alg. 1	1	366.1871083763203	0.2707040623289152
841	Alg. 1	1	439.0870243952447	0.32853685161606533
842	Alg. 1	1	338.93176833210566	0.3364366259049418
843	Alg. 1	1	268.6722462415049	0.33349932637525037
844	Alg. 1	1	198.2644931958749	0.28113235350901034
845	Alg. 1	1	206.06091902062767	0.32942303016200797
846	Alg. 1	1	302.8527547085904	0.39059944487956894
847	Alg. 1	1	329.9465759015484	0.22572308355850698
848	Alg. 1	1	322.7000269517944	0.35943190867466346
849	Alg. 1	1	190.98918010713695	0.33734571899414895
850	Alg. 1	1	304.7385915299858	0.3159781110139129
851	Alg. 1	1	240.55392813693328	0.24340259547649715
852	Alg. 1	1	277.11759434854883	0.34021023261853583
853	Alg. 1	1	208.4916855907629	0.36021174413430923
854	Alg. 1	1	321.75040504216435	0.3145859991608604
855	Alg. 1	1	251.33861189344682	0.37060112046917065
856	Alg. 1	1	218.19098411513562	0.3526618462178674
857	Alg. 1	1	282.10925344603623	0.34810479472901157
858	Alg. 1	1	206.7190472891701	0.26184949657958595
859	Alg. 1	1	318.2558701070827	0.35458695303607357
860	Alg. 1	1	299.48299331878434	0.25400203795214243
861	Alg. 1	1	308.6652564802215	0.331951103954057
862	Alg. 1	1	237.4176971033523	0.31811181752945467
863	Alg. 1	1	312.51804344227673	0.2818911273137224
864	Alg. 1	1	269.20584692629484	0.34619822161896746
865	Alg. 1	1	399.1647417883312	0.30824350931887595
866	Alg. 1	1	319.50506840062053	0.22534362278949574
867	Alg. 1	1	342.5653835658306	0.37140421175533866
868	Alg. 1	1	281.55457794058725	0.28305910460415173
869	Alg. 1	1	261.0470527860751	0.37064003518069366
870	Alg. 1	1	468.46585524001614	0.25889338958829794
871	Alg. 1	1	283.42287441762835	0.2977070837462331
872	Alg. 1	1	223.8772212390595	0.34283927069141557
873	Alg. 1	1	204.55767196606698	0.32467180930700723
874	Alg. 1	1	378.1314817802722	0.24051975333046405
875	Alg. 1	1	262.17403488454397	0.3120745340813317
876	Alg. 1	1	194.71481997482442	0.3152790015214134
877	Alg. 1	1	229.85997208235236	0.3238154930996754
878	Alg. 1	1	207.08789669254904	0.32885846500661814
879	Alg. 1	1	296.36636495872693	0.402615090974713
880	Alg. 1	1	408.44303725612303	0.3007946839240915
881	Alg. 1	1	261.3392907805379	0.27888539581665206
882	Alg. 1	1	208.57520812568498	0.2852994550297024
883	Alg. 1	1	269.873926364415	0.2318903863350833
884	Alg. 1	1	245.42774551215024	0.2812060836041345
885	Alg. 1	1	178.86200986214843	0.3296400550659502
886	Alg. 1	1	195.90031304986883	0.3010099724926301
887	Alg. 1	1	247.4072813106168	0.30970152947943114
888	Alg. 1	1	249.53693484973513	0.2996487167692731
889	Alg. 1	1	223.8504174426942	0.3159753593067839
890	Alg. 1	1	316.31369499098713	0.20695712500644872
891	Alg. 1	1	259.5335753089249	0.27561031646698647
892	Alg. 1	1	279.41821939412984	0.352159609731054
893	Alg. 1	1	233.97511087197353	0.32390273315105494
894	Alg. 1	1	296.00895452195596	0.3396698795915512
895	Alg. 1	1	180.08271436747458	0.35274860046251577
896	Alg. 1	1	305.50141991500664	0.3142485348310094
897	Alg. 1	1	212.63593690132387	0.33650070563509604
898	Alg. 1	1	213.9652105990308	0.35430663555375136
899	Alg. 1	1	216.08614956588067	0.2971747669201502
900	Alg. 1	1	303.5811938918615	0.27157675787339064
901	Alg. 1	1	330.93122161993375	0.3716353359736579
902	Alg. 1	1	276.66396735878294	0.3457253296726423
903	Alg. 1	1	312.6504274304665	0.2775247869441249
904	Alg. 1	1	201.82459747389936	0.21610786299684398
905	Alg. 1	1	311.566476973431	0.32557494366381257
906	Alg. 1	1	270.7639767933341	0.37379537556465153
907	Alg. 1	1	299.04588413019536	0.3411474342627755
908	Alg. 1	1	348.1027579504279	0.2779358396968291
909	Alg. 1	1	397.74988403775546	0.2762527797999953
910	Alg. 1	1	234.52447396046387	0.2938126217904228
911	Alg. 1	1	237.54415342462272	0.33225281725932204
912	Alg. 1	1	206.2243471181619	0.3351023173719276
913	Alg. 1	1	191.21245116176644	0.35380438040172485
914	Alg. 1	1	344.72139644602	0.35608528437366005
915	Alg. 1	1	258.38647108701844	0.2928467045092581
916	Alg. 1	1	346.3587343223771	0.259053721664168
917	Alg. 1	1	227.91944078012924	0.2973159120789924
918	Alg. 1	1	335.5386585651466	0.18606186509833278
919	Alg. 1	1	388.8783655234044	0.23232023208916353
920	Alg. 1	1	238.9285000595554	0.2913033856519787
921	Alg. 1	1	275.9890950690854	0.24240895734763762
922	Alg. 1	1	213.85504947075577	0.24605404642071288
923	Alg. 1	1	338.19865635363556	0.23685283300529883
924	Alg. 1	1	259.30665853672093	0.3172400898341068
925	Alg. 1	1	178.49472347116716	0.23603328480002658
926	Alg. 1	1	326.19202559889754	0.265328335890582
927	Alg. 1	1	273.44953959433536	0.2552982254757816
928	Alg. 1	1	292.61600846909465	0.28597300836434275
929	Alg. 1	1	285.33213411244714	0.31512088779965736
930	Alg. 1	1	252.67195508199586	0.3942780124969189
931	Alg. 1	1	188.33044894069926	0.2104517648290079
932	Alg. 1	1	213.6496329224156	0.36955966051883843
933	Alg. 1	1	258.1487428954201	0.33797703311158056
934	Alg. 1	1	287.79392894845455	0.2953622358345553
935	Alg. 1	1	168.73918300448625	0.20568027391578333
936	Alg. 1	1	308.3051573253378	0.24736349445508957
937	Alg. 1	1	223.31601306838323	0.3503677927284042
938	Alg. 1	1	276.9425649934384	0.3231523310522911
939	Alg. 1	1	268.62139397304225	0.27694260876570853
940	Alg. 1	1	227.80913052541771	0.2724143611050627
941	Alg. 1	1	346.264933345387	0.33349317155166525
942	Alg. 1	1	213.68471712194147	0.2652625339426095
943	Alg. 1	1	162.8362135298511	0.3774186379333215
944	Alg. 1	1	244.97649298991132	0.2944206049855465
945	Alg. 1	1	251.29782137886912	0.30793483159794405
946	Alg. 1	1	198.38812335507805	0.31670054840222855
947	Alg. 1	1	316.0721059671223	0.303479659665993
948	Alg. 1	1	276.5985212925137	0.24001579639148868
949	Alg. 1	1	344.5632082989806	0.30321112732606725
950	Alg. 1	1	274.26899949537034	0.31316412353821765
951	Alg. 1	1	343.9586936096712	0.3652740524004189
952	Alg. 1	1	338.912594866918	0.3280691978679572
953	Alg. 1	1	385.2783630660009	0.2228244733546504
954	Alg. 1	1	300.11246695811747	0.3306104720302396
955	Alg. 1	1	230.1175757942625	0.36484911468730674
956	Alg. 1	1	300.2031317874853	0.3234550545116047
957	Alg. 1	1	276.13522296693725	0.26402267081252584
958	Alg. 1	1	250.45105540095764	0.38657663610356274
959	Alg. 1	1	420.07787563949074	0.32043059777616956
960	Alg. 1	1	335.3335390186138	0.2655694678249082
961	Alg. 1	1	274.98694388584437	0.24001175623686702
962	Alg. 1	1	323.9838739987111	0.3549999226434709
963	Alg. 1	1	168.0551652247801	0.2869632281270852
964	Alg. 1	1	388.09729983393413	0.31044657360369654
965	Alg. 1	1	321.49290636631	0.31676130433338157
966	Alg. 1	1	258.6671727639236	0.33409556791298217
967	Alg. 1	1	161.3582008264124	0.25752051872413523
968	Alg. 1	1	260.9228304930035	0.3208937448399404
969	Alg. 1	1	307.1455497684533	0.26287963612622545
970	Alg. 1	1	186.58750749361224	0.3190985139488106
971	Alg. 1	1	291.64798142852993	0.3026837863321125
972	Alg. 1	1	370.31103263402514	0.239368432413869
973	Alg. 1	1	146.74948775157492	0.333349577475218
974	Alg. 1	1	247.2196100565065	0.27242446502855255
975	Alg. 1	1	286.24210354588024	0.32797798936108896
976	Alg. 1	1	316.88439993029874	0.28009930172660324
977	Alg. 1	1	301.4971738529688	0.3095930632780547
978	Alg. 1	1	144.0366008977615	0.3957413730462058
979	Alg. 1	1	341.29061979549374	0.30139721805663783
980	Alg. 1	1	345.41978942539174	0.2754748203943349
981	Alg. 1	1	266.82613104108054	0.29545048579085326
982	Alg. 1	1	255.47369854627374	0.27519580191320575
983	Alg. 1	1	391.13111865502367	0.3642658009901646
984	Alg. 1	1	223.8220670091143	0.3542479669024952
985	Alg. 1	1	336.77695618830495	0.23749346532076926
986	Alg. 1	1	295.9100817403647	0.2442773203399499
987	Alg. 1	1	407.4734598335238	0.2708024148298921
988	Alg. 1	1	411.99510651142293	0.25562776846880747
989	Alg. 1	1	107.12089004862287	0.2926590833436958
990	Alg. 1	1	301.1714715806043	0.3351280768517355
991	Alg. 1	1	255.37931264085745	0.3427894423546347
992	Alg. 1	1	270.2205625076596	0.35202587303734
993	Alg. 1	1	262.43599227890974	0.2168040675337482
994	Alg. 1	1	256.5187440654318	0.3240754682500916
995	Alg. 1	1	197.06906438172356	0.2792868387896816
996	Alg. 1	1	316.6518779466263	0.21538547742489828
997	Alg. 1	1	319.6094454045105	0.2943000218349553
998	Alg. 1	1	344.46028391351933	0.31279090722370706
999	Alg. 1	1	254.27644142974154	0.3103056768810241
1000	Alg. 1	1	262.49745311323636	0.2816222806176257
1	Alg. 2	2	250.01132709333876	0.3268264170002968
2	Alg. 2	2	170.14303459560915	0.38083943231263584
3	Alg. 2	2	216.36119810274334	0.3678821215523837
4	Alg. 2	2	131.66785685183527	0.3913776861497324
5	Alg. 2	2	248.7787848057128	0.33753963546138877
6	Alg. 2	2	228.08205966673842	0.34613910411968
7	Alg. 2	2	205.22076352959525	0.335014965573852
8	Alg. 2	2	224.20136272383454	0.3712559720227169
9	Alg. 2	2	261.07538408543405	0.3373197662455569
10	Alg. 2	2	126.95142704992097	0.36841509678896134
11	Alg. 2	2	183.77688727182917	0.3648799990852598
12	Alg. 2	2	214.47579691650648	0.3531129080972055
13	Alg. 2	2	248.71433010425855	0.356598412126136
14	Alg. 2	2	306.1619356524083	0.37551464189281
15	Alg. 2	2	182.64048990316277	0.35214036002842153
16	Alg. 2	2	242.92522293521617	0.3542926240105281
17	Alg. 2	2	244.69066223933055	0.3595811606890866
18	Alg. 2	2	224.15404121243049	0.32092728958728056
19	Alg. 2	2	156.9978961540408	0.40348677696478846
20	Alg. 2	2	264.42910939670884	0.3716887283455161
21	Alg. 2	2	198.6857438559953	0.3752762993400014
22	Alg. 2	2	268.21855119620807	0.3705501044844217
23	Alg. 2	2	258.62797258895364	0.31677080257933826
24	Alg. 2	2	343.158983729095	0.37563822572287586
25	Alg. 2	2	199.5738592262715	0.4134187763918915
26	Alg. 2	2	286.3294524139114	0.3617497748261332
27	Alg. 2	2	231.67528217686066	0.3603504055611745
28	Alg. 2	2	371.8112258707984	0.3369387498205129
29	Alg. 2	2	260.772860235335	0.3711155314297808
30	Alg. 2	2	302.5734360018402	0.3792361624341073
31	Alg. 2	2	338.6204341978698	0.40322938650826573
32	Alg. 2	2	292.24731091419824	0.3556395986756233
33	Alg. 2	2	189.8157424739518	0.37926339721761665
34	Alg. 2	2	206.1754715066488	0.33595632389405805
35	Alg. 2	2	336.04842379088143	0.343992249234607
36	Alg. 2	2	287.6743212004858	0.34840018169172077
37	Alg. 2	2	280.05484990556363	0.3328420371899955
38	Alg. 2	2	244.22935331027114	0.33252022738086423
39	Alg. 2	2	236.36234999068952	0.35046152652912405
40	Alg. 2	2	351.7032364492683	0.36206904999619066
41	Alg. 2	2	153.0255369427538	0.34229942529904966
42	Alg. 2	2	196.8314566249997	0.3285390055644062
43	Alg. 2	2	139.27100435763072	0.33179879660840617
44	Alg. 2	2	179.92356150499327	0.3128313573596223
45	Alg. 2	2	239.60969968703108	0.385643056154308
46	Alg. 2	2	253.4312717616076	0.35959177021188793
47	Alg. 2	2	213.00305760167973	0.38342156138702277
48	Alg. 2	2	238.148570752634	0.33435229615621
49	Alg. 2	2	209.12662280231422	0.3468814761412021
50	Alg. 2	2	311.0739998249258	0.3557717640631278
51	Alg. 2	2	161.48780914460647	0.36660449053057076
52	Alg. 2	2	265.34398854429816	0.34815421118031614
53	Alg. 2	2	219.63835073115024	0.35253503072432224
54	Alg. 2	2	280.48172751978876	0.35542135908748623
55	Alg. 2	2	165.4732094899245	0.318891493206926
56	Alg. 2	2	273.166443974546	0.32746291653083903
57	Alg. 2	2	150.82278296053303	0.35737912355899754
58	Alg. 2	2	284.3761099927088	0.34042240875411134
59	Alg. 2	2	294.2458165838404	0.3299910254625646
60	Alg. 2	2	168.40168562707427	0.33212312773105224
61	Alg. 2	2	168.08759389203863	0.35848120631714986
62	Alg. 2	2	253.1344094750554	0.3605396885172837
63	Alg. 2	2	223.85985115879924	0.372738754737359
64	Alg. 2	2	223.41885708693968	0.30987582314504825
65	Alg. 2	2	196.8192485085104	0.3654830034301301
66	Alg. 2	2	253.45586213922874	0.33233311247147174
67	Alg. 2	2	297.6722008852094	0.3886290495154779
68	Alg. 2	2	216.48230420878684	0.3527303438774207
69	Alg. 2	2	420.8336446460521	0.3676484454273431
70	Alg. 2	2	234.02114210225002	0.3504190623259857
71	Alg. 2	2	232.41317779811382	0.3250911535470051
72	Alg. 2	2	209.16339828090076	0.34036289851570684
73	Alg. 2	2	180.51602920359053	0.338524577938414
74	Alg. 2	2	145.05777360315005	0.31882782617124505
75	Alg. 2	2	252.508668678763	0.3495326960074658
76	Alg. 2	2	284.07949622283564	0.35079434750920974
77	Alg. 2	2	326.458461562204	0.3387479773831005
78	Alg. 2	2	157.06248135270977	0.377292030413703
79	Alg. 2	2	262.44778833323045	0.3688333201535088
80	Alg. 2	2	217.83553444933014	0.34340156326750015
81	Alg. 2	2	223.87357422434613	0.37909164659627115
82	Alg. 2	2	336.18200480637336	0.3685450415743903
83	Alg. 2	2	276.34646279657187	0.3624175133008075
84	Alg. 2	2	242.08138164195717	0.357692152365959
85	Alg. 2	2	283.1738167136658	0.35056874057796267
86	Alg. 2	2	165.83878918479303	0.3446921476451398
87	Alg. 2	2	466.25235689950057	0.3558265774029414
88	Alg. 2	2	246.97515558845043	0.3193545034288168
89	Alg. 2	2	214.34345026369712	0.3690597045903316
90	Alg. 2	2	187.39375713468928	0.3589411764014024
91	Alg. 2	2	216.5177054734872	0.36094111252088135
92	Alg. 2	2	203.9087422705462	0.3403347599959199
93	Alg. 2	2	271.0170595554785	0.36341427254175035
94	Alg. 2	2	228.4276564276653	0.3555079900179384
95	Alg. 2	2	207.61088601641242	0.32799885575019794
96	Alg. 2	2	284.1274338220541	0.3838726898852831
97	Alg. 2	2	216.50977616543696	0.37511517954573126
98	Alg. 2	2	315.2041930766301	0.33892328893349866
99	Alg. 2	2	273.2528442170916	0.3831059780050741
100	Alg. 2	2	250.79662873187507	0.3258993481157102
101	Alg. 2	2	225.45886380141187	0.3693843105848308
102	Alg. 2	2	227.79406123463107	0.34632395871284105
103	Alg. 2	2	287.8468008328307	0.37379269511817115
104	Alg. 2	2	199.67643034485545	0.3548398009685654
105	Alg. 2	2	168.02465794230773	0.3296152868538869
106	Alg. 2	2	208.56785028798217	0.38439246163651597
107	Alg. 2	2	305.0397054950412	0.37552826053225274
108	Alg. 2	2	166.41462736091427	0.30301234155419987
109	Alg. 2	2	352.3186215662076	0.3354515847428019
110	Alg. 2	2	218.00454526247853	0.3624220769810656
111	Alg. 2	2	264.3119348080411	0.34532470774900864
112	Alg. 2	2	277.29838102355416	0.3741213983491562
113	Alg. 2	2	256.692731622469	0.36848177049089825
114	Alg. 2	2	285.0644701305527	0.3277866881828554
115	Alg. 2	2	202.9849030511159	0.3185064489436698
116	Alg. 2	2	262.66283870781194	0.3677500733547324
117	Alg. 2	2	210.71399941822816	0.3881175024694316
118	Alg. 2	2	289.760893064088	0.35651134826002
119	Alg. 2	2	261.13971102057985	0.3608119013126684
120	Alg. 2	2	251.8033682779369	0.35851662770063086
121	Alg. 2	2	225.84213545429458	0.3740866982899743
122	Alg. 2	2	255.02845926416344	0.3761023001475956
123	Alg. 2	2	188.65590463403086	0.3749528084548465
124	Alg. 2	2	267.65510190190025	0.3613932310363208
125	Alg. 2	2	297.1574998138644	0.34117898101007826
126	Alg. 2	2	207.06592258795138	0.36018814157263235
127	Alg. 2	2	256.6084351992109	0.35359267590340854
128	Alg. 2	2	383.2870884570393	0.31986010256722675
129	Alg. 2	2	231.01837260775145	0.32973584760496394
130	Alg. 2	2	209.2731230105854	0.3988167824471745
131	Alg. 2	2	292.1968976080923	0.35290830407838886
132	Alg. 2	2	174.03990146675707	0.3145571706271097
133	Alg. 2	2	208.4265410225949	0.3089854013936342
134	Alg. 2	2	232.33106252458072	0.32546380489018856
135	Alg. 2	2	305.116177864289	0.36520046868971057
136	Alg. 2	2	234.74113610826774	0.3906675032647057
137	Alg. 2	2	311.031406998998	0.34049722124494963
138	Alg. 2	2	218.01665171660227	0.3819043140894487
139	Alg. 2	2	269.1010330660109	0.40680737704468567
140	Alg. 2	2	245.52955052199752	0.397686796903971
141	Alg. 2	2	220.4548176041351	0.3548856559140083
142	Alg. 2	2	404.3961542781675	0.37426427489911024
143	Alg. 2	2	275.7745040622115	0.35977826370327304
144	Alg. 2	2	197.6241273304438	0.3537284726238666
145	Alg. 2	2	199.00008055184642	0.335863659013215
146	Alg. 2	2	366.39903717775724	0.3268155432822858
147	Alg. 2	2	201.7212845485149	0.3499169942510179
148	Alg. 2	2	275.86373971456294	0.3665313252219258
149	Alg. 2	2	329.37640863563456	0.3151697759569637
150	Alg. 2	2	344.0140431529953	0.3691859004304385
151	Alg. 2	2	257.82167912054064	0.34407233465760834
152	Alg. 2	2	188.75006530560927	0.36444619278604384
153	Alg. 2	2	314.2198575520429	0.3123134885835246
154	Alg. 2	2	251.3585259098439	0.37821913723142153
155	Alg. 2	2	312.67343134787586	0.32309926589746146
156	Alg. 2	2	289.4999002435475	0.3694259212258071
157	Alg. 2	2	421.1533158532748	0.36082677866189417
158	Alg. 2	2	218.25316998523192	0.35794619640883585
159	Alg. 2	2	188.1210466672001	0.3852882588318806
160	Alg. 2	2	268.3760033752665	0.3848493251571218
161	Alg. 2	2	256.3830405139192	0.38097564661432404
162	Alg. 2	2	188.8868801322001	0.3902533338531388
163	Alg. 2	2	181.2264284426519	0.3918646296629516
164	Alg. 2	2	244.32957930247554	0.38215928589968645
165	Alg. 2	2	300.239428756508	0.38440951858678196
166	Alg. 2	2	244.59856819044447	0.3627279619920574
167	Alg. 2	2	283.38391487811225	0.3454761036020294
168	Alg. 2	2	248.4559822702593	0.33402681825102504
169	Alg. 2	2	237.34853974690424	0.3737950899123546
170	Alg. 2	2	222.38697007330683	0.36058254519301036
171	Alg. 2	2	222.9660522443221	0.3762885511969647
172	Alg. 2	2	508.4565036583897	0.36850636322164376
173	Alg. 2	2	218.36912053028936	0.36559088648842847
174	Alg. 2	2	268.48913789062874	0.34347618115936024
175	Alg. 2	2	213.62684340660343	0.3630162888329757
176	Alg. 2	2	192.34790866729708	0.37691284872447195
177	Alg. 2	2	289.9001498699402	0.3702585973643481
178	Alg. 2	2	232.91771594511556	0.36214802259184936
179	Alg. 2	2	232.07493573933056	0.367546713730807
180	Alg. 2	2	190.48068305982315	0.39200772448718124
181	Alg. 2	2	295.9825997769468	0.335050230487648
182	Alg. 2	2	350.6523825954892	0.3701927466754529
183	Alg. 2	2	311.7890853049013	0.35633598044612186
184	Alg. 2	2	206.1826108731521	0.38175592724302676
185	Alg. 2	2	356.1114478665496	0.35791595058603304
186	Alg. 2	2	240.55166491232313	0.36560196101185777
187	Alg. 2	2	218.11532826644554	0.3645597099110145
188	Alg. 2	2	279.57648701042905	0.3644357114612626
189	Alg. 2	2	219.5634640172247	0.36742062852258556
190	Alg. 2	2	249.9125897927412	0.3562761984340959
191	Alg. 2	2	178.6941911366286	0.276708581054768
192	Alg. 2	2	276.1423038417298	0.3337082003743807
193	Alg. 2	2	193.38056768674878	0.34908863701646725
194	Alg. 2	2	307.31932579425876	0.3234965438666344
195	Alg. 2	2	243.9172848929965	0.38988279043649676
196	Alg. 2	2	332.233519524781	0.31730944039877995
197	Alg. 2	2	275.3260204479814	0.29887357498799405
198	Alg. 2	2	148.9362241778978	0.3939293181919488
199	Alg. 2	2	177.14338956347797	0.33390378864549913
200	Alg. 2	2	284.8822060702713	0.3437386823763996
201	Alg. 2	2	321.5491489195742	0.42213668068388016
202	Alg. 2	2	229.36993867565755	0.3242548774438832
203	Alg. 2	2	163.4974768910216	0.3768125313003115
204	Alg. 2	2	169.5314302906632	0.2984468055565574
205	Alg. 2	2	186.1655273569936	0.37890387142204596
206	Alg. 2	2	218.3697328341306	0.3647131388342226
207	Alg. 2	2	291.1050730080308	0.36215633916329304
208	Alg. 2	2	344.1714242249474	0.3600595622646957
209	Alg. 2	2	228.82211476159813	0.3460996660359938
210	Alg. 2	2	208.9881736007335	0.36124165299881034
211	Alg. 2	2	227.4871481710115	0.3758370155612043
212	Alg. 2	2	168.03044692744882	0.3555527185005419
213	Alg. 2	2	212.63200025164488	0.3443433239861403
214	Alg. 2	2	160.76799281706582	0.36544704291833935
215	Alg. 2	2	260.2380597977976	0.35992662110803353
216	Alg. 2	2	361.6775454839939	0.36708467574258985
217	Alg. 2	2	277.27971620817544	0.39117354083742495
218	Alg. 2	2	286.57505943094134	0.34881535671497327
219	Alg. 2	2	340.52315740345034	0.3876113368959625
220	Alg. 2	2	325.7628893776911	0.3485488050309899
221	Alg. 2	2	207.1202724454146	0.3016399316777987
222	Alg. 2	2	205.00523819334904	0.34563441876084977
223	Alg. 2	2	132.81542927208974	0.363281868464186
224	Alg. 2	2	326.7304663978989	0.36515902966015745
225	Alg. 2	2	305.0295616232809	0.36509025765751235
226	Alg. 2	2	282.5089026890566	0.35926781660545853
227	Alg. 2	2	219.3157718078837	0.36178202232606227
228	Alg. 2	2	190.3997268925475	0.36923840691108845
229	Alg. 2	2	192.69945872571327	0.3556186624625113
230	Alg. 2	2	199.42091200981838	0.36833879934634517
231	Alg. 2	2	163.16951696887088	0.33672906102666283
232	Alg. 2	2	359.8860997260937	0.37517892370387784
233	Alg. 2	2	242.69503869980232	0.32875073397135907
234	Alg. 2	2	150.13840811420815	0.327485074783413
235	Alg. 2	2	320.9499017908555	0.3472015265405214
236	Alg. 2	2	236.88132609963242	0.3576962119265914
237	Alg. 2	2	244.58386380227367	0.4081151353766421
238	Alg. 2	2	238.14844317191233	0.34447754194868746
239	Alg. 2	2	270.4798916742923	0.37281305197495573
240	Alg. 2	2	285.39251871701066	0.36838451715763465
241	Alg. 2	2	174.98919136666166	0.3554747435223092
242	Alg. 2	2	293.2898370502883	0.3645445228078473
243	Alg. 2	2	179.7566969283427	0.36318462812670566
244	Alg. 2	2	291.5694764884697	0.3069517629009507
245	Alg. 2	2	281.6866353130586	0.3552701288776641
246	Alg. 2	2	235.83448936960096	0.3903735980137367
247	Alg. 2	2	288.8907422228299	0.3894434088321651
248	Alg. 2	2	333.3728446083152	0.3610725550347443
249	Alg. 2	2	281.7794032968995	0.3093026763639194
250	Alg. 2	2	235.5775492784005	0.36966132064131
251	Alg. 2	2	339.87832352341724	0.3076723868278912
252	Alg. 2	2	311.2590889076666	0.36679996458871383
253	Alg. 2	2	229.2795710497474	0.35732850443133785
254	Alg. 2	2	219.07955171417618	0.2999599496154233
255	Alg. 2	2	256.6544810770491	0.3719572766403566
256	Alg. 2	2	301.1862727063642	0.35667228151325825
257	Alg. 2	2	280.3492146116269	0.39717344998044923
258	Alg. 2	2	286.5075176288063	0.35517782473862686
259	Alg. 2	2	214.01138372377025	0.4034820482167911
260	Alg. 2	2	222.11750774977114	0.36793362399508545
261	Alg. 2	2	206.69924386633681	0.36947375766781443
262	Alg. 2	2	178.66354848175845	0.3740541658711689
263	Alg. 2	2	367.257454680754	0.3462851891583667
264	Alg. 2	2	262.2283988794611	0.37104243288910554
265	Alg. 2	2	252.33479101566672	0.32629339475271885
266	Alg. 2	2	274.14998198586727	0.38791715397709386
267	Alg. 2	2	218.6266622032268	0.36396745948550924
268	Alg. 2	2	317.39292357588306	0.3636761518374847
269	Alg. 2	2	348.7914960609097	0.38098838399048385
270	Alg. 2	2	235.70699414310644	0.357342158742942
271	Alg. 2	2	283.4139525502894	0.37233120923691554
272	Alg. 2	2	204.83675599592036	0.3611649015744448
273	Alg. 2	2	227.76906403702546	0.3745455385848866
274	Alg. 2	2	193.1805392299445	0.3829340486391078
275	Alg. 2	2	239.08510199565768	0.3698736591665492
276	Alg. 2	2	279.19760622980294	0.3585331435245699
277	Alg. 2	2	300.22784194458535	0.3768411304926925
278	Alg. 2	2	216.03185119706586	0.361805779548304
279	Alg. 2	2	226.01400678263252	0.3344139664970578
280	Alg. 2	2	229.91120439515203	0.372483114932164
281	Alg. 2	2	339.26202618496586	0.339819246033462
282	Alg. 2	2	202.78962517688393	0.3818059548329573
283	Alg. 2	2	290.97966435756024	0.3164231312718731
284	Alg. 2	2	224.94520864615674	0.3876115136901296
285	Alg. 2	2	226.09653887134905	0.37179308386012955
286	Alg. 2	2	303.210152249668	0.3587185029843712
287	Alg. 2	2	214.01547199856222	0.3528649332961992
288	Alg. 2	2	332.6352115801524	0.3234801146603274
289	Alg. 2	2	274.7640587907097	0.3368550076251877
290	Alg. 2	2	331.1469508866467	0.37715157431246865
291	Alg. 2	2	177.10347365877865	0.3525856174041897
292	Alg. 2	2	315.7721823966923	0.36164000707950095
293	Alg. 2	2	255.8693644251121	0.3597899578507977
294	Alg. 2	2	183.2413016861622	0.3313480102187155
295	Alg. 2	2	155.62170245650142	0.3201358350581138
296	Alg. 2	2	367.348904131801	0.35638547321843006
297	Alg. 2	2	325.05999416127986	0.3839111162788278
298	Alg. 2	2	253.76769673831285	0.35912782697052903
299	Alg. 2	2	167.02397296863694	0.331969504118756
300	Alg. 2	2	229.8172333692105	0.37313990456666707
301	Alg. 2	2	179.84664384136784	0.3762711513713229
302	Alg. 2	2	227.83136219562587	0.375795478907034
303	Alg. 2	2	194.21039736634552	0.3652710586235439
304	Alg. 2	2	429.38043274386456	0.3664717168500533
305	Alg. 2	2	250.1238757905195	0.37830916381013824
306	Alg. 2	2	237.579714077218	0.39395616164789576
307	Alg. 2	2	200.30180230917654	0.345535026336961
308	Alg. 2	2	392.1903677902033	0.37925882886519985
309	Alg. 2	2	216.44062092237303	0.41421462255664687
310	Alg. 2	2	187.197811902826	0.3376337958782763
311	Alg. 2	2	302.24923602562683	0.3416024365111566
312	Alg. 2	2	151.94479349237315	0.3564995697180735
313	Alg. 2	2	242.7116876443891	0.36158404003793576
314	Alg. 2	2	238.85265855907153	0.38044334560826554
315	Alg. 2	2	358.6775525206127	0.3487731375966451
316	Alg. 2	2	273.8330554670677	0.3977728936477901
317	Alg. 2	2	281.1971186602943	0.39136824269773823
318	Alg. 2	2	167.48254512329515	0.35030128331910737
319	Alg. 2	2	225.2352839973796	0.352704216019027
320	Alg. 2	2	337.00041209653745	0.35441711975567863
321	Alg. 2	2	185.0210010674973	0.37423295227769526
322	Alg. 2	2	197.2371254867011	0.36503108233750226
323	Alg. 2	2	191.9235315153488	0.23842650951637265
324	Alg. 2	2	246.75866331812452	0.37178357091337644
325	Alg. 2	2	226.485658953546	0.29918408558917886
326	Alg. 2	2	213.60478052250053	0.3660064392742392
327	Alg. 2	2	253.88118268198778	0.3607857481634754
328	Alg. 2	2	256.1356158928219	0.35311635189923
329	Alg. 2	2	280.6688799176069	0.3850709444468611
330	Alg. 2	2	305.12666779124146	0.3519404894130893
331	Alg. 2	2	246.23910897785652	0.3458502197235299
332	Alg. 2	2	227.89466985189517	0.3867738579528452
333	Alg. 2	2	266.42800118964465	0.3622092084122609
334	Alg. 2	2	351.903623821927	0.3302826677388626
335	Alg. 2	2	288.7444363658225	0.38728856530407235
336	Alg. 2	2	276.6237741815587	0.35994009155377976
337	Alg. 2	2	198.99198588542595	0.3804041347909368
338	Alg. 2	2	351.129829782171	0.36872220249267695
339	Alg. 2	2	351.0554519590378	0.35300602870860576
340	Alg. 2	2	335.67313003472054	0.3877354048459487
341	Alg. 2	2	257.7787840581606	0.3716127096451638
342	Alg. 2	2	166.4545870417686	0.35943367585505204
343	Alg. 2	2	343.78395646159663	0.31895783533926375
344	Alg. 2	2	185.3321125680515	0.3781752807263623
345	Alg. 2	2	291.9308878761932	0.3486009530641675
346	Alg. 2	2	244.51576463271394	0.3815292467039867
347	Alg. 2	2	216.91022018014866	0.3297525060754042
348	Alg. 2	2	260.3487683165986	0.3527949359832289
349	Alg. 2	2	236.92704483575912	0.3737732099725871
350	Alg. 2	2	290.8582299114528	0.3705986040365842
351	Alg. 2	2	275.8125955412114	0.4126324237958388
352	Alg. 2	2	291.3502288401429	0.3220733794578635
353	Alg. 2	2	284.8219389852402	0.3614032734858915
354	Alg. 2	2	359.1957079428121	0.31913610110668633
355	Alg. 2	2	286.3678636099336	0.3906987343122524
356	Alg. 2	2	231.44857075709893	0.3609535856309086
357	Alg. 2	2	297.4588100133615	0.3745613067600907
358	Alg. 2	2	283.69367129096725	0.359812493776241
359	Alg. 2	2	202.35963248882086	0.3073468400417158
360	Alg. 2	2	188.17037497954274	0.380159078721439
361	Alg. 2	2	237.97882069272956	0.36434801688428176
362	Alg. 2	2	158.30254179453544	0.3504738934594532
363	Alg. 2	2	187.93134579900064	0.33192333663952045
364	Alg. 2	2	271.37416845680355	0.372873252385277
365	Alg. 2	2	273.9565602459378	0.37716130253209823
366	Alg. 2	2	307.5887263732505	0.3616853734439132
367	Alg. 2	2	298.3815791449164	0.3780943629317307
368	Alg. 2	2	383.20852939904415	0.3195048368952198
369	Alg. 2	2	149.48692101288913	0.35767421927695064
370	Alg. 2	2	194.77236653123848	0.35380184838092016
371	Alg. 2	2	197.74878091570312	0.3644400869383448
372	Alg. 2	2	219.7270681046315	0.3372031279926477
373	Alg. 2	2	202.240686600655	0.3673053739181155
374	Alg. 2	2	293.7488335919824	0.3339545603669285
375	Alg. 2	2	211.77915671184988	0.329706662990882
376	Alg. 2	2	296.34329155842283	0.37443850955015234
377	Alg. 2	2	182.5020713273862	0.36397745684054644
378	Alg. 2	2	291.653191358055	0.31638456136561227
379	Alg. 2	2	320.18843784785327	0.3521221423630251
380	Alg. 2	2	153.36447132328576	0.30687203174274524
381	Alg. 2	2	182.54817707890302	0.380138970252294
382	Alg. 2	2	260.93347404936446	0.34613514978357435
383	Alg. 2	2	249.68545200349297	0.35975385953495054
384	Alg. 2	2	294.7382364817289	0.3408184930191489
385	Alg. 2	2	365.4718735334432	0.3655363070029521
386	Alg. 2	2	286.62977263026085	0.3541554321561129
387	Alg. 2	2	270.6824816009837	0.3623667655548811
388	Alg. 2	2	146.29409842574742	0.3534297874064954
389	Alg. 2	2	176.42333617930672	0.34021696499340154
390	Alg. 2	2	300.7454651004256	0.357248012176055
391	Alg. 2	2	226.38849104702408	0.3522892402713574
392	Alg. 2	2	178.61692458703521	0.35156874973012836
393	Alg. 2	2	254.56292844330483	0.36790389044841365
394	Alg. 2	2	237.48470940096436	0.35842632662664003
395	Alg. 2	2	238.03388303481438	0.3445260440250708
396	Alg. 2	2	220.8413409971235	0.37287783513181433
397	Alg. 2	2	280.8957020819613	0.3676302994539379
398	Alg. 2	2	211.61671456843234	0.3531540762119253
399	Alg. 2	2	289.5124544817525	0.3445873025148636
400	Alg. 2	2	312.1885045120101	0.3136820444663989
401	Alg. 2	2	279.355040696325	0.3276685470212274
402	Alg. 2	2	211.43308484699136	0.3510053649381315
403	Alg. 2	2	242.51097531397292	0.36060544866428274
404	Alg. 2	2	277.0516309056178	0.36729615592281234
405	Alg. 2	2	217.37539970031708	0.35768198131968776
406	Alg. 2	2	229.54725984707028	0.36450827906999783
407	Alg. 2	2	234.58446814622232	0.3739699461576357
408	Alg. 2	2	165.4924375464592	0.3661416281574393
409	Alg. 2	2	342.53597575975886	0.3767580024913354
410	Alg. 2	2	223.92646539661507	0.3823389339931317
411	Alg. 2	2	235.99720179347187	0.3900781922100132
412	Alg. 2	2	177.27280180601886	0.3758254826383437
413	Alg. 2	2	229.05887672503727	0.34101610804845617
414	Alg. 2	2	254.12505343496923	0.36206570186654585
415	Alg. 2	2	226.18666605375532	0.3414835142039042
416	Alg. 2	2	206.3732523187114	0.3830655710856754
417	Alg. 2	2	176.1076130372539	0.3404692824389961
418	Alg. 2	2	255.13152119639582	0.37907345983703267
419	Alg. 2	2	253.55813993499487	0.3685844661653898
420	Alg. 2	2	280.76844399271477	0.3203775320336601
421	Alg. 2	2	241.1239743331772	0.3604035789598458
422	Alg. 2	2	346.8876162594102	0.32616430987387046
423	Alg. 2	2	305.0409955478963	0.3614771147663715
424	Alg. 2	2	202.66911031587003	0.3549409205676182
425	Alg. 2	2	169.3966861872011	0.36451837504397466
426	Alg. 2	2	291.2128784001692	0.374879719324719
427	Alg. 2	2	336.6117704750694	0.3558333433694501
428	Alg. 2	2	260.8390988494918	0.3387864423331958
429	Alg. 2	2	281.06552537042387	0.34813426363109035
430	Alg. 2	2	243.93756662117232	0.35291125172131604
431	Alg. 2	2	281.8069041131778	0.3496412443265921
432	Alg. 2	2	192.98906687774644	0.3383829474417928
433	Alg. 2	2	225.52440737784403	0.36787289676316404
434	Alg. 2	2	297.23295037431063	0.3515000637381689
435	Alg. 2	2	248.48306740678922	0.3336333141559742
436	Alg. 2	2	259.7149971375599	0.3636008861990183
437	Alg. 2	2	303.4993112841683	0.358218321574407
438	Alg. 2	2	170.9801583056001	0.35898139371053134
439	Alg. 2	2	284.9571548481151	0.3601806384929525
440	Alg. 2	2	159.6637848805283	0.34257342318788286
441	Alg. 2	2	306.1560878022701	0.36217766250084005
442	Alg. 2	2	239.72546443552804	0.3609600862855582
443	Alg. 2	2	224.06071266502886	0.36509114122219205
444	Alg. 2	2	280.8320470447314	0.34554564186319303
445	Alg. 2	2	331.3235370976604	0.37034472056342377
446	Alg. 2	2	321.4725500745996	0.3378625081681509
447	Alg. 2	2	376.2194168780404	0.3559948529259067
448	Alg. 2	2	369.21019700198565	0.35757541462720105
449	Alg. 2	2	377.9187183352582	0.34949633344237696
450	Alg. 2	2	185.30574752633032	0.34388581147317465
451	Alg. 2	2	291.38621046033126	0.36267946091664416
452	Alg. 2	2	302.99969713300976	0.37166922701409333
453	Alg. 2	2	203.3901068165362	0.3292439103522885
454	Alg. 2	2	207.8341936791643	0.3644689542406344
455	Alg. 2	2	232.15652324752605	0.34991066873431953
456	Alg. 2	2	186.46967532632127	0.3540746599928691
457	Alg. 2	2	327.97266315857024	0.32992125699476516
458	Alg. 2	2	180.12989153008755	0.3238899885250352
459	Alg. 2	2	225.33730073883936	0.3521326178413819
460	Alg. 2	2	165.7606913971453	0.37581128327635094
461	Alg. 2	2	273.1900998787702	0.3799261990472313
462	Alg. 2	2	255.69547933963065	0.35200873117612536
463	Alg. 2	2	191.15487184792457	0.34204547857638884
464	Alg. 2	2	162.91531154791141	0.376873277499975
465	Alg. 2	2	363.70803503993176	0.3702157881987141
466	Alg. 2	2	201.89219756059532	0.3759932174053151
467	Alg. 2	2	242.2704404217202	0.35470965541625327
468	Alg. 2	2	268.974358983737	0.3467426693795353
469	Alg. 2	2	223.19865008243656	0.34880308926577763
470	Alg. 2	2	280.70937441892073	0.3498417295679141
471	Alg. 2	2	182.57066819287516	0.3461297199984257
472	Alg. 2	2	293.75724899568036	0.34348467185492704
473	Alg. 2	2	225.28397349592203	0.35709163949016
474	Alg. 2	2	242.14117563859347	0.36754426101073495
475	Alg. 2	2	313.4953125498709	0.354802140412113
476	Alg. 2	2	341.86747887018726	0.36215352500122094
477	Alg. 2	2	257.8133340500068	0.3748358834702823
478	Alg. 2	2	245.83401874190676	0.3200952676631075
479	Alg. 2	2	190.43882803801034	0.38718455902187265
480	Alg. 2	2	397.3738629768206	0.3547676494744809
481	Alg. 2	2	257.54515238206017	0.35718484143098167
482	Alg. 2	2	177.9924347915423	0.36420782385096917
483	Alg. 2	2	257.8868107063664	0.3118654237105722
484	Alg. 2	2	311.5622347140851	0.37619954499174335
485	Alg. 2	2	262.57839491132023	0.34346645057572706
486	Alg. 2	2	350.6182677198878	0.3814452969143951
487	Alg. 2	2	242.87037441237334	0.364574909484771
488	Alg. 2	2	282.0922766207391	0.3505748002023778
489	Alg. 2	2	237.83631838352858	0.36602151366242414
490	Alg. 2	2	239.97877128397573	0.3559179808641699
491	Alg. 2	2	147.61115187979118	0.37007870795165854
492	Alg. 2	2	349.87233219571687	0.32284820873172015
493	Alg. 2	2	143.4674680923199	0.33777459243134955
494	Alg. 2	2	274.8565843459295	0.37246484099213967
495	Alg. 2	2	217.9834804637286	0.36919909396264794
496	Alg. 2	2	183.98325811830574	0.3748622429954607
497	Alg. 2	2	215.45458518297573	0.3238064372292232
498	Alg. 2	2	166.0575244799114	0.2778779291197014
499	Alg. 2	2	182.8429348651835	0.3464431142792379
500	Alg. 2	2	211.96281460358384	0.32951489604785206
501	Alg. 2	2	175.7488381292415	0.35472179476841503
502	Alg. 2	2	141.48221440296672	0.3334948587061588
503	Alg. 2	2	269.69970091092506	0.34246362304873734
504	Alg. 2	2	220.44742905408012	0.3699204531363963
505	Alg. 2	2	191.74051396504166	0.3608975003014545
506	Alg. 2	2	227.09942237405798	0.3784074307908892
507	Alg. 2	2	265.8942051047142	0.3626060565322401
508	Alg. 2	2	225.2560052581134	0.381196498436039
509	Alg. 2	2	380.4542974670771	0.3745993586698581
510	Alg. 2	2	381.71734034851966	0.2792074585299941
511	Alg. 2	2	236.54848823372862	0.3592974238253303
512	Alg. 2	2	221.16851477572865	0.36841676914972
513	Alg. 2	2	338.40389209538404	0.31416247477096965
514	Alg. 2	2	333.78338456011045	0.3600437474379489
515	Alg. 2	2	233.31752603398738	0.33119934701378345
516	Alg. 2	2	178.25661814204378	0.3563473380126053
517	Alg. 2	2	198.8769109633185	0.3534807669297248
518	Alg. 2	2	228.5822457284029	0.33916301542826827
519	Alg. 2	2	298.0785411322017	0.41108811816243357
520	Alg. 2	2	226.42688699866585	0.3900951533776264
521	Alg. 2	2	272.8058281047276	0.3258053961232696
522	Alg. 2	2	156.80167926303267	0.3705319423994762
523	Alg. 2	2	243.4765133935679	0.3550890033100614
524	Alg. 2	2	313.1505765931535	0.38459206442138627
525	Alg. 2	2	252.10144992279646	0.3568199422658307
526	Alg. 2	2	176.02660993403592	0.3648905693576303
527	Alg. 2	2	231.1525954891015	0.3600261331133959
528	Alg. 2	2	325.46378008706034	0.36791074378660915
529	Alg. 2	2	225.48481543040913	0.3469788159310156
530	Alg. 2	2	330.12472322747004	0.340780259197067
531	Alg. 2	2	174.6325390859624	0.3498612320378848
532	Alg. 2	2	242.3843553607104	0.3529279679478633
533	Alg. 2	2	246.8089022258667	0.35711482498395075
534	Alg. 2	2	194.6205405338942	0.3697896664187126
535	Alg. 2	2	310.4119387632905	0.3968859032447185
536	Alg. 2	2	240.32144159429197	0.3789908229729354
537	Alg. 2	2	305.1087473812115	0.34325328622072326
538	Alg. 2	2	299.3966451384923	0.3221838686534919
539	Alg. 2	2	233.55138320240508	0.37868746662178615
540	Alg. 2	2	406.6745058579034	0.37592723520984495
541	Alg. 2	2	241.4271375311265	0.3244757074305941
542	Alg. 2	2	206.37395173390325	0.34852836649628516
543	Alg. 2	2	343.1158891726395	0.3519899719727636
544	Alg. 2	2	155.41244408093866	0.3463792639482213
545	Alg. 2	2	402.81928150020934	0.3544373296353718
546	Alg. 2	2	175.49790721417008	0.36198246815685536
547	Alg. 2	2	217.8872029023375	0.37064567429342654
548	Alg. 2	2	236.31425762936112	0.37268537320422734
549	Alg. 2	2	249.89103657574194	0.35205160473265795
550	Alg. 2	2	212.64735817968838	0.3478138083733895
551	Alg. 2	2	388.41864803523356	0.36654116022451305
552	Alg. 2	2	312.1193750376008	0.33706650047012615
553	Alg. 2	2	133.80781993136907	0.36448174698012525
554	Alg. 2	2	280.88401908912635	0.37623076573920256
555	Alg. 2	2	307.63013899502334	0.2934132429449042
556	Alg. 2	2	241.5638673487908	0.3558510541897068
557	Alg. 2	2	245.0465921339822	0.3728196532166969
558	Alg. 2	2	159.87338729496554	0.3630501426510581
559	Alg. 2	2	154.66578548504702	0.3410929522749152
560	Alg. 2	2	219.1575165178164	0.3700459625315245
561	Alg. 2	2	294.48448204955247	0.3457969967459226
562	Alg. 2	2	232.05557288379032	0.3806481179176727
563	Alg. 2	2	282.1228561316146	0.3730461437852177
564	Alg. 2	2	151.16413382735283	0.3408087255769633
565	Alg. 2	2	257.42638140811687	0.32933617359634454
566	Alg. 2	2	184.27379099648635	0.3778560623486802
567	Alg. 2	2	183.67923571092615	0.3639550848169223
568	Alg. 2	2	198.99866155015891	0.34227759615539993
569	Alg. 2	2	198.298655768645	0.38180363798925465
570	Alg. 2	2	256.568525136807	0.37987376307102616
571	Alg. 2	2	214.3002448881142	0.3762305497330239
572	Alg. 2	2	312.0235514219781	0.35468875916987463
573	Alg. 2	2	232.9506125276356	0.34139006500812746
574	Alg. 2	2	203.77441095417558	0.3412311583003919
575	Alg. 2	2	257.25754573136555	0.35960494882153604
576	Alg. 2	2	295.63689411884604	0.3440310460969742
577	Alg. 2	2	230.15240328988082	0.36085169636599834
578	Alg. 2	2	223.19432645483673	0.36782797863410877
579	Alg. 2	2	363.7256811611489	0.3544523351063378
580	Alg. 2	2	324.7247564190415	0.3500350698043042
581	Alg. 2	2	291.13099079021447	0.3323582218501587
582	Alg. 2	2	187.33011315445788	0.3636043214171215
583	Alg. 2	2	248.58791201239092	0.3176604060217564
584	Alg. 2	2	313.2240263298216	0.378744537718818
585	Alg. 2	2	201.3893331071717	0.35502510534108117
586	Alg. 2	2	299.1307570289259	0.3559503480267178
587	Alg. 2	2	208.88958004173003	0.3491046600905647
588	Alg. 2	2	188.12693532248696	0.35493016734901334
589	Alg. 2	2	348.02119597183355	0.35244929611493664
590	Alg. 2	2	277.0165165362609	0.35218020489352875
591	Alg. 2	2	152.7282926481226	0.387108806318499
592	Alg. 2	2	239.40357026426761	0.38548455647749225
593	Alg. 2	2	266.74311377007643	0.4019084960405484
594	Alg. 2	2	167.50721300118715	0.3086028626172348
595	Alg. 2	2	241.64655304344024	0.38739992149235347
596	Alg. 2	2	181.05417051843548	0.3451003292191449
597	Alg. 2	2	268.8811547920203	0.3175228950112736
598	Alg. 2	2	207.8983399161473	0.36260137372230317
599	Alg. 2	2	344.46819927100614	0.35385495253530813
600	Alg. 2	2	261.9113674248972	0.32586402331494746
601	Alg. 2	2	282.6797366916696	0.36671658059975554
602	Alg. 2	2	179.20141122358547	0.33927658189930743
603	Alg. 2	2	231.39439422544945	0.36223144074420455
604	Alg. 2	2	406.60878645914875	0.38823284841176464
605	Alg. 2	2	239.43807168997716	0.3494353233336033
606	Alg. 2	2	246.0058163459186	0.35666342228544295
607	Alg. 2	2	262.30309243443355	0.33785147990797615
608	Alg. 2	2	219.15774248149802	0.3774604563537908
609	Alg. 2	2	205.40548442631354	0.3816196112364112
610	Alg. 2	2	358.185548518703	0.38105809285981185
611	Alg. 2	2	232.75872828782045	0.3194278810889247
612	Alg. 2	2	294.7291500113902	0.348131893516048
613	Alg. 2	2	223.1600609079938	0.3445982717006201
614	Alg. 2	2	286.6243151210667	0.3639538691583263
615	Alg. 2	2	241.84433571262278	0.3881264529156949
616	Alg. 2	2	322.61333033045935	0.3432753311541271
617	Alg. 2	2	360.5594746883113	0.31108018607273275
618	Alg. 2	2	162.40221924260976	0.3767373869471357
619	Alg. 2	2	282.728728714586	0.33736820319657995
620	Alg. 2	2	227.81390935994634	0.35433674088485234
621	Alg. 2	2	298.50188038958896	0.3571701707439672
622	Alg. 2	2	269.63167279581086	0.3455819002547421
623	Alg. 2	2	252.48103450094143	0.35766747366824836
624	Alg. 2	2	332.61445049480494	0.3440852746961463
625	Alg. 2	2	299.89180039498166	0.36309300629859165
626	Alg. 2	2	185.5798323372841	0.368941824889996
627	Alg. 2	2	275.8152669845736	0.3450166909958947
628	Alg. 2	2	390.37382099140206	0.3223252427482548
629	Alg. 2	2	251.28724893796075	0.3316489046302645
630	Alg. 2	2	153.53916085737384	0.32941571232929256
631	Alg. 2	2	195.26796312180977	0.3393925246550909
632	Alg. 2	2	422.7338482523737	0.35719842463129337
633	Alg. 2	2	286.3116222589454	0.3571962638763805
634	Alg. 2	2	240.0161025015093	0.3674133694772169
635	Alg. 2	2	293.1335595536591	0.38875107348375004
636	Alg. 2	2	280.3937154901121	0.39211256955750895
637	Alg. 2	2	166.64627818389198	0.3783391476886848
638	Alg. 2	2	215.74983169495943	0.3219845892194006
639	Alg. 2	2	232.89824880406013	0.3283366024922694
640	Alg. 2	2	213.5588731164665	0.3683677987477641
641	Alg. 2	2	117.55528012189441	0.3484296449251733
642	Alg. 2	2	215.99369289141416	0.34705144306221836
643	Alg. 2	2	248.6716878579864	0.37932394780158024
644	Alg. 2	2	251.32470550700776	0.37746020731784097
645	Alg. 2	2	194.81609465103162	0.32531314357241486
646	Alg. 2	2	210.7653831553185	0.3600771498519138
647	Alg. 2	2	242.48657523549184	0.35903067378314807
648	Alg. 2	2	253.63740130949392	0.36489942048385865
649	Alg. 2	2	265.8573864769526	0.3558450314320748
650	Alg. 2	2	304.08849782232784	0.3867264797824248
651	Alg. 2	2	224.7722846062463	0.3164658460303485
652	Alg. 2	2	271.84744330103564	0.374205877533306
653	Alg. 2	2	287.64129789140884	0.3250834396723731
654	Alg. 2	2	260.5258112465783	0.3138171005769825
655	Alg. 2	2	328.1798507216414	0.3434665120795402
656	Alg. 2	2	340.8409557028007	0.3232105959258239
657	Alg. 2	2	187.95179088626583	0.339786731341592
658	Alg. 2	2	282.38322862931614	0.3613687086049581
659	Alg. 2	2	317.12499762497464	0.37008257660721067
660	Alg. 2	2	327.88352209417786	0.37567548434519094
661	Alg. 2	2	196.03621743302023	0.3535926214528724
662	Alg. 2	2	263.07745038072056	0.3566455652834814
663	Alg. 2	2	226.62996310206458	0.33912416727827427
664	Alg. 2	2	280.397309144329	0.3512336710859084
665	Alg. 2	2	255.58053996451338	0.3707940080691844
666	Alg. 2	2	136.10317920422915	0.3564152899553994
667	Alg. 2	2	305.39468421391814	0.33989667798393125
668	Alg. 2	2	270.0164037254522	0.3443072647839901
669	Alg. 2	2	203.92416672660522	0.3620514450449525
670	Alg. 2	2	196.42088717057783	0.3175104646383671
671	Alg. 2	2	259.368059570988	0.34414531769887496
672	Alg. 2	2	257.1810453425808	0.364856875880301
673	Alg. 2	2	250.4316786505826	0.34637673646539413
674	Alg. 2	2	262.73406584933923	0.318846004379782
675	Alg. 2	2	148.2450664234818	0.34860133692886597
676	Alg. 2	2	252.62981775391464	0.3377132751500802
677	Alg. 2	2	270.4119668916651	0.3448641004470566
678	Alg. 2	2	286.80066497206417	0.35350743950553076
679	Alg. 2	2	309.08124109115187	0.3614489324243878
680	Alg. 2	2	353.4247729790166	0.39098878364578804
681	Alg. 2	2	267.45279130822365	0.37218962727142463
682	Alg. 2	2	253.96295060881607	0.35402159151800666
683	Alg. 2	2	237.0993119989579	0.36197400370182803
684	Alg. 2	2	188.13843999202658	0.37420534122706584
685	Alg. 2	2	209.5464111614858	0.36752363788564574
686	Alg. 2	2	201.2675255074051	0.39417281853218356
687	Alg. 2	2	225.29891578498396	0.3397111661855643
688	Alg. 2	2	215.44250741577417	0.3900316571949325
689	Alg. 2	2	206.9577730793401	0.372203352004974
690	Alg. 2	2	255.81136912176436	0.36979729389328425
691	Alg. 2	2	238.43686234543594	0.36596446379609315
692	Alg. 2	2	293.3601719563674	0.32665490714670553
693	Alg. 2	2	248.74750718714665	0.38258674622206423
694	Alg. 2	2	308.37116483301946	0.34445668527786116
695	Alg. 2	2	221.92503178690998	0.36933442307626385
696	Alg. 2	2	201.81430189809095	0.3553047233670527
697	Alg. 2	2	313.3307213700657	0.36853069491723023
698	Alg. 2	2	170.98105154392033	0.39221370045233106
699	Alg. 2	2	330.3737612760786	0.33594272670542324
700	Alg. 2	2	330.98642086660027	0.35156100210162733
701	Alg. 2	2	233.2056249054999	0.36753139011383384
702	Alg. 2	2	219.28314949198412	0.3584360293414476
703	Alg. 2	2	298.6225917194962	0.3660827649012036
704	Alg. 2	2	236.35748136351157	0.37016235750811166
705	Alg. 2	2	164.87815913236216	0.37837942353220083
706	Alg. 2	2	217.5640717459887	0.33809816482291444
707	Alg. 2	2	190.2308866601861	0.37850811481287255
708	Alg. 2	2	252.5847062260315	0.3512193998722577
709	Alg. 2	2	257.53385526181125	0.3661791048798663
710	Alg. 2	2	326.826978192193	0.37330709216489993
711	Alg. 2	2	249.81405348682463	0.3499931958506432
712	Alg. 2	2	183.04292285680623	0.3608938466572511
713	Alg. 2	2	282.4384309632121	0.352592869824536
714	Alg. 2	2	335.89611756795466	0.37850212293864605
715	Alg. 2	2	192.27912021461867	0.38459377142178974
716	Alg. 2	2	211.57977152359294	0.28486389262520745
717	Alg. 2	2	270.1183295888691	0.3566805249790186
718	Alg. 2	2	310.91303263321896	0.35340725915431825
719	Alg. 2	2	193.6742014286575	0.33923115797366254
720	Alg. 2	2	248.6080516595641	0.3451140761189744
721	Alg. 2	2	243.6113088088093	0.3380411116208791
722	Alg. 2	2	207.7410310919524	0.3318045026827951
723	Alg. 2	2	261.2022873235518	0.35504967889853417
724	Alg. 2	2	199.00894590197925	0.36659013753752046
725	Alg. 2	2	240.67833531886177	0.34990304357347657
726	Alg. 2	2	229.0395233937599	0.32936658162618354
727	Alg. 2	2	218.50287528502935	0.3488992062383038
728	Alg. 2	2	196.44376087221931	0.36334360831662393
729	Alg. 2	2	164.08274192951728	0.3539509585747964
730	Alg. 2	2	378.43544873359144	0.3503264353297757
731	Alg. 2	2	272.2709960603897	0.35146067907195505
732	Alg. 2	2	283.74484185644474	0.36158555083251576
733	Alg. 2	2	280.60466711038066	0.3704848143299798
734	Alg. 2	2	271.5272082808878	0.33593384515241703
735	Alg. 2	2	254.0832938580283	0.3423791227293889
736	Alg. 2	2	225.81192793189166	0.3726164747375815
737	Alg. 2	2	291.30378718108295	0.3297147006559333
738	Alg. 2	2	211.49751897193102	0.3590215180418842
739	Alg. 2	2	304.56191853159163	0.347230861137397
740	Alg. 2	2	236.67580983008386	0.3218675872003466
741	Alg. 2	2	219.97808255829244	0.3822735077117324
742	Alg. 2	2	269.39506116549995	0.3509898810623235
743	Alg. 2	2	246.7830417213259	0.36808642759204296
744	Alg. 2	2	253.92841166152417	0.3544975269750089
745	Alg. 2	2	270.8518623062622	0.36708251523535124
746	Alg. 2	2	221.58149780288753	0.37586587742134675
747	Alg. 2	2	214.3816163115835	0.35175181767242336
748	Alg. 2	2	241.23256408692168	0.3605619203562571
749	Alg. 2	2	249.21727492246157	0.3409441842208346
750	Alg. 2	2	450.48260606733305	0.3588934271678553
751	Alg. 2	2	252.56687050157336	0.3848612900524491
752	Alg. 2	2	344.8651287267095	0.3490364813271981
753	Alg. 2	2	238.80919351888	0.36566384995270346
754	Alg. 2	2	214.6873342351774	0.3600604188073222
755	Alg. 2	2	205.14562142374893	0.3529826052981224
756	Alg. 2	2	139.12962931539434	0.3775639087025103
757	Alg. 2	2	221.19731464656718	0.3208716816327829
758	Alg. 2	2	244.99228467803837	0.37537557829561036
759	Alg. 2	2	290.873555245821	0.36507061279840985
760	Alg. 2	2	284.3196560015728	0.3691161090362115
761	Alg. 2	2	236.72269068046933	0.36016470386522575
762	Alg. 2	2	230.41285087607426	0.3912648608086137
763	Alg. 2	2	317.3732781054844	0.34500456415198866
764	Alg. 2	2	281.82117708565033	0.3701044853698958
765	Alg. 2	2	273.8249632640768	0.3628928862698473
766	Alg. 2	2	287.0907961483312	0.3649969216274187
767	Alg. 2	2	227.50343858551201	0.3688010347853638
768	Alg. 2	2	192.2927882132277	0.3474575833088277
769	Alg. 2	2	273.55439136034653	0.36060580597491143
770	Alg. 2	2	262.0478367369406	0.34836846783081665
771	Alg. 2	2	270.05483753497026	0.3434290549729426
772	Alg. 2	2	205.01048531538572	0.36386908768349274
773	Alg. 2	2	416.9621115568332	0.3138437138166397
774	Alg. 2	2	227.37129477396496	0.30600936637751297
775	Alg. 2	2	235.3988271928846	0.3615196567655221
776	Alg. 2	2	302.97870325288625	0.3642375401437802
777	Alg. 2	2	175.03693016635793	0.3758702580392099
778	Alg. 2	2	280.50261614177623	0.31863650132351184
779	Alg. 2	2	233.31708466058612	0.3494560023559379
780	Alg. 2	2	173.99617089642578	0.3427979040519544
781	Alg. 2	2	196.3956314730026	0.34954229625217137
782	Alg. 2	2	330.88039399847753	0.3527524334689048
783	Alg. 2	2	324.2898499942413	0.32974580572493095
784	Alg. 2	2	212.49926842549863	0.3749204802679697
785	Alg. 2	2	248.65247592259448	0.35755211155656413
786	Alg. 2	2	248.0698396106536	0.3697451264011337
787	Alg. 2	2	242.85132725752013	0.38281149468426795
788	Alg. 2	2	173.4686775807743	0.3720788755151153
789	Alg. 2	2	207.62988573415203	0.3608996222705302
790	Alg. 2	2	213.06314400791916	0.36662830905949284
791	Alg. 2	2	261.1171251315939	0.34171546878572134
792	Alg. 2	2	211.8496211400637	0.36981951414328856
793	Alg. 2	2	426.7691099078212	0.35239076633040306
794	Alg. 2	2	327.9647335836129	0.3280856407243654
795	Alg. 2	2	260.91538554508975	0.34678614821435355
796	Alg. 2	2	156.9423343478803	0.36494047465111223
797	Alg. 2	2	269.46931294313373	0.3454402790276285
798	Alg. 2	2	448.26024963855014	0.38512193001713174
799	Alg. 2	2	295.32948722731663	0.36694320000519914
800	Alg. 2	2	197.36480281858658	0.3701391212766041
801	Alg. 2	2	206.56618857784449	0.3720135538627536
802	Alg. 2	2	208.04548495588045	0.34231333313120393
803	Alg. 2	2	163.9595475521847	0.3945731876873724
804	Alg. 2	2	229.9358946046172	0.33846306781825103
805	Alg. 2	2	163.5392189506633	0.36144509644739786
806	Alg. 2	2	214.80257265963462	0.363617185272899
807	Alg. 2	2	283.17197090312294	0.3828006344201815
808	Alg. 2	2	206.4530641194179	0.36106813331000187
809	Alg. 2	2	176.39702858017046	0.3762233659404097
810	Alg. 2	2	297.17987716084315	0.3718049936284554
811	Alg. 2	2	295.99969957424065	0.36158993013429325
812	Alg. 2	2	331.891951591145	0.35693070577394254
813	Alg. 2	2	353.54687096714787	0.3463199452875208
814	Alg. 2	2	293.87819099849804	0.3586198542423227
815	Alg. 2	2	229.48595046136262	0.35186626408633237
816	Alg. 2	2	357.2002160688125	0.3615835222716176
817	Alg. 2	2	225.29593886888986	0.3373138030177206
818	Alg. 2	2	184.70552031538207	0.29591820332693547
819	Alg. 2	2	282.127427453322	0.3266320151264169
820	Alg. 2	2	134.39842612791102	0.34837895487236475
821	Alg. 2	2	191.39675766380256	0.3297148073026656
822	Alg. 2	2	268.020008842469	0.34480099373219486
823	Alg. 2	2	199.74710616668233	0.29881079160308643
824	Alg. 2	2	182.74032614959035	0.37196548455067413
825	Alg. 2	2	162.30081493743293	0.3765082089601376
826	Alg. 2	2	152.82320024656664	0.36969880519147336
827	Alg. 2	2	351.7055556070417	0.38108121045907256
828	Alg. 2	2	226.85540743053582	0.3413585465494641
829	Alg. 2	2	259.15221708850504	0.36024205086943895
830	Alg. 2	2	231.015411483785	0.37976507910502166
831	Alg. 2	2	201.80048910571156	0.39335211888518695
832	Alg. 2	2	183.31790120508967	0.328099778809494
833	Alg. 2	2	222.00457571959993	0.3229510457890517
834	Alg. 2	2	319.14096489059096	0.3825323649136133
835	Alg. 2	2	221.76103535265707	0.3200189820914374
836	Alg. 2	2	138.71213942414153	0.3143057798454214
837	Alg. 2	2	192.96554328587933	0.36184344657482614
838	Alg. 2	2	245.81493442551636	0.3557147004805638
839	Alg. 2	2	279.6608962559105	0.3742183648260531
840	Alg. 2	2	332.5696293017628	0.3224939689503334
841	Alg. 2	2	419.53955589948555	0.3440480248587735
842	Alg. 2	2	310.6173033365191	0.37671747875803124
843	Alg. 2	2	252.45241495584557	0.3607524146444956
844	Alg. 2	2	174.58484218174917	0.3614484163494982
845	Alg. 2	2	196.3344381982982	0.3456578181730507
846	Alg. 2	2	298.18208311256615	0.3836066207716007
847	Alg. 2	2	275.76915889287096	0.3505836301707031
848	Alg. 2	2	319.711216167027	0.3536793663695561
849	Alg. 2	2	181.80269633913832	0.3507310997059681
850	Alg. 2	2	269.95041950358484	0.3791655299913473
851	Alg. 2	2	205.93387918215265	0.3420367171223203
852	Alg. 2	2	253.38773502912824	0.37884520426749724
853	Alg. 2	2	208.0083670215959	0.3501969866884664
854	Alg. 2	2	285.00228532877526	0.38489899453701115
855	Alg. 2	2	251.06586495096744	0.35621940932925295
856	Alg. 2	2	206.82897142697436	0.3686612369765062
857	Alg. 2	2	271.2431101636241	0.3627699446735142
858	Alg. 2	2	183.52805255501423	0.3396023806200047
859	Alg. 2	2	299.76504314787064	0.3641543387669627
860	Alg. 2	2	269.45992230935093	0.3179571978598807
861	Alg. 2	2	274.70041756281717	0.392334283727429
862	Alg. 2	2	212.01639829109075	0.37576782314782675
863	Alg. 2	2	283.56867683725983	0.33970841905305943
864	Alg. 2	2	249.7005171868604	0.38151776856963043
865	Alg. 2	2	360.1044479829629	0.3659250888555434
866	Alg. 2	2	264.7066016276823	0.35851582535577825
867	Alg. 2	2	312.87380452474815	0.3969781218487439
868	Alg. 2	2	243.92485047146144	0.36695031317596327
869	Alg. 2	2	254.79164768970156	0.3682129779383607
870	Alg. 2	2	416.995437009384	0.3250596782600107
871	Alg. 2	2	242.63628463912946	0.3876127936354138
872	Alg. 2	2	211.14209939428514	0.35988975472237655
873	Alg. 2	2	192.065229032999	0.3479339893657129
874	Alg. 2	2	316.72558629190553	0.3500133893241249
875	Alg. 2	2	256.8948834294882	0.31308535009561006
876	Alg. 2	2	187.14651676897694	0.3298293647688864
877	Alg. 2	2	216.76915986848428	0.35244853936643716
878	Alg. 2	2	199.16834085615022	0.34521190795826745
879	Alg. 2	2	324.7940867794744	0.33408106683179667
880	Alg. 2	2	342.4853632305942	0.39495792874989144
881	Alg. 2	2	226.4590383047484	0.3686373776997064
882	Alg. 2	2	179.63464679233678	0.3764921477941007
883	Alg. 2	2	234.44469946680414	0.3288978380413049
884	Alg. 2	2	224.63438466391955	0.33324016399409684
885	Alg. 2	2	167.10522902670152	0.3562298552004286
886	Alg. 2	2	189.9129853413349	0.3091389676609917
887	Alg. 2	2	220.8714235499205	0.3765658687699851
888	Alg. 2	2	226.94932320822653	0.354167500598957
889	Alg. 2	2	197.29065529680946	0.38011372547468997
890	Alg. 2	2	278.3305494136172	0.28383693030274815
891	Alg. 2	2	227.56533198239632	0.35212229827405855
892	Alg. 2	2	278.8246567023335	0.3368364823085129
893	Alg. 2	2	208.87000610791918	0.38529955249623227
894	Alg. 2	2	286.1340641958762	0.34588842087619875
895	Alg. 2	2	176.8249581506996	0.3565335543830177
896	Alg. 2	2	277.01170025670064	0.36812031569072295
897	Alg. 2	2	193.67842895822108	0.38712140823362773
898	Alg. 2	2	219.9749468897314	0.31579129401560063
899	Alg. 2	2	199.40792572509727	0.34035583965284394
900	Alg. 2	2	273.1205790855396	0.3411029596527527
901	Alg. 2	2	319.74967965254166	0.38163608096959656
902	Alg. 2	2	255.83527484747182	0.3758703483947688
903	Alg. 2	2	282.8376623862602	0.3362399015345775
904	Alg. 2	2	176.11184849669434	0.3090568646262737
905	Alg. 2	2	283.4164188971232	0.3752974929719022
906	Alg. 2	2	274.193869558244	0.34984487511027773
907	Alg. 2	2	289.7305135025618	0.3443577732923473
908	Alg. 2	2	294.1373915534034	0.3806133464377388
909	Alg. 2	2	356.2888426205352	0.3356109346648877
910	Alg. 2	2	217.7456389177211	0.32630989014040823
911	Alg. 2	2	208.51925437234604	0.4047436888491126
912	Alg. 2	2	190.1041985784491	0.3638663799934521
913	Alg. 2	2	171.9528685035021	0.4035533103727944
914	Alg. 2	2	343.11754966011495	0.3391355851460217
915	Alg. 2	2	236.34039661045392	0.3297660986637963
916	Alg. 2	2	287.0959210957316	0.3789826235287215
917	Alg. 2	2	199.62914232880772	0.37586781731325447
918	Alg. 2	2	271.0620153810352	0.33254758905940063
919	Alg. 2	2	326.0481015318866	0.3506174229164418
920	Alg. 2	2	212.27315435704782	0.36490843733169176
921	Alg. 2	2	235.40654826671147	0.35341080368575994
922	Alg. 2	2	181.32147266108785	0.3486122889695741
923	Alg. 2	2	286.3880731651664	0.34795654737105086
924	Alg. 2	2	230.42508872216024	0.38170084157907347
925	Alg. 2	2	160.2374033538191	0.27968055339380504
926	Alg. 2	2	281.2589255567529	0.35436454989158234
927	Alg. 2	2	230.42112872120006	0.35599090530631755
928	Alg. 2	2	269.683601953903	0.331366827090786
929	Alg. 2	2	264.3651872039228	0.3556183559995946
930	Alg. 2	2	252.15298923246021	0.3738738627582903
931	Alg. 2	2	170.13392843903912	0.2765747082132198
932	Alg. 2	2	208.7012092969883	0.3566320049437203
933	Alg. 2	2	244.25438720839801	0.35536175130937686
934	Alg. 2	2	250.61948196467472	0.3792232349030295
935	Alg. 2	2	145.20126561824623	0.3138136484103515
936	Alg. 2	2	284.5917370859789	0.30017105555063633
937	Alg. 2	2	211.6462601876239	0.36202551708446934
938	Alg. 2	2	244.01354052701816	0.3852702551366091
939	Alg. 2	2	237.71916871961122	0.3538072889101081
940	Alg. 2	2	195.92206206140762	0.3654644668751197
941	Alg. 2	2	324.68914296406024	0.3573513644714671
942	Alg. 2	2	182.7177934627598	0.3620798861942487
943	Alg. 2	2	159.97094163161466	0.36592632868671027
944	Alg. 2	2	212.32941853615125	0.3777098593342946
945	Alg. 2	2	230.62100137082143	0.354221366818665
946	Alg. 2	2	184.5004244067686	0.3497289521969749
947	Alg. 2	2	277.45599943337754	0.3784880099557062
948	Alg. 2	2	226.51727253190802	0.36133112510570103
949	Alg. 2	2	322.57331264300626	0.33702481363321674
950	Alg. 2	2	250.79212994572936	0.35301382158804706
951	Alg. 2	2	340.4759285296302	0.3526274404129619
952	Alg. 2	2	326.53001995059344	0.34723439440501785
953	Alg. 2	2	319.8898219451967	0.3447469022783205
954	Alg. 2	2	290.7344698405308	0.3406916187888221
955	Alg. 2	2	225.19898248739491	0.3635707477521841
956	Alg. 2	2	267.269708580258	0.3886803978835498
957	Alg. 2	2	222.62448108279793	0.4027907202866103
958	Alg. 2	2	245.14230956164727	0.37599173387700147
959	Alg. 2	2	404.62984793312336	0.3357761336824794
960	Alg. 2	2	286.11333483123445	0.363452929030255
961	Alg. 2	2	234.36165459745476	0.33924916487855805
962	Alg. 2	2	307.2111059289475	0.3762999145341893
963	Alg. 2	2	154.4516145283655	0.33081179164218116
964	Alg. 2	2	332.2621157725253	0.39532157014721886
965	Alg. 2	2	307.25189691624877	0.3282628911893407
966	Alg. 2	2	240.2261327413466	0.37716984414418964
967	Alg. 2	2	143.8031942841406	0.331451413728148
968	Alg. 2	2	243.7629959986307	0.3524070761887473
969	Alg. 2	2	271.3723320040636	0.33319627676664465
970	Alg. 2	2	179.10982414000094	0.33636744002427416
971	Alg. 2	2	270.96376032076387	0.3429181370713524
972	Alg. 2	2	313.86894022960263	0.33298854772412345
973	Alg. 2	2	130.58534269257152	0.377869438177027
974	Alg. 2	2	213.2226556838688	0.3704118079110893
975	Alg. 2	2	263.04468681958826	0.366655731089094
976	Alg. 2	2	288.2205089280649	0.33023763862262284
977	Alg. 2	2	269.96774805353266	0.3716521945585832
978	Alg. 2	2	145.2859283485501	0.36567741589592356
979	Alg. 2	2	288.2875640818611	0.39264186827592
980	Alg. 2	2	314.1876883264729	0.3272183860529384
981	Alg. 2	2	253.42640906915588	0.321895598202183
982	Alg. 2	2	226.1618060938656	0.3492067521117955
983	Alg. 2	2	377.7102663665865	0.37208756634149087
984	Alg. 2	2	207.65861564807122	0.3860431857167458
985	Alg. 2	2	277.07382430840295	0.36949849914871374
986	Alg. 2	2	236.66066882821116	0.3893947053516869
987	Alg. 2	2	342.81535690511214	0.3849059099926456
988	Alg. 2	2	339.72402859658746	0.37822371622809114
989	Alg. 2	2	96.31905517750305	0.3575825886463639
990	Alg. 2	2	282.5468055062748	0.3677405844741014
991	Alg. 2	2	250.81011029970387	0.34316835870014295
992	Alg. 2	2	258.64341293053633	0.36530543462374016
993	Alg. 2	2	216.52060871932832	0.3559398088151216
994	Alg. 2	2	238.65394003526197	0.3626808491163612
995	Alg. 2	2	187.81205784354825	0.30753011527606355
996	Alg. 2	2	268.0008481468145	0.32891674009916405
997	Alg. 2	2	287.44055118180466	0.3626836945349485
998	Alg. 2	2	315.1239882788363	0.3662575162771566
999	Alg. 2	2	228.2291927577328	0.366248008017671
[truncated: 6,001 more rows]
