# Supplementary material for: Cost-effectiveness of incorporating Ebola prediction score tools and rapid diagnostic tests into a screening algorithm: A decision analytic model
Source: PLoS One. 2023 Oct 17;18(10):e0293077. doi: 10.1371/journal.pone.0293077 (PMC10581462; doi:10.1371/journal.pone.0293077)
Supplement: S1 Data — (ZIP) [file pone.0293077.s010.zip › Supporting Outputs Data/Incremental Cost Effectiveness comparing Al4 to Alg1 Output Report.xls]

ITERATION	COST_CMPR	COST_BASE	EFF_CMPR	EFF_BASE	INCRCOST	INCREFF
1	81.85076585664943	274.00628298512066	0.8133951010579819	0.26581580154429774	-192.15551712847122	0.5475792995136841
2	62.83505196591336	185.90240024859	0.7989722842382659	0.34153087262398313	-123.06734828267665	0.4574414116142828
3	83.30061978032006	209.93199964145856	0.7739387982130169	0.41204166003071907	-126.6313798611385	0.36189713818229785
4	52.38950122481211	149.70337527800643	0.7979598254940862	0.30773414408895294	-97.31387405319433	0.49022568140513323
5	79.97714809436977	254.12845794846598	0.8102572670530742	0.33778875167190525	-174.1513098540962	0.47246851538116896
6	83.32518811422099	232.52749075505477	0.781641843604275	0.3598240276798708	-149.20230264083378	0.4218178159244042
7	64.99434987180484	215.72167960201267	0.8133944362984808	0.3138002969792457	-150.72732973020783	0.49959413931923513
8	74.21684962143614	245.4053926409083	0.8151273249314112	0.3196312423714867	-171.18854301947215	0.49549608255992444
9	89.50692946920918	291.33257817251143	0.7928681587842283	0.272498812572263	-201.82564870330225	0.5203693462119654
10	49.60015804469107	151.19391913756806	0.780125040298599	0.2615545002356737	-101.59376109287699	0.5185705400629252
11	81.58606793133333	203.21037584933853	0.746463168082802	0.32138801067110606	-121.6243079180052	0.42507515741169594
12	68.89926685850403	228.46681343518662	0.828002343671664	0.3258378425986298	-159.5675465766826	0.5021645010730342
13	91.3888230830281	295.92852110797764	0.7835413752887967	0.24590934612886806	-204.53969802494953	0.5376320291599287
14	111.90811137200998	366.1302208654201	0.7922229690937531	0.2609763368262755	-254.2221094934101	0.5312466322674776
15	68.89117374613684	228.80065587870442	0.7933543214402775	0.204946396012614	-159.90948213256758	0.5884079254276635
16	96.69591189216366	252.23567684697335	0.7557333058007877	0.359340520996803	-155.5397649548097	0.39639278480398465
17	88.04578432882397	256.92206303893016	0.7912270750935267	0.3369917512324102	-168.8762787101062	0.45423532386111654
18	67.32197395093385	247.75607630535723	0.8258727452792131	0.2553638989595892	-180.43410235442337	0.5705088463196238
19	66.80587465538072	187.68043473006276	0.7663692185246137	0.29930574683825584	-120.87456007468204	0.46706347168635787
20	91.56952459342443	282.39170719152327	0.8131688245428803	0.33902826565958705	-190.82218259809883	0.47414055888329326
21	75.61990631110332	231.89396990002587	0.7940391978129554	0.27682830971842287	-156.27406358892256	0.5172108880945325
22	100.10673536080304	309.5714192715056	0.7792804586998635	0.28767617698274445	-209.46468391070255	0.49160428171711906
23	80.12974118391496	271.15128459071565	0.8178128091816169	0.29421231767470213	-191.02154340680067	0.5236004915069148
24	123.92199575540582	378.39561956289685	0.7912358044348298	0.32368363238379283	-254.47362380749104	0.46755217205103694
25	87.1606681758773	237.29860499021797	0.7682502410513198	0.3170189504567179	-150.13793681434066	0.4512312905946019
26	83.95223803048862	303.8035987123726	0.8328858910368292	0.3306932356661522	-219.851360681884	0.502192655370677
27	78.68481704376757	256.6337569921624	0.8078449285956465	0.3015511731026078	-177.9489399483948	0.5062937554930387
28	125.22223253488073	380.0388691868061	0.7854868584641765	0.3480403960583378	-254.81663665192536	0.43744646240583873
29	93.88250695950157	279.19831491565697	0.7975901899748632	0.3417953105632838	-185.3158079561554	0.45579487941157937
30	93.00438230198773	313.71283372695086	0.8210979683502893	0.3664517152724898	-220.70845142496313	0.45464625307779943
31	122.31502313355634	405.65710700511084	0.7913810697184736	0.2923537581922893	-283.3420838715545	0.49902731152618424
32	101.75216622014494	303.2616900227168	0.7869368413828405	0.349797777114552	-201.50952380257183	0.43713906426828847
33	75.37192245414636	224.07223359255627	0.7796256503539736	0.2660638403923576	-148.70031113840992	0.5135618099616159
34	77.55679905205184	223.9580077535858	0.7724587085081045	0.3045089626883522	-146.40120870153396	0.4679497458197523
35	103.93763627405752	362.5704942524516	0.8178296354005837	0.30497917873796904	-258.6328579783941	0.5128504566626146
36	103.54714496498764	353.9542077003333	0.7817918266532937	0.20988005007364313	-250.40706273534568	0.5719117765796506
37	83.12725002480234	311.4839290421696	0.8224599779901598	0.26547387083681945	-228.3566790173673	0.5569861071533404
38	76.77086654929424	284.3697499018897	0.8116540479705101	0.22763060617102804	-207.59888335259546	0.5840234417994821
39	78.7431283470265	254.07482439514456	0.807064468456268	0.31842481521633437	-175.33169604811806	0.48863965323993364
40	130.91577251538888	382.47308424907914	0.7811587245975528	0.3222970755819983	-251.55731173369026	0.45886164901555443
41	47.20342492756212	171.29696799159143	0.821166121703042	0.26952233442180257	-124.09354306402932	0.5516437872812394
42	65.52086059936839	232.03135654686068	0.8022127341859552	0.20991080008641685	-166.5104959474923	0.5923019340995384
43	47.74853036546377	150.43873000101263	0.8153882916524654	0.2933255875307134	-102.69019963554885	0.522062704121752
44	61.5766546902582	187.0088411463721	0.8037164853374993	0.30076020704781026	-125.4321864561139	0.502956278289689
45	98.9398861153987	281.4241603575214	0.7619479631883664	0.29783236928227624	-182.48427424212267	0.4641155939060902
46	79.94362942641254	254.8613224986803	0.8163986960045309	0.3683022951816609	-174.91769307226775	0.44809640082286994
47	88.68973517563794	238.02505220515562	0.762779931608996	0.3293327091897147	-149.33531702951768	0.43344722241928135
48	73.96984465818088	256.8372137936535	0.8130380517405468	0.2997646946446496	-182.86736913547264	0.5132733570958972
49	68.48696613987404	226.62764650485548	0.798868444423797	0.3045594909679974	-158.14068036498145	0.4943089534557996
50	113.3375371294788	374.34528560514843	0.7803938880108836	0.23639256288208377	-261.00774847566964	0.5440013251287998
51	54.7500641081156	168.83790006905548	0.8142030342161377	0.35264158102528226	-114.08783596093988	0.46156145319085545
52	85.54453344019598	281.968058714636	0.8162785809217357	0.31817995337689015	-196.42352527444004	0.4980986275448455
53	78.4932906556999	252.34013559213608	0.7906000113602596	0.26461706302823906	-173.84684493643618	0.5259829483320205
54	78.19733176277698	309.5328990564208	0.8433121665351556	0.29056551743223236	-231.3355672936438	0.5527466491029233
55	58.27853901812448	180.9481504270015	0.804019811875335	0.2691238296631236	-122.66961140887703	0.5348959822122115
56	89.17634819385496	280.2342916511305	0.809129796853194	0.3245934410352573	-191.05794345727554	0.4845363558179367
57	53.86070043214316	165.19931413324534	0.8077964017167731	0.306431806653386	-111.33861370110218	0.5013645950633872
58	87.39165563851486	273.29732902862213	0.8182450695301936	0.38293839989863776	-185.90567339010727	0.43530666963155584
59	97.21803840797392	329.3291891851667	0.8050475388983025	0.26060979882525803	-232.11115077719276	0.5444377400730445
60	59.54575965333875	189.70450657531177	0.8070157242584834	0.25107250896805494	-130.15874692197303	0.5559432152904284
61	55.245033629617794	180.20107316226336	0.827034773881434	0.3206055791284615	-124.95603953264556	0.5064291947529724
62	92.90895497649902	273.4507874334919	0.7971384568699295	0.31984055860207217	-180.54183245699286	0.4772978982678573
63	88.40412762534399	257.59445068259464	0.7735886891753547	0.2894808351903279	-169.19032305725065	0.4841078539850268
64	74.41057495461087	249.03429589446526	0.8033690244800652	0.24323674450547975	-174.6237209398544	0.5601322799745855
65	63.81997741174621	221.04437189799788	0.8171445332876456	0.29283594993804657	-157.22439448625167	0.5243085833495991
66	69.1921095287833	269.93855008544057	0.838765877974044	0.29378530126475705	-200.74644055665726	0.544980576709287
67	114.73053930961586	350.088033203823	0.7814496073960099	0.2950164081579425	-235.35749389420712	0.4864331992380674
68	71.19996155041576	235.60694831672234	0.8114882593241624	0.30473157883956714	-164.40698676630657	0.5067566804845952
69	145.973161923033	425.9873042659493	0.7931032401194968	0.380871196582494	-280.01414234291633	0.4122320435370028
70	76.48742636700122	249.44951334918815	0.8052720224309445	0.32058014415172614	-172.96208698218692	0.4846918782792184
71	65.3048954580884	246.81431444370259	0.8375896886787333	0.29176091623700123	-181.5094189856142	0.5458287724417321
72	86.74023182446301	238.43173697239047	0.755314701727809	0.27676438755265476	-151.69150514792744	0.47855031417515426
73	71.34488290967147	191.7096725532242	0.754694835347259	0.3154934983928076	-120.36478964355274	0.4392013369544514
74	55.7243226776352	150.03966777280485	0.7871005252432379	0.3232716316906692	-94.31534509516965	0.46382889355256873
75	71.91123554004197	265.27311827064625	0.8392089306081387	0.3261711335380552	-193.3618827306043	0.5130377970700835
76	80.04478093464864	277.3244732893616	0.8361931310422667	0.3787640837204824	-197.27969235471295	0.45742904732178424
77	115.48173530013483	358.0520735686298	0.7872481452675738	0.28400477705695776	-242.57033826849496	0.5032433682106161
78	54.170697560060475	151.6699693307279	0.8191487217797143	0.4216338156984057	-97.49927177066742	0.3975149060813086
79	90.70897589518023	287.5435328028855	0.8025581187585795	0.31855263557125424	-196.8345569077053	0.4840054831873253
80	69.18215664232672	229.4758008416921	0.8142443676529532	0.325721678227271	-160.29364419936536	0.48852268942568217
81	78.0138002342742	242.02705051453242	0.798694673588448	0.339014053330018	-164.0132502802582	0.45968062025843004
82	124.43359010596146	378.44646422131484	0.7824386866360911	0.30435745762478167	-254.01287411535338	0.4780812290113094
83	101.68422257925661	296.43655460543204	0.7774573321874204	0.33634588047771635	-194.75233202617542	0.44111145170970406
84	87.52617221344796	284.0872895960737	0.7872203503752782	0.2699910990235572	-196.5611173826257	0.5172292513517209
85	95.1011342758542	327.288184297037	0.8033146020620977	0.25592449443643006	-232.18705002118278	0.5473901076256676
86	57.009172085723925	184.1240912445165	0.8017349355038739	0.285083821207284	-127.11491915879259	0.5166511142965899
87	178.39410372612687	501.24808658221417	0.7709666064370884	0.32463104201555454	-322.8539828560873	0.4463355644215338
88	88.5840143706411	280.26239730574076	0.7910895721089888	0.25105213035037127	-191.67838293509965	0.5400374417586176
89	81.54667148643182	242.56630312483304	0.8071767543721877	0.2980541787776584	-161.01963163840122	0.5091225755945293
90	70.81379496749186	211.83630343628874	0.7961758312271066	0.28926229289607824	-141.0225084687969	0.5069135383310284
91	70.6399510685934	234.82812528869204	0.8218928896704819	0.3127482648465209	-164.18817422009863	0.5091446248239611
92	79.06167003206261	230.05761488118276	0.7702227735207536	0.28296949347546985	-150.99594484912015	0.4872532800452838
93	98.15464575301849	306.4282566057537	0.7924869714412436	0.2925765589149598	-208.2736108527352	0.49991041252628377
94	81.09667795308197	241.82276970688775	0.8043019714291879	0.3347971352873204	-160.7260917538058	0.4695048361418675
95	80.09634432368902	223.33343240440223	0.7756622131991069	0.3000607181913287	-143.2370880807132	0.4756014950077782
96	119.37491650949029	324.902929915844	0.7465668887770722	0.31923165185663943	-205.52801340635375	0.4273352369204328
97	75.49411047710502	232.06646646477463	0.8030703406789065	0.3473899914239231	-156.5723559876696	0.4556803492549834
98	105.26032183906138	347.59426592894107	0.7984321363187921	0.29014043513858645	-242.3339440898797	0.5082917011802056
99	99.4680522401851	301.51960104823905	0.7997413750164624	0.3325922886067577	-202.05154880805395	0.46714908640970465
100	83.98821428468722	279.1554934994192	0.7962536168462198	0.26407881559543833	-195.167279214732	0.5321748012507814
101	80.88706494588013	241.12558194144316	0.8037533541366961	0.3487866672998233	-160.23851699556303	0.4549666868368728
102	82.54130562400874	258.2585586011555	0.7884039743048931	0.2720729427564422	-175.71725297714679	0.5163310315484508
103	96.24393694188817	323.19486093839726	0.8105985336071678	0.3060107680922154	-226.9509239965091	0.5045877655149524
104	60.99776333344586	225.44021032323053	0.8271370386665474	0.27539632258214425	-164.44244698978468	0.5517407160844032
105	63.39032676492096	185.7614386971694	0.7962073741154724	0.27562043954559073	-122.37111193224845	0.5205869345698817
106	80.48531292775607	229.21213731414696	0.7783184423141534	0.3371162247718688	-148.7268243863909	0.44120221754228456
107	113.63324176930931	352.5916207229832	0.7812620847458742	0.2932779377826637	-238.95837895367387	0.4879841469632105
108	56.82458459085345	193.46847901111974	0.7893392328276376	0.19875921294130905	-136.6438944202663	0.5905800198863286
109	107.90110691488128	389.1266930261336	0.8183314805690576	0.2788201945943087	-281.2255861112523	0.5395112859747488
110	75.53417366920752	237.6661248523789	0.8016057687351604	0.3187616017806325	-162.1319511831714	0.4828441669545279
111	90.08374867131724	282.7520001981759	0.7970601083376895	0.31989393727400406	-192.66825152685865	0.4771661710636854
112	85.82332095573771	311.50127971498677	0.8226430760846564	0.299643180385777	-225.67795875924907	0.5229998956988794
113	83.60243707077825	286.63162882663266	0.8141767006731702	0.3046307548062243	-203.0291917558544	0.5095459458669458
114	89.02787606473149	333.0827874361661	0.7997421372571896	0.22589064470383097	-244.0549113714346	0.5738514925533587
115	73.71844751148211	190.4951771331872	0.7783464417426949	0.408056958584988	-116.7767296217051	0.3702894831577068
116	95.62497401609457	292.5601970621484	0.7906323799589098	0.31288503980323257	-196.93522304605384	0.4777473401556772
117	85.73667460202125	220.68986488771932	0.7682630653512114	0.37932107270112075	-134.95319028569807	0.3889419926500906
118	98.63266379517779	314.72105759841816	0.799742295372551	0.32598176396656625	-216.08839380324036	0.4737605314059848
119	79.61104633153316	270.27121522053176	0.8239648070762934	0.3474664267352558	-190.6601688889986	0.4764983803410376
120	86.21546367607965	262.4006657934801	0.8018248741431653	0.3460306115812035	-176.18520211740042	0.45579426256196176
121	81.5371889463714	246.15576743022092	0.7963325029731149	0.33221439664536595	-164.61857848384952	0.4641181063277489
122	99.75924254375096	282.966977963575	0.7711282193737792	0.3289836711185942	-183.20773541982405	0.44214454825518495
123	69.06624964759216	213.1247126333931	0.8052355591626938	0.3015211006383489	-144.05846298580093	0.5037144585243449
124	96.80227549140871	299.7113481889248	0.7825951817413274	0.29768262113495314	-202.90907269751608	0.4849125606063742
125	89.17812554037778	299.0102175537087	0.8240366420689617	0.3538325330427983	-209.8320920133309	0.47020410902616333
126	72.55830430932664	209.69907987887098	0.8064935884981783	0.37251062361794257	-137.14077556954433	0.43398296488023574
127	87.72527745567541	288.5698250291154	0.8029063046264838	0.28684335275312484	-200.84454757344	0.516062951873359
128	114.47906169294282	404.36484981216705	0.8109465428671407	0.2907205997176537	-289.88578811922423	0.5202259431494871
129	73.37407054422624	250.40279355638984	0.8125927903334234	0.28041358319820425	-177.0287230121636	0.5321792071352192
130	86.70960144804195	233.08059926396163	0.7627306464158651	0.3598600763081882	-146.37099781591968	0.40287057010767685
131	106.07579758221718	299.4205785119881	0.7772848891515904	0.3575817133901081	-193.3447809297709	0.41970317576148236
132	58.46265366217628	185.11692458691505	0.8118132698498918	0.29096281140792024	-126.65427092473877	0.5208504584419715
133	74.85732230996453	237.84312738282378	0.7785174236867308	0.2303851911908941	-162.98580507285925	0.5481322324958368
134	89.09847851875577	244.60687695382072	0.7698382607236244	0.31927806367688033	-155.50839843506495	0.45056019704674405
135	119.6426809877214	327.91751061862135	0.7710911860205455	0.3408033059178257	-208.27482963089994	0.4302878801027198
136	96.45419133847307	283.6241850185056	0.7731930926815039	0.27511422086742493	-187.16999368003255	0.498078871814079
137	106.89821547440002	330.94509827428504	0.8029991867486862	0.3093966180141756	-224.04688279988503	0.4936025687345106
138	79.60500062449677	252.47600198735245	0.7884175756480841	0.2926481774136509	-172.87100136285568	0.4957693982344332
139	103.72596241480579	306.94263601334467	0.7787138433819139	0.33740204202948987	-203.21667359853888	0.441311801352424
140	102.19666763431962	268.1053719993085	0.76946179334059	0.3692833048889897	-165.90870436498886	0.40017848845160026
141	79.87950494673524	231.2636400949822	0.8006910894192493	0.3392992416136379	-151.38413514824697	0.4613918478056114
142	160.8797300901104	474.03657795820516	0.7516180645873668	0.2907271360880064	-313.15684786809476	0.4608909284993604
143	102.65825057764158	283.7676667542916	0.7729051170781371	0.3579883917149302	-181.10941617665003	0.41491672536320695
144	65.78846027250867	201.60264425544423	0.8051177697751719	0.35127632127297104	-135.81418398293556	0.4538414485022009
145	65.98340089031997	202.99582004105815	0.818511667049779	0.3368506338739685	-137.0124191507382	0.48166103317581044
146	97.79219310500235	398.43137930780455	0.8342927407999667	0.2710632560205539	-300.6391862028022	0.5632294847794128
147	64.49333950567092	208.3693408292688	0.8198660830393806	0.3406550285860441	-143.87600132359788	0.4792110544533365
148	103.77197425395141	313.1460563723327	0.7789857794545899	0.28792209709442534	-209.37408211838127	0.49106368236016457
149	128.5520079951808	378.34434876288526	0.7572684002541128	0.2203193762867014	-249.79234076770447	0.5369490239674114
150	107.8285015045096	417.54689935598424	0.8139228496049228	0.23470893601912393	-309.7183978514746	0.5792139135857989
151	85.63219946742207	266.90472123795945	0.8049238439416722	0.33357982711350986	-181.27252177053737	0.4713440168281623
152	73.38967370827893	196.26956919781506	0.7764743936646792	0.3656586189579818	-122.87989548953612	0.4108157747066974
153	76.0068184885829	326.70770664289853	0.8513594380960195	0.28695533849115984	-250.70088815431563	0.5644040996048597
154	87.47071504909397	250.77958506018626	0.8019976083151452	0.3958800767629074	-163.3088700110923	0.40611753155223784
155	95.71963393670961	332.6760078769777	0.815216765253129	0.2930903153795738	-236.95637394026807	0.5221264498735552
156	107.78561774806148	308.67136624482737	0.7779864661820555	0.3409867839103023	-200.88574849676587	0.4369996822717532
157	130.70666955481812	431.94083635601027	0.8164546713026748	0.3563407287119207	-301.23416680119215	0.4601139425907541
158	83.08015975101114	260.21146820487326	0.7828907247428285	0.2296058593880755	-177.13130845386212	0.553284865354753
159	68.98701745901533	206.64915429657455	0.7991124617949704	0.3430768461525388	-137.66213683755922	0.4560356156424316
160	96.61050389294905	314.69402195182664	0.7907855862800127	0.29199509807949736	-218.0835180588776	0.49879048820051536
161	96.08837918509201	290.3776179490967	0.7800105213900875	0.30763991542589664	-194.2892387640047	0.4723706059641909
162	82.80890491897492	205.43974986638403	0.7497918182254115	0.3488162158109543	-122.63084494740912	0.40097560241445723
163	74.03048150185357	209.51228334814223	0.7778781245138264	0.30410709225038185	-135.48180184628865	0.4737710322634446
164	95.40439440612067	262.083056443965	0.7764730332572498	0.3548963864039508	-166.67866203784433	0.421576646853299
165	104.86470967477928	311.8059435679299	0.7943629584036767	0.37630825332608286	-206.9412338931506	0.4180547050775938
166	80.3891610996339	272.5522741290257	0.8066814636407338	0.29291350088605994	-192.1631130293918	0.5137679627546738
167	96.46472013331332	303.84376961298756	0.7975473544923075	0.32404319158724115	-207.37904947967422	0.47350416290506636
168	82.66412819143282	241.7662256509313	0.7984524664118553	0.36940563850765973	-159.10209745949845	0.42904682790419557
169	86.50783844117483	254.9776961866604	0.7877245516360646	0.34406464363996314	-168.46985774548557	0.44365990799610144
170	83.6207846958087	266.0751927279782	0.7851813182997744	0.2354852461443893	-182.4544080321695	0.5496960721553852
171	93.73056562579849	259.2314835356495	0.7677039074966224	0.29694225263409857	-165.500917909851	0.47076165486252386
172	196.70446664903284	611.2838273555037	0.7657782132682793	0.24881996480334126	-414.5793607064709	0.5169582484649381
173	68.46269572591757	240.4838563023237	0.8225345030517341	0.30860242905787894	-172.02116057640612	0.5139320739938552
174	92.84256255176872	280.14862220102185	0.7974335651914065	0.33673415092876596	-187.30605964925314	0.46069941426264055
175	80.30381297584053	221.79355862741406	0.7846481722748518	0.3569982457983244	-141.48974565157351	0.42764992647652744
176	66.89313913120289	192.34506923070745	0.8023859238466529	0.4002879325774132	-125.45193009950457	0.4020979912692397
177	98.44504694672597	345.4034509674493	0.7995854073608338	0.26388880592816377	-246.95840402072335	0.5356966014326701
178	77.64484738996312	252.91522392387702	0.8087274621933818	0.3239998318133118	-175.27037653391392	0.48472763038006994
179	87.7757302727072	270.60242444188543	0.7921164584990306	0.2694697124601387	-182.82669416917824	0.5226467460388919
180	73.76073977728775	186.8394055264957	0.784036998453362	0.43140518777048764	-113.07866574920796	0.3526318106828744
181	102.1457679296173	346.2402405736664	0.7967837277848827	0.2342165152555302	-244.09447264404912	0.5625672125293525
182	137.53589817879092	384.13555231839825	0.7704249466423964	0.33017934481081007	-246.59965413960734	0.4402456018315863
183	113.28772277603926	348.6883285387963	0.7836224345232464	0.28722492517331516	-235.40060576275707	0.49639750934993127
184	80.4788011089529	235.72940141425244	0.7720547320907867	0.3119359857637878	-155.25060030529954	0.4601187463269989
185	114.20941115612487	375.3519185501089	0.8093745385906277	0.33803546070864454	-261.14250739398403	0.47133907788198315
186	77.46336829609108	247.46751662202917	0.8205872004633317	0.36214603987598426	-170.0041483259381	0.4584411605873474
187	90.13158462321142	246.8839905651546	0.7557618986763328	0.30114589030265976	-156.75240594194315	0.45461600837367305
188	115.149977757269	314.1040369317097	0.752605007700216	0.31030926541350673	-198.9540591744407	0.44229574228670926
189	70.7154953150832	227.7062287017095	0.8117983531370084	0.3620550172719297	-156.9907333866263	0.44974333586507875
190	80.35962828328051	262.8127798453701	0.8162048356493397	0.33376994632621426	-182.45315156208954	0.4824348893231254
191	58.00176002679208	194.1852095022553	0.8065319348612491	0.22528866993990732	-136.18344947546322	0.5812432649213417
192	88.86906480143601	306.4236695005162	0.8010571424211502	0.2735505598671213	-217.5546046990802	0.5275065825540289
193	64.63847015567946	213.6037306972202	0.8101607042508155	0.28868376452219785	-148.96526054154072	0.5214769397286176
194	90.86263933575283	314.65337735609467	0.8224225458423502	0.3143753183764988	-223.79073802034185	0.5080472274658514
195	84.12101745172349	279.36754835561374	0.806946015039417	0.3123635417345165	-195.24653090389023	0.49458247330490046
196	102.1408808060113	342.0147165172829	0.8103155971108185	0.3110016839415907	-239.87383571127162	0.49931391316922774
197	100.98299569093332	324.2266299296089	0.7734315665432437	0.186950129333487	-223.2436342386756	0.5864814372097568
198	65.26975837432946	170.69768532691853	0.7619819924304536	0.3157191961763199	-105.42792695258908	0.44626279625413373
199	68.74329707742467	217.4001812662593	0.768719436640409	0.1861997305540523	-148.65688418883462	0.5825197060863567
200	90.27004417674675	282.00026982044176	0.8164284725446942	0.36377978263774724	-191.730225643695	0.45264868990694695
201	152.31653392685735	381.31178390879643	0.7233143970485129	0.331633054135612	-228.99524998193908	0.39168134291290085
202	78.02360748017348	229.50037126220045	0.8106305712781878	0.34546244003396875	-151.47676378202698	0.4651681312442191
203	59.898870522260495	175.77704138129127	0.8011814981939852	0.3349530474738404	-115.87817085903077	0.4662284507201448
204	55.90155160877907	186.36924668293082	0.8081308183432425	0.24473091951334036	-130.46769507415175	0.5633998988299022
205	70.17718527241246	204.0054116644266	0.7822649231864865	0.3357263391298886	-133.82822639201413	0.44653858405659796
206	70.33683983340606	233.25642184966964	0.8110074451493162	0.32860909683523915	-162.91958201626358	0.4823983483140771
207	100.89084138489427	319.9082659810817	0.794390234040298	0.30709772855914536	-219.01742459618742	0.4872925054811526
208	104.72902929013446	397.31206246578495	0.816499586332978	0.2661157777100764	-292.5830331756505	0.5503838086229016
209	71.09018268239923	227.81004544390095	0.8201109628630139	0.36754710874013924	-156.7198627615017	0.45256385412287464
210	65.64493324024839	235.02519067074775	0.8233435491248732	0.28155750055672135	-169.38025743049934	0.5417860485681518
211	89.63947935116698	243.79046321499905	0.7788780989843063	0.36052620486669296	-154.15098386383207	0.4183518941176133
212	58.30541005374926	177.46894082104777	0.8108983189145262	0.3337752918147497	-119.16353076729851	0.47712302709977655
213	71.6287197643706	241.25167807770814	0.8098424706419807	0.26642027752051245	-169.62295831333753	0.5434221931214682
214	64.95293136332876	189.79670198127783	0.7684102446027733	0.28530401113592135	-124.84377061794908	0.48310623346685194
215	86.66183850131033	259.9014787792623	0.8036049516306795	0.37531222584209745	-173.23964027795193	0.428292725788582
216	133.85176019177817	382.3045784703712	0.7871815794167254	0.3462057235645426	-248.45281827859304	0.4409758558521828
217	98.71483088190617	278.453187827239	0.8011565761747393	0.40386274117593784	-179.73835694533284	0.3972938349988015
218	91.16116267059468	285.36388294273576	0.8094994388000997	0.36390911064338116	-194.20272027214108	0.4455903281567185
219	129.33601395855	386.5248595464997	0.7725201227240188	0.31917294118759887	-257.1888455879497	0.45334718153641995
220	115.64620776009693	376.0237142257453	0.7872965154670005	0.26872030536979596	-260.37750646564837	0.5185762100972046
221	60.760849936859145	219.2533007959673	0.8154974360488629	0.2713174681017733	-158.49245085910815	0.5441799679470896
222	66.16217078032379	213.9636239753755	0.8171338076023714	0.3306275630986062	-147.8014531950517	0.48650624450376523
223	49.45427624573129	159.32791962428206	0.7905038472229936	0.24156292232349802	-109.87364337855077	0.5489409248994956
224	114.71488254793427	354.2958117761371	0.7946971647234594	0.3291035073444221	-239.58092922820282	0.4655936573790373
225	110.18277916125919	330.73224031425593	0.7851369264399896	0.3306679183199944	-220.54946115299674	0.45446900811999513
226	80.99604747431601	309.67252213761014	0.8315073725640867	0.3048384056315504	-228.67647466329413	0.5266689669325363
227	76.54506598731156	243.75373652654642	0.8051785047056778	0.2936618944881619	-167.20867053923484	0.5115166102175159
228	65.14423642136228	202.39344435275464	0.8146859638977961	0.3406414258652894	-137.24920793139236	0.47404453803250673
229	63.846005896973224	194.40491998631785	0.815879318038113	0.36673347686461455	-130.55891408934463	0.44914584117349843
230	61.441938205066734	216.56259536502714	0.8254231701336034	0.3233007119430933	-155.1206571599604	0.5021224581905102
231	52.823576190672455	173.1771578663296	0.8175381450901921	0.30331748897323435	-120.35358167565714	0.5142206561169578
232	128.83302338429513	376.4116113370959	0.7978759934518241	0.3685571793745529	-247.57858795280077	0.42931881407727124
233	81.87531252887075	272.8807728819347	0.8005123138056494	0.2540993240274042	-191.00546035306397	0.5464129897782452
234	56.801395808658015	165.3246930892211	0.7952945656787582	0.2722496925193953	-108.5232972805631	0.5230448731593629
235	98.45108900608017	342.49607647848296	0.8223590771971896	0.3111385687824551	-244.0449874724028	0.5112205084147345
236	72.64446883931241	269.7506146256487	0.8198640700410817	0.27599546742130443	-197.1061457863363	0.5438686026197773
237	107.01836746341371	284.81708364475605	0.7494394783890406	0.32952758459560266	-177.79871618134234	0.4199118937934379
238	88.50389906733083	288.235127225755	0.7911525521281938	0.2122227082379879	-199.73122815842413	0.578929843890206
239	100.97462403815585	284.15048717785106	0.7802573002666153	0.36663692194202957	-183.1758631396952	0.41362037832458576
240	107.01167478666227	316.8534655027415	0.7826435573303715	0.31052126088992604	-209.84179071607926	0.47212229644044545
241	55.722867621621006	184.67234468239263	0.8324697133908492	0.3281321679753906	-128.94947706077164	0.5043375454154586
242	108.1482116378626	311.0819268561659	0.7867724679561783	0.3560889227946906	-202.93371521830332	0.43068354516148766
243	70.32014925630963	195.3479038834473	0.7803270675372755	0.33076633254440885	-125.02775462713765	0.4495607349928667
244	94.7489217207835	284.72966576899	0.7992394861949793	0.34090186246838455	-189.9807440482065	0.45833762372659476
245	95.73664274996642	312.8514926956674	0.7988919824353449	0.2916744244594282	-217.11484994570097	0.5072175579759166
246	91.72838068385134	280.8634768355821	0.7871296023418519	0.2951815263324269	-189.13509615173075	0.49194807600942503
247	112.14469689693573	331.4800807401525	0.7767039106388393	0.3052304729753858	-219.3353838432168	0.47147343766345345
248	113.5166633715645	357.5297270759265	0.8005658918866569	0.33534149614813863	-244.01306370436197	0.4652243957385183
249	117.60016539077232	332.78132272326513	0.7277024438176152	0.1999665449717458	-215.18115733249283	0.5277358988458694
250	71.07287327955753	243.45799036029956	0.8285916996456608	0.36083102839892617	-172.38511708074202	0.46776067124673465
251	116.39884887990482	384.75887204551395	0.7850087810369684	0.2277060342361783	-268.36002316560916	0.5573027468007901
252	111.79169301650003	340.0994828823752	0.8004067975147325	0.31960114043842464	-228.30778986587515	0.4808056570763079
253	80.84326508187814	264.7426359966819	0.7966204061073241	0.26752217348391355	-183.89937091480374	0.5290982326234106
254	69.83223891451347	244.10147455403182	0.8121091096001114	0.23399998269480898	-174.26923563951834	0.5781091269053025
255	87.87134013347335	279.75033600554946	0.8079110700126182	0.3305178420169509	-191.8789958720761	0.4773932279956673
256	120.0608988199918	320.52188030337896	0.7606849778841925	0.3407463906958366	-200.46098148338717	0.4199385871883559
257	113.53699002053621	304.54124461853996	0.7772760373563378	0.35736197223041444	-191.00425459800374	0.41991406512592333
258	96.28909795431156	310.82889663797863	0.7989016939645291	0.3166543456705205	-214.53979868366707	0.48224734829400867
259	102.67168625382747	263.4473512505936	0.739920570171693	0.267314345411286	-160.77566499676612	0.472606224760407
260	79.26881657618404	232.7489555223148	0.7971489432581227	0.3583539319959015	-153.48013894613075	0.4387950112622212
261	81.73257563413577	218.32224043744503	0.775621336912863	0.35479206464399926	-136.58966480330926	0.4208292722688637
262	71.61747762350531	199.83804809022467	0.7800078392990759	0.3285567949359964	-128.22057046671938	0.45145104436307953
263	131.51482816633495	372.4931588630332	0.777409357469503	0.3564680040850857	-240.97833069669827	0.4209413533844173
264	78.20190860038258	285.35761561341536	0.8315410948103628	0.3227485265943099	-207.15570701303278	0.5087925682160528
265	88.67577314927739	262.9190235918144	0.7902455623055561	0.31742394190783535	-174.24325044253698	0.47282162039772074
266	115.27835124862514	311.2903295863373	0.7550022668577581	0.31572161770801743	-196.01197833771215	0.43928064914974063
267	70.79791904395992	241.12026952045932	0.8133180241105192	0.30607588342585107	-170.3223504764994	0.5072421406846681
268	119.85877881652067	331.1475853935461	0.7732688775816835	0.353684088813141	-211.2888065770254	0.4195847887685425
269	130.88303163351873	376.3479997838978	0.7825856292033722	0.3632432497954272	-245.4649681503791	0.41934237940794494
270	80.42682097974944	253.61061107211904	0.7975368241395097	0.3219036361349784	-173.1837900923696	0.47563318800453125
271	101.614014543206	355.4129317804305	0.781307923891484	0.21947607670919925	-253.7989172372245	0.5618318471822847
272	78.40588631529228	236.01652624429562	0.7843226818413608	0.2778034952144267	-157.61063992900336	0.5065191866269341
273	85.06984122409519	261.23330690648163	0.7779175701517417	0.29208535431255855	-176.16346568238646	0.4858322158391831
274	73.54017710988663	220.1408702402606	0.799422423326485	0.30426529299450483	-146.60069313037397	0.4951571303319802
275	76.63732726740157	270.3100917526723	0.8251258213742503	0.2912614445819045	-193.6727644852707	0.5338643767923458
276	103.89931430374392	280.6471062867878	0.7758656824492055	0.3954309924273016	-176.74779198304387	0.3804346900219039
277	97.86451248903433	324.572453075264	0.8139065958523557	0.3356713458580857	-226.70794058622965	0.47823524999427
278	77.91380135172801	250.211683090445	0.7783422026406036	0.26886701152228354	-172.297881738717	0.5094751911183201
279	83.50844403785983	244.7004988257474	0.7853708482199896	0.29682054695990057	-161.19205478788757	0.488550301260089
280	90.11778026241163	275.9126631568779	0.7801989259346951	0.2459920346680045	-185.79488289446627	0.5342068912666906
281	129.24747228357484	382.1020213008726	0.7702635614578357	0.27800843255432894	-252.85454901729776	0.49225512890350676
282	79.68508427733583	221.31292220562298	0.7761716289894494	0.3366736746966168	-141.62783792828714	0.43949795429283256
283	82.88106744960373	266.6297565185723	0.8301147523361326	0.38681680988661166	-183.7486890689686	0.443297942449521
284	100.80055854028411	262.4266184237939	0.7470754149567037	0.3166130025044354	-161.6260598835098	0.4304624124522683
285	84.63552270977543	233.21478021765148	0.788198329186817	0.3698089517892254	-148.57925750787604	0.4183893773975916
286	98.60176377121604	311.5074362822298	0.8083777604260346	0.36010790334108245	-212.90567251101373	0.44826985708495215
287	73.69940384629535	219.48418828436226	0.8057785063963636	0.3546053921180591	-145.7847844380669	0.45117311427830453
288	101.12089324932597	330.9856095476199	0.8154837602120912	0.3398159474902523	-229.86471629829393	0.47566781272183895
289	82.30276864124173	295.9715074401981	0.8224885921542696	0.3019053786980352	-213.66873879895635	0.5205832134562345
290	128.08829058171466	368.1178698255055	0.7762859484558614	0.3223973160257054	-240.02957924379086	0.453888632430156
291	66.0224936467877	199.03045248478162	0.7954713689081941	0.2834630320492178	-133.00795883799393	0.5120083368589763
292	109.62262716235358	345.91312742045216	0.7976444259282264	0.3185198229125637	-236.29050025809858	0.4791246030156627
293	85.15245167494405	258.9527017356006	0.800904358742583	0.3675949458905599	-173.80025006065657	0.4333094128520231
294	66.42680783050284	197.1217811302442	0.7849016161677739	0.294841116711456	-130.69497329974135	0.49006049945631786
295	48.252945407641676	169.404213380123	0.8159791179515226	0.2669629729839293	-121.15126797248132	0.5490161449675932
296	134.7891333943276	422.7097454386815	0.7694596583858101	0.27461636291707797	-287.9206120443539	0.4948432954687321
297	127.6688562572512	384.088803443124	0.7742704151308561	0.281720006306476	-256.4199471858728	0.49255040882438017
298	87.3170342589624	290.1248690207534	0.7904545265794503	0.2751252368002162	-202.807834761791	0.5153292897792341
299	57.31124130935708	186.5910035345288	0.7944518458820742	0.2648535177506595	-129.2797622251717	0.5295983281314147
300	79.09998648476878	237.40698485003185	0.7955607815774968	0.3654330876225337	-158.30699836526307	0.4301276939549631
301	70.20972020303923	193.14008943420586	0.7826010706971087	0.34144790491611643	-122.93036923116664	0.4411531657809923
302	77.98413476641554	240.15147367184926	0.8124820688297518	0.35758944724558234	-162.16733890543372	0.4548926215841695
303	77.76589688470867	200.499314431841	0.7816942612792881	0.36389686633724727	-122.73341754713232	0.4177973949420408
304	149.83323149218512	445.0868764330999	0.7925520850757088	0.3622247384791055	-295.2536449409148	0.4303273465966033
305	94.69954622563344	272.2661234864974	0.7873215378752113	0.34062070927525445	-177.56657726086397	0.44670082859995686
306	100.75607238137175	275.997968373311	0.7437918410319975	0.31716631292308356	-175.24189599193923	0.4266255281089139
307	66.1867165014774	219.7421445173406	0.8080713420219551	0.28588257699566505	-153.55542801586319	0.52218876502629
308	132.8482529845226	442.13107348045367	0.8043140239335121	0.31568312643824187	-309.2828204959311	0.4886308974952703
309	97.88222345628675	237.04779321430527	0.7550359445382954	0.382100514450375	-139.16556975801853	0.37293543008792035
310	64.0028825844678	209.2324775315688	0.7895465913459329	0.275860496511965	-145.22959494710102	0.5136860948339679
311	104.04954685624827	334.2312077240872	0.7901123972776668	0.28776573247982534	-230.18166086783893	0.5023466647978414
312	50.882032802276825	174.55347136181373	0.8087182888909147	0.26843410814870294	-123.67143855953691	0.5402841807422117
313	93.81038500362948	291.46538048062627	0.7700499542567948	0.2330350776365341	-197.6549954769968	0.5370148766202607
314	86.98158662397222	267.26716871929125	0.7869107693837669	0.3222953369350156	-180.28558209531903	0.4646154324487513
315	120.594259683594	346.03572657271576	0.8066947367025666	0.393577164402079	-225.44146688912176	0.4131175723004876
316	117.09836588363503	301.97936696952434	0.7519386314330047	0.34753943490454353	-184.8810010858893	0.4043991965284611
317	109.11225803591346	325.57938660970024	0.7829405608987398	0.3005317529320855	-216.4671285737868	0.48240880796665425
318	53.039477170829755	164.95067138704826	0.8396361198651727	0.3709035095401193	-111.9111942162185	0.4687326103250534
319	78.4916492959458	246.64545810258423	0.7984614765679855	0.298559066410941	-168.15380880663844	0.4999024101570445
320	107.74822855471663	373.4606829596417	0.8110596780752165	0.29239382632170396	-265.7124544049251	0.5186658517535125
321	69.01718105861022	210.74739019087139	0.7872659775813169	0.29756359034119073	-141.73020913226117	0.48970238724012616
322	75.75380404483842	223.04434695579138	0.7763468518648826	0.30708187256368635	-147.29054291095298	0.46926497930119626
323	68.63837647655973	203.28967342674898	0.7660516252552972	0.2133323761060784	-134.65129695018925	0.5527192491492189
324	86.15625597016097	271.5646265837856	0.8053654999146432	0.3213327331476907	-185.4083706136246	0.48403276676695256
325	76.10998975578582	243.31209692171464	0.7928853572288981	0.270265354650258	-167.20210716592882	0.52262000257864
326	78.38082591078874	215.12402183301043	0.7847745358291671	0.37822699484333755	-136.74319592222167	0.40654754098582957
327	80.14382869794218	306.76764917653344	0.8262068407141505	0.22536524648748993	-226.62382047859126	0.6008415942266606
328	115.26352331277253	308.8443622531506	0.732586751454727	0.23388820302053587	-193.5808389403781	0.4986985484341911
329	109.13845949427598	313.5662588395192	0.7832870487865046	0.3496228918696704	-204.42779934524322	0.4336641569168342
330	102.41828855518523	343.14528979003836	0.8024646647695511	0.2813940897013537	-240.72700123485313	0.5210705750681974
331	87.34971515177853	285.1577677947806	0.7951566186645687	0.2576006811563491	-197.8080526430021	0.5375559375082195
332	89.29092420900673	243.28072645125175	0.7788155770721756	0.36470702254905774	-153.98980224224502	0.4141085545231179
333	97.51496676343874	312.3293472162014	0.7907563741971512	0.26745901787422144	-214.8143804527627	0.5232973563229297
334	99.38205104777694	390.79622703735083	0.8300800584905084	0.2602639315151544	-291.4141759895739	0.5698161269753539
335	110.35362630551123	329.38901860099384	0.788171805146704	0.3056355281643883	-219.0353922954826	0.4825362769823157
336	108.63031863364584	339.50573108777564	0.7756752371052258	0.2321469540675777	-230.8754124541298	0.5435282830376481
337	72.74198096431975	233.08590459061662	0.7922068327494691	0.2772479522327685	-160.34392362629688	0.5149588805167007
338	121.85556067278104	392.0372562095323	0.8024643744496393	0.30643717946142596	-270.18169553675125	0.4960271949882133
339	121.50621122618712	407.8931101975771	0.7962443234350217	0.2584904680367258	-286.38689897138994	0.5377538553982959
340	126.29866508253167	374.14675090610854	0.7813506577710185	0.33091364378248495	-247.84808582357687	0.4504370139885336
341	100.04701710154723	288.99105944647897	0.7734717893572498	0.30024618009740534	-188.94404234493174	0.47322560925984447
342	62.860100077042105	195.29338758230085	0.7947759788608427	0.2660287036234889	-132.43328750525876	0.5287472752373539
343	116.97094528342078	384.783235939956	0.7892425630624996	0.25868546644948204	-267.8122906565352	0.5305570966130175
344	77.01633361364682	194.83744173033767	0.7851838409264065	0.35865830570828805	-117.82110811669085	0.4265255352181184
345	98.83705630827862	324.65362895324176	0.8000598867770524	0.2852157717958925	-225.81657264496314	0.5148441149811599
346	80.20922408958033	276.53213298770333	0.808086128162348	0.3107620278435667	-196.322908898123	0.4973241003187813
347	63.89065952454723	220.0302805685235	0.8244348329705826	0.3310542135632466	-156.13962104397626	0.493380619407336
348	94.5704429888736	280.42744045600887	0.793427844417832	0.3311399354062274	-185.85699746713527	0.4622879090116046
349	84.48511058713918	238.75309359065665	0.7881634318031133	0.39436944839210974	-154.2679830035175	0.3937939834110036
350	100.82892342895394	318.99711291354413	0.7998541963415214	0.32043326711598025	-218.1681894845902	0.4794209292255412
351	129.9603951397137	353.3012823662766	0.7264033782719486	0.2608609532715605	-223.3408872265629	0.46554242500038806
352	104.29081359059978	326.0286949930382	0.7860720443629406	0.2594937680482639	-221.7378814024384	0.5265782763146767
353	104.84388808600531	309.9871374674025	0.7809761902295687	0.3315842385218814	-205.14324938139717	0.44939195170768725
354	110.19791755584214	358.3008554777857	0.8144619377886828	0.3378014934225423	-248.10293792194358	0.4766604443661405
355	114.2839305117416	313.70988233283913	0.7685415554422205	0.3516454222532023	-199.42595182109753	0.4168961331890182
356	87.36231754006849	248.9233238514662	0.7956080465300508	0.33069097761471283	-161.5610063113977	0.46491706891533796
357	121.04113278713032	340.2506964529281	0.7554668272552725	0.3006663204982743	-219.20956366579776	0.4548005067569982
358	93.02857002249976	327.42686298782667	0.81005287449751	0.26842903738147217	-234.3982929653269	0.5416238371160378
359	78.26376691334609	224.3767419892533	0.7648562072873155	0.24337712552270116	-146.11297507590723	0.5214790817646143
360	74.59799324824263	219.4263520685775	0.788584691059986	0.283535112817367	-144.82835882033487	0.505049578242619
361	94.3496600810771	259.85958948920603	0.7709780843899134	0.3225883120726413	-165.50992940812893	0.4483897723172721
362	53.173128647305866	179.69000385070473	0.8021020654402341	0.2704183539418853	-126.51687520339885	0.5316837114983488
363	59.134678475148164	208.52575497137974	0.8079155752071913	0.26716178513454614	-149.39107649623156	0.5407537900726451
364	92.18715919540264	272.59790330563493	0.7978573979402405	0.3927585887492006	-180.4107441102323	0.40509880919103985
365	107.83903657095739	305.51285781951907	0.7627329090993072	0.31282927357880347	-197.6738212485617	0.4499036355205038
366	99.65676424136416	328.4965971181016	0.8114435757464411	0.3306576963489863	-228.83983287673743	0.4807858793974548
367	136.61397877044305	358.89300205437934	0.7275576829970178	0.2730331827515806	-222.27902328393628	0.4545245002454372
368	136.88759958742338	402.57945224975606	0.7805819348232994	0.31177223158753725	-265.6918526623327	0.46880970323576215
369	56.81785507464173	171.61421090540009	0.7834177692834275	0.27599034721769355	-114.79635583075836	0.507427422065734
370	74.58458374269256	218.56054488694	0.7685631210909434	0.29599526401127224	-143.97596114424744	0.47256785707967114
371	67.00827638922286	219.77476587634288	0.8050575057268556	0.302121538282548	-152.76648948712003	0.5029359674443077
372	78.2959917580906	242.41250603288046	0.7841810286754373	0.28712676591007197	-164.11651427478986	0.4970542627653653
373	76.9572369043191	236.9677400863658	0.7672507775247331	0.2632905129571828	-160.0105031820467	0.5039602645675503
374	93.04906098655725	330.84964768791224	0.8068785918091388	0.2563627549994982	-237.80058670135497	0.5505158368096406
375	63.21375443223941	229.82759092965267	0.8246666490050998	0.27834477550491193	-166.61383649741327	0.5463218735001878
376	115.70247583029234	336.26786727173896	0.7767160876518268	0.3102903869109798	-220.56539144144662	0.46642570074084694
377	68.96691481752714	202.27306238951394	0.7900563991683909	0.31111552821181143	-133.3061475719868	0.47894087095657945
378	84.77456184180456	295.56875895434376	0.8238454985978371	0.317211420583922	-210.79419711253922	0.5066340780139151
379	106.17855431144164	316.9254162457887	0.8060367895925712	0.3778174602448866	-210.74686193434707	0.4282193293476846
380	50.300547534362686	166.85759883277174	0.8116700304843579	0.25302084167819394	-116.55705129840905	0.558649188806164
381	68.5120029894503	197.75264166780323	0.7908128853317448	0.3454695389275236	-129.24063867835292	0.4453433464042212
382	84.58614631398191	273.1082899224484	0.8148718447517599	0.3210315668585129	-188.5221436084665	0.49384027789324697
383	100.98072390840196	274.14751836721985	0.7633186065338775	0.3186334744981736	-173.1667944588179	0.4446851320357039
384	94.25599317971862	330.87112696133806	0.8161077389268501	0.26669316609930477	-236.61513378161945	0.5494145728275452
385	119.56846013230951	407.99608920287716	0.8131349478306755	0.30215705671891746	-288.42762907056766	0.5109778911117581
386	106.90587109913713	312.8509751466332	0.7812172653979452	0.3145312164472794	-205.94510404749605	0.46668604895066584
387	109.8715800178723	348.3972616339029	0.7540127692548437	0.20614142741867164	-238.52568161603057	0.547871341836172
388	54.534191907871616	172.05556264759065	0.7977332643043318	0.24860775248269318	-117.52137073971903	0.5491255118216386
389	54.55309854515808	182.14534229281708	0.8226887388404819	0.33087844092296537	-127.592243747659	0.4918102979175165
390	90.5525874133924	335.08862717776844	0.8299275112336097	0.29466973651156886	-244.53603976437603	0.5352577747220408
391	76.10661089704958	231.11047497200005	0.8052486904805422	0.35713613837007513	-155.00386407495046	0.448112552110467
392	62.269084497951866	193.06087067489432	0.8047839188170174	0.3083323778972801	-130.79178617694245	0.4964515409197373
393	92.15950222330414	287.15516542421307	0.7895374116581639	0.3010545082528281	-194.99566320090892	0.48848290340533584
394	76.07853574842892	245.58673525526427	0.8131472051386387	0.35021496671343294	-169.50819950683535	0.46293223842520576
395	70.3523681982443	260.5037998831589	0.8267447020221161	0.2891889570298741	-190.15143168491457	0.537555744992242
396	90.8593982980032	239.76528158186954	0.7634120585583714	0.3511693280475735	-148.90588328386633	0.41224273051079785
397	89.44526523340282	310.7164821449451	0.8296630922738321	0.3112249824284849	-221.27121691154224	0.5184381098453472
398	72.23509611550615	231.34258290738083	0.8152883298509751	0.30782064692119676	-159.1074867918747	0.5074676829297784
399	114.93009781483993	335.49806887138726	0.7671434690720661	0.247007602152593	-220.56797105654732	0.5201358669194731
400	100.53889346361238	354.3284027283731	0.8009924052422549	0.2303601787218222	-253.78950926476068	0.5706322265204327
401	83.02548956614109	281.5434149915259	0.8264087958457151	0.33785710039062683	-198.5179254253848	0.4885516954550883
402	77.31444177088323	216.84983789851995	0.788035445648988	0.35368233083479406	-139.53539612763672	0.4343531148141939
403	85.86849703861925	267.7460498208748	0.787888953852109	0.3077625548458158	-181.87755278225558	0.4801263990062932
404	103.5749249287315	331.6476971626686	0.7834521670927149	0.2608728041226194	-228.0727722339371	0.5225793629700956
405	70.1158984933158	240.61659665774067	0.8156570551884443	0.2968253837382831	-170.50069816442488	0.5188316714501613
406	67.55408273364925	256.5666481838088	0.8340004432248254	0.29291853279531443	-189.01256545015957	0.5410819104295109
407	89.71052574955641	253.51885877978793	0.7804907820862915	0.33838849662778436	-163.80833303023152	0.44210228545850716
408	61.946144607652215	180.08871200222126	0.8022018764467742	0.32452704417429085	-118.14256739456904	0.47767483227248336
409	128.97269923356697	410.22520192130526	0.7775174297682667	0.26837042020965834	-281.2525026877383	0.5091470095586084
410	96.40021131412846	261.26677697938146	0.749259313483329	0.2973329222305222	-164.866565665253	0.45192639125280676
411	86.45313746187588	276.08137950271714	0.8013025707943475	0.2932190545154558	-189.62824204084126	0.5080835162788917
412	54.49331512538876	192.74459839375766	0.8339048004830882	0.32690075450953504	-138.2512832683689	0.5070040459735532
413	86.49075868000348	246.41341617538603	0.7737660302775788	0.30748308322896895	-159.92265749538257	0.4662829470486099
414	82.11512074217893	293.0153045099783	0.8100296925729384	0.2687259614253877	-210.90018376779938	0.5413037311475508
415	77.0961814269107	237.3468467810959	0.8002833486816356	0.3221260773176236	-160.2506653541852	0.47815727136401204
416	80.52033873288948	238.45701246816253	0.7985060326680633	0.29693684285867133	-157.93667373527305	0.5015691898093919
417	61.5027618627355	185.2187863759821	0.7974237713649668	0.3167258373935131	-123.7160245132466	0.48069793397145366
418	118.42958194414976	303.48358929329333	0.7213217106623522	0.2728261444995717	-185.05400734914357	0.44849556616278047
419	84.214125439604	257.21536391689585	0.8133858297034549	0.37497772522113837	-173.00123847729185	0.4384081044823165
420	114.46030067837526	331.1945744041615	0.7433524717156427	0.22862598625850178	-216.7342737257862	0.514726485457141
421	85.38127363418889	274.31557329082057	0.7802328735774166	0.28294655956918024	-188.93429965663168	0.4972863140082363
422	112.10315143845284	360.07639348436675	0.8066057393563973	0.3153197201227387	-247.9732420459139	0.49128601923365867
423	113.24151080405301	340.1651099562678	0.7768410667877378	0.297066207734147	-226.92359915221482	0.4797748590535908
424	66.3057592194655	216.9733627313147	0.808423226267513	0.32038302511548106	-150.6676035118492	0.4880402011520319
425	64.15889838273822	194.0547995073	0.7824177316179088	0.28457001402965937	-129.8959011245618	0.49784771758824947
426	92.47907746694635	315.684891832941	0.8185282569623702	0.3336660881122408	-223.20581436599463	0.4848621688501294
427	133.8918363183904	359.3651863885309	0.7583501629044231	0.33690087495227206	-225.4733500701405	0.4214492879521511
428	79.39983956905773	270.533965322376	0.8163029754016279	0.32097393150872605	-191.13412575331824	0.49532904389290183
429	110.76282618174409	295.38438450372337	0.7603296944037048	0.3478641853981828	-184.62155832197928	0.412465509005522
430	87.32437239901458	257.49023752967685	0.7888072030725873	0.3420211938030605	-170.16586513066227	0.44678600926952683
431	96.94577341768905	303.30410380275805	0.7935941557781012	0.3158714097865763	-206.358330385069	0.4777227459915249
432	60.82274149940351	209.2343321658465	0.8279850020176402	0.28740360634245565	-148.41159066644298	0.5405813956751846
433	83.45911624752492	257.1241435806064	0.7926548631892015	0.2844788091983597	-173.6650273330815	0.5081760539908418
434	105.64117224307503	336.6706827170552	0.7901676770604265	0.27712916502221435	-231.02951047398014	0.5130385120382122
435	99.51525163316924	257.91953966708894	0.7691647365188995	0.345501873149587	-158.4042880339197	0.42366286336931247
436	105.42348002098387	308.81520741911265	0.7572588301697929	0.2751567373451624	-203.39172739812878	0.4821020928246305
437	104.19696000568717	309.952234956775	0.8018441580438046	0.37093582583797396	-205.7552749510878	0.43090833220583064
438	65.1495743804928	198.8741613460419	0.7877355746624629	0.2702673371044747	-133.7245869655491	0.5174682375579882
439	101.36154897243378	319.5479516391075	0.7935478376893325	0.2954977985198548	-218.18640266667373	0.49805003916947765
440	57.593112338031304	176.3199241718328	0.8070320199447484	0.28388705837283407	-118.7268118338015	0.5231449615719144
441	89.00016129215427	331.2291215917929	0.8323278373965025	0.3173775160621409	-242.2289602996386	0.5149503213343616
442	76.94531291693397	268.49305545339257	0.8094914804466882	0.29732654597558617	-191.5477425364586	0.512164934471102
443	70.74833854839157	240.2701325483569	0.8235923228146184	0.32924503892641843	-169.52179399996533	0.49434728388819993
444	96.6065146819167	291.2283456482355	0.7973710601851913	0.343677174977267	-194.6218309663188	0.4536938852079243
445	120.01106836995041	361.54710055425807	0.7811017538964077	0.32410710802358467	-241.53603218430766	0.456994645872823
446	114.38122199967015	360.85779810172824	0.7813759058277702	0.27691183249647894	-246.4765761020581	0.5044640733312913
447	127.2036750491912	431.08056625367124	0.80055114314906	0.27078851067998677	-303.87689120448005	0.5297626324690732
448	125.3072383267285	422.74592289095204	0.8026218361232974	0.2728293460303214	-297.43868456422354	0.529792490092976
449	140.953007535384	454.1360968901785	0.7706694726329781	0.232630642375453	-313.18308935479456	0.5380388302575252
450	65.33811638113758	196.42838604365966	0.8074559256953425	0.32150902251759966	-131.09026966252208	0.48594690317774286
451	94.33457199840768	324.8624693253924	0.8091704807324662	0.3010715814105618	-230.52789732698471	0.5080988993219044
452	92.22539278885881	312.09151647116033	0.8252711658874728	0.3618077532075064	-219.86612368230152	0.46346341267996644
453	70.57064385021403	209.2116239754075	0.7991079212866652	0.3249961713740416	-138.64098012519347	0.4741117499126236
454	73.98985652412358	208.69263424600155	0.7934196699527291	0.3827038896649076	-134.70277772187796	0.41071578028782146
455	84.44014780741776	248.46484363795216	0.7911473880620493	0.3274880242829627	-164.0246958305344	0.4636593637790866
456	61.041818969863876	193.72015000331453	0.8131383970518596	0.33784590869706427	-132.67833103345066	0.4752924883547954
457	105.01496644713623	335.84518136143174	0.809167428405133	0.3326692909545015	-230.8302149142955	0.4764981374506315
458	65.61038411316488	186.25059036518942	0.8021626146122541	0.31927401286926227	-120.64020625202454	0.48288860174299186
459	75.09377161194465	259.1938063499544	0.8001334314158706	0.26660134377167344	-184.10003473800975	0.5335320876441971
460	54.21492835959981	179.12699176838044	0.8099411551403588	0.3370057590173805	-124.91206340878063	0.4729353961229783
461	91.42418373133773	288.1486769056516	0.8091071839753309	0.3598875855960374	-196.72449317431386	0.4492195983792935
462	83.29105207941639	270.52369857963043	0.8196231463563304	0.3233088424748574	-187.23264650021406	0.49631430388147296
463	61.54200932455207	204.70999374699983	0.8292036734013367	0.3004082529424227	-143.16798442244777	0.528795420458914
464	56.715933422475146	176.09159867569673	0.8104352528600038	0.3378339922550577	-119.37566525322158	0.4726012606049461
465	137.41436409897216	364.10055681663215	0.7717778681430161	0.3944753263961104	-226.68619271766	0.3773025417469057
466	70.38800788641721	219.8003370105032	0.8128879807997914	0.32863250033366315	-149.412329124086	0.48425548046612826
467	75.917965498983	267.3952569126452	0.8213162737102309	0.2939330748154168	-191.47729141366221	0.5273831988948141
468	94.49247210780355	307.993685099828	0.7948006278072272	0.2606821009107671	-213.50121299202442	0.5341185268964601
469	80.48876871705082	254.91561410354126	0.7830991340216693	0.26592621301060615	-174.42684538649044	0.5171729210110632
470	83.23405179204123	293.6066299359212	0.8295205583147588	0.3310139326868362	-210.37257814388	0.4985066256279226
471	61.58276427384311	190.58674845154678	0.8042368484311615	0.3340664222858758	-129.00398417770367	0.4701704261452857
472	101.8274549119437	331.4226452490095	0.8013278173229054	0.2679576171894976	-229.59519033706582	0.5333702001334077
473	68.87501651201755	235.24704394361828	0.831298065236355	0.3336916283970832	-166.3720274316007	0.49760643683927175
474	82.14787995723825	256.9459129934954	0.803856614514212	0.3479463904762855	-174.79803303625718	0.45591022403792647
475	105.29918079578687	338.02587793376927	0.8019651102433978	0.31816752320932473	-232.7266971379824	0.48379758703407305
476	112.44117398953964	367.840702449026	0.8099447493863505	0.3260517454558515	-255.3995284594864	0.483893003930499
477	80.27052725587201	287.9264048039473	0.8179462259283918	0.31598322277228197	-207.6558775480753	0.5019630031561099
478	75.95499703931894	264.0260554470941	0.818821125862602	0.28568377566957953	-188.07105840777518	0.5331373501930226
479	69.03808258375244	213.24621085501985	0.7949710497829314	0.3229208146514262	-144.2081282712674	0.47205023513150524
480	116.39684409834362	484.60908306714396	0.8220006830333124	0.21560559106683985	-368.2122389688003	0.6063950919664726
481	103.42404383087617	269.5324505237555	0.7705844898140543	0.3455518735444303	-166.1084066928793	0.42503261626962396
482	58.23840743054514	165.96136112176313	0.8247378014196497	0.4264097255892245	-107.722953691218	0.3983280758304252
483	87.19381836931102	269.96134415748696	0.7903566581437123	0.29337945733036214	-182.76752578817593	0.4969772008133501
484	106.25631285002225	358.5330041977279	0.8069933284524837	0.282541664730225	-252.27669134770565	0.5244516637222587
485	103.65412646663151	296.40751330853203	0.7551836381798214	0.2712786064752031	-192.75338684190052	0.4839050317046183
486	137.92263918631613	405.71551935252523	0.7718042324410317	0.30171365914651777	-267.7928801662091	0.4700905732945139
487	77.0249050338231	264.54745312855607	0.8206316106265674	0.31705854134953054	-187.52254809473297	0.5035730692770368
488	104.30614879059965	340.130296966058	0.7913074949447537	0.22993446738821238	-235.82414817545833	0.5613730275565414
489	83.08262335565018	264.4823209015073	0.7967279501156778	0.31027177121131944	-181.39969754585712	0.4864561789043583
490	84.3319915325572	276.21952762985336	0.7948068749895518	0.2692421658189028	-191.88753609729616	0.525564709170649
491	54.998701136512615	161.49818985306806	0.8164973692583463	0.32303319739349295	-106.49948871655545	0.4934641718648533
492	110.90643599027507	384.9268956542741	0.8068969757271861	0.26868873257024867	-274.0204596639991	0.5382082431569375
493	49.202163053054036	158.2798450753866	0.8105157725033353	0.27589135562046896	-109.07768202233255	0.5346244168828663
494	95.81652788139408	300.8865424461421	0.7962047511868856	0.31654481622721414	-205.070014564748	0.47965993495967146
495	72.08795571005663	226.37525984517345	0.8175891194501206	0.3597778052120581	-154.2873041351168	0.4578113142380625
496	60.080107215076524	171.92421336377936	0.823051378024098	0.4294712178494136	-111.84410614870283	0.3935801601746844
497	71.70351026292987	233.3640384778091	0.8147808682086025	0.28443388212217063	-161.6605282148792	0.5303469860864318
498	55.88855586693153	170.49038108699656	0.8000807897164762	0.2764897393766199	-114.60182522006502	0.5235910503398563
499	67.58847796066232	197.00640425084464	0.7853552367309364	0.3188190742691162	-129.41792629018232	0.4665361624618202
500	62.69107289424544	228.97583637431947	0.8213815239347544	0.2812781964807796	-166.28476348007405	0.5401033274539748
501	47.134009775384555	175.51629550381068	0.8458727726015393	0.3621564476444903	-128.38228572842613	0.48371632495704897
502	48.01547526389084	149.33629719122473	0.8048082398032915	0.30800668886629423	-101.3208219273339	0.4968015509369973
503	111.24750275460559	320.7543762961901	0.7459348062718703	0.2585818415046632	-209.50687354158453	0.4873529647672071
504	88.48382180748482	264.4967599682717	0.7694921129241185	0.25949117091596374	-176.0129381607869	0.5100009420081547
505	64.88048269555323	206.41651722710532	0.8053207731982559	0.32110552238987194	-141.5360345315521	0.48421525080838396
506	90.62407576958043	269.65502407890256	0.7704919350805927	0.2762406184316953	-179.03094830932213	0.4942513166488974
507	107.2535288167935	286.9147221705726	0.7745407545103745	0.3339419225838843	-179.66119335377908	0.44059883192649024
508	92.07023320042842	248.3547883521024	0.7682845762398719	0.3392549466730608	-156.28455515167397	0.4290296295668111
509	125.7725084626787	420.6913416563608	0.805721007554153	0.32304188492353436	-294.9188331936821	0.48267912263061863
510	127.3352895482872	429.72342011939656	0.7901779217572789	0.1997700542870007	-302.3881305711094	0.5904078674702782
511	79.84297208922726	256.5542791326364	0.8111586446613324	0.32362978933357944	-176.71130704340914	0.4875288553277529
512	81.48950903753953	243.85871842098476	0.7944078097342061	0.31849459374329564	-162.36920938344522	0.47591321599091047
513	94.14174575988494	377.9250703860975	0.824490087959951	0.23960077461097168	-283.78332462621256	0.5848893133489794
514	133.1705104783105	405.3566870350646	0.7634454658769185	0.23692533943081867	-272.18617655675416	0.5265201264460999
515	86.18727057084986	251.1713486546852	0.7865014921625669	0.30691684044434764	-164.98407808383536	0.4795846517182193
516	58.01040455772123	184.32345268991202	0.8160561892524663	0.35104703915561203	-126.31304813219079	0.46500915009685423
517	64.34215065951116	210.7231212689386	0.8172197214661829	0.3211796585462525	-146.38097060942744	0.4960400629199304
518	80.02736064425049	250.85793633430526	0.7995598727239983	0.2864830862947207	-170.8305756900548	0.5130767864292776
519	129.19220866201857	333.38009537098714	0.753324527157275	0.35924750865298777	-204.18788670896856	0.3940770185042873
520	97.38826053142782	255.8640352857851	0.7584590077213588	0.3213727956739975	-158.47577475435727	0.43708621204736126
521	104.99981460511503	306.13253280835283	0.7820280505647687	0.26903793704912954	-201.1327182032378	0.5129901135156392
522	59.38936677761123	172.07185956379627	0.7935638910858489	0.32820087745158083	-112.68249278618504	0.4653630136342681
523	84.93796908715282	278.39697399981617	0.7911827335857436	0.2759394764893209	-193.45900491266335	0.5152432570964227
524	117.55334580810431	365.8091019755744	0.7835931580245207	0.289943717555244	-248.25575616747005	0.49364944046927667
525	84.98458052479671	270.401622288493	0.8000836566162063	0.32658614280450377	-185.4170417636963	0.4734975138117025
526	63.91504321725619	197.0704480556393	0.8007965289391538	0.3052809408531142	-133.1554048383831	0.49551558808603957
527	79.00536673671606	283.72636325091605	0.7978479318650504	0.21800303890556488	-204.7209965142	0.5798448929594855
528	121.26371479217251	360.2631536384315	0.7795915370185896	0.32480128520557366	-238.999438846259	0.45479025181301597
529	79.5912134899158	250.64596808416246	0.7934345373273616	0.2871732676109372	-171.05475459424667	0.5062612697164244
530	114.83609982156526	350.7849715070092	0.784629561792586	0.3164207246327987	-235.94887168544392	0.46820883715978734
531	65.16066414723488	193.69289663755023	0.7865018600311258	0.2943016448144586	-128.53223249031535	0.4922002152166672
532	84.91433062057686	274.71226868623563	0.7998922788724085	0.2787487611204863	-189.79793806565877	0.5211435177519222
533	83.83261652515043	265.7813896529931	0.8025024782158249	0.32083279750155336	-181.94877312784266	0.4816696807142715
534	71.98043515353146	220.90191260819364	0.7856950259152933	0.3000188601823189	-148.92147745466218	0.4856761657329744
535	129.01672561329505	370.91521102292506	0.7513272682177615	0.29691476459177335	-241.89848540963	0.4544125036259882
536	107.99436876153732	270.4950565232282	0.7416138735972061	0.3315995544532379	-162.50068776169087	0.4100143191439682
537	98.56382940906988	294.7959590029964	0.8134684218420022	0.38402877225181864	-196.23212959392654	0.42943964959018355
538	91.7913325751493	309.8267226005788	0.813159224070923	0.30726056871672663	-218.03539002542954	0.5058986553541964
539	96.53271571284294	272.6045449763171	0.7707613831437446	0.2886204882848339	-176.07182926347411	0.48214089485891076
540	144.14430144680904	469.1212002672333	0.7921455790583698	0.2910989991158573	-324.97689882042425	0.5010465799425126
541	91.37155398190257	246.27988528971835	0.7711452261190233	0.3392774515974174	-154.90833130781579	0.43186777452160585
542	71.028117517338	235.35166942599915	0.7991733552227105	0.26782973846740576	-164.32355190866116	0.5313436167553047
543	101.18612324719044	356.6791697289342	0.8243774738634678	0.33840168220593886	-255.49304648174376	0.48597579165752897
544	50.54571938600686	158.42346723395173	0.8221112700249975	0.3514469740953376	-107.87774784794487	0.4706642959296599
545	123.51418338504422	456.86984785109655	0.817325615251803	0.2810207264506515	-333.3556644660523	0.5363048888011515
546	60.37101162196679	195.749007666405	0.8080936233075586	0.2993174879843781	-135.3779960444382	0.5087761353231806
547	86.32555821536664	253.85330758796272	0.7730053564405674	0.2864126218094268	-167.52774937259608	0.48659273463114067
548	85.33474442217212	257.5956098467368	0.794052627144839	0.32464289483562386	-172.26086542456468	0.4694097323092152
549	87.09844112421823	265.7478586066163	0.8056212231784154	0.3206109172085288	-178.6494174823981	0.48501030596988665
550	71.79383105868575	238.0851624724849	0.8070721037738692	0.27435148787492086	-166.29133141379916	0.5327206158989484
551	127.53104733718462	409.6796901676008	0.8082907148034213	0.3486579702498964	-282.1486428304162	0.4596327445535249
552	95.24548272880463	354.2524152310463	0.8177410911994003	0.2538987891028811	-259.0069325022417	0.5638423020965192
553	48.14446171833331	148.67210040208528	0.8018265174684579	0.298389334593562	-100.52763868375197	0.5034371828748959
554	93.62698575765421	307.0224830875089	0.8061287171893008	0.3282908568930603	-213.39549732985466	0.4778378602962405
555	94.85043662436689	321.5177354682127	0.815676680205466	0.28231464844796916	-226.66729884384583	0.5333620317574969
556	75.05420401882532	273.7925703417033	0.8198786735351665	0.2736081628637278	-198.738366322878	0.5462705106714387
557	114.2271490504101	309.781635111007	0.7176908084256282	0.21549156945161962	-195.5544860605969	0.5021992389740085
558	55.33719278717781	177.1804856153157	0.80086835425019	0.30308315096866945	-121.84329282813788	0.49778520328152054
559	61.872924107910976	178.86363920700384	0.7892338862525085	0.23967908466395704	-116.99071509909287	0.5495548015885514
560	81.21726116852761	251.5303820557928	0.7888443032572263	0.287997765209025	-170.3131208872652	0.5008465380482013
561	108.84014731218983	331.9937574172782	0.7857509976814715	0.2635889933685281	-223.15361010508835	0.5221620043129434
562	84.08835757147736	264.450392855736	0.7941320951824214	0.30859447814664837	-180.36203528425867	0.4855376170357731
563	103.40521993977424	301.0022630880146	0.7875467691564724	0.3450697146581717	-197.59704314824037	0.44247705449830066
564	50.04500839632159	167.4787655102776	0.8217235951793642	0.27678520162797704	-117.43375711395602	0.5449383935513872
565	85.53883168740782	279.6366152573263	0.8101815138336343	0.2801870394626412	-194.09778356991848	0.5299944743709932
566	72.30477886564957	199.76327677800933	0.7849324344656469	0.3472677899086917	-127.45849791235976	0.43766464455695514
567	61.096122848653614	190.924727718605	0.8108304250545486	0.3545738224788414	-129.8286048699514	0.4562566025757072
568	73.32942225926253	233.7926298121609	0.7902982889410402	0.23447939071513382	-160.46320755289838	0.5558188982259064
569	80.32702945463907	232.85955264846342	0.761880344527767	0.2857141464782632	-152.53252319382435	0.4761661980495038
570	92.9405499169469	262.2155856927899	0.798969250616909	0.38462062350225074	-169.27503577584298	0.4143486271146583
571	84.58636361407252	232.01191377563043	0.7790586245864513	0.34387591725973066	-147.4255501615579	0.4351827073267206
572	123.8304179006602	348.96304676937984	0.7668978309693326	0.2858831655371983	-225.13262886871965	0.48101466543213434
573	70.80977962458755	253.76687157610527	0.8189189575322728	0.2975975977056534	-182.95709195151773	0.5213213598266194
574	73.61869753441108	231.80943789437268	0.7780399764908126	0.2674250017228886	-158.19074035996158	0.5106149747679241
575	93.29597368621832	278.5183029096437	0.7940904485498478	0.3167068877706088	-185.2223292234254	0.477383560779239
576	97.04123050867105	329.98599858650556	0.8053630303853377	0.27650504715838203	-232.9447680778345	0.5288579832269558
577	72.45225350029179	232.93417385274623	0.8161683979386488	0.3691995028412284	-160.48192035245444	0.44696889509742044
578	68.20503277679836	243.14517302932376	0.8273640804645854	0.31636033698339316	-174.9401402525254	0.5110037434811923
579	119.6838484262451	346.97870478048856	0.8074629523734729	0.4105558067045697	-227.29485635424345	0.39690714566890317
580	105.6823545102539	362.5714739337075	0.7997929336679936	0.28923021316107217	-256.8891194234536	0.5105627205069214
581	91.04830220416406	291.3841617112948	0.8144976052378536	0.3421411960639117	-200.33585950713072	0.47235640917394195
582	75.04791804176163	202.3103102915935	0.801807882379642	0.32864577868170164	-127.26239224983188	0.4731621036979403
583	79.03731416356754	251.87019666034098	0.8119601407643667	0.3207291647560205	-172.83288249677344	0.49123097600834625
584	107.14661178669505	334.35462315678626	0.8073313749685154	0.34635502620924113	-227.2080113700912	0.46097634875927423
585	79.21830552380649	210.45208758528736	0.7722727795213349	0.3550451193716502	-131.23378206148087	0.4172276601496847
586	106.05984909234246	329.5472756940932	0.7919914742057782	0.29712930019272066	-223.4874266017507	0.49486217401305754
587	68.80215759397193	240.69732039628477	0.8130114768090297	0.25500181703649094	-171.89516280231283	0.5580096597725388
588	71.7581658854748	202.25429114551815	0.7805271336499663	0.31730212158172993	-130.49612526004336	0.46322501206823635
589	111.7101986230009	372.37955770404704	0.8078784220580126	0.3171304452198732	-260.66935908104614	0.4907479768381394
590	100.5877510790665	321.8507869134312	0.7842628530164434	0.2611284132380828	-221.2630358343647	0.5231344397783606
591	54.692697405671105	161.04056242402348	0.8006498956360177	0.3617625306549852	-106.34786501835237	0.43888736498103254
592	98.74066296327058	266.4563459548401	0.7644575243284885	0.3353851717007424	-167.71568299156954	0.42907235262774607
593	102.79133546762453	309.95062522734236	0.7881443789759498	0.31762808918506363	-207.1592897597178	0.47051628979088617
594	59.481742863671855	203.9704022078874	0.7975445222635364	0.16585339970039972	-144.48865934421553	0.6316911225631368
595	105.44121404573934	283.70445553948764	0.7462473007409808	0.2897923015236394	-178.2632414937483	0.4564549992173414
596	53.87427659350452	193.96883021842174	0.8286641484310034	0.3104330609179476	-140.09455362491724	0.5182310875130558
597	88.9692732309204	283.9211977096634	0.7990687860877762	0.2895954067813819	-194.95192447874297	0.5094733793063944
598	76.5820867064279	223.31023013024858	0.7994618982590125	0.32799662062106216	-146.72814342382068	0.4714652776379503
599	98.79566982519829	370.08316154577955	0.8300103665015304	0.31308976109108116	-271.2874917205813	0.5169206054104492
600	91.34030927791252	278.45903011398264	0.784233607847262	0.2966530283963509	-187.1187208360701	0.48758057945091116
601	105.6643414721467	323.8737631893698	0.7790238941635315	0.2918120672694103	-218.2094217172231	0.4872118268941212
602	58.360068710793286	187.99510100374334	0.8130650276816256	0.3176326197494826	-129.63503229295006	0.495432407932143
603	69.44890471659971	256.5189401140198	0.8312656203569575	0.29829789514808985	-187.0700353974201	0.5329677252088676
604	175.26568064160745	478.13510776407634	0.7465610836185957	0.30617433700739977	-302.8694271224689	0.440386746611196
605	92.53151166483548	262.74348761660366	0.7770530022114984	0.29765227935874056	-170.21197595176818	0.47940072285275787
606	69.36439305954941	286.9927108119654	0.8360059706224192	0.2521258793247757	-217.62831775241602	0.5838800912976435
607	82.0498885923181	299.608951493514	0.8177158087929554	0.25062258337796534	-217.5590629011959	0.5670932254149901
608	81.29748183217623	238.5952424008754	0.793720210108258	0.3358981297384715	-157.29776056869918	0.4578220803697865
609	71.14434480532935	221.7202263639079	0.806127771492334	0.3480230255110527	-150.57588155857854	0.45810474598128137
610	134.99842444617298	377.7008113127093	0.781725286173714	0.37096336940496594	-242.7023868665363	0.410761916768748
611	83.73343790461647	233.04566347196322	0.7757433809447378	0.3476522570852518	-149.31222556734676	0.428091123859486
612	92.92551088345783	312.49684274944104	0.8127569026797147	0.3200535031349391	-219.5713318659832	0.4927033995447756
613	79.66756446879816	250.57745749577327	0.7889062259278742	0.27763266855224944	-170.9098930269751	0.5112735573756247
614	112.06616279334095	284.92216491805556	0.7541138039351455	0.407052189292926	-172.85600212471462	0.34706161464221946
615	94.37762195571213	265.6487314868037	0.7857865650048618	0.3487248885621878	-171.27110953109155	0.43706167644267396
616	107.52015300801514	356.1806272387037	0.8029438152842873	0.28687261202696535	-248.66047423068858	0.5160712032573219
617	121.79158670678443	386.83726270581485	0.8007545437637423	0.2748239360295946	-265.04567599903044	0.5259306077341477
618	58.9311335270969	181.61759577581074	0.8102172791173385	0.30603628509932856	-122.68646224871384	0.50418099401801
619	93.06516292569094	295.4739535605742	0.8099676876097742	0.31991820079036104	-202.40879063488327	0.4900494868194132
620	77.35760994474559	259.77437410350825	0.801393992240445	0.27306725699539114	-182.41676415876265	0.5283267352450539
621	96.19536850960105	299.6955731557073	0.811556015572076	0.37103612826492727	-203.50020464610623	0.44051988730714875
622	84.82609540512684	287.7016064712327	0.831394130891256	0.3062039050121294	-202.87551106610587	0.5251902258791266
623	79.41379558111129	267.6008819645169	0.8116845821464168	0.3279819937653165	-188.18708638340559	0.4837025883811003
624	125.64804099788999	369.4532651444154	0.7691169713287264	0.29681977573978024	-243.8052241465254	0.4722971955889461
625	110.11979507184428	330.9653949567761	0.7848485612182049	0.3061765155062226	-220.8455998849318	0.4786720457119823
626	70.78322292707792	201.58848146969078	0.776289353471041	0.33645476912335825	-130.80525854261288	0.43983458434768274
627	104.06028033977847	309.07939339599193	0.7590618905509974	0.2841995385555099	-205.01911305621346	0.4748623519954875
628	132.49297384718537	387.4056212010792	0.7892605327080265	0.3483064514793247	-254.91264735389385	0.44095408122870183
629	75.4686607153656	239.62296878941115	0.8189382478411089	0.37919499950025715	-164.15430807404556	0.43974324834085177
630	50.954825156628004	166.58204419358484	0.8193396223529938	0.2830280647043707	-115.62721903695683	0.5363115576486231
631	62.895112611698124	212.0414027055587	0.8247490365390132	0.28880400520896743	-149.14629009386059	0.5359450313300458
632	151.13597831592554	482.1877336198598	0.7775164692131961	0.2825277579917018	-331.0517553039342	0.49498871122149424
633	103.5513224155434	310.31378099181654	0.7826541255487569	0.3164091865237632	-206.76245857627316	0.4662449390249937
634	69.9783949268807	269.2365807522815	0.8363757289630562	0.2911579701346708	-199.2581858254008	0.5452177588283854
635	122.46411310445036	336.9549347146142	0.7561392912134985	0.3020453696555286	-214.49082161016383	0.45409392155796996
636	108.41542705011348	295.05670936020636	0.7666005551952827	0.38360780933712063	-186.6412823100929	0.38299274585816206
637	68.9440319360937	204.4405445561075	0.7669401794175633	0.24691960898087395	-135.49651262001382	0.5200205704366894
638	80.57797748270625	259.056061330341	0.7709011673335325	0.20265558545767262	-178.47808384763474	0.5682455818758599
639	69.92342001803189	245.9146897092377	0.8241664142459441	0.3009549842943776	-175.99126969120582	0.5232114299515664
640	77.34446173112613	235.22427756713694	0.7888073909840794	0.32283050961367515	-157.8798158360108	0.4659768813704042
641	43.62811858853597	132.1669332246198	0.7931215198469411	0.27084878160683007	-88.53881463608384	0.5222727382401111
642	71.35836972042812	226.61254731556795	0.8140133557400602	0.32823586803007754	-155.25417759513982	0.48577748770998264
643	87.24057485923238	276.4813391635164	0.8028659023438849	0.32293160460598785	-189.24076430428403	0.47993429773789703
644	95.05914745048898	301.8053032917009	0.7815100372187695	0.2557076914394194	-206.74615584121193	0.5258023457793501
645	74.49880739460268	216.5035693112515	0.7848092067577248	0.26741977117014754	-142.00476191664882	0.5173894355875772
646	86.32418961963313	248.73229298971853	0.7720348891841614	0.2583782664323497	-162.4081033700854	0.5136566227518118
647	82.52475257317268	262.02419775632416	0.8070204799086619	0.32422616993080056	-179.49944518315147	0.4827943099778613
648	88.76940111834745	258.2612702622924	0.8047333891358841	0.37143745359275554	-169.49186914394494	0.43329593554312856
649	84.74439217776364	292.4823851724487	0.8125821974351989	0.3047826053004104	-207.73799299468504	0.5077995921347884
650	112.66504928152503	327.67536182622706	0.7880602241003983	0.353620788094737	-215.01031254470203	0.4344394360056613
651	78.38672576531357	243.67805134104637	0.8075281675741884	0.2687674507759333	-165.2913255757328	0.5387607167982551
652	92.02369200417273	291.68925816026785	0.8055757051015667	0.33832875877435264	-199.6655661560951	0.4672469463272141
653	98.22563190772577	297.2386730150963	0.7892960583603384	0.315583743133397	-199.01304110737055	0.47371231522694146
654	85.85298181848437	289.53847679899974	0.7964825794624004	0.25179262340803865	-203.6854949805154	0.5446899560543618
655	112.51043130941346	333.8237564180714	0.7948474552578926	0.3491192949090322	-221.31332510865795	0.44572816034886037
656	106.85622387221932	402.71344437908124	0.8095945966354486	0.20721007663053445	-295.85722050686195	0.6023845200049142
657	57.42153028717011	213.43315665653574	0.8231237726818779	0.2520197707525767	-156.01162636936564	0.5711040019293012
658	107.74262792598884	311.00918391295556	0.7657434963784566	0.3204411076027464	-203.26655598696672	0.4453023887757102
659	128.04471824035585	337.9626479622951	0.7588082471856252	0.35124441462809114	-209.91792972193923	0.4075638325575341
660	116.53413951051897	362.08401917414005	0.7899892529443558	0.3200637570745696	-245.54987966362108	0.46992549586978627
661	72.18668064896502	200.686118203485	0.8044926358299684	0.3556221561883453	-128.49943755451997	0.44887047964162313
662	87.51056252787102	287.94055643075484	0.8033121514529323	0.3049591083431864	-200.42999390288384	0.49835304310974593
663	79.07415667750375	249.52806950877695	0.7949306580696504	0.2894067669223987	-170.45391283127321	0.5055238911472517
664	94.38795794034428	294.1057195432833	0.7999194893068243	0.33058626063060975	-199.71776160293905	0.4693332286762146
665	92.88834055872849	264.8017416460444	0.786118921916656	0.36580449655789293	-171.9134010873159	0.42031442535876307
666	53.74115768706285	151.696544198172	0.7824214421777417	0.2975718066619268	-97.95538651110915	0.4848496355158149
667	82.16001839846781	287.5521596887109	0.8394442455094583	0.38746024368070014	-205.3921412902431	0.45198400182875814
668	95.13491469626486	281.5283000348016	0.7956445697761323	0.336589147258067	-186.39338533853675	0.4590554225180653
669	77.5630583230215	246.4734049597236	0.7792718374418784	0.24147292684559768	-168.91034663670212	0.5377989105962808
670	75.72915309802674	222.12131272308787	0.7736689061239465	0.2444837269793977	-146.39215962506114	0.5291851791445488
671	77.17971593733029	296.6321823402251	0.8243958645468733	0.26017182376313375	-219.4524664028948	0.5642240407837396
672	85.53196360947618	277.1404803865744	0.8015324426129802	0.32728368844930467	-191.6085167770982	0.4742487541636755
673	85.85738952325876	260.21064790927716	0.7993387127076289	0.3327720652140774	-174.3532583860184	0.46656664749355153
674	93.6569958333856	288.0976414737857	0.7861375489406639	0.2775789303208908	-194.4406456404001	0.508558618619773
675	51.69628497493936	149.7018168155709	0.8130258189221874	0.35714758293206267	-98.00553184063155	0.4558782359901247
676	92.94327396777025	272.6255532994117	0.7828929071386588	0.3081473478210104	-179.68227933164144	0.4747455593176484
677	83.69348794581478	281.7696687314436	0.8241605525085236	0.3313947976575984	-198.0761807856288	0.4927657548509252
678	88.4964460169132	323.3387254958026	0.8289340233659034	0.2821543542634636	-234.8422794788894	0.5467796691024398
679	99.23128754949255	333.9257329418975	0.8098958781635713	0.3301263704641882	-234.69444539240493	0.47976950769938315
680	125.36635389699848	368.3077252944503	0.792944981152375	0.38579582431090326	-242.9413713974518	0.40714915684147174
681	110.18784892275059	303.7065553149596	0.7627237089470222	0.31758837425724895	-193.518706392209	0.4451353346897733
682	90.46884595847843	291.87061957955973	0.7995650461585347	0.2676723527579235	-201.4017736210813	0.5318926934006112
683	86.8220459429968	250.1316247551292	0.7940090826941497	0.33843942308489855	-163.3095788121324	0.45556965960925117
684	79.23769071683981	201.34197260692494	0.7648182007532216	0.34898455811309237	-122.10428189008513	0.41583364264012923
685	83.7482061996814	216.67128953794955	0.7735647021077438	0.3725688905455242	-132.92308333826816	0.40099581156221953
686	77.74598632593674	225.14420150671484	0.7792558521652346	0.3422938981415368	-147.3982151807781	0.4369619540236978
687	73.2129031419278	235.9714343110493	0.8142125668095206	0.3229915744596588	-162.7585311691215	0.4912209923498618
688	98.5792267343516	252.21096723431745	0.7365068080568805	0.3052706663732669	-153.63174049996587	0.4312361416836136
689	77.36568770800423	203.79368326447735	0.7977364004878924	0.4164577577790929	-126.42799555647312	0.3812786427087995
690	78.64356653975639	264.38896571406724	0.8202439810315055	0.36181186828313094	-185.74539917431085	0.4584321127483746
691	80.85582908450994	269.44637323763925	0.8232046264647063	0.2900026276866969	-188.59054415312931	0.5332019987780094
692	91.984460091642	331.1091745482357	0.8060131827173852	0.25242218088948715	-239.12471445659372	0.553591001827898
693	94.30313777216085	296.0780721901565	0.7787449689051051	0.2809149475516347	-201.77493441799564	0.49783002135347043
694	93.36642844408075	324.3309655301307	0.817992832021632	0.3254809586093525	-230.96453708604994	0.4925118734122795
695	87.41119127341207	244.74817539095216	0.7615056177712539	0.3299911237006373	-157.33698411754008	0.4315144940706166
696	71.71071249056259	235.849687313125	0.7950501263516405	0.2455231896781866	-164.13897482256243	0.5495269366734539
697	107.13554460366032	317.4389731058007	0.8062037682816403	0.37678202352476103	-210.30342850214038	0.4294217447568793
698	69.02940704941062	198.03588187730725	0.786492997114317	0.30769646041855575	-129.00647482789662	0.4787965366957612
699	120.15834181933107	370.55504347739003	0.7821906836426007	0.271402115089696	-250.39670165805896	0.5107885685529047
700	119.00050098411437	374.91729468447375	0.7862104422095885	0.28192182500866025	-255.9167937003594	0.5042886172009282
701	80.51323625705149	269.9029178590258	0.7957965523406767	0.28420622002685664	-189.38968160197433	0.51159033231382
702	74.64897799845818	238.7087808608364	0.8075321701552198	0.3120484712020426	-164.05980286237823	0.49548369895317723
703	107.6952631115866	338.71648688506804	0.7843961008799808	0.2952156947435161	-231.02122377348144	0.4891804061364647
704	82.5916291557501	224.6273023947428	0.8012725089157832	0.4236553030504516	-142.0356732389927	0.37761720586533154
705	65.84544386779314	168.03459027103966	0.7736819363653764	0.3892165272087642	-102.18914640324653	0.3844654091566122
706	70.13568309834784	229.72958963226114	0.8078491103025751	0.31157692749852234	-159.5939065339133	0.4962721828040528
707	67.47088288094817	200.6743323795485	0.809703282164934	0.3547288074631989	-133.20344949860032	0.45497447470173513
708	83.7549382186365	246.6797575945327	0.804608567685796	0.3862564723233083	-162.92481937589622	0.41835209536248774
709	93.7446907633323	281.3752321370622	0.7884484692759959	0.3197669773327693	-187.6305413737299	0.46868149194322656
710	115.96927855775724	377.66426652168064	0.7858803518899621	0.28110137869228996	-261.6949879639234	0.5047789731976722
711	73.47380105327113	273.40203546055784	0.8286040700726375	0.29366699278423863	-199.9282344072867	0.5349370772883988
712	69.04860169042249	191.9555251460337	0.8019826641556383	0.34966096820962217	-122.9069234556112	0.4523216959460162
713	90.11101672759476	309.3785798679843	0.8131476634986105	0.30057371790419335	-219.26756314038954	0.5125739455944172
714	133.6222379326151	350.60361354743424	0.765033023883216	0.37603881413509377	-216.98137561481914	0.38899420974812227
715	80.5756464831835	210.7668291203167	0.7704177531087026	0.3382102296302832	-130.19118263713318	0.43220752347841945
716	68.61437244267692	233.43835326565227	0.7967969316690545	0.21952896827321042	-164.82398082297533	0.5772679633958441
717	92.23872467045132	300.09825324281127	0.804126423739932	0.2942627312105593	-207.85952857235995	0.5098636925293727
718	110.4494765440555	344.72738371075343	0.7893313225010312	0.28948910239224884	-234.27790716669793	0.4998422201087824
719	66.95461490572775	209.73512653148987	0.7999592081520979	0.3022701186583903	-142.78051162576213	0.49768908949370755
720	91.08551582558425	297.8431434116434	0.7779684524698527	0.22280627061633762	-206.75762758605913	0.5551621818535151
721	84.3657202638922	270.6528958093222	0.7967627645325748	0.2793726346081364	-186.28717554543002	0.5173901299244383
722	63.97947117127282	223.76153378442498	0.8239698417296052	0.2878465609143731	-159.78206261315216	0.5361232808152321
723	89.47663573310544	299.51243389987565	0.7955848873827505	0.2729007226209797	-210.0357981667702	0.5226841647617708
724	68.92337411520346	206.14302167933096	0.8155526892201185	0.3516935348764517	-137.2196475641275	0.46385915434366676
725	86.06634520583668	275.84162898639977	0.7951702485490412	0.27283761759913416	-189.7752837805631	0.522332630949907
726	75.95941337936365	238.1688957883011	0.8030925516956324	0.3173196620690123	-162.20948240893745	0.48577288962662013
727	71.78456376313659	244.8009453844524	0.8075279644273592	0.28052695332159716	-173.01638162131582	0.527001011105762
728	59.594367348598446	217.0029532747956	0.8264766543551364	0.30215567590535125	-157.40858592619716	0.5243209784497851
729	58.982706240541276	193.6560504701911	0.7853812134066364	0.25249504133303396	-134.67334422964984	0.5328861720736024
730	121.72310692293786	417.79875527584306	0.8062580071490593	0.2948068998265647	-296.0756483529052	0.5114511073224945
731	94.84507853894183	281.34806289061135	0.7861849287872583	0.3530184842974753	-186.5029843516695	0.43316644448978303
732	90.26749164150891	315.6881844442139	0.8115697441460663	0.2971228763477278	-225.420692802705	0.5144468677983385
733	116.75481256635098	319.3366707615698	0.7588038642800545	0.3078267129139802	-202.5818581952188	0.4509771513660743
734	85.02450410552755	301.8968785145256	0.8095742960196931	0.26763094131386506	-216.87237440899804	0.5419433547058281
735	78.53249404302154	267.0970168822983	0.8196347803738719	0.3180564007630245	-188.56452283927678	0.5015783796108475
736	84.44162459042911	272.8960087903016	0.7876156349425701	0.25302399545621235	-188.4543841998725	0.5345916394863578
737	80.91349523172556	310.15073399423045	0.835162155775995	0.2916365519158641	-229.2372387625049	0.5435256038601308
738	85.54692378462269	219.57390519010102	0.7883386167145994	0.36399595772670207	-134.02698140547832	0.4243426589878973
739	124.43964200130704	331.67060082825924	0.7454295682908674	0.3101160236308454	-207.2309588269522	0.435313544660022
740	69.5933849551111	239.9589492334502	0.8278999045033365	0.32505586269452386	-170.3655642783391	0.5028440418088127
741	82.29091161287926	242.6361947408428	0.7935121693684845	0.3231229600656726	-160.34528312796354	0.47038920930281186
742	102.58421074692635	308.0718256226912	0.773536191826267	0.2728698797325814	-205.48761487576488	0.5006663120936856
743	83.42288950688946	280.8893914078988	0.8099659595560306	0.2973797554604637	-197.46650190100934	0.5125862040955669
744	73.72781654194709	244.83876816565186	0.8348759402967021	0.38857383666269746	-171.11095162370475	0.44630210363400463
745	93.83498349905847	316.01728504057326	0.8086151863970508	0.2730343331564942	-222.1823015415148	0.5355808532405566
746	85.75684045083034	218.53766245488612	0.7779281939937482	0.409222624170512	-132.78082200405578	0.36870556982323627
747	81.09786533147448	238.121382178837	0.778395442338875	0.30838769109720104	-157.02351684736252	0.470007751241674
748	78.73008554430626	280.7105253145954	0.8061504040056653	0.2629591782215077	-201.9804397702891	0.5431912257841576
749	93.75831726289766	278.0115461213207	0.775322718602762	0.28837726285966003	-184.25322885842303	0.486945455743102
750	168.1191029524265	529.517902220743	0.7750234934116647	0.26411309183582243	-361.39879926831657	0.5109104015758422
751	100.5779186788777	286.9006418470093	0.7748256195367177	0.31273748405388424	-186.3227231681316	0.46208813548283345
752	130.00543369133246	406.9993981400321	0.7696416632196238	0.24625004989975585	-276.99396444869967	0.5233916133198679
753	81.56150069766238	245.72866999253267	0.8073419747523944	0.36492460653113834	-164.1671692948703	0.4424173682212561
754	79.20237807166612	231.35188961758965	0.8010601649466946	0.32586487119150037	-152.14951154592353	0.47519529375519426
755	67.65973114031485	242.36996908311875	0.802701886841629	0.240120619597324	-174.7102379428039	0.562581267244305
756	54.662239373248326	166.03137663976338	0.7723157848309099	0.26457875423871846	-111.36913726651505	0.5077370305921914
757	68.2590127758316	245.51904673223015	0.8221235067614536	0.2506363196226774	-177.26003395639856	0.5714871871387762
758	89.98097774959251	274.17171934401904	0.7878626418764585	0.3217026006551422	-184.19074159442653	0.46616004122131627
759	104.10035016195744	298.78466103932936	0.8016738719979133	0.36797416079767026	-194.68431087737193	0.43369971120024303
760	114.7487749529059	320.89937374495446	0.7746344209813252	0.3112308499667015	-206.15059879204856	0.4634035710146237
761	87.90783423276054	277.39697440388176	0.7909660017714248	0.2620426364192699	-189.48914017112122	0.528923365352155
762	98.27886418235286	283.8373023966591	0.7488179786365955	0.260171663946971	-185.55843821430622	0.4886463146896245
763	96.8493894527953	343.4583884358569	0.8159154382811082	0.301213343191972	-246.60899898306158	0.5147020950891362
764	105.32287765694716	336.5944545682304	0.777626954512295	0.2610740520110851	-231.27157691128323	0.5165529025012099
765	94.17000923383294	289.91457495131857	0.7972175070841617	0.34686158679492546	-195.7445657174856	0.45035592028923627
766	103.24100168959454	347.0352183965243	0.7830136052249607	0.24086215329757227	-243.79421670692972	0.5421514519273885
767	96.88028125724412	273.649842417944	0.756019170433095	0.24275774487372453	-176.76956116069988	0.5132614255593704
768	57.99638319182389	181.75792209066418	0.8287098039040085	0.39352234018541915	-123.76153889884029	0.43518746371858935
769	80.80747726592764	281.68107037353855	0.8285149716141945	0.34824399803346406	-200.8735931076109	0.48027097358073045
770	100.11311247994507	291.33091442424706	0.7760991764142762	0.29119307516595183	-191.21780194430198	0.48490610124832434
771	107.44912360725141	302.59110512449456	0.765133961918521	0.281448884030876	-195.14198151724315	0.48368507788764503
772	71.95497358580727	237.7381491135078	0.7976166683635892	0.2765399751502899	-165.78317552770054	0.5210766932132993
773	151.9783339100148	439.33555488916016	0.7696980807249723	0.3099071069186545	-287.3572209791454	0.4597909738063178
774	73.41121710616795	238.92177656813723	0.8019159839224397	0.29297552623337153	-165.51055946196928	0.5089404576890681
775	95.52123952042929	280.2556369169912	0.7601824479235533	0.24921785295044	-184.73439739656192	0.5109645949731133
776	113.69944660320182	340.39894763184026	0.7846748290876117	0.30408897454893613	-226.69950102863845	0.4805858545386755
777	64.37664322720285	183.95457063100415	0.7986729224308234	0.3602137629196825	-119.5779274038013	0.43845915951114095
778	107.41151334630555	314.28768301412816	0.7556125031362257	0.2541388255374001	-206.8761696678226	0.5014736775988257
779	75.90693392437983	240.5466704142085	0.8083313924854973	0.34186045601238013	-164.6397364898287	0.4664709364731172
780	64.7570556682942	181.56345648397348	0.8007686864779678	0.3248816271527564	-116.80640081567928	0.4758870593252114
781	65.03674884746451	222.10190256848114	0.8246555273115415	0.26681211905142954	-157.06515372101663	0.5578434082601119
782	110.05153482691826	342.37893558403573	0.8073797758664955	0.34186610359098885	-232.32740075711746	0.4655136722755066
783	95.42898690058047	366.6327285191579	0.8169883361680323	0.247900974666829	-271.20374161857745	0.5690873615012033
784	82.08077991739734	234.23290693528963	0.7749556032230441	0.3287831386476857	-152.1521270178923	0.4461724645753584
785	88.00776528704456	286.18134776866606	0.7897398014143291	0.26725098327208696	-198.1735824816215	0.5224888181422421
786	75.41216436756888	250.2444023043139	0.8264396109374528	0.3825439238431591	-174.832237936745	0.44389568709429367
787	105.79561645921807	284.8736074998456	0.7500665383555213	0.29655824062557357	-179.07799104062752	0.4535082977299477
788	59.278603031492615	203.58144929842663	0.8116549709065882	0.26170317838059304	-144.302846266934	0.5499517925259951
789	72.57387085766129	244.931981135844	0.8021832201804243	0.2513071913740724	-172.35811027818272	0.5508760288063519
790	81.02760459864362	248.24386446261545	0.7793691389836378	0.27634043178443907	-167.21625986397183	0.5030287071991988
791	79.66124714316268	281.89677651890105	0.8104639313938553	0.30599671274530804	-202.23552937573837	0.5044672186485473
792	83.20259135731631	252.18986183255757	0.7724015831109586	0.26872947294112337	-168.98727047524125	0.5036721101698353
793	135.64018174534772	457.6519719064434	0.8154204515727744	0.31190725609532377	-322.0117901610957	0.5035131954774507
794	127.70560705083793	316.75138204010955	0.7622634227911977	0.38165052753861206	-189.04577498927162	0.3806128952525857
795	90.47652105820609	303.34724451945107	0.7977455461300709	0.24666224829652955	-212.87072346124498	0.5510832978335414
796	52.7905733369725	163.80700336652504	0.8133585894240076	0.3477600985780812	-111.01643002955254	0.4655984908459264
797	74.7490475255153	271.91245102279476	0.8360254712218819	0.34759158931476214	-197.16340349727946	0.4884338819071197
798	156.2847924699219	489.6754653283404	0.7903228025255373	0.3460516490494244	-333.3906728584185	0.4442711534761129
799	105.41208150908453	349.91256211022784	0.7961397279046186	0.2538758077453953	-244.5004806011433	0.5422639201592233
800	72.52020537268847	229.16006701148348	0.7956833536833413	0.27287125770770465	-156.63986163879503	0.5228120959756366
801	76.5640708331943	215.65449046506222	0.8023797394470104	0.3634429221324899	-139.09041963186792	0.43893681731452044
802	66.553076176226	217.34094285901878	0.8156547807180562	0.32036654672509546	-150.78786668279278	0.49528823399296074
803	62.2294226216715	190.45206365400023	0.7983986801269732	0.30988039507431575	-128.22264103232874	0.4885182850526575
804	71.49314268753662	231.38313612921775	0.8179496287891342	0.35427159475095593	-159.88999344168113	0.4636780340381783
805	52.111515244483726	173.11393557545554	0.8314270759975713	0.32956442832278166	-121.00242033097182	0.5018626476747896
806	89.32848349839054	235.53326396416338	0.7633713892850684	0.3234385846065436	-146.20478046577284	0.4399328046785248
807	95.54159327115853	328.4738114585869	0.8091360335191217	0.2938885569087833	-232.93221818742836	0.5152474766103383
808	64.98069580381501	231.06922040404223	0.8224494120357558	0.28438374859686794	-166.08852460022723	0.5380656634388878
809	76.2487373867368	183.3061285785312	0.7573784811272768	0.3822995606934307	-107.0573911917944	0.3750789204338461
810	101.64047609722999	318.1920059016694	0.7988967733753043	0.3431373868203025	-216.5515298044394	0.4557593865550018
811	103.85560818756613	339.03387391108083	0.8002103683868982	0.27950349903513905	-235.1782657235147	0.5207068693517591
812	107.62488147979306	375.14225922326176	0.8170365063864734	0.2779694707699091	-267.5173777434687	0.5390670356165643
813	97.10279000322814	374.5203211854697	0.8351585397889867	0.3149581594471422	-277.41753118224153	0.5202003803418445
814	109.71945533370382	331.5683565870812	0.7780480533452786	0.287161497420922	-221.8489012533774	0.4908865559243566
815	72.43175450584496	254.80369301516518	0.8193515041320903	0.28710027460864285	-182.37193850932022	0.5322512295234475
816	124.46791933937216	420.29769564454665	0.7901629058512036	0.25761313365388383	-295.8297763051745	0.5325497721973198
817	76.55027528010751	240.03091094989244	0.7965523373399153	0.32102973253317646	-163.48063566978493	0.4755226048067388
818	64.99875602548511	211.2298150412552	0.7913351462239219	0.20665121070265188	-146.2310590157701	0.58468393552127
819	80.58878424289134	286.3466208208278	0.8390600127285018	0.32515596159721116	-205.75783657793647	0.5139040511312907
820	51.6777839304884	159.1214065390968	0.7873958434453574	0.24659795005637633	-107.4436226086084	0.5407978933889811
821	56.36339942842358	204.87315250602376	0.8269250734220893	0.291597753074593	-148.50975307760018	0.5353273203474963
822	86.02302669197917	260.87084255832065	0.8016445270384314	0.384584519354504	-174.84781586634148	0.41706000768392737
823	69.04147608919088	208.76625400274332	0.7896095963124111	0.2888669500784993	-139.72477791355243	0.5007426462339118
824	62.91423093499404	214.67127549021382	0.8100831072958641	0.2711225816353122	-151.75704455521978	0.5389605256605519
825	56.616572323396824	177.82432971851242	0.8141514827300497	0.3215356147799108	-121.20775739511559	0.49261586795013884
826	61.011570310896296	162.25072477437195	0.7521447754163788	0.34461283060950354	-101.23915446347564	0.40753194480687527
827	139.32156972149144	389.89454221698264	0.7638397519354606	0.33676573830880696	-250.5729724954912	0.42707401362665365
828	73.35056567947655	241.04656659219805	0.8089392953122333	0.31330900849909943	-167.6960009127215	0.49563028681313387
829	96.0082811559553	299.14974923698196	0.7917311567583272	0.2649997917058713	-203.14146808102666	0.5267313650524559
830	87.40016974889912	275.08543455115307	0.7950988261511746	0.26074429778226194	-187.68526480225395	0.5343545283689126
831	88.86367976469641	226.32094537835096	0.7494403483842524	0.33864853181764804	-137.45726561365456	0.4107918165666044
832	58.55616051147346	192.07195920211845	0.8093261175590022	0.31805209222420455	-133.515798690645	0.49127402533479764
833	73.2948702188524	253.31106499081858	0.8009760637713055	0.23479660988698314	-180.01619477196618	0.5661794538843223
834	102.34475274850851	339.99469342893667	0.8256005041920814	0.3513600435181051	-237.64994068042816	0.4742404606739763
835	77.15205776844809	230.28132844881736	0.7926898759635326	0.3133387685858182	-153.12927068036927	0.47935110737771436
836	53.42778496273229	147.6164993241297	0.7820522751651412	0.2824166872026622	-94.18871436139742	0.499635587962479
837	69.9527802071368	230.62750082693623	0.803387729787069	0.244521076742538	-160.67472061979942	0.558866653044531
838	89.50687907747725	273.39637565234636	0.7857142098903945	0.2946768194751708	-183.8894965748691	0.4910373904152237
839	90.10328933827137	310.55979604783965	0.8133033868600952	0.3166792587297891	-220.4565067095683	0.4966241281303061
840	105.45268207072402	366.1871083763203	0.8050446831960153	0.2707040623289152	-260.73442630559623	0.5343406208671001
841	131.1946400437373	439.0870243952447	0.8139562154470451	0.32853685161606533	-307.8923843515074	0.4854193638309798
842	114.33034505130792	338.93176833210566	0.7747789153071664	0.3364366259049418	-224.60142328079775	0.4383422894022246
843	88.95002010123551	268.6722462415049	0.7883076433887677	0.33349932637525037	-179.7222261402694	0.4548083170135173
844	65.65977134558315	198.2644931958749	0.7869519324747847	0.28113235350901034	-132.60472185029175	0.5058195789657743
845	64.98831398324045	206.06091902062767	0.8128710244041536	0.32942303016200797	-141.07260503738723	0.48344799424214563
846	104.96809946236228	302.8527547085904	0.8075345795047913	0.39059944487956894	-197.88465524622814	0.4169351346252224
847	87.19375528632199	329.9465759015484	0.8130199126211659	0.22572308355850698	-242.7528206152264	0.5872968290626589
848	98.1019515828129	322.7000269517944	0.8202098668554362	0.35943190867466346	-224.59807536898154	0.4607779581807727
849	63.19962687060475	190.98918010713695	0.7979915312676804	0.33734571899414895	-127.78955323653219	0.46064581227353146
850	104.0212077310153	304.7385915299858	0.7811099941852523	0.3159781110139129	-200.7173837989705	0.4651318831713394
851	80.71085924376484	240.55392813693328	0.7669394762587717	0.24340259547649715	-159.84306889316844	0.5235368807822746
852	94.2395088314372	277.11759434854883	0.7919242210287223	0.34021023261853583	-182.87808551711163	0.45171398841018645
853	60.32348747230809	208.4916855907629	0.8302908305586918	0.36021174413430923	-148.16819811845482	0.47007908642438256
854	126.27849285442647	321.75040504216435	0.7385463453754308	0.3145859991608604	-195.47191218773787	0.42396034621457046
855	77.19050470680932	251.33861189344682	0.8140453272029372	0.37060112046917065	-174.1481071866375	0.44344420673376655
856	77.28137943322888	218.19098411513562	0.7884996982549473	0.3526618462178674	-140.90960468190673	0.43583785203707986
857	79.89330672578205	282.10925344603623	0.8259905617675849	0.34810479472901157	-202.21594672025418	0.47788576703857333
858	53.83714474170915	206.7190472891701	0.8305192485788497	0.26184949657958595	-152.88190254746095	0.5686697519992638
859	130.40092697709898	318.2558701070827	0.7356485740120212	0.35458695303607357	-187.85494312998375	0.38106162097594765
860	92.34254766653783	299.48299331878434	0.7915525354742016	0.25400203795214243	-207.1404456522465	0.5375504975220591
861	112.5574646831042	308.6652564802215	0.7725314676948748	0.331951103954057	-196.1077917971173	0.44058036374081777
862	88.88541948171002	237.4176971033523	0.7570331090151525	0.31811181752945467	-148.5322776216423	0.43892129148569786
863	88.1670503210486	312.51804344227673	0.8114206017733457	0.2818911273137224	-224.35099312122813	0.5295294744596233
864	92.665368982877	269.20584692629484	0.7942336559629266	0.34619822161896746	-176.54047794341784	0.44803543434395915
865	121.72613617933914	399.1647417883312	0.8048182159018149	0.30824350931887595	-277.438605608992	0.49657470658293895
866	92.69007303262977	319.50506840062053	0.7990566132801742	0.22534362278949574	-226.81499536799078	0.5737129904906785
867	135.26294685579097	342.5653835658306	0.7377320837519717	0.37140421175533866	-207.30243671003961	0.3663278719966331
868	100.50942089472562	281.55457794058725	0.7655930511538562	0.28305910460415173	-181.04515704586163	0.4825339465497045
869	83.0928305270867	261.0470527860751	0.809398164941253	0.37064003518069366	-177.95422225898838	0.4387581297605594
870	139.69272052499184	468.46585524001614	0.7974205605837577	0.25889338958829794	-328.7731347150243	0.5385271709954598
871	109.71858723793129	283.42287441762835	0.7323499949786926	0.2977070837462331	-173.70428717969708	0.43464291123245946
872	75.55122984479742	223.8772212390595	0.7967974126352876	0.34283927069141557	-148.32599139426208	0.453958141943872
873	62.78787102998025	204.55767196606698	0.804435980590234	0.32467180930700723	-141.7698009360867	0.4797641712832268
874	131.0841272540191	378.1314817802722	0.7554388018899922	0.24051975333046405	-247.04735452625312	0.5149190485595282
875	78.15152108303131	262.17403488454397	0.813677137692157	0.3120745340813317	-184.02251380151267	0.5016026036108253
876	58.72808544937417	194.71481997482442	0.8272288265827883	0.3152790015214134	-135.98673452545026	0.5119498250613749
877	70.3470601322093	229.85997208235236	0.8136132205255495	0.3238154930996754	-159.51291195014306	0.48979772742587413
878	66.44172835414686	207.08789669254904	0.8050417275718365	0.32885846500661814	-140.64616833840216	0.4761832625652183
879	90.62767608114315	296.36636495872693	0.8295588835759633	0.402615090974713	-205.7386888775838	0.4269437926012503
880	145.55161818064883	408.44303725612303	0.752425571167512	0.3007946839240915	-262.89141907547423	0.4516308872434205
881	77.29053666081995	261.3392907805379	0.8182718802438088	0.27888539581665206	-184.04875411971796	0.5393864844271568
882	69.24417038256601	208.57520812568498	0.7889532918145705	0.2852994550297024	-139.33103774311897	0.5036538367848682
883	71.08870390429323	269.873926364415	0.8140549385263351	0.2318903863350833	-198.7852224601218	0.5821645521912518
884	69.87300545715178	245.42774551215024	0.8186016587317408	0.2812060836041345	-175.55474005499846	0.5373955751276063
885	63.114878371113335	178.86200986214843	0.8054046757081121	0.3296400550659502	-115.74713149103509	0.47576462064216196
886	61.16026493636174	195.90031304986883	0.8097158320494283	0.3010099724926301	-134.7400481135071	0.5087058595567981
887	71.49543283352885	247.4072813106168	0.8218163350207507	0.30970152947943114	-175.91184847708797	0.5121148055413196
888	76.97899172736942	249.53693484973513	0.8123655559219786	0.2996487167692731	-172.5579431223657	0.5127168391527055
889	82.57926876415286	223.8504174426942	0.7733612530600475	0.3159753593067839	-141.27114867854135	0.45738589375326366
890	93.42921845645472	316.31369499098713	0.7929262556921404	0.20695712500644872	-222.8844765345324	0.5859691306856917
891	93.77536634403515	259.5335753089249	0.7627400129086996	0.27561031646698647	-165.75820896488977	0.48712969644171317
892	89.13426645417152	279.41821939412984	0.8139471771870319	0.352159609731054	-190.2839529399583	0.46178756745597793
893	78.52413578723906	233.97511087197353	0.7950093281749769	0.32390273315105494	-155.45097508473447	0.471106595023922
894	91.14740882930239	296.00895452195596	0.8125247595065718	0.3396698795915512	-204.86154569265358	0.47285487991502057
895	56.988074023556074	180.08271436747458	0.8249504763303468	0.35274860046251577	-123.09464034391851	0.472201875867831
896	102.42406738955214	305.50141991500664	0.7897537407059998	0.3142485348310094	-203.0773525254545	0.4755052058749904
897	74.43355780036809	212.63593690132387	0.7834917052062331	0.33650070563509604	-138.2023791009558	0.4469909995711371
898	70.82117996091199	213.9652105990308	0.8132697873446977	0.35430663555375136	-143.1440306381188	0.4589631517909463
899	65.76078905762932	216.08614956588067	0.8167102302719911	0.2971747669201502	-150.32536050825135	0.5195354633518409
900	88.3052083038256	303.5811938918615	0.8137470926764636	0.27157675787339064	-215.27598558803592	0.542170334803073
901	106.78056509817677	330.93122161993375	0.8075969380485079	0.3716353359736579	-224.15065652175699	0.43596160207484996
902	95.31272042169715	276.66396735878294	0.7887705373452009	0.3457253296726423	-181.3512469370858	0.44304520767255856
903	90.89437427815787	312.6504274304665	0.8079656216557742	0.2775247869441249	-221.75605315230862	0.5304408347116494
904	68.18511223961892	201.82459747389936	0.7796763748173061	0.21610786299684398	-133.63948523428044	0.5635685118204621
905	100.53020847124844	311.566476973431	0.798164852392971	0.32557494366381257	-211.03626850218257	0.4725899087291584
906	90.5015871192717	270.7639767933341	0.7984010254597097	0.37379537556465153	-180.2623896740624	0.42460564989505817
907	90.76544810858358	299.04588413019536	0.8185134250690805	0.3411474342627755	-208.28043602161176	0.47736599080630504
908	113.66291116309182	348.1027579504279	0.7780467205426963	0.2779358396968291	-234.43984678733605	0.5001108808458672
909	131.7609944646795	397.74988403775546	0.7702852372566826	0.2762527797999953	-265.988889573076	0.49403245745668734
910	65.57359045481165	234.52447396046387	0.8124489654880969	0.2938126217904228	-168.9508835056522	0.5186363436976741
911	96.83484017458221	237.54415342462272	0.7252674125821051	0.33225281725932204	-140.7093132500405	0.3930145953227831
912	72.80514711024676	206.2243471181619	0.7814290486965925	0.3351023173719276	-133.41920000791512	0.4463267313246649
913	73.35585477573501	191.21245116176644	0.7741904843964037	0.35380438040172485	-117.85659638603143	0.42038610399467885
914	114.80776424650358	344.72139644602	0.7928277131005482	0.35608528437366005	-229.9136321995164	0.4367424287268882
915	93.11535586427348	258.38647108701844	0.7656445728896878	0.2928467045092581	-165.27111522274495	0.4727978683804297
916	105.17361803162723	346.3587343223771	0.788002145145066	0.259053721664168	-241.18511629074985	0.5289484234808979
917	67.80113769754382	227.91944078012924	0.8096182392256828	0.2973159120789924	-160.1183030825854	0.5123023271466904
918	112.46749599385902	335.5386585651466	0.7569052009064906	0.18606186509833278	-223.07116257128757	0.5708433358081578
919	124.98291901783296	388.8783655234044	0.7641737639502625	0.23232023208916353	-263.89544650557144	0.531853531861099
920	76.22459774672387	238.9285000595554	0.8008918005640995	0.2913033856519787	-162.70390231283153	0.5095884149121208
921	85.958127465301	275.9890950690854	0.7808048814152838	0.24240895734763762	-190.0309676037844	0.5383959240676461
922	71.4387925151379	213.85504947075577	0.7686067574097017	0.24605404642071288	-142.41625695561788	0.5225527109889889
923	87.50648026339066	338.19865635363556	0.8174154278952802	0.23685283300529883	-250.6921760902449	0.5805625948899814
924	85.94438561106355	259.30665853672093	0.7884123745613174	0.3172400898341068	-173.36227292565738	0.4711722847272106
925	69.02229434873678	178.49472347116716	0.743802457136871	0.23603328480002658	-109.47242912243038	0.5077691723368444
926	102.82360829934078	326.19202559889754	0.7933351184682693	0.265328335890582	-223.36841729955677	0.5280067825776873
927	88.82524075640515	273.44953959433536	0.7734751264129449	0.2552982254757816	-184.6242988379302	0.5181769009371633
928	87.83197033744722	292.61600846909465	0.8031060279942771	0.28597300836434275	-204.78403813164743	0.5171330196299344
929	84.8407904611512	285.33213411244714	0.8088967034382187	0.31512088779965736	-200.49134365129595	0.4937758156385614
930	84.83822006280431	252.67195508199586	0.8013580855256597	0.3942780124969189	-167.83373501919155	0.4070800730287408
931	55.81733457453423	188.33044894069926	0.8074206021601558	0.2104517648290079	-132.51311436616504	0.5969688373311479
932	81.62667256788959	213.6496329224156	0.7684015502505877	0.36955966051883843	-132.02296035452602	0.3988418897317492
933	98.30341462957077	258.1487428954201	0.770415090404156	0.33797703311158056	-159.84532826584936	0.43243805729257545
934	96.83354386073196	287.79392894845455	0.7831248231755014	0.2953622358345553	-190.96038508772259	0.4877625873409461
935	50.576893466341104	168.73918300448625	0.8095334367579701	0.20568027391578333	-118.16228953814515	0.6038531628421867
936	84.00684587163737	308.3051573253378	0.8208422918620527	0.24736349445508957	-224.29831145370042	0.5734787974069632
937	78.7457284848245	223.31601306838323	0.7828632077229368	0.3503677927284042	-144.57028458355873	0.43249541499453265
938	104.50076749808058	276.9425649934384	0.7377355533703174	0.3231523310522911	-172.44179749535783	0.4145832223180263
939	75.34693887498314	268.62139397304225	0.8160612288505708	0.27694260876570853	-193.2744550980591	0.5391186200848622
940	91.78571903280815	227.80913052541771	0.7156132865464564	0.2724143611050627	-136.02341149260957	0.4431989254413937
941	113.89216777351757	346.264933345387	0.7897642083975517	0.33349317155166525	-232.37276557186945	0.45627103684588644
942	71.11215819218472	213.68471712194147	0.7832073450198515	0.2652625339426095	-142.57255892975675	0.517944811077242
943	57.00873202372523	162.8362135298511	0.8107920155573455	0.3774186379333215	-105.82748150612588	0.433373377624024
944	83.43629097327457	244.97649298991132	0.7725919126907232	0.2944206049855465	-161.54020201663675	0.47817130770517674
945	78.54027561043162	251.29782137886912	0.8115231812370838	0.30793483159794405	-172.7575457684375	0.5035883496391398
946	62.856252733316744	198.38812335507805	0.8059611748315391	0.31670054840222855	-135.5318706217613	0.4892606264293105
947	101.17766140836181	316.0721059671223	0.7840139182344642	0.303479659665993	-214.89444455876048	0.4805342585684712
948	87.01113168471916	276.5985212925137	0.7777446380009909	0.24001579639148868	-189.58738960779453	0.5377288416095023
949	101.61391102864167	344.5632082989806	0.8128234710641036	0.30321112732606725	-242.94929727033895	0.5096123437380363
950	94.46448122923401	274.26899949537034	0.7822802256098011	0.31316412353821765	-179.8045182661363	0.4691161020715835
951	116.71210076523673	343.9586936096712	0.7933129045087187	0.3652740524004189	-227.24659284443445	0.42803885210829984
952	89.99230933596618	338.912594866918	0.8351160659975794	0.3280691978679572	-248.92028553095184	0.5070468681296222
953	114.23750651311431	385.2783630660009	0.785798401217299	0.2228244733546504	-271.04085655288657	0.5629739278626487
954	85.50635586823206	300.11246695811747	0.8294614193724914	0.3306104720302396	-214.60611108988542	0.4988509473422518
955	77.79353174038252	230.1175757942625	0.8063807216985573	0.36484911468730674	-152.32404405388	0.4415316070112506
956	98.71571504185545	300.2031317874853	0.7952515720444046	0.3234550545116047	-201.48741674562984	0.47179651753279983
957	90.34741589298204	276.13522296693725	0.7771892212972402	0.26402267081252584	-185.7878070739552	0.5131665504847144
958	97.92883890227978	250.45105540095764	0.7653761461594917	0.38657663610356274	-152.52221649867786	0.37879951005592893
959	112.15034322754269	420.07787563949074	0.8330058860120326	0.32043059777616956	-307.92753241194805	0.5125752882358631
960	92.68714060917199	335.3335390186138	0.8157662283165507	0.2655694678249082	-242.64639840944182	0.5501967604916425
961	88.8112160402301	274.98694388584437	0.7814250032506525	0.24001175623686702	-186.1757278456143	0.5414132470137855
962	98.97574152009571	323.9838739987111	0.8176511297633858	0.3549999226434709	-225.00813247861538	0.4626512071199149
963	53.90015761226543	168.0551652247801	0.7993622659016	0.2869632281270852	-114.15500761251467	0.5123990377745148
964	140.95656505342006	388.09729983393413	0.7556911717566336	0.31044657360369654	-247.14073478051407	0.44524459815293704
965	99.74257440690327	321.49290636631	0.8032292976599599	0.31676130433338157	-221.75033195940676	0.4864679933265783
966	78.33832022746773	258.6671727639236	0.8043783416147338	0.33409556791298217	-180.32885253645586	0.4702827737017516
967	52.61071820805114	161.3582008264124	0.8028961073385538	0.25752051872413523	-108.74748261836126	0.5453755886144185
968	72.55907514520706	260.9228304930035	0.8267044687004331	0.3208937448399404	-188.36375534779646	0.5058107238604928
969	106.35486068655885	307.1455497684533	0.7663768678374692	0.26287963612622545	-200.79068908189444	0.5034972317112437
970	59.78485328730561	186.58750749361224	0.8240794017918497	0.3190985139488106	-126.80265420630663	0.5049808878430391
971	90.6135963178146	291.64798142852993	0.7979337008394818	0.3026837863321125	-201.03438511071533	0.49524991450736927
972	130.23094727769637	370.31103263402514	0.7500340280776353	0.239368432413869	-240.08008535632877	0.5106655956637663
973	53.0561744192157	146.74948775157492	0.7688079621991266	0.333349577475218	-93.69331333235922	0.43545838472390863
974	67.68743662741068	247.2196100565065	0.8226764353521742	0.27242446502855255	-179.53217342909582	0.5502519703236216
975	98.89322444967563	286.24210354588024	0.7744743065096202	0.32797798936108896	-187.3488790962046	0.4464963171485313
976	107.92561033536663	316.88439993029874	0.7663070406930432	0.28009930172660324	-208.9587895949321	0.48620773896644
977	102.96309724573956	301.4971738529688	0.7727303184844824	0.3095930632780547	-198.53407660722922	0.4631372552064277
978	53.06151248874003	144.0366008977615	0.8117961218494472	0.3957413730462058	-90.97508840902148	0.41605474880324134
979	122.32960887342304	341.29061979549374	0.7534686765652574	0.30139721805663783	-218.9610109220707	0.4520714585086196
980	110.04833349838393	345.41978942539174	0.7870353041663973	0.2754748203943349	-235.37145592700782	0.5115604837720624
981	79.32422832159374	266.82613104108054	0.806940496654593	0.29545048579085326	-187.5019027194868	0.5114900108637397
982	75.68848288534308	255.47369854627374	0.8075783622363208	0.27519580191320575	-179.78521566093065	0.5323825603231152
983	123.58397944393627	391.13111865502367	0.8173047299356423	0.3642658009901646	-267.54713921108737	0.4530389289454777
984	83.95240272034933	223.8220670091143	0.759622212727158	0.3542479669024952	-139.86966428876497	0.4053742458246628
985	100.67946571613443	336.77695618830495	0.7891440078481683	0.23749346532076926	-236.09749047217053	0.551650542527399
986	101.31665257320506	295.9100817403647	0.7517497606848468	0.2442773203399499	-194.59342916715966	0.5074724403448969
987	122.55772836670818	407.4734598335238	0.7968852327334102	0.2708024148298921	-284.9157314668156	0.5260828179035181
988	133.01112528830265	411.99510651142293	0.7707540624527168	0.25562776846880747	-278.9839812231203	0.5151262939839094
989	40.56700623465932	107.12089004862287	0.7825483078725504	0.2926590833436958	-66.55388381396355	0.4898892245288546
990	93.52744303021042	301.1714715806043	0.8056531915035804	0.3351280768517355	-207.6440285503939	0.4705251146518449
991	77.74117371080524	255.37931264085745	0.8210380754664842	0.3427894423546347	-177.6381389300522	0.4782486331118495
992	91.38008408874543	270.2205625076596	0.7926960040082073	0.35202587303734	-178.8404784189142	0.44067013097086727
993	79.9477562620119	262.43599227890974	0.8016363353733009	0.2168040675337482	-182.48823601689784	0.5848322678395528
994	76.29118003097773	256.5187440654318	0.8160119075767698	0.3240754682500916	-180.22756403445408	0.4919364393266782
995	53.64332702711315	197.06906438172356	0.8326489559718878	0.2792868387896816	-143.42573735461042	0.5533621171822063
996	102.05925923913348	316.6518779466263	0.767457338062689	0.21538547742489828	-214.59261870749282	0.5520718606377908
997	84.1999885889791	319.6094454045105	0.8379985894057964	0.2943000218349553	-235.4094568155314	0.5436985675708411
998	95.69916660744894	344.46028391351933	0.8219247344228987	0.31279090722370706	-248.7611173060704	0.5091338271991916
999	80.18074502519968	254.27644142974154	0.7962865194686523	0.3103056768810241	-174.09569640454185	0.48598084258762814
1000	82.51006956662053	262.49745311323636	0.7882339404137904	0.2816222806176257	-179.98738354661583	0.5066116597961647
