# Supplementary material for: Cost-effectiveness of incorporating Ebola prediction score tools and rapid diagnostic tests into a screening algorithm: A decision analytic model
Source: PLoS One. 2023 Oct 17;18(10):e0293077. doi: 10.1371/journal.pone.0293077 (PMC10581462; doi:10.1371/journal.pone.0293077)
Supplement: S1 Data — (ZIP) [file pone.0293077.s010.zip › Supporting Outputs Data/Incremental Cost Effectiveness comparing Alg2 to Alg1 Output Report.xls]

ITERATION	COST_CMPR	COST_BASE	EFF_CMPR	EFF_BASE	INCRCOST	INCREFF
1	250.01132709333876	274.00628298512066	0.3268264170002968	0.26581580154429774	-23.9949558917819	0.06101061545599906
2	170.14303459560915	185.90240024859	0.38083943231263584	0.34153087262398313	-15.759365652980847	0.03930855968865271
3	216.36119810274334	209.93199964145856	0.3678821215523837	0.41204166003071907	6.429198461284784	-0.04415953847833537
4	131.66785685183527	149.70337527800643	0.3913776861497324	0.30773414408895294	-18.035518426171166	0.08364354206077945
5	248.7787848057128	254.12845794846598	0.33753963546138877	0.33778875167190525	-5.349673142753176	-2.491162105164868E-4
6	228.08205966673842	232.52749075505477	0.34613910411968	0.3598240276798708	-4.445431088316354	-0.013684923560190798
7	205.22076352959525	215.72167960201267	0.335014965573852	0.3138002969792457	-10.500916072417425	0.0212146685946063
8	224.20136272383454	245.4053926409083	0.3712559720227169	0.3196312423714867	-21.20402991707377	0.05162472965123016
9	261.07538408543405	291.33257817251143	0.3373197662455569	0.272498812572263	-30.25719408707738	0.06482095367329388
10	126.95142704992097	151.19391913756806	0.36841509678896134	0.2615545002356737	-24.242492087647094	0.10686059655328761
11	183.77688727182917	203.21037584933853	0.3648799990852598	0.32138801067110606	-19.433488577509365	0.04349198841415375
12	214.47579691650648	228.46681343518662	0.3531129080972055	0.3258378425986298	-13.99101651868014	0.027275065498575723
13	248.71433010425855	295.92852110797764	0.356598412126136	0.24590934612886806	-47.214191003719094	0.11068906599726797
14	306.1619356524083	366.1302208654201	0.37551464189281	0.2609763368262755	-59.96828521301177	0.11453830506653445
15	182.64048990316277	228.80065587870442	0.35214036002842153	0.204946396012614	-46.160165975541645	0.14719396401580753
16	242.92522293521617	252.23567684697335	0.3542926240105281	0.359340520996803	-9.310453911757179	-0.005047896986274947
17	244.69066223933055	256.92206303893016	0.3595811606890866	0.3369917512324102	-12.231400799599612	0.022589409456676368
18	224.15404121243049	247.75607630535723	0.32092728958728056	0.2553638989595892	-23.60203509292674	0.06556339062769134
19	156.9978961540408	187.68043473006276	0.40348677696478846	0.29930574683825584	-30.682538576021955	0.10418103012653263
20	264.42910939670884	282.39170719152327	0.3716887283455161	0.33902826565958705	-17.962597794814428	0.03266046268592904
21	198.6857438559953	231.89396990002587	0.3752762993400014	0.27682830971842287	-33.20822604403057	0.09844798962157852
22	268.21855119620807	309.5714192715056	0.3705501044844217	0.28767617698274445	-41.35286807529752	0.08287392750167727
23	258.62797258895364	271.15128459071565	0.31677080257933826	0.29421231767470213	-12.523312001762008	0.022558484904636134
24	343.158983729095	378.39561956289685	0.37563822572287586	0.32368363238379283	-35.23663583380187	0.05195459333908303
25	199.5738592262715	237.29860499021797	0.4134187763918915	0.3170189504567179	-37.72474576394646	0.0963998259351736
26	286.3294524139114	303.8035987123726	0.3617497748261332	0.3306932356661522	-17.47414629846122	0.031056539159980967
27	231.67528217686066	256.6337569921624	0.3603504055611745	0.3015511731026078	-24.958474815301713	0.058799232458566664
28	371.8112258707984	380.0388691868061	0.3369387498205129	0.3480403960583378	-8.227643316007686	-0.011101646237824891
29	260.772860235335	279.19831491565697	0.3711155314297808	0.3417953105632838	-18.42545468032199	0.029320220866496993
30	302.5734360018402	313.71283372695086	0.3792361624341073	0.3664517152724898	-11.139397725110655	0.012784447161617474
31	338.6204341978698	405.65710700511084	0.40322938650826573	0.2923537581922893	-67.03667280724102	0.11087562831597642
32	292.24731091419824	303.2616900227168	0.3556395986756233	0.349797777114552	-11.01437910851854	0.00584182156107127
33	189.8157424739518	224.07223359255627	0.37926339721761665	0.2660638403923576	-34.25649111860449	0.11319955682525906
34	206.1754715066488	223.9580077535858	0.33595632389405805	0.3045089626883522	-17.782536246937013	0.03144736120570585
35	336.04842379088143	362.5704942524516	0.343992249234607	0.30497917873796904	-26.522070461570195	0.039013070496637936
36	287.6743212004858	353.9542077003333	0.34840018169172077	0.20988005007364313	-66.27988649984752	0.13852013161807764
37	280.05484990556363	311.4839290421696	0.3328420371899955	0.26547387083681945	-31.429079136605992	0.06736816635317605
38	244.22935331027114	284.3697499018897	0.33252022738086423	0.22763060617102804	-40.140396591618554	0.10488962120983619
39	236.36234999068952	254.07482439514456	0.35046152652912405	0.31842481521633437	-17.712474404455037	0.03203671131278968
40	351.7032364492683	382.47308424907914	0.36206904999619066	0.3222970755819983	-30.76984779981086	0.039771974414192335
41	153.0255369427538	171.29696799159143	0.34229942529904966	0.26952233442180257	-18.271431048837627	0.0727770908772471
42	196.8314566249997	232.03135654686068	0.3285390055644062	0.20991080008641685	-35.199899921860975	0.11862820547798933
43	139.27100435763072	150.43873000101263	0.33179879660840617	0.2933255875307134	-11.167725643381914	0.03847320907769275
44	179.92356150499327	187.0088411463721	0.3128313573596223	0.30076020704781026	-7.085279641378833	0.012071150311812051
45	239.60969968703108	281.4241603575214	0.385643056154308	0.29783236928227624	-41.81446067049029	0.08781068687203175
46	253.4312717616076	254.8613224986803	0.35959177021188793	0.3683022951816609	-1.4300507370726905	-0.008710524969772981
47	213.00305760167973	238.02505220515562	0.38342156138702277	0.3293327091897147	-25.02199460347589	0.05408885219730808
48	238.148570752634	256.8372137936535	0.33435229615621	0.2997646946446496	-18.68864304101953	0.03458760151156037
49	209.12662280231422	226.62764650485548	0.3468814761412021	0.3045594909679974	-17.50102370254126	0.042321985173204735
50	311.0739998249258	374.34528560514843	0.3557717640631278	0.23639256288208377	-63.27128578022263	0.11937920118104406
51	161.48780914460647	168.83790006905548	0.36660449053057076	0.35264158102528226	-7.350090924449006	0.013962909505288501
52	265.34398854429816	281.968058714636	0.34815421118031614	0.31817995337689015	-16.62407017033786	0.029974257803425997
53	219.63835073115024	252.34013559213608	0.35253503072432224	0.26461706302823906	-32.70178486098584	0.08791796769608318
54	280.48172751978876	309.5328990564208	0.35542135908748623	0.29056551743223236	-29.051171536632012	0.06485584165525388
55	165.4732094899245	180.9481504270015	0.318891493206926	0.2691238296631236	-15.474940937077008	0.04976766354380241
56	273.166443974546	280.2342916511305	0.32746291653083903	0.3245934410352573	-7.067847676584506	0.0028694754955817525
57	150.82278296053303	165.19931413324534	0.35737912355899754	0.306431806653386	-14.376531172712305	0.05094731690561155
58	284.3761099927088	273.29732902862213	0.34042240875411134	0.38293839989863776	11.078780964086661	-0.04251599114452642
59	294.2458165838404	329.3291891851667	0.3299910254625646	0.26060979882525803	-35.08337260132629	0.06938122663730656
60	168.40168562707427	189.70450657531177	0.33212312773105224	0.25107250896805494	-21.302820948237496	0.0810506187629973
61	168.08759389203863	180.20107316226336	0.35848120631714986	0.3206055791284615	-12.11347927022473	0.037875627188688366
62	253.1344094750554	273.4507874334919	0.3605396885172837	0.31984055860207217	-20.316377958436476	0.04069912991521152
63	223.85985115879924	257.59445068259464	0.372738754737359	0.2894808351903279	-33.734599523795396	0.0832579195470311
64	223.41885708693968	249.03429589446526	0.30987582314504825	0.24323674450547975	-25.615438807525578	0.0666390786395685
65	196.8192485085104	221.04437189799788	0.3654830034301301	0.29283594993804657	-24.225123389487464	0.07264705349208356
66	253.45586213922874	269.93855008544057	0.33233311247147174	0.29378530126475705	-16.482687946211826	0.03854781120671469
67	297.6722008852094	350.088033203823	0.3886290495154779	0.2950164081579425	-52.41583231861358	0.09361264135753539
68	216.48230420878684	235.60694831672234	0.3527303438774207	0.30473157883956714	-19.124644107935495	0.04799876503785355
69	420.8336446460521	425.9873042659493	0.3676484454273431	0.380871196582494	-5.153659619897212	-0.013222751155150925
70	234.02114210225002	249.44951334918815	0.3504190623259857	0.32058014415172614	-15.428371246938127	0.029838918174259543
71	232.41317779811382	246.81431444370259	0.3250911535470051	0.29176091623700123	-14.401136645588764	0.03333023731000384
72	209.16339828090076	238.43173697239047	0.34036289851570684	0.27676438755265476	-29.268338691489703	0.06359851096305208
73	180.51602920359053	191.7096725532242	0.338524577938414	0.3154934983928076	-11.193643349633675	0.023031079545606403
74	145.05777360315005	150.03966777280485	0.31882782617124505	0.3232716316906692	-4.981894169654794	-0.004443805519424138
75	252.508668678763	265.27311827064625	0.3495326960074658	0.3261711335380552	-12.764449591883249	0.02336156246941057
76	284.07949622283564	277.3244732893616	0.35079434750920974	0.3787640837204824	6.755022933474038	-0.02796973621127269
77	326.458461562204	358.0520735686298	0.3387479773831005	0.28400477705695776	-31.593612006425815	0.054743200326142716
78	157.06248135270977	151.6699693307279	0.377292030413703	0.4216338156984057	5.392512021981872	-0.04434178528470267
79	262.44778833323045	287.5435328028855	0.3688333201535088	0.31855263557125424	-25.095744469655074	0.05028068458225454
80	217.83553444933014	229.4758008416921	0.34340156326750015	0.325721678227271	-11.640266392361951	0.01767988504022916
81	223.87357422434613	242.02705051453242	0.37909164659627115	0.339014053330018	-18.15347629018629	0.04007759326625315
82	336.18200480637336	378.44646422131484	0.3685450415743903	0.30435745762478167	-42.264459414941484	0.0641875839496086
83	276.34646279657187	296.43655460543204	0.3624175133008075	0.33634588047771635	-20.090091808860166	0.026071632823091162
84	242.08138164195717	284.0872895960737	0.357692152365959	0.2699910990235572	-42.00590795411651	0.0877010533424018
85	283.1738167136658	327.288184297037	0.35056874057796267	0.25592449443643006	-44.11436758337118	0.0946442461415326
86	165.83878918479303	184.1240912445165	0.3446921476451398	0.285083821207284	-18.285302059723477	0.059608326437855796
87	466.25235689950057	501.24808658221417	0.3558265774029414	0.32463104201555454	-34.9957296827136	0.03119553538738684
88	246.97515558845043	280.26239730574076	0.3193545034288168	0.25105213035037127	-33.28724171729033	0.06830237307844556
89	214.34345026369712	242.56630312483304	0.3690597045903316	0.2980541787776584	-28.22285286113592	0.07100552581267322
90	187.39375713468928	211.83630343628874	0.3589411764014024	0.28926229289607824	-24.442546301599464	0.06967888350532414
91	216.5177054734872	234.82812528869204	0.36094111252088135	0.3127482648465209	-18.310419815204824	0.04819284767436044
92	203.9087422705462	230.05761488118276	0.3403347599959199	0.28296949347546985	-26.148872610636545	0.05736526652045004
93	271.0170595554785	306.4282566057537	0.36341427254175035	0.2925765589149598	-35.41119705027518	0.07083771362679053
94	228.4276564276653	241.82276970688775	0.3555079900179384	0.3347971352873204	-13.395113279222443	0.02071085473061801
95	207.61088601641242	223.33343240440223	0.32799885575019794	0.3000607181913287	-15.722546387989809	0.027938137558869258
96	284.1274338220541	324.902929915844	0.3838726898852831	0.31923165185663943	-40.77549609378991	0.06464103802864368
97	216.50977616543696	232.06646646477463	0.37511517954573126	0.3473899914239231	-15.556690299337674	0.027725188121808186
98	315.2041930766301	347.59426592894107	0.33892328893349866	0.29014043513858645	-32.39007285231099	0.048782853794912207
99	273.2528442170916	301.51960104823905	0.3831059780050741	0.3325922886067577	-28.26675683114746	0.05051368939831641
100	250.79662873187507	279.1554934994192	0.3258993481157102	0.26407881559543833	-28.358864767544134	0.061820532520271865
101	225.45886380141187	241.12558194144316	0.3693843105848308	0.3487866672998233	-15.666718140031293	0.02059764328500746
102	227.79406123463107	258.2585586011555	0.34632395871284105	0.2720729427564422	-30.464497366524455	0.07425101595639882
103	287.8468008328307	323.19486093839726	0.37379269511817115	0.3060107680922154	-35.34806010556656	0.06778192702595576
104	199.67643034485545	225.44021032323053	0.3548398009685654	0.27539632258214425	-25.763779978375084	0.07944347838642113
105	168.02465794230773	185.7614386971694	0.3296152868538869	0.27562043954559073	-17.736780754861684	0.05399484730829618
106	208.56785028798217	229.21213731414696	0.38439246163651597	0.3371162247718688	-20.64428702616479	0.04727623686464716
107	305.0397054950412	352.5916207229832	0.37552826053225274	0.2932779377826637	-47.551915227942004	0.08225032274958904
108	166.41462736091427	193.46847901111974	0.30301234155419987	0.19875921294130905	-27.053851650205473	0.10425312861289082
109	352.3186215662076	389.1266930261336	0.3354515847428019	0.2788201945943087	-36.808071459926	0.05663139014849322
110	218.00454526247853	237.6661248523789	0.3624220769810656	0.3187616017806325	-19.661579589900384	0.04366047520043309
111	264.3119348080411	282.7520001981759	0.34532470774900864	0.31989393727400406	-18.440065390134805	0.025430770475004583
112	277.29838102355416	311.50127971498677	0.3741213983491562	0.299643180385777	-34.20289869143261	0.07447821796337922
113	256.692731622469	286.63162882663266	0.36848177049089825	0.3046307548062243	-29.938897204163652	0.06385101568467394
114	285.0644701305527	333.0827874361661	0.3277866881828554	0.22589064470383097	-48.01831730561338	0.10189604347902442
115	202.9849030511159	190.4951771331872	0.3185064489436698	0.408056958584988	12.489725917928695	-0.08955050964131822
116	262.66283870781194	292.5601970621484	0.3677500733547324	0.31288503980323257	-29.89735835433646	0.05486503355149985
117	210.71399941822816	220.68986488771932	0.3881175024694316	0.37932107270112075	-9.975865469491168	0.008796429768310854
118	289.760893064088	314.72105759841816	0.35651134826002	0.32598176396656625	-24.960164534330147	0.03052958429345376
119	261.13971102057985	270.27121522053176	0.3608119013126684	0.3474664267352558	-9.131504199951905	0.013345474577412586
120	251.8033682779369	262.4006657934801	0.35851662770063086	0.3460306115812035	-10.597297515543175	0.012486016119427346
121	225.84213545429458	246.15576743022092	0.3740866982899743	0.33221439664536595	-20.31363197592634	0.04187230164460837
122	255.02845926416344	282.966977963575	0.3761023001475956	0.3289836711185942	-27.93851869941156	0.04711862902900138
123	188.65590463403086	213.1247126333931	0.3749528084548465	0.3015211006383489	-24.46880799936224	0.0734317078164976
124	267.65510190190025	299.7113481889248	0.3613932310363208	0.29768262113495314	-32.05624628702452	0.06371060990136768
125	297.1574998138644	299.0102175537087	0.34117898101007826	0.3538325330427983	-1.8527177398443087	-0.012653552032720061
126	207.06592258795138	209.69907987887098	0.36018814157263235	0.37251062361794257	-2.6331572909195984	-0.012322482045310224
127	256.6084351992109	288.5698250291154	0.35359267590340854	0.28684335275312484	-31.961389829904533	0.0667493231502837
128	383.2870884570393	404.36484981216705	0.31986010256722675	0.2907205997176537	-21.077761355127734	0.029139502849573062
129	231.01837260775145	250.40279355638984	0.32973584760496394	0.28041358319820425	-19.384420948638393	0.049322264406759686
130	209.2731230105854	233.08059926396163	0.3988167824471745	0.3598600763081882	-23.807476253376223	0.038956706138986275
131	292.1968976080923	299.4205785119881	0.35290830407838886	0.3575817133901081	-7.223680903895797	-0.004673409311719223
132	174.03990146675707	185.11692458691505	0.3145571706271097	0.29096281140792024	-11.077023120157975	0.023594359219189454
133	208.4265410225949	237.84312738282378	0.3089854013936342	0.2303851911908941	-29.416586360228877	0.07860021020274008
134	232.33106252458072	244.60687695382072	0.32546380489018856	0.31927806367688033	-12.27581442924	0.006185741213308227
135	305.116177864289	327.91751061862135	0.36520046868971057	0.3408033059178257	-22.80133275433235	0.02439716277188486
136	234.74113610826774	283.6241850185056	0.3906675032647057	0.27511422086742493	-48.883048910237875	0.11555328239728074
137	311.031406998998	330.94509827428504	0.34049722124494963	0.3093966180141756	-19.91369127528702	0.031100603230774015
138	218.01665171660227	252.47600198735245	0.3819043140894487	0.2926481774136509	-34.45935027075018	0.08925613667579779
139	269.1010330660109	306.94263601334467	0.40680737704468567	0.33740204202948987	-37.84160294733374	0.0694053350151958
140	245.52955052199752	268.1053719993085	0.397686796903971	0.3692833048889897	-22.575821477310967	0.028403492014981324
141	220.4548176041351	231.2636400949822	0.3548856559140083	0.3392992416136379	-10.80882249084712	0.015586414300370388
142	404.3961542781675	474.03657795820516	0.37426427489911024	0.2907271360880064	-69.64042368003766	0.08353713881110386
143	275.7745040622115	283.7676667542916	0.35977826370327304	0.3579883917149302	-7.993162692080091	0.0017898719883428504
144	197.6241273304438	201.60264425544423	0.3537284726238666	0.35127632127297104	-3.9785169250004344	0.0024521513508955484
145	199.00008055184642	202.99582004105815	0.335863659013215	0.3368506338739685	-3.9957394892117293	-9.869748607534978E-4
146	366.39903717775724	398.43137930780455	0.3268155432822858	0.2710632560205539	-32.03234213004731	0.05575228726173187
147	201.7212845485149	208.3693408292688	0.3499169942510179	0.3406550285860441	-6.648056280753906	0.009261965664973837
148	275.86373971456294	313.1460563723327	0.3665313252219258	0.28792209709442534	-37.28231665776974	0.07860922812750043
149	329.37640863563456	378.34434876288526	0.3151697759569637	0.2203193762867014	-48.9679401272507	0.09485039967026232
150	344.0140431529953	417.54689935598424	0.3691859004304385	0.23470893601912393	-73.53285620298891	0.13447696441131454
151	257.82167912054064	266.90472123795945	0.34407233465760834	0.33357982711350986	-9.083042117418813	0.010492507544098473
152	188.75006530560927	196.26956919781506	0.36444619278604384	0.3656586189579818	-7.51950389220579	-0.0012124261719379525
153	314.2198575520429	326.70770664289853	0.3123134885835246	0.28695533849115984	-12.487849090855605	0.02535815009236475
154	251.3585259098439	250.77958506018626	0.37821913723142153	0.3958800767629074	0.5789408496576414	-0.017660939531485842
155	312.67343134787586	332.6760078769777	0.32309926589746146	0.2930903153795738	-20.002576529101816	0.030008950517887656
156	289.4999002435475	308.67136624482737	0.3694259212258071	0.3409867839103023	-19.171466001279896	0.028439137315504792
157	421.1533158532748	431.94083635601027	0.36082677866189417	0.3563407287119207	-10.787520502735447	0.004486049949973481
158	218.25316998523192	260.21146820487326	0.35794619640883585	0.2296058593880755	-41.958298219641335	0.12834033702076034
159	188.1210466672001	206.64915429657455	0.3852882588318806	0.3430768461525388	-18.52810762937446	0.04221141267934181
160	268.3760033752665	314.69402195182664	0.3848493251571218	0.29199509807949736	-46.31801857656012	0.09285422707762442
161	256.3830405139192	290.3776179490967	0.38097564661432404	0.30763991542589664	-33.99457743517752	0.0733357311884274
162	188.8868801322001	205.43974986638403	0.3902533338531388	0.3488162158109543	-16.55286973418393	0.04143711804218453
163	181.2264284426519	209.51228334814223	0.3918646296629516	0.30410709225038185	-28.28585490549034	0.08775753741256975
164	244.32957930247554	262.083056443965	0.38215928589968645	0.3548963864039508	-17.75347714148947	0.027262899495735626
165	300.239428756508	311.8059435679299	0.38440951858678196	0.37630825332608286	-11.566514811421882	0.008101265260699098
166	244.59856819044447	272.5522741290257	0.3627279619920574	0.29291350088605994	-27.953705938581237	0.06981446110599748
167	283.38391487811225	303.84376961298756	0.3454761036020294	0.32404319158724115	-20.459854734875307	0.021432912014788252
168	248.4559822702593	241.7662256509313	0.33402681825102504	0.36940563850765973	6.689756619328023	-0.03537882025663469
169	237.34853974690424	254.9776961866604	0.3737950899123546	0.34406464363996314	-17.629156439756173	0.029730446272391464
170	222.38697007330683	266.0751927279782	0.36058254519301036	0.2354852461443893	-43.68822265467139	0.12509729904862107
171	222.9660522443221	259.2314835356495	0.3762885511969647	0.29694225263409857	-36.26543129132739	0.07934629856286612
172	508.4565036583897	611.2838273555037	0.36850636322164376	0.24881996480334126	-102.82732369711402	0.1196863984183025
173	218.36912053028936	240.4838563023237	0.36559088648842847	0.30860242905787894	-22.114735772034322	0.05698845743054953
174	268.48913789062874	280.14862220102185	0.34347618115936024	0.33673415092876596	-11.659484310393111	0.006742030230594276
175	213.62684340660343	221.79355862741406	0.3630162888329757	0.3569982457983244	-8.16671522081063	0.00601804303465131
176	192.34790866729708	192.34506923070745	0.37691284872447195	0.4002879325774132	0.002839436589624711	-0.023375083852941236
177	289.9001498699402	345.4034509674493	0.3702585973643481	0.26388880592816377	-55.50330109750911	0.1063697914361843
178	232.91771594511556	252.91522392387702	0.36214802259184936	0.3239998318133118	-19.997507978761462	0.03814819077853754
179	232.07493573933056	270.60242444188543	0.367546713730807	0.2694697124601387	-38.52748870255488	0.09807700127066832
180	190.48068305982315	186.8394055264957	0.39200772448718124	0.43140518777048764	3.6412775333274396	-0.0393974632833064
181	295.9825997769468	346.2402405736664	0.335050230487648	0.2342165152555302	-50.25764079671961	0.10083371523211779
182	350.6523825954892	384.13555231839825	0.3701927466754529	0.33017934481081007	-33.483169722909054	0.040013401864642806
183	311.7890853049013	348.6883285387963	0.35633598044612186	0.28722492517331516	-36.89924323389505	0.0691110552728067
184	206.1826108731521	235.72940141425244	0.38175592724302676	0.3119359857637878	-29.546790541100336	0.06981994147923898
185	356.1114478665496	375.3519185501089	0.35791595058603304	0.33803546070864454	-19.240470683559295	0.019880489877388496
186	240.55166491232313	247.46751662202917	0.36560196101185777	0.36214603987598426	-6.915851709706033	0.0034559211358735076
187	218.11532826644554	246.8839905651546	0.3645597099110145	0.30114589030265976	-28.768662298709046	0.06341381960835474
188	279.57648701042905	314.1040369317097	0.3644357114612626	0.31030926541350673	-34.52754992128064	0.05412644604775585
189	219.5634640172247	227.7062287017095	0.36742062852258556	0.3620550172719297	-8.142764684484803	0.005365611250655877
190	249.9125897927412	262.8127798453701	0.3562761984340959	0.33376994632621426	-12.900190052628886	0.022506252107881652
191	178.6941911366286	194.1852095022553	0.276708581054768	0.22528866993990732	-15.4910183656267	0.05141991111486066
192	276.1423038417298	306.4236695005162	0.3337082003743807	0.2735505598671213	-30.2813656587864	0.06015764050725941
193	193.38056768674878	213.6037306972202	0.34908863701646725	0.28868376452219785	-20.22316301047141	0.0604048724942694
194	307.31932579425876	314.65337735609467	0.3234965438666344	0.3143753183764988	-7.334051561835906	0.00912122549013561
195	243.9172848929965	279.36754835561374	0.38988279043649676	0.3123635417345165	-35.450263462617244	0.07751924870198024
196	332.233519524781	342.0147165172829	0.31730944039877995	0.3110016839415907	-9.781196992501918	0.006307756457189229
197	275.3260204479814	324.2266299296089	0.29887357498799405	0.186950129333487	-48.9006094816275	0.11192344565450704
198	148.9362241778978	170.69768532691853	0.3939293181919488	0.3157191961763199	-21.761461149020732	0.07821012201562894
199	177.14338956347797	217.4001812662593	0.33390378864549913	0.1861997305540523	-40.25679170278133	0.14770405809144682
200	284.8822060702713	282.00026982044176	0.3437386823763996	0.36377978263774724	2.8819362498295504	-0.020041100261347644
201	321.5491489195742	381.31178390879643	0.42213668068388016	0.331633054135612	-59.76263498922225	0.09050362654826816
202	229.36993867565755	229.50037126220045	0.3242548774438832	0.34546244003396875	-0.13043258654289502	-0.02120756259008555
203	163.4974768910216	175.77704138129127	0.3768125313003115	0.3349530474738404	-12.279564490269678	0.04185948382647109
204	169.5314302906632	186.36924668293082	0.2984468055565574	0.24473091951334036	-16.837816392267626	0.05371588604321703
205	186.1655273569936	204.0054116644266	0.37890387142204596	0.3357263391298886	-17.839884307432982	0.04317753229215737
206	218.3697328341306	233.25642184966964	0.3647131388342226	0.32860909683523915	-14.886689015539048	0.03610404199898348
207	291.1050730080308	319.9082659810817	0.36215633916329304	0.30709772855914536	-28.803192973050898	0.055058610604147684
208	344.1714242249474	397.31206246578495	0.3600595622646957	0.2661157777100764	-53.140638240837575	0.09394378455461933
209	228.82211476159813	227.81004544390095	0.3460996660359938	0.36754710874013924	1.0120693176971827	-0.021447442704145447
210	208.9881736007335	235.02519067074775	0.36124165299881034	0.28155750055672135	-26.037017070014258	0.07968415244208898
211	227.4871481710115	243.79046321499905	0.3758370155612043	0.36052620486669296	-16.30331504398754	0.015310810694511345
212	168.03044692744882	177.46894082104777	0.3555527185005419	0.3337752918147497	-9.438493893598945	0.02177742668579219
213	212.63200025164488	241.25167807770814	0.3443433239861403	0.26642027752051245	-28.619677826063253	0.07792304646562787
214	160.76799281706582	189.79670198127783	0.36544704291833935	0.28530401113592135	-29.028709164212017	0.080143031782418
215	260.2380597977976	259.9014787792623	0.35992662110803353	0.37531222584209745	0.3365810185352984	-0.015385604734063918
216	361.6775454839939	382.3045784703712	0.36708467574258985	0.3462057235645426	-20.627032986377287	0.02087895217804725
217	277.27971620817544	278.453187827239	0.39117354083742495	0.40386274117593784	-1.1734716190635481	-0.012689200338512896
218	286.57505943094134	285.36388294273576	0.34881535671497327	0.36390911064338116	1.2111764882055809	-0.015093753928407894
219	340.52315740345034	386.5248595464997	0.3876113368959625	0.31917294118759887	-46.001702143049386	0.06843839570836363
220	325.7628893776911	376.0237142257453	0.3485488050309899	0.26872030536979596	-50.2608248480542	0.07982849966119393
221	207.1202724454146	219.2533007959673	0.3016399316777987	0.2713174681017733	-12.133028350552706	0.03032246357602536
222	205.00523819334904	213.9636239753755	0.34563441876084977	0.3306275630986062	-8.958385782026454	0.015006855662243579
223	132.81542927208974	159.32791962428206	0.363281868464186	0.24156292232349802	-26.512490352192316	0.12171894614068796
224	326.7304663978989	354.2958117761371	0.36515902966015745	0.3291035073444221	-27.56534537823819	0.03605552231573533
225	305.0295616232809	330.73224031425593	0.36509025765751235	0.3306679183199944	-25.702678690975006	0.034422339337517927
226	282.5089026890566	309.67252213761014	0.35926781660545853	0.3048384056315504	-27.16361944855356	0.05442941097390813
227	219.3157718078837	243.75373652654642	0.36178202232606227	0.2936618944881619	-24.437964718662727	0.06812012783790039
228	190.3997268925475	202.39344435275464	0.36923840691108845	0.3406414258652894	-11.993717460207137	0.028596981045799053
229	192.69945872571327	194.40491998631785	0.3556186624625113	0.36673347686461455	-1.7054612606045794	-0.011114814402103268
230	199.42091200981838	216.56259536502714	0.36833879934634517	0.3233007119430933	-17.141683355208755	0.04503808740325188
231	163.16951696887088	173.1771578663296	0.33672906102666283	0.30331748897323435	-10.007640897458714	0.033411572053428484
232	359.8860997260937	376.4116113370959	0.37517892370387784	0.3685571793745529	-16.52551161100223	0.006621744329324941
233	242.69503869980232	272.8807728819347	0.32875073397135907	0.2540993240274042	-30.185734182132393	0.07465140994395486
234	150.13840811420815	165.3246930892211	0.327485074783413	0.2722496925193953	-15.186284975012967	0.055235382264017696
235	320.9499017908555	342.49607647848296	0.3472015265405214	0.3111385687824551	-21.546174687627456	0.03606295775806628
236	236.88132609963242	269.7506146256487	0.3576962119265914	0.27599546742130443	-32.869288526016305	0.08170074450528697
237	244.58386380227367	284.81708364475605	0.4081151353766421	0.32952758459560266	-40.233219842482384	0.07858755078103946
238	238.14844317191233	288.235127225755	0.34447754194868746	0.2122227082379879	-50.086684053842646	0.13225483371069957
239	270.4798916742923	284.15048717785106	0.37281305197495573	0.36663692194202957	-13.670595503558786	0.006176130032926164
240	285.39251871701066	316.8534655027415	0.36838451715763465	0.31052126088992604	-31.46094678573087	0.05786325626770861
241	174.98919136666166	184.67234468239263	0.3554747435223092	0.3281321679753906	-9.683153315730976	0.0273425755469186
242	293.2898370502883	311.0819268561659	0.3645445228078473	0.3560889227946906	-17.792089805877595	0.008455600013156706
243	179.7566969283427	195.3479038834473	0.36318462812670566	0.33076633254440885	-15.591206955104582	0.03241829558229681
244	291.5694764884697	284.72966576899	0.3069517629009507	0.34090186246838455	6.839810719479715	-0.033950099567433834
245	281.6866353130586	312.8514926956674	0.3552701288776641	0.2916744244594282	-31.164857382608773	0.06359570441823592
246	235.83448936960096	280.8634768355821	0.3903735980137367	0.2951815263324269	-45.028987465981146	0.09519207168130983
247	288.8907422228299	331.4800807401525	0.3894434088321651	0.3052304729753858	-42.58933851732263	0.0842129358567793
248	333.3728446083152	357.5297270759265	0.3610725550347443	0.33534149614813863	-24.156882467611297	0.02573105888660565
249	281.7794032968995	332.78132272326513	0.3093026763639194	0.1999665449717458	-51.001919426365646	0.1093361313921736
250	235.5775492784005	243.45799036029956	0.36966132064131	0.36083102839892617	-7.8804410818990505	0.008830292242383853
251	339.87832352341724	384.75887204551395	0.3076723868278912	0.2277060342361783	-44.88054852209672	0.07996635259171292
252	311.2590889076666	340.0994828823752	0.36679996458871383	0.31960114043842464	-28.840393974708604	0.0471988241502892
253	229.2795710497474	264.7426359966819	0.35732850443133785	0.26752217348391355	-35.46306494693448	0.0898063309474243
254	219.07955171417618	244.10147455403182	0.2999599496154233	0.23399998269480898	-25.021922839855648	0.06595996692061434
255	256.6544810770491	279.75033600554946	0.3719572766403566	0.3305178420169509	-23.09585492850033	0.04143943462340571
256	301.1862727063642	320.52188030337896	0.35667228151325825	0.3407463906958366	-19.335607597014757	0.01592589081742163
257	280.3492146116269	304.54124461853996	0.39717344998044923	0.35736197223041444	-24.192030006913058	0.039811477750034796
258	286.5075176288063	310.82889663797863	0.35517782473862686	0.3166543456705205	-24.321379009172347	0.03852347906810638
259	214.01138372377025	263.4473512505936	0.4034820482167911	0.267314345411286	-49.43596752682336	0.1361677028055051
260	222.11750774977114	232.7489555223148	0.36793362399508545	0.3583539319959015	-10.631447772543652	0.009579691999183959
261	206.69924386633681	218.32224043744503	0.36947375766781443	0.35479206464399926	-11.622996571108217	0.014681693023815168
262	178.66354848175845	199.83804809022467	0.3740541658711689	0.3285567949359964	-21.17449960846622	0.04549737093517253
263	367.257454680754	372.4931588630332	0.3462851891583667	0.3564680040850857	-5.235704182279221	-0.01018281492671902
264	262.2283988794611	285.35761561341536	0.37104243288910554	0.3227485265943099	-23.12921673395425	0.04829390629479563
265	252.33479101566672	262.9190235918144	0.32629339475271885	0.31742394190783535	-10.584232576147656	0.008869452844883496
266	274.14998198586727	311.2903295863373	0.38791715397709386	0.31572161770801743	-37.14034760047002	0.07219553626907643
267	218.6266622032268	241.12026952045932	0.36396745948550924	0.30607588342585107	-22.493607317232517	0.05789157605965817
268	317.39292357588306	331.1475853935461	0.3636761518374847	0.353684088813141	-13.75466181766302	0.00999206302434369
269	348.7914960609097	376.3479997838978	0.38098838399048385	0.3632432497954272	-27.55650372298811	0.017745134195056633
270	235.70699414310644	253.61061107211904	0.357342158742942	0.3219036361349784	-17.9036169290126	0.035438522607963596
271	283.4139525502894	355.4129317804305	0.37233120923691554	0.21947607670919925	-71.99897923014106	0.1528551325277163
272	204.83675599592036	236.01652624429562	0.3611649015744448	0.2778034952144267	-31.179770248375263	0.0833614063600181
273	227.76906403702546	261.23330690648163	0.3745455385848866	0.29208535431255855	-33.46424286945617	0.08246018427232804
274	193.1805392299445	220.1408702402606	0.3829340486391078	0.30426529299450483	-26.96033101031611	0.07866875564460296
275	239.08510199565768	270.3100917526723	0.3698736591665492	0.2912614445819045	-31.22498975701461	0.07861221458464468
276	279.19760622980294	280.6471062867878	0.3585331435245699	0.3954309924273016	-1.4495000569848457	-0.036897848902731734
277	300.22784194458535	324.572453075264	0.3768411304926925	0.3356713458580857	-24.34461113067863	0.0411697846346068
278	216.03185119706586	250.211683090445	0.361805779548304	0.26886701152228354	-34.179831893379145	0.09293876802602047
279	226.01400678263252	244.7004988257474	0.3344139664970578	0.29682054695990057	-18.686492043114868	0.037593419537157224
280	229.91120439515203	275.9126631568779	0.372483114932164	0.2459920346680045	-46.00145876172587	0.1264910802641595
281	339.26202618496586	382.1020213008726	0.339819246033462	0.27800843255432894	-42.83999511590673	0.06181081347913303
282	202.78962517688393	221.31292220562298	0.3818059548329573	0.3366736746966168	-18.52329702873905	0.04513228013634052
283	290.97966435756024	266.6297565185723	0.3164231312718731	0.38681680988661166	24.349907838987917	-0.07039367861473855
284	224.94520864615674	262.4266184237939	0.3876115136901296	0.3166130025044354	-37.48140977763717	0.07099851118569417
285	226.09653887134905	233.21478021765148	0.37179308386012955	0.3698089517892254	-7.118241346302426	0.0019841320709041432
286	303.210152249668	311.5074362822298	0.3587185029843712	0.36010790334108245	-8.297284032561777	-0.0013894003567112567
287	214.01547199856222	219.48418828436226	0.3528649332961992	0.3546053921180591	-5.468716285800042	-0.0017404588218598582
288	332.6352115801524	330.9856095476199	0.3234801146603274	0.3398159474902523	1.6496020325324707	-0.0163358328299249
289	274.7640587907097	295.9715074401981	0.3368550076251877	0.3019053786980352	-21.207448649488356	0.03494962892715253
290	331.1469508866467	368.1178698255055	0.37715157431246865	0.3223973160257054	-36.9709189388588	0.054754258286763224
291	177.10347365877865	199.03045248478162	0.3525856174041897	0.2834630320492178	-21.926978826002966	0.0691225853549719
292	315.7721823966923	345.91312742045216	0.36164000707950095	0.3185198229125637	-30.140945023759855	0.04312018416693725
293	255.8693644251121	258.9527017356006	0.3597899578507977	0.3675949458905599	-3.0833373104885027	-0.007804988039762206
294	183.2413016861622	197.1217811302442	0.3313480102187155	0.294841116711456	-13.880479444081999	0.0365068935072595
295	155.62170245650142	169.404213380123	0.3201358350581138	0.2669629729839293	-13.782510923621572	0.053172862074184535
296	367.348904131801	422.7097454386815	0.35638547321843006	0.27461636291707797	-55.3608413068805	0.08176911030135209
297	325.05999416127986	384.088803443124	0.3839111162788278	0.281720006306476	-59.02880928184413	0.10219110997235181
298	253.76769673831285	290.1248690207534	0.35912782697052903	0.2751252368002162	-36.35717228244056	0.08400259017031281
299	167.02397296863694	186.5910035345288	0.331969504118756	0.2648535177506595	-19.567030565891855	0.06711598636809646
300	229.8172333692105	237.40698485003185	0.37313990456666707	0.3654330876225337	-7.589751480821349	0.007706816944133388
301	179.84664384136784	193.14008943420586	0.3762711513713229	0.34144790491611643	-13.293445592838026	0.03482324645520646
302	227.83136219562587	240.15147367184926	0.375795478907034	0.35758944724558234	-12.320111476223389	0.018206031661451683
303	194.21039736634552	200.499314431841	0.3652710586235439	0.36389686633724727	-6.288917065495468	0.0013741922862966494
304	429.38043274386456	445.0868764330999	0.3664717168500533	0.3622247384791055	-15.706443689235357	0.004246978370947785
305	250.1238757905195	272.2661234864974	0.37830916381013824	0.34062070927525445	-22.142247695977915	0.037688454534883786
306	237.579714077218	275.997968373311	0.39395616164789576	0.31716631292308356	-38.41825429609298	0.0767898487248122
307	200.30180230917654	219.7421445173406	0.345535026336961	0.28588257699566505	-19.440342208164054	0.05965244934129593
308	392.1903677902033	442.13107348045367	0.37925882886519985	0.31568312643824187	-49.940705690250354	0.06357570242695798
309	216.44062092237303	237.04779321430527	0.41421462255664687	0.382100514450375	-20.607172291932244	0.032114108106271855
310	187.197811902826	209.2324775315688	0.3376337958782763	0.275860496511965	-22.0346656287428	0.06177329936631132
311	302.24923602562683	334.2312077240872	0.3416024365111566	0.28776573247982534	-31.98197169846037	0.053836704031331284
312	151.94479349237315	174.55347136181373	0.3564995697180735	0.26843410814870294	-22.608677869440584	0.08806546156937056
313	242.7116876443891	291.46538048062627	0.36158404003793576	0.2330350776365341	-48.75369283623718	0.12854896240140165
314	238.85265855907153	267.26716871929125	0.38044334560826554	0.3222953369350156	-28.41451016021972	0.05814800867324993
315	358.6775525206127	346.03572657271576	0.3487731375966451	0.393577164402079	12.641825947896962	-0.04480402680543394
316	273.8330554670677	301.97936696952434	0.3977728936477901	0.34753943490454353	-28.146311502456626	0.050233458743246584
317	281.1971186602943	325.57938660970024	0.39136824269773823	0.3005317529320855	-44.38226794940596	0.09083648976565273
318	167.48254512329515	164.95067138704826	0.35030128331910737	0.3709035095401193	2.5318737362468937	-0.020602226221011932
319	225.2352839973796	246.64545810258423	0.352704216019027	0.298559066410941	-21.410174105204618	0.05414514960808603
320	337.00041209653745	373.4606829596417	0.35441711975567863	0.29239382632170396	-36.460270863104256	0.06202329343397467
321	185.0210010674973	210.74739019087139	0.37423295227769526	0.29756359034119073	-25.726389123374076	0.07666936193650453
322	197.2371254867011	223.04434695579138	0.36503108233750226	0.30708187256368635	-25.80722146909028	0.0579492097738159
323	191.9235315153488	203.28967342674898	0.23842650951637265	0.2133323761060784	-11.366141911400177	0.02509413341029426
324	246.75866331812452	271.5646265837856	0.37178357091337644	0.3213327331476907	-24.805963265661063	0.05045083776568576
325	226.485658953546	243.31209692171464	0.29918408558917886	0.270265354650258	-16.826437968168648	0.028918730938920834
326	213.60478052250053	215.12402183301043	0.3660064392742392	0.37822699484333755	-1.5192413105098979	-0.012220555569098346
327	253.88118268198778	306.76764917653344	0.3607857481634754	0.22536524648748993	-52.88646649454566	0.1354205016759855
328	256.1356158928219	308.8443622531506	0.35311635189923	0.23388820302053587	-52.708746360328746	0.11922814887869415
329	280.6688799176069	313.5662588395192	0.3850709444468611	0.3496228918696704	-32.89737892191232	0.03544805257719069
330	305.12666779124146	343.14528979003836	0.3519404894130893	0.2813940897013537	-38.0186219987969	0.0705463997117356
331	246.23910897785652	285.1577677947806	0.3458502197235299	0.2576006811563491	-38.91865881692411	0.08824953856718082
332	227.89466985189517	243.28072645125175	0.3867738579528452	0.36470702254905774	-15.386056599356579	0.022066835403787455
333	266.42800118964465	312.3293472162014	0.3622092084122609	0.26745901787422144	-45.90134602655678	0.09475019053803946
334	351.903623821927	390.79622703735083	0.3302826677388626	0.2602639315151544	-38.89260321542383	0.07001873622370819
335	288.7444363658225	329.38901860099384	0.38728856530407235	0.3056355281643883	-40.644582235171356	0.08165303713968403
336	276.6237741815587	339.50573108777564	0.35994009155377976	0.2321469540675777	-62.88195690621694	0.12779313748620205
337	198.99198588542595	233.08590459061662	0.3804041347909368	0.2772479522327685	-34.093918705190674	0.10315618255816833
338	351.129829782171	392.0372562095323	0.36872220249267695	0.30643717946142596	-40.907426427361315	0.062285023031251
339	351.0554519590378	407.8931101975771	0.35300602870860576	0.2584904680367258	-56.83765823853929	0.09451556067187994
340	335.67313003472054	374.14675090610854	0.3877354048459487	0.33091364378248495	-38.47362087138799	0.05682176106346376
341	257.7787840581606	288.99105944647897	0.3716127096451638	0.30024618009740534	-31.212275388318346	0.07136652954775846
342	166.4545870417686	195.29338758230085	0.35943367585505204	0.2660287036234889	-28.838800540532247	0.09340497223156313
343	343.78395646159663	384.783235939956	0.31895783533926375	0.25868546644948204	-40.99927947835937	0.06027236888978171
344	185.3321125680515	194.83744173033767	0.3781752807263623	0.35865830570828805	-9.50532916228616	0.019516975018074256
345	291.9308878761932	324.65362895324176	0.3486009530641675	0.2852157717958925	-32.72274107704857	0.06338518126827497
346	244.51576463271394	276.53213298770333	0.3815292467039867	0.3107620278435667	-32.016368354989396	0.07076721886041998
347	216.91022018014866	220.0302805685235	0.3297525060754042	0.3310542135632466	-3.1200603883748386	-0.0013017074878424184
348	260.3487683165986	280.42744045600887	0.3527949359832289	0.3311399354062274	-20.078672139410287	0.021655000577001537
349	236.92704483575912	238.75309359065665	0.3737732099725871	0.39436944839210974	-1.8260487548975277	-0.020596238419522628
350	290.8582299114528	318.99711291354413	0.3705986040365842	0.32043326711598025	-28.138883002091347	0.05016533692060393
351	275.8125955412114	353.3012823662766	0.4126324237958388	0.2608609532715605	-77.4886868250652	0.1517714705242783
352	291.3502288401429	326.0286949930382	0.3220733794578635	0.2594937680482639	-34.67846615289528	0.06257961140959961
353	284.8219389852402	309.9871374674025	0.3614032734858915	0.3315842385218814	-25.165198482162282	0.029819034964010116
354	359.1957079428121	358.3008554777857	0.31913610110668633	0.3378014934225423	0.8948524650263607	-0.018665392315855955
355	286.3678636099336	313.70988233283913	0.3906987343122524	0.3516454222532023	-27.34201872290555	0.039053312059050105
356	231.44857075709893	248.9233238514662	0.3609535856309086	0.33069097761471283	-17.47475309436726	0.03026260801619579
357	297.4588100133615	340.2506964529281	0.3745613067600907	0.3006663204982743	-42.79188643956661	0.0738949862618164
358	283.69367129096725	327.42686298782667	0.359812493776241	0.26842903738147217	-43.73319169685942	0.09138345639476886
359	202.35963248882086	224.3767419892533	0.3073468400417158	0.24337712552270116	-22.01710950043244	0.06396971451901465
360	188.17037497954274	219.4263520685775	0.380159078721439	0.283535112817367	-31.255977089034758	0.09662396590407202
361	237.97882069272956	259.85958948920603	0.36434801688428176	0.3225883120726413	-21.880768796476474	0.04175970481164043
362	158.30254179453544	179.69000385070473	0.3504738934594532	0.2704183539418853	-21.387462056169284	0.08005553951756789
363	187.93134579900064	208.52575497137974	0.33192333663952045	0.26716178513454614	-20.594409172379102	0.06476155150497431
364	271.37416845680355	272.59790330563493	0.372873252385277	0.3927585887492006	-1.2237348488313842	-0.01988533636392359
365	273.9565602459378	305.51285781951907	0.37716130253209823	0.31282927357880347	-31.556297573581276	0.06433202895329476
366	307.5887263732505	328.4965971181016	0.3616853734439132	0.3306576963489863	-20.907870744851095	0.03102767709492693
367	298.3815791449164	358.89300205437934	0.3780943629317307	0.2730331827515806	-60.511422909462965	0.1050611801801501
368	383.20852939904415	402.57945224975606	0.3195048368952198	0.31177223158753725	-19.370922850711906	0.00773260530768255
369	149.48692101288913	171.61421090540009	0.35767421927695064	0.27599034721769355	-22.12728989251096	0.08168387205925709
370	194.77236653123848	218.56054488694	0.35380184838092016	0.29599526401127224	-23.78817835570152	0.05780658436964792
371	197.74878091570312	219.77476587634288	0.3644400869383448	0.302121538282548	-22.02598496063976	0.06231854865579678
372	219.7270681046315	242.41250603288046	0.3372031279926477	0.28712676591007197	-22.685437928248945	0.05007636208257571
373	202.240686600655	236.9677400863658	0.3673053739181155	0.2632905129571828	-34.7270534857108	0.10401486096093271
374	293.7488335919824	330.84964768791224	0.3339545603669285	0.2563627549994982	-37.10081409592982	0.07759180536743032
375	211.77915671184988	229.82759092965267	0.329706662990882	0.27834477550491193	-18.048434217802793	0.05136188748597009
376	296.34329155842283	336.26786727173896	0.37443850955015234	0.3102903869109798	-39.92457571331613	0.06414812263917252
377	182.5020713273862	202.27306238951394	0.36397745684054644	0.31111552821181143	-19.770991062127734	0.05286192862873501
378	291.653191358055	295.56875895434376	0.31638456136561227	0.317211420583922	-3.9155675962887813	-8.268592183097168E-4
379	320.18843784785327	316.9254162457887	0.3521221423630251	0.3778174602448866	3.263021602064555	-0.025695317881861524
380	153.36447132328576	166.85759883277174	0.30687203174274524	0.25302084167819394	-13.493127509485987	0.0538511900645513
381	182.54817707890302	197.75264166780323	0.380138970252294	0.3454695389275236	-15.204464588900208	0.034669431324770406
382	260.93347404936446	273.1082899224484	0.34613514978357435	0.3210315668585129	-12.174815873083958	0.02510358292506143
383	249.68545200349297	274.14751836721985	0.35975385953495054	0.3186334744981736	-24.462066363726876	0.04112038503677695
384	294.7382364817289	330.87112696133806	0.3408184930191489	0.26669316609930477	-36.13289047960916	0.07412532691984414
385	365.4718735334432	407.99608920287716	0.3655363070029521	0.30215705671891746	-42.52421566943394	0.06337925028403463
386	286.62977263026085	312.8509751466332	0.3541554321561129	0.3145312164472794	-26.22120251637233	0.03962421570883351
387	270.6824816009837	348.3972616339029	0.3623667655548811	0.20614142741867164	-77.71478003291918	0.15622533813620948
388	146.29409842574742	172.05556264759065	0.3534297874064954	0.24860775248269318	-25.761464221843227	0.10482203492380221
389	176.42333617930672	182.14534229281708	0.34021696499340154	0.33087844092296537	-5.722006113510361	0.009338524070436172
390	300.7454651004256	335.08862717776844	0.357248012176055	0.29466973651156886	-34.34316207734287	0.06257827566448615
391	226.38849104702408	231.11047497200005	0.3522892402713574	0.35713613837007513	-4.721983924975973	-0.004846898098717745
392	178.61692458703521	193.06087067489432	0.35156874973012836	0.3083323778972801	-14.443946087859103	0.043236371832848286
393	254.56292844330483	287.15516542421307	0.36790389044841365	0.3010545082528281	-32.59223698090824	0.06684938219558556
394	237.48470940096436	245.58673525526427	0.35842632662664003	0.35021496671343294	-8.10202585429991	0.008211359913207095
395	238.03388303481438	260.5037998831589	0.3445260440250708	0.2891889570298741	-22.469916848344496	0.05533708699519668
396	220.8413409971235	239.76528158186954	0.37287783513181433	0.3511693280475735	-18.92394058474605	0.021708507084240825
397	280.8957020819613	310.7164821449451	0.3676302994539379	0.3112249824284849	-29.820780062983772	0.05640531702545298
398	211.61671456843234	231.34258290738083	0.3531540762119253	0.30782064692119676	-19.725868338948487	0.04533342929072853
399	289.5124544817525	335.49806887138726	0.3445873025148636	0.247007602152593	-45.98561438963475	0.0975797003622706
400	312.1885045120101	354.3284027283731	0.3136820444663989	0.2303601787218222	-42.13989821636295	0.0833218657445767
401	279.355040696325	281.5434149915259	0.3276685470212274	0.33785710039062683	-2.1883742952009015	-0.010188553369399445
402	211.43308484699136	216.84983789851995	0.3510053649381315	0.35368233083479406	-5.4167530515285875	-0.002676965896662553
403	242.51097531397292	267.7460498208748	0.36060544866428274	0.3077625548458158	-25.235074506901896	0.05284289381846696
404	277.0516309056178	331.6476971626686	0.36729615592281234	0.2608728041226194	-54.59606625705078	0.10642335180019297
405	217.37539970031708	240.61659665774067	0.35768198131968776	0.2968253837382831	-23.241196957423597	0.06085659758140466
406	229.54725984707028	256.5666481838088	0.36450827906999783	0.29291853279531443	-27.01938833673853	0.0715897462746834
407	234.58446814622232	253.51885877978793	0.3739699461576357	0.33838849662778436	-18.934390633565613	0.03558144952985132
408	165.4924375464592	180.08871200222126	0.3661416281574393	0.32452704417429085	-14.596274455762057	0.041614583983148434
409	342.53597575975886	410.22520192130526	0.3767580024913354	0.26837042020965834	-67.6892261615464	0.10838758228167705
410	223.92646539661507	261.26677697938146	0.3823389339931317	0.2973329222305222	-37.34031158276639	0.08500601176260947
411	235.99720179347187	276.08137950271714	0.3900781922100132	0.2932190545154558	-40.08417770924527	0.0968591376945574
412	177.27280180601886	192.74459839375766	0.3758254826383437	0.32690075450953504	-15.471796587738794	0.04892472812880866
413	229.05887672503727	246.41341617538603	0.34101610804845617	0.30748308322896895	-17.354539450348767	0.03353302481948722
414	254.12505343496923	293.0153045099783	0.36206570186654585	0.2687259614253877	-38.890251075009076	0.09333974044115817
415	226.18666605375532	237.3468467810959	0.3414835142039042	0.3221260773176236	-11.160180727340588	0.01935743688628061
416	206.3732523187114	238.45701246816253	0.3830655710856754	0.29693684285867133	-32.08376014945114	0.08612872822700407
417	176.1076130372539	185.2187863759821	0.3404692824389961	0.3167258373935131	-9.111173338728179	0.02374344504548298
418	255.13152119639582	303.48358929329333	0.37907345983703267	0.2728261444995717	-48.35206809689751	0.10624731533746096
419	253.55813993499487	257.21536391689585	0.3685844661653898	0.37497772522113837	-3.6572239819009837	-0.006393259055748557
420	280.76844399271477	331.1945744041615	0.3203775320336601	0.22862598625850178	-50.42613041144671	0.09175154577515832
421	241.1239743331772	274.31557329082057	0.3604035789598458	0.28294655956918024	-33.19159895764338	0.07745701939066557
422	346.8876162594102	360.07639348436675	0.32616430987387046	0.3153197201227387	-13.188777224956539	0.010844589751131783
423	305.0409955478963	340.1651099562678	0.3614771147663715	0.297066207734147	-35.124114408371554	0.06441090703222452
424	202.66911031587003	216.9733627313147	0.3549409205676182	0.32038302511548106	-14.304252415444665	0.034557895452137166
425	169.3966861872011	194.0547995073	0.36451837504397466	0.28457001402965937	-24.65811332009889	0.0799483610143153
426	291.2128784001692	315.684891832941	0.374879719324719	0.3336660881122408	-24.472013432771803	0.041213631212478175
427	336.6117704750694	359.3651863885309	0.3558333433694501	0.33690087495227206	-22.75341591346148	0.01893246841717805
428	260.8390988494918	270.533965322376	0.3387864423331958	0.32097393150872605	-9.6948664728842	0.017812510824469774
429	281.06552537042387	295.38438450372337	0.34813426363109035	0.3478641853981828	-14.318859133299497	2.700782329075335E-4
430	243.93756662117232	257.49023752967685	0.35291125172131604	0.3420211938030605	-13.552670908504524	0.010890057918255536
431	281.8069041131778	303.30410380275805	0.3496412443265921	0.3158714097865763	-21.49719968958027	0.03376983454001581
432	192.98906687774644	209.2343321658465	0.3383829474417928	0.28740360634245565	-16.245265288100057	0.05097934109933716
433	225.52440737784403	257.1241435806064	0.36787289676316404	0.2844788091983597	-31.599736202762386	0.08339408756480432
434	297.23295037431063	336.6706827170552	0.3515000637381689	0.27712916502221435	-39.43773234274454	0.07437089871595454
435	248.48306740678922	257.91953966708894	0.3336333141559742	0.345501873149587	-9.436472260299723	-0.011868558993612832
436	259.7149971375599	308.81520741911265	0.3636008861990183	0.2751567373451624	-49.100210281552734	0.08844414885385593
437	303.4993112841683	309.952234956775	0.358218321574407	0.37093582583797396	-6.452923672606687	-0.012717504263566992
438	170.9801583056001	198.8741613460419	0.35898139371053134	0.2702673371044747	-27.89400304044179	0.08871405660605663
439	284.9571548481151	319.5479516391075	0.3601806384929525	0.2954977985198548	-34.590796790992385	0.0646828399730977
440	159.6637848805283	176.3199241718328	0.34257342318788286	0.28388705837283407	-16.6561392913045	0.0586863648150488
441	306.1560878022701	331.2291215917929	0.36217766250084005	0.3173775160621409	-25.073033789522754	0.04480014643869917
442	239.72546443552804	268.49305545339257	0.3609600862855582	0.29732654597558617	-28.767591017864532	0.06363354030997204
443	224.06071266502886	240.2701325483569	0.36509114122219205	0.32924503892641843	-16.209419883328053	0.03584610229577362
444	280.8320470447314	291.2283456482355	0.34554564186319303	0.343677174977267	-10.396298603504135	0.0018684668859260123
445	331.3235370976604	361.54710055425807	0.37034472056342377	0.32410710802358467	-30.223563456597674	0.0462376125398391
446	321.4725500745996	360.85779810172824	0.3378625081681509	0.27691183249647894	-39.385248027128625	0.06095067567167195
447	376.2194168780404	431.08056625367124	0.3559948529259067	0.27078851067998677	-54.861149375630816	0.08520634224591994
448	369.21019700198565	422.74592289095204	0.35757541462720105	0.2728293460303214	-53.5357258889664	0.08474606859687966
449	377.9187183352582	454.1360968901785	0.34949633344237696	0.232630642375453	-76.21737855492034	0.11686569106692396
450	185.30574752633032	196.42838604365966	0.34388581147317465	0.32150902251759966	-11.122638517329335	0.02237678895557499
451	291.38621046033126	324.8624693253924	0.36267946091664416	0.3010715814105618	-33.47625886506114	0.061607879506082375
452	302.99969713300976	312.09151647116033	0.37166922701409333	0.3618077532075064	-9.091819338150572	0.009861473806586918
453	203.3901068165362	209.2116239754075	0.3292439103522885	0.3249961713740416	-5.821517158871302	0.004247738978246929
454	207.8341936791643	208.69263424600155	0.3644689542406344	0.3827038896649076	-0.8584405668372597	-0.01823493542427318
455	232.15652324752605	248.46484363795216	0.34991066873431953	0.3274880242829627	-16.308320390426104	0.022422644451356832
456	186.46967532632127	193.72015000331453	0.3540746599928691	0.33784590869706427	-7.250474676993264	0.01622875129580481
457	327.97266315857024	335.84518136143174	0.32992125699476516	0.3326692909545015	-7.8725182028614995	-0.002748033959736329
458	180.12989153008755	186.25059036518942	0.3238899885250352	0.31927401286926227	-6.1206988351018765	0.00461597565577293
459	225.33730073883936	259.1938063499544	0.3521326178413819	0.26660134377167344	-33.85650561111504	0.08553127406970845
460	165.7606913971453	179.12699176838044	0.37581128327635094	0.3370057590173805	-13.366300371235127	0.038805524258970436
461	273.1900998787702	288.1486769056516	0.3799261990472313	0.3598875855960374	-14.958577026881414	0.0200386134511939
462	255.69547933963065	270.52369857963043	0.35200873117612536	0.3233088424748574	-14.828219239999783	0.02869988870126794
463	191.15487184792457	204.70999374699983	0.34204547857638884	0.3004082529424227	-13.55512189907526	0.04163722563396616
464	162.91531154791141	176.09159867569673	0.376873277499975	0.3378339922550577	-13.176287127785315	0.03903928524491729
465	363.70803503993176	364.10055681663215	0.3702157881987141	0.3944753263961104	-0.39252177670039146	-0.02425953819739629
466	201.89219756059532	219.8003370105032	0.3759932174053151	0.32863250033366315	-17.90813944990788	0.04736071707165196
467	242.2704404217202	267.3952569126452	0.35470965541625327	0.2939330748154168	-25.124816490925014	0.06077658060083646
468	268.974358983737	307.993685099828	0.3467426693795353	0.2606821009107671	-39.01932611609101	0.0860605684687682
469	223.19865008243656	254.91561410354126	0.34880308926577763	0.26592621301060615	-31.7169640211047	0.08287687625517148
470	280.70937441892073	293.6066299359212	0.3498417295679141	0.3310139326868362	-12.897255517000474	0.018827796881077885
471	182.57066819287516	190.58674845154678	0.3461297199984257	0.3340664222858758	-8.016080258671622	0.01206329771254988
472	293.75724899568036	331.4226452490095	0.34348467185492704	0.2679576171894976	-37.66539625332916	0.07552705466542942
473	225.28397349592203	235.24704394361828	0.35709163949016	0.3336916283970832	-9.963070447696253	0.023400011093076767
474	242.14117563859347	256.9459129934954	0.36754426101073495	0.3479463904762855	-14.80473735490196	0.019597870534449446
475	313.4953125498709	338.02587793376927	0.354802140412113	0.31816752320932473	-24.530565383898363	0.03663461720278827
476	341.86747887018726	367.840702449026	0.36215352500122094	0.3260517454558515	-25.97322357883877	0.03610177954536942
477	257.8133340500068	287.9264048039473	0.3748358834702823	0.31598322277228197	-30.11307075394052	0.058852660698000325
478	245.83401874190676	264.0260554470941	0.3200952676631075	0.28568377566957953	-18.19203670518735	0.03441149199352794
479	190.43882803801034	213.24621085501985	0.38718455902187265	0.3229208146514262	-22.80738281700951	0.06426374437044646
480	397.3738629768206	484.60908306714396	0.3547676494744809	0.21560559106683985	-87.23522009032337	0.13916205840764106
481	257.54515238206017	269.5324505237555	0.35718484143098167	0.3455518735444303	-11.987298141695305	0.011632967886551382
482	177.9924347915423	165.96136112176313	0.36420782385096917	0.4264097255892245	12.031073669779175	-0.06220190173825535
483	257.8868107063664	269.96134415748696	0.3118654237105722	0.29337945733036214	-12.074533451120544	0.01848596638021005
484	311.5622347140851	358.5330041977279	0.37619954499174335	0.282541664730225	-46.97076948364281	0.09365788026151833
485	262.57839491132023	296.40751330853203	0.34346645057572706	0.2712786064752031	-33.8291183972118	0.07218784410052398
486	350.6182677198878	405.71551935252523	0.3814452969143951	0.30171365914651777	-55.09725163263744	0.07973163776787734
487	242.87037441237334	264.54745312855607	0.364574909484771	0.31705854134953054	-21.677078716182734	0.04751636813524046
488	282.0922766207391	340.130296966058	0.3505748002023778	0.22993446738821238	-58.0380203453189	0.12064033281416542
489	237.83631838352858	264.4823209015073	0.36602151366242414	0.31027177121131944	-26.64600251797873	0.0557497424511047
490	239.97877128397573	276.21952762985336	0.3559179808641699	0.2692421658189028	-36.24075634587763	0.08667581504526711
491	147.61115187979118	161.49818985306806	0.37007870795165854	0.32303319739349295	-13.887037973276875	0.04704551055816558
492	349.87233219571687	384.9268956542741	0.32284820873172015	0.26868873257024867	-35.054563458557254	0.05415947616147149
493	143.4674680923199	158.2798450753866	0.33777459243134955	0.27589135562046896	-14.812376983066684	0.06188323681088059
494	274.8565843459295	300.8865424461421	0.37246484099213967	0.31654481622721414	-26.029958100212582	0.055920024764925524
495	217.9834804637286	226.37525984517345	0.36919909396264794	0.3597778052120581	-8.391779381444849	0.00942128875058984
496	183.98325811830574	171.92421336377936	0.3748622429954607	0.4294712178494136	12.059044754526383	-0.054608974853952885
497	215.45458518297573	233.3640384778091	0.3238064372292232	0.28443388212217063	-17.909453294833355	0.039372555107052565
498	166.0575244799114	170.49038108699656	0.2778779291197014	0.2764897393766199	-4.432856607085171	0.0013881897430814694
499	182.8429348651835	197.00640425084464	0.3464431142792379	0.3188190742691162	-14.16346938566113	0.027624040010121698
500	211.96281460358384	228.97583637431947	0.32951489604785206	0.2812781964807796	-17.013021770735634	0.04823669956707244
501	175.7488381292415	175.51629550381068	0.35472179476841503	0.3621564476444903	0.23254262543082405	-0.007434652876075254
502	141.48221440296672	149.33629719122473	0.3334948587061588	0.30800668886629423	-7.854082788258012	0.025488169839864572
503	269.69970091092506	320.7543762961901	0.34246362304873734	0.2585818415046632	-51.05467538526506	0.08388178154407416
504	220.44742905408012	264.4967599682717	0.3699204531363963	0.25949117091596374	-44.049330914191586	0.11042928222043258
505	191.74051396504166	206.41651722710532	0.3608975003014545	0.32110552238987194	-14.67600326206366	0.039791977911582566
506	227.09942237405798	269.65502407890256	0.3784074307908892	0.2762406184316953	-42.55560170484458	0.10216681235919389
507	265.8942051047142	286.9147221705726	0.3626060565322401	0.3339419225838843	-21.02051706585837	0.02866413394835582
508	225.2560052581134	248.3547883521024	0.381196498436039	0.3392549466730608	-23.098783093989	0.0419415517629782
509	380.4542974670771	420.6913416563608	0.3745993586698581	0.32304188492353436	-40.23704418928372	0.051557473746323745
510	381.71734034851966	429.72342011939656	0.2792074585299941	0.1997700542870007	-48.00607977087691	0.07943740424299342
511	236.54848823372862	256.5542791326364	0.3592974238253303	0.32362978933357944	-20.005790898907776	0.035667634491750866
512	221.16851477572865	243.85871842098476	0.36841676914972	0.31849459374329564	-22.690203645256105	0.04992217540642435
513	338.40389209538404	377.9250703860975	0.31416247477096965	0.23960077461097168	-39.521178290713465	0.07456170015999797
514	333.78338456011045	405.3566870350646	0.3600437474379489	0.23692533943081867	-71.57330247495418	0.12311840800713025
515	233.31752603398738	251.1713486546852	0.33119934701378345	0.30691684044434764	-17.853822620697827	0.024282506569435813
516	178.25661814204378	184.32345268991202	0.3563473380126053	0.35104703915561203	-6.06683454786824	0.005300298856993291
517	198.8769109633185	210.7231212689386	0.3534807669297248	0.3211796585462525	-11.846210305620104	0.03230110838347228
518	228.5822457284029	250.85793633430526	0.33916301542826827	0.2864830862947207	-22.275690605902355	0.052679929133547576
519	298.0785411322017	333.38009537098714	0.41108811816243357	0.35924750865298777	-35.30155423878546	0.0518406095094458
520	226.42688699866585	255.8640352857851	0.3900951533776264	0.3213727956739975	-29.437148287119243	0.06872235770362889
521	272.8058281047276	306.13253280835283	0.3258053961232696	0.26903793704912954	-33.32670470362524	0.05676745907414005
522	156.80167926303267	172.07185956379627	0.3705319423994762	0.32820087745158083	-15.270180300763599	0.04233106494789535
523	243.4765133935679	278.39697399981617	0.3550890033100614	0.2759394764893209	-34.92046060624827	0.0791495268207405
524	313.1505765931535	365.8091019755744	0.38459206442138627	0.289943717555244	-52.65852538242086	0.09464834686614226
525	252.10144992279646	270.401622288493	0.3568199422658307	0.32658614280450377	-18.30017236569654	0.030233799461326927
526	176.02660993403592	197.0704480556393	0.3648905693576303	0.3052809408531142	-21.043838121603386	0.05960962850451612
527	231.1525954891015	283.72636325091605	0.3600261331133959	0.21800303890556488	-52.573767761814565	0.142023094207831
528	325.46378008706034	360.2631536384315	0.36791074378660915	0.32480128520557366	-34.79937355137116	0.04310945858103549
529	225.48481543040913	250.64596808416246	0.3469788159310156	0.2871732676109372	-25.161152653753334	0.059805548320078394
530	330.12472322747004	350.7849715070092	0.340780259197067	0.3164207246327987	-20.660248279539132	0.024359534564268315
531	174.6325390859624	193.69289663755023	0.3498612320378848	0.2943016448144586	-19.060357551587828	0.05555958722342619
532	242.3843553607104	274.71226868623563	0.3529279679478633	0.2787487611204863	-32.32791332552523	0.074179206827377
533	246.8089022258667	265.7813896529931	0.35711482498395075	0.32083279750155336	-18.972487427126396	0.036282027482397394
534	194.6205405338942	220.90191260819364	0.3697896664187126	0.3000188601823189	-26.28137207429944	0.0697708062363937
535	310.4119387632905	370.91521102292506	0.3968859032447185	0.29691476459177335	-60.50327225963457	0.09997113865294516
536	240.32144159429197	270.4950565232282	0.3789908229729354	0.3315995544532379	-30.173614928936217	0.047391268519697494
537	305.1087473812115	294.7959590029964	0.34325328622072326	0.38402877225181864	10.312788378215089	-0.040775486031095376
538	299.3966451384923	309.8267226005788	0.3221838686534919	0.30726056871672663	-10.430077462086501	0.014923299936765277
539	233.55138320240508	272.6045449763171	0.37868746662178615	0.2886204882848339	-39.053161773911995	0.09006697833695226
540	406.6745058579034	469.1212002672333	0.37592723520984495	0.2910989991158573	-62.44669440932989	0.08482823609398765
541	241.4271375311265	246.27988528971835	0.3244757074305941	0.3392774515974174	-4.852747758591846	-0.014801744166823283
542	206.37395173390325	235.35166942599915	0.34852836649628516	0.26782973846740576	-28.977717692095894	0.0806986280288794
543	343.1158891726395	356.6791697289342	0.3519899719727636	0.33840168220593886	-13.563280556294671	0.013588289766824746
544	155.41244408093866	158.42346723395173	0.3463792639482213	0.3514469740953376	-3.0110231530130704	-0.005067710147116267
545	402.81928150020934	456.86984785109655	0.3544373296353718	0.2810207264506515	-54.05056635088721	0.07341660318472026
546	175.49790721417008	195.749007666405	0.36198246815685536	0.2993174879843781	-20.25110045223491	0.06266498017247724
547	217.8872029023375	253.85330758796272	0.37064567429342654	0.2864126218094268	-35.966104685625226	0.08423305248399976
548	236.31425762936112	257.5956098467368	0.37268537320422734	0.32464289483562386	-21.281352217375684	0.04804247836860348
549	249.89103657574194	265.7478586066163	0.35205160473265795	0.3206109172085288	-15.856822030874383	0.03144068752412915
550	212.64735817968838	238.0851624724849	0.3478138083733895	0.27435148787492086	-25.437804292796528	0.07346232049846863
551	388.41864803523356	409.6796901676008	0.36654116022451305	0.3486579702498964	-21.261042132367265	0.01788318997461663
552	312.1193750376008	354.2524152310463	0.33706650047012615	0.2538987891028811	-42.13304019344554	0.08316771136724505
553	133.80781993136907	148.67210040208528	0.36448174698012525	0.298389334593562	-14.86428047071621	0.06609241238656327
554	280.88401908912635	307.0224830875089	0.37623076573920256	0.3282908568930603	-26.13846399838252	0.04793990884614224
555	307.63013899502334	321.5177354682127	0.2934132429449042	0.28231464844796916	-13.887596473189376	0.01109859449693501
556	241.5638673487908	273.7925703417033	0.3558510541897068	0.2736081628637278	-32.2287029929125	0.082242891325979
557	245.0465921339822	309.781635111007	0.3728196532166969	0.21549156945161962	-64.73504297702482	0.1573280837650773
558	159.87338729496554	177.1804856153157	0.3630501426510581	0.30308315096866945	-17.30709832035015	0.05996699168238867
559	154.66578548504702	178.86363920700384	0.3410929522749152	0.23967908466395704	-24.197853721956818	0.10141386761095816
560	219.1575165178164	251.5303820557928	0.3700459625315245	0.287997765209025	-32.37286553797642	0.08204819732249952
561	294.48448204955247	331.9937574172782	0.3457969967459226	0.2635889933685281	-37.50927536772571	0.08220800337739453
562	232.05557288379032	264.450392855736	0.3806481179176727	0.30859447814664837	-32.39481997194571	0.07205363977102436
563	282.1228561316146	301.0022630880146	0.3730461437852177	0.3450697146581717	-18.879406956400032	0.02797642912704601
564	151.16413382735283	167.4787655102776	0.3408087255769633	0.27678520162797704	-16.314631682924784	0.06402352394898625
565	257.42638140811687	279.6366152573263	0.32933617359634454	0.2801870394626412	-22.21023384920943	0.049149134133703365
566	184.27379099648635	199.76327677800933	0.3778560623486802	0.3472677899086917	-15.489485781522973	0.030588272439988462
567	183.67923571092615	190.924727718605	0.3639550848169223	0.3545738224788414	-7.245492007678848	0.009381262338080898
568	198.99866155015891	233.7926298121609	0.34227759615539993	0.23447939071513382	-34.79396826200198	0.10779820544026611
569	198.298655768645	232.85955264846342	0.38180363798925465	0.2857141464782632	-34.560896879818415	0.09608949151099144
570	256.568525136807	262.2155856927899	0.37987376307102616	0.38462062350225074	-5.6470605559828755	-0.0047468604312245755
571	214.3002448881142	232.01191377563043	0.3762305497330239	0.34387591725973066	-17.711668887516225	0.03235463247329323
572	312.0235514219781	348.96304676937984	0.35468875916987463	0.2858831655371983	-36.93949534740176	0.06880559363267635
573	232.9506125276356	253.76687157610527	0.34139006500812746	0.2975975977056534	-20.816259048469675	0.04379246730247405
574	203.77441095417558	231.80943789437268	0.3412311583003919	0.2674250017228886	-28.0350269401971	0.07380615657750333
575	257.25754573136555	278.5183029096437	0.35960494882153604	0.3167068877706088	-21.26075717827814	0.04289806105092725
576	295.63689411884604	329.98599858650556	0.3440310460969742	0.27650504715838203	-34.349104467659515	0.06752599893859218
577	230.15240328988082	232.93417385274623	0.36085169636599834	0.3691995028412284	-2.781770562865404	-0.008347806475230035
578	223.19432645483673	243.14517302932376	0.36782797863410877	0.31636033698339316	-19.95084657448703	0.0514676416507156
579	363.7256811611489	346.97870478048856	0.3544523351063378	0.4105558067045697	16.74697638066033	-0.056103471598231924
580	324.7247564190415	362.5714739337075	0.3500350698043042	0.28923021316107217	-37.84671751466601	0.06080485664323204
581	291.13099079021447	291.3841617112948	0.3323582218501587	0.3421411960639117	-0.2531709210803115	-0.009782974213753015
582	187.33011315445788	202.3103102915935	0.3636043214171215	0.32864577868170164	-14.980197137135633	0.03495854273541987
583	248.58791201239092	251.87019666034098	0.3176604060217564	0.3207291647560205	-3.282284647950064	-0.0030687587342640987
584	313.2240263298216	334.35462315678626	0.378744537718818	0.34635502620924113	-21.130596826964677	0.03238951150957686
585	201.3893331071717	210.45208758528736	0.35502510534108117	0.3550451193716502	-9.062754478115664	-2.0014030569004415E-5
586	299.1307570289259	329.5472756940932	0.3559503480267178	0.29712930019272066	-30.416518665167246	0.058821047833997164
587	208.88958004173003	240.69732039628477	0.3491046600905647	0.25500181703649094	-31.80774035455474	0.09410284305407374
588	188.12693532248696	202.25429114551815	0.35493016734901334	0.31730212158172993	-14.127355823031195	0.0376280457672834
589	348.02119597183355	372.37955770404704	0.35244929611493664	0.3171304452198732	-24.358361732213496	0.035318850895063425
590	277.0165165362609	321.8507869134312	0.35218020489352875	0.2611284132380828	-44.8342703771703	0.09105179165544597
591	152.7282926481226	161.04056242402348	0.387108806318499	0.3617625306549852	-8.312269775900887	0.025346275663513773
592	239.40357026426761	266.4563459548401	0.38548455647749225	0.3353851717007424	-27.052775690572503	0.050099384776749856
593	266.74311377007643	309.95062522734236	0.4019084960405484	0.31762808918506363	-43.20751145726592	0.08428040685548477
594	167.50721300118715	203.9704022078874	0.3086028626172348	0.16585339970039972	-36.463189206700235	0.14274946291683507
595	241.64655304344024	283.70445553948764	0.38739992149235347	0.2897923015236394	-42.057902496047404	0.09760761996871409
596	181.05417051843548	193.96883021842174	0.3451003292191449	0.3104330609179476	-12.91465969998626	0.03466726830119732
597	268.8811547920203	283.9211977096634	0.3175228950112736	0.2895954067813819	-15.040042917643063	0.027927488229891717
598	207.8983399161473	223.31023013024858	0.36260137372230317	0.32799662062106216	-15.411890214101277	0.034604753101241004
599	344.46819927100614	370.08316154577955	0.35385495253530813	0.31308976109108116	-25.614962274773404	0.04076519144422697
600	261.9113674248972	278.45903011398264	0.32586402331494746	0.2966530283963509	-16.547662689085428	0.029210994918596578
601	282.6797366916696	323.8737631893698	0.36671658059975554	0.2918120672694103	-41.194026497700236	0.07490451333034526
602	179.20141122358547	187.99510100374334	0.33927658189930743	0.3176326197494826	-8.793689780157877	0.021643962149824836
603	231.39439422544945	256.5189401140198	0.36223144074420455	0.29829789514808985	-25.124545888570367	0.0639335455961147
604	406.60878645914875	478.13510776407634	0.38823284841176464	0.30617433700739977	-71.52632130492759	0.08205851140436488
605	239.43807168997716	262.74348761660366	0.3494353233336033	0.29765227935874056	-23.305415926626495	0.05178304397486272
606	246.0058163459186	286.9927108119654	0.35666342228544295	0.2521258793247757	-40.986894466046834	0.10453754296066725
607	262.30309243443355	299.608951493514	0.33785147990797615	0.25062258337796534	-37.30585905908043	0.08722889653001081
608	219.15774248149802	238.5952424008754	0.3774604563537908	0.3358981297384715	-19.437499919377387	0.04156232661531928
609	205.40548442631354	221.7202263639079	0.3816196112364112	0.3480230255110527	-16.314741937594363	0.03359658572535851
610	358.185548518703	377.7008113127093	0.38105809285981185	0.37096336940496594	-19.515262794006276	0.01009472345484591
611	232.75872828782045	233.04566347196322	0.3194278810889247	0.3476522570852518	-0.2869351841427772	-0.0282243759963271
612	294.7291500113902	312.49684274944104	0.348131893516048	0.3200535031349391	-17.76769273805087	0.02807839038110893
613	223.1600609079938	250.57745749577327	0.3445982717006201	0.27763266855224944	-27.41739658777948	0.06696560314837063
614	286.6243151210667	284.92216491805556	0.3639538691583263	0.407052189292926	1.702150203011115	-0.043098320134599744
615	241.84433571262278	265.6487314868037	0.3881264529156949	0.3487248885621878	-23.804395774180904	0.03940156435350711
616	322.61333033045935	356.1806272387037	0.3432753311541271	0.28687261202696535	-33.56729690824437	0.05640271912716177
617	360.5594746883113	386.83726270581485	0.31108018607273275	0.2748239360295946	-26.277788017503553	0.03625625004313815
618	162.40221924260976	181.61759577581074	0.3767373869471357	0.30603628509932856	-19.21537653320098	0.07070110184780715
619	282.728728714586	295.4739535605742	0.33736820319657995	0.31991820079036104	-12.745224845988218	0.017450002406218912
620	227.81390935994634	259.77437410350825	0.35433674088485234	0.27306725699539114	-31.960464743561914	0.0812694838894612
621	298.50188038958896	299.6955731557073	0.3571701707439672	0.37103612826492727	-1.1936927661183176	-0.013865957520960093
622	269.63167279581086	287.7016064712327	0.3455819002547421	0.3062039050121294	-18.06993367542185	0.03937799524261271
623	252.48103450094143	267.6008819645169	0.35766747366824836	0.3279819937653165	-15.11984746357544	0.029685479902931855
624	332.61445049480494	369.4532651444154	0.3440852746961463	0.29681977573978024	-36.83881464961047	0.04726549895636606
625	299.89180039498166	330.9653949567761	0.36309300629859165	0.3061765155062226	-31.073594561794437	0.056916490792369046
626	185.5798323372841	201.58848146969078	0.368941824889996	0.33645476912335825	-16.008649132406674	0.03248705576663774
627	275.8152669845736	309.07939339599193	0.3450166909958947	0.2841995385555099	-33.26412641141832	0.060817152440384825
628	390.37382099140206	387.4056212010792	0.3223252427482548	0.3483064514793247	2.968199790322842	-0.025981208731069905
629	251.28724893796075	239.62296878941115	0.3316489046302645	0.37919499950025715	11.664280148549608	-0.04754609486999267
630	153.53916085737384	166.58204419358484	0.32941571232929256	0.2830280647043707	-13.042883336210991	0.04638764762492187
631	195.26796312180977	212.0414027055587	0.3393925246550909	0.28880400520896743	-16.77343958374894	0.05058851944612347
632	422.7338482523737	482.1877336198598	0.35719842463129337	0.2825277579917018	-59.453885367486066	0.07467066663959154
633	286.3116222589454	310.31378099181654	0.3571962638763805	0.3164091865237632	-24.002158732871123	0.040787077352617274
634	240.0161025015093	269.2365807522815	0.3674133694772169	0.2911579701346708	-29.220478250772203	0.0762553993425461
635	293.1335595536591	336.9549347146142	0.38875107348375004	0.3020453696555286	-43.821375160955085	0.08670570382822146
636	280.3937154901121	295.05670936020636	0.39211256955750895	0.38360780933712063	-14.662993870094283	0.008504760220388319
637	166.64627818389198	204.4405445561075	0.3783391476886848	0.24691960898087395	-37.79426637221553	0.13141953870781087
638	215.74983169495943	259.056061330341	0.3219845892194006	0.20265558545767262	-43.306229635381555	0.11932900376172798
639	232.89824880406013	245.9146897092377	0.3283366024922694	0.3009549842943776	-13.016440905177575	0.02738161819789181
640	213.5588731164665	235.22427756713694	0.3683677987477641	0.32283050961367515	-21.66540445067045	0.04553728913408894
641	117.55528012189441	132.1669332246198	0.3484296449251733	0.27084878160683007	-14.611653102725398	0.07758086331834324
642	215.99369289141416	226.61254731556795	0.34705144306221836	0.32823586803007754	-10.618854424153795	0.01881557503214082
643	248.6716878579864	276.4813391635164	0.37932394780158024	0.32293160460598785	-27.809651305529997	0.05639234319559239
644	251.32470550700776	301.8053032917009	0.37746020731784097	0.2557076914394194	-50.480597784693146	0.12175251587842156
645	194.81609465103162	216.5035693112515	0.32531314357241486	0.26741977117014754	-21.68747466021989	0.05789337240226733
646	210.7653831553185	248.73229298971853	0.3600771498519138	0.2583782664323497	-37.96690983440004	0.10169888341956412
647	242.48657523549184	262.02419775632416	0.35903067378314807	0.32422616993080056	-19.537622520832315	0.03480450385234751
648	253.63740130949392	258.2612702622924	0.36489942048385865	0.37143745359275554	-4.62386895279846	-0.00653803310889689
649	265.8573864769526	292.4823851724487	0.3558450314320748	0.3047826053004104	-26.62499869549606	0.051062426131664396
650	304.08849782232784	327.67536182622706	0.3867264797824248	0.353620788094737	-23.586864003899223	0.03310569168768779
651	224.7722846062463	243.67805134104637	0.3164658460303485	0.2687674507759333	-18.905766734800068	0.047698395254415216
652	271.84744330103564	291.68925816026785	0.374205877533306	0.33832875877435264	-19.841814859232215	0.03587711875895333
653	287.64129789140884	297.2386730150963	0.3250834396723731	0.315583743133397	-9.59737512368747	0.009499696538976088
654	260.5258112465783	289.53847679899974	0.3138171005769825	0.25179262340803865	-29.012665552421424	0.062024477168943826
655	328.1798507216414	333.8237564180714	0.3434665120795402	0.3491192949090322	-5.643905696430011	-0.005652782829491998
656	340.8409557028007	402.71344437908124	0.3232105959258239	0.20721007663053445	-61.87248867628051	0.11600051929528946
657	187.95179088626583	213.43315665653574	0.339786731341592	0.2520197707525767	-25.481365770269917	0.08776696058901529
658	282.38322862931614	311.00918391295556	0.3613687086049581	0.3204411076027464	-28.625955283639428	0.04092760100221171
659	317.12499762497464	337.9626479622951	0.37008257660721067	0.35124441462809114	-20.83765033732044	0.018838161979119528
660	327.88352209417786	362.08401917414005	0.37567548434519094	0.3200637570745696	-34.20049707996219	0.05561172727062136
661	196.03621743302023	200.686118203485	0.3535926214528724	0.3556221561883453	-4.649900770464768	-0.0020295347354729043
662	263.07745038072056	287.94055643075484	0.3566455652834814	0.3049591083431864	-24.863106050034276	0.051686456940295
663	226.62996310206458	249.52806950877695	0.33912416727827427	0.2894067669223987	-22.898106406712373	0.049717400355875574
664	280.397309144329	294.1057195432833	0.3512336710859084	0.33058626063060975	-13.708410398954356	0.020647410455298665
665	255.58053996451338	264.8017416460444	0.3707940080691844	0.36580449655789293	-9.221201681531	0.004989511511291456
666	136.10317920422915	151.696544198172	0.3564152899553994	0.2975718066619268	-15.593364993942856	0.05884348329347261
667	305.39468421391814	287.5521596887109	0.33989667798393125	0.38746024368070014	17.84252452520724	-0.047563565696768895
668	270.0164037254522	281.5283000348016	0.3443072647839901	0.336589147258067	-11.511896309349368	0.007718117525923107
669	203.92416672660522	246.4734049597236	0.3620514450449525	0.24147292684559768	-42.54923823311839	0.12057851819935483
670	196.42088717057783	222.12131272308787	0.3175104646383671	0.2444837269793977	-25.70042555251004	0.07302673765896939
671	259.368059570988	296.6321823402251	0.34414531769887496	0.26017182376313375	-37.264122769237076	0.08397349393574122
672	257.1810453425808	277.1404803865744	0.364856875880301	0.32728368844930467	-19.959435043993608	0.03757318743099636
673	250.4316786505826	260.21064790927716	0.34637673646539413	0.3327720652140774	-9.77896925869456	0.013604671251316758
674	262.73406584933923	288.0976414737857	0.318846004379782	0.2775789303208908	-25.36357562444647	0.041267074058891184
675	148.2450664234818	149.7018168155709	0.34860133692886597	0.35714758293206267	-1.4567503920891056	-0.0085462460031967
676	252.62981775391464	272.6255532994117	0.3377132751500802	0.3081473478210104	-19.99573554549707	0.02956592732906982
677	270.4119668916651	281.7696687314436	0.3448641004470566	0.3313947976575984	-11.357701839778485	0.013469302789458237
678	286.80066497206417	323.3387254958026	0.35350743950553076	0.2821543542634636	-36.53806052373841	0.07135308524206718
679	309.08124109115187	333.9257329418975	0.3614489324243878	0.3301263704641882	-24.844491850745612	0.03132256196019961
680	353.4247729790166	368.3077252944503	0.39098878364578804	0.38579582431090326	-14.88295231543367	0.0051929593348847836
681	267.45279130822365	303.7065553149596	0.37218962727142463	0.31758837425724895	-36.253764006735935	0.05460125301417568
682	253.96295060881607	291.87061957955973	0.35402159151800666	0.2676723527579235	-37.90766897074366	0.08634923876008316
683	237.0993119989579	250.1316247551292	0.36197400370182803	0.33843942308489855	-13.032312756171308	0.02353458061692948
684	188.13843999202658	201.34197260692494	0.37420534122706584	0.34898455811309237	-13.203532614898364	0.025220783113973466
685	209.5464111614858	216.67128953794955	0.36752363788564574	0.3725688905455242	-7.124878376463755	-0.005045252659878485
686	201.2675255074051	225.14420150671484	0.39417281853218356	0.3422938981415368	-23.876675999309725	0.05187892039064673
687	225.29891578498396	235.9714343110493	0.3397111661855643	0.3229915744596588	-10.672518526065346	0.01671959172590548
688	215.44250741577417	252.21096723431745	0.3900316571949325	0.3052706663732669	-36.76845981854328	0.0847609908216656
689	206.9577730793401	203.79368326447735	0.372203352004974	0.4164577577790929	3.1640898148627343	-0.04425440577411888
690	255.81136912176436	264.38896571406724	0.36979729389328425	0.36181186828313094	-8.577596592302882	0.007985425610153307
691	238.43686234543594	269.44637323763925	0.36596446379609315	0.2900026276866969	-31.00951089220331	0.07596183610939627
692	293.3601719563674	331.1091745482357	0.32665490714670553	0.25242218088948715	-37.749002591868305	0.07423272625721838
693	248.74750718714665	296.0780721901565	0.38258674622206423	0.2809149475516347	-47.33056500300984	0.10167179867042953
694	308.37116483301946	324.3309655301307	0.34445668527786116	0.3254809586093525	-15.959800697111234	0.018975726668508663
695	221.92503178690998	244.74817539095216	0.36933442307626385	0.3299911237006373	-22.823143604042173	0.03934329937562653
696	201.81430189809095	235.849687313125	0.3553047233670527	0.2455231896781866	-34.03538541503406	0.10978153368886612
697	313.3307213700657	317.4389731058007	0.36853069491723023	0.37678202352476103	-4.108251735734996	-0.008251328607530806
698	170.98105154392033	198.03588187730725	0.39221370045233106	0.30769646041855575	-27.054830333386917	0.08451724003377531
699	330.3737612760786	370.55504347739003	0.33594272670542324	0.271402115089696	-40.18128220131143	0.06454061161572722
700	330.98642086660027	374.91729468447375	0.35156100210162733	0.28192182500866025	-43.930873817873476	0.06963917709296708
701	233.2056249054999	269.9029178590258	0.36753139011383384	0.28420622002685664	-36.69729295352593	0.08332517008697721
702	219.28314949198412	238.7087808608364	0.3584360293414476	0.3120484712020426	-19.425631368852294	0.04638755813940498
703	298.6225917194962	338.71648688506804	0.3660827649012036	0.2952156947435161	-40.09389516557184	0.0708670701576875
704	236.35748136351157	224.6273023947428	0.37016235750811166	0.4236553030504516	11.730178968768769	-0.053492945542339965
705	164.87815913236216	168.03459027103966	0.37837942353220083	0.3892165272087642	-3.1564311386775046	-0.010837103676563375
706	217.5640717459887	229.72958963226114	0.33809816482291444	0.31157692749852234	-12.165517886272426	0.0265212373243921
707	190.2308866601861	200.6743323795485	0.37850811481287255	0.3547288074631989	-10.443445719362416	0.02377930734967365
708	252.5847062260315	246.6797575945327	0.3512193998722577	0.3862564723233083	5.904948631498797	-0.03503707245105059
709	257.53385526181125	281.3752321370622	0.3661791048798663	0.3197669773327693	-23.841376875250944	0.046412127547097004
710	326.826978192193	377.66426652168064	0.37330709216489993	0.28110137869228996	-50.83728832948765	0.09220571347260997
711	249.81405348682463	273.40203546055784	0.3499931958506432	0.29366699278423863	-23.587981973733207	0.05632620306640457
712	183.04292285680623	191.9555251460337	0.3608938466572511	0.34966096820962217	-8.912602289227465	0.011232878447628936
713	282.4384309632121	309.3785798679843	0.352592869824536	0.30057371790419335	-26.940148904772173	0.05201915192034268
714	335.89611756795466	350.60361354743424	0.37850212293864605	0.37603881413509377	-14.707495979479575	0.0024633088035522777
715	192.27912021461867	210.7668291203167	0.38459377142178974	0.3382102296302832	-18.487708905698014	0.046383541791506555
716	211.57977152359294	233.43835326565227	0.28486389262520745	0.21952896827321042	-21.85858174205933	0.06533492435199703
717	270.1183295888691	300.09825324281127	0.3566805249790186	0.2942627312105593	-29.979923653942194	0.062417793768459295
718	310.91303263321896	344.72738371075343	0.35340725915431825	0.28948910239224884	-33.81435107753447	0.06391815676206941
719	193.6742014286575	209.73512653148987	0.33923115797366254	0.3022701186583903	-16.060925102832357	0.036961039315272226
720	248.6080516595641	297.8431434116434	0.3451140761189744	0.22280627061633762	-49.235091752079285	0.12230780550263676
721	243.6113088088093	270.6528958093222	0.3380411116208791	0.2793726346081364	-27.04158700051292	0.05866847701274269
722	207.7410310919524	223.76153378442498	0.3318045026827951	0.2878465609143731	-16.020502692472576	0.04395794176842199
723	261.2022873235518	299.51243389987565	0.35504967889853417	0.2729007226209797	-38.31014657632386	0.08214895627755447
724	199.00894590197925	206.14302167933096	0.36659013753752046	0.3516935348764517	-7.134075777351711	0.014896602661068736
725	240.67833531886177	275.84162898639977	0.34990304357347657	0.27283761759913416	-35.163293667538	0.0770654259743424
726	229.0395233937599	238.1688957883011	0.32936658162618354	0.3173196620690123	-9.129372394541207	0.012046919557171243
727	218.50287528502935	244.8009453844524	0.3488992062383038	0.28052695332159716	-26.298070099423057	0.06837225291670662
728	196.44376087221931	217.0029532747956	0.36334360831662393	0.30215567590535125	-20.559192402576286	0.06118793241127268
729	164.08274192951728	193.6560504701911	0.3539509585747964	0.25249504133303396	-29.57330854067382	0.10145591724176245
730	378.43544873359144	417.79875527584306	0.3503264353297757	0.2948068998265647	-39.36330654225162	0.05551953550321098
731	272.2709960603897	281.34806289061135	0.35146067907195505	0.3530184842974753	-9.077066830221668	-0.0015578052255202368
732	283.74484185644474	315.6881844442139	0.36158555083251576	0.2971228763477278	-31.943342587769166	0.06446267448478793
733	280.60466711038066	319.3366707615698	0.3704848143299798	0.3078267129139802	-38.73200365118913	0.06265810141599959
734	271.5272082808878	301.8968785145256	0.33593384515241703	0.26763094131386506	-30.369670233637805	0.06830290383855198
735	254.0832938580283	267.0970168822983	0.3423791227293889	0.3180564007630245	-13.013723024270007	0.024322721966364425
736	225.81192793189166	272.8960087903016	0.3726164747375815	0.25302399545621235	-47.08408085840995	0.11959247928136918
737	291.30378718108295	310.15073399423045	0.3297147006559333	0.2916365519158641	-18.846946813147497	0.038078148740069206
738	211.49751897193102	219.57390519010102	0.3590215180418842	0.36399595772670207	-8.07638621817	-0.004974439684817866
739	304.56191853159163	331.67060082825924	0.347230861137397	0.3101160236308454	-27.10868229666761	0.03711483750655159
740	236.67580983008386	239.9589492334502	0.3218675872003466	0.32505586269452386	-3.2831394033663344	-0.003188275494177273
741	219.97808255829244	242.6361947408428	0.3822735077117324	0.3231229600656726	-22.658112182550354	0.059150547646059815
742	269.39506116549995	308.0718256226912	0.3509898810623235	0.2728698797325814	-38.67676445719127	0.07812000132974206
743	246.7830417213259	280.8893914078988	0.36808642759204296	0.2973797554604637	-34.10634968657291	0.07070667213157927
744	253.92841166152417	244.83876816565186	0.3544975269750089	0.38857383666269746	9.08964349587231	-0.034076309687688544
745	270.8518623062622	316.01728504057326	0.36708251523535124	0.2730343331564942	-45.16542273431105	0.09404818207885701
746	221.58149780288753	218.53766245488612	0.37586587742134675	0.409222624170512	3.0438353480014086	-0.03335674674916522
747	214.3816163115835	238.121382178837	0.35175181767242336	0.30838769109720104	-23.73976586725348	0.04336412657522232
748	241.23256408692168	280.7105253145954	0.3605619203562571	0.2629591782215077	-39.47796122767369	0.0976027421347494
749	249.21727492246157	278.0115461213207	0.3409441842208346	0.28837726285966003	-28.79427119885912	0.05256692136117458
750	450.48260606733305	529.517902220743	0.3588934271678553	0.26411309183582243	-79.03529615341	0.09478033533203284
751	252.56687050157336	286.9006418470093	0.3848612900524491	0.31273748405388424	-34.333771345435935	0.07212380599856488
752	344.8651287267095	406.9993981400321	0.3490364813271981	0.24625004989975585	-62.13426941332261	0.10278643142744226
753	238.80919351888	245.72866999253267	0.36566384995270346	0.36492460653113834	-6.919476473652679	7.392434215651167E-4
754	214.6873342351774	231.35188961758965	0.3600604188073222	0.32586487119150037	-16.66455538241226	0.03419554761582183
755	205.14562142374893	242.36996908311875	0.3529826052981224	0.240120619597324	-37.22434765936981	0.11286198570079842
756	139.12962931539434	166.03137663976338	0.3775639087025103	0.26457875423871846	-26.90174732436904	0.11298515446379181
757	221.19731464656718	245.51904673223015	0.3208716816327829	0.2506363196226774	-24.321732085662973	0.0702353620101055
758	244.99228467803837	274.17171934401904	0.37537557829561036	0.3217026006551422	-29.179434665980665	0.053672977640468134
759	290.873555245821	298.78466103932936	0.36507061279840985	0.36797416079767026	-7.911105793508341	-0.002903547999260403
760	284.3196560015728	320.89937374495446	0.3691161090362115	0.3112308499667015	-36.57971774338165	0.05788525906951003
761	236.72269068046933	277.39697440388176	0.36016470386522575	0.2620426364192699	-40.67428372341243	0.09812206744595586
762	230.41285087607426	283.8373023966591	0.3912648608086137	0.260171663946971	-53.424451520584824	0.13109319686164272
763	317.3732781054844	343.4583884358569	0.34500456415198866	0.301213343191972	-26.08511033037246	0.04379122096001664
764	281.82117708565033	336.5944545682304	0.3701044853698958	0.2610740520110851	-54.773277482580056	0.10903043335881074
765	273.8249632640768	289.91457495131857	0.3628928862698473	0.34686158679492546	-16.089611687241756	0.016031299474921823
766	287.0907961483312	347.0352183965243	0.3649969216274187	0.24086215329757227	-59.944422248193064	0.12413476832984643
767	227.50343858551201	273.649842417944	0.3688010347853638	0.24275774487372453	-46.146403832431986	0.12604328991163927
768	192.2927882132277	181.75792209066418	0.3474575833088277	0.39352234018541915	10.534866122563528	-0.04606475687659145
769	273.55439136034653	281.68107037353855	0.36060580597491143	0.34824399803346406	-8.126679013192017	0.012361807941447367
770	262.0478367369406	291.33091442424706	0.34836846783081665	0.29119307516595183	-29.283077687306445	0.05717539266486482
771	270.05483753497026	302.59110512449456	0.3434290549729426	0.281448884030876	-32.5362675895243	0.06198017094206665
772	205.01048531538572	237.7381491135078	0.36386908768349274	0.2765399751502899	-32.72766379812208	0.08732911253320286
773	416.9621115568332	439.33555488916016	0.3138437138166397	0.3099071069186545	-22.373443332326985	0.003936606897985251
774	227.37129477396496	238.92177656813723	0.30600936637751297	0.29297552623337153	-11.55048179417227	0.01303384014414144
775	235.3988271928846	280.2556369169912	0.3615196567655221	0.24921785295044	-44.8568097241066	0.11230180381508212
776	302.97870325288625	340.39894763184026	0.3642375401437802	0.30408897454893613	-37.42024437895401	0.06014856559484405
777	175.03693016635793	183.95457063100415	0.3758702580392099	0.3602137629196825	-8.917640464646212	0.015656495119527436
778	280.50261614177623	314.28768301412816	0.31863650132351184	0.2541388255374001	-33.78506687235193	0.06449767578611176
779	233.31708466058612	240.5466704142085	0.3494560023559379	0.34186045601238013	-7.229585753622388	0.007595546343557746
780	173.99617089642578	181.56345648397348	0.3427979040519544	0.3248816271527564	-7.567285587547701	0.017916276899198003
781	196.3956314730026	222.10190256848114	0.34954229625217137	0.26681211905142954	-25.70627109547854	0.08273017720074183
782	330.88039399847753	342.37893558403573	0.3527524334689048	0.34186610359098885	-11.4985415855582	0.010886329877915935
783	324.2898499942413	366.6327285191579	0.32974580572493095	0.247900974666829	-42.342878524916614	0.08184483105810195
784	212.49926842549863	234.23290693528963	0.3749204802679697	0.3287831386476857	-21.733638509791007	0.04613734162028399
785	248.65247592259448	286.18134776866606	0.35755211155656413	0.26725098327208696	-37.52887184607158	0.09030112828447717
786	248.0698396106536	250.2444023043139	0.3697451264011337	0.3825439238431591	-2.174562693660306	-0.01279879744202539
787	242.85132725752013	284.8736074998456	0.38281149468426795	0.29655824062557357	-42.02228024232548	0.08625325405869438
788	173.4686775807743	203.58144929842663	0.3720788755151153	0.26170317838059304	-30.112771717652322	0.11037569713452228
789	207.62988573415203	244.931981135844	0.3608996222705302	0.2513071913740724	-37.302095401691986	0.10959243089645776
790	213.06314400791916	248.24386446261545	0.36662830905949284	0.27634043178443907	-35.180720454696285	0.09028787727505377
791	261.1171251315939	281.89677651890105	0.34171546878572134	0.30599671274530804	-20.779651387307126	0.0357187560404133
792	211.8496211400637	252.18986183255757	0.36981951414328856	0.26872947294112337	-40.340240692493865	0.10109004120216519
793	426.7691099078212	457.6519719064434	0.35239076633040306	0.31190725609532377	-30.882861998622218	0.04048351023507929
794	327.9647335836129	316.75138204010955	0.3280856407243654	0.38165052753861206	11.213351543503336	-0.05356488681424665
795	260.91538554508975	303.34724451945107	0.34678614821435355	0.24666224829652955	-42.43185897436132	0.100123899917824
796	156.9423343478803	163.80700336652504	0.36494047465111223	0.3477600985780812	-6.864669018644747	0.017180376073031023
797	269.46931294313373	271.91245102279476	0.3454402790276285	0.34759158931476214	-2.4431380796610256	-0.002151310287133612
798	448.26024963855014	489.6754653283404	0.38512193001713174	0.3460516490494244	-41.41521568979027	0.039070280967707316
799	295.32948722731663	349.91256211022784	0.36694320000519914	0.2538758077453953	-54.583074882911205	0.11306739225980383
800	197.36480281858658	229.16006701148348	0.3701391212766041	0.27287125770770465	-31.795264192896894	0.09726786356889944
801	206.56618857784449	215.65449046506222	0.3720135538627536	0.3634429221324899	-9.088301887217739	0.008570631730263678
802	208.04548495588045	217.34094285901878	0.34231333313120393	0.32036654672509546	-9.295457903138328	0.021946786406108476
803	163.9595475521847	190.45206365400023	0.3945731876873724	0.30988039507431575	-26.49251610181554	0.08469279261305662
804	229.9358946046172	231.38313612921775	0.33846306781825103	0.35427159475095593	-1.4472415246005426	-0.015808526932704903
805	163.5392189506633	173.11393557545554	0.36144509644739786	0.32956442832278166	-9.574716624792245	0.03188066812461621
806	214.80257265963462	235.53326396416338	0.363617185272899	0.3234385846065436	-20.73069130452876	0.04017860066635537
807	283.17197090312294	328.4738114585869	0.3828006344201815	0.2938885569087833	-45.30184055546397	0.08891207751139818
808	206.4530641194179	231.06922040404223	0.36106813331000187	0.28438374859686794	-24.61615628462434	0.07668438471313394
809	176.39702858017046	183.3061285785312	0.3762233659404097	0.3822995606934307	-6.909099998360745	-0.006076194753020958
810	297.17987716084315	318.1920059016694	0.3718049936284554	0.3431373868203025	-21.012128740826256	0.028667606808152946
811	295.99969957424065	339.03387391108083	0.36158993013429325	0.27950349903513905	-43.03417433684018	0.0820864310991542
812	331.891951591145	375.14225922326176	0.35693070577394254	0.2779694707699091	-43.250307632116744	0.07896123500403346
813	353.54687096714787	374.5203211854697	0.3463199452875208	0.3149581594471422	-20.97345021832183	0.031361785840378575
814	293.87819099849804	331.5683565870812	0.3586198542423227	0.287161497420922	-37.69016558858317	0.07145835682140067
815	229.48595046136262	254.80369301516518	0.35186626408633237	0.28710027460864285	-25.31774255380256	0.06476598947768952
816	357.2002160688125	420.29769564454665	0.3615835222716176	0.25761313365388383	-63.097479575734155	0.10397038861773378
817	225.29593886888986	240.03091094989244	0.3373138030177206	0.32102973253317646	-14.734972081002581	0.016284070484544166
818	184.70552031538207	211.2298150412552	0.29591820332693547	0.20665121070265188	-26.52429472587312	0.08926699262428359
819	282.127427453322	286.3466208208278	0.3266320151264169	0.32515596159721116	-4.219193367505795	0.001476053529205712
820	134.39842612791102	159.1214065390968	0.34837895487236475	0.24659795005637633	-24.722980411185773	0.10178100481598842
821	191.39675766380256	204.87315250602376	0.3297148073026656	0.291597753074593	-13.476394842221197	0.0381170542280726
822	268.020008842469	260.87084255832065	0.34480099373219486	0.384584519354504	7.14916628414835	-0.039783525622309135
823	199.74710616668233	208.76625400274332	0.29881079160308643	0.2888669500784993	-9.019147836060995	0.00994384152458716
824	182.74032614959035	214.67127549021382	0.37196548455067413	0.2711225816353122	-31.93094934062347	0.10084290291536191
825	162.30081493743293	177.82432971851242	0.3765082089601376	0.3215356147799108	-15.523514781079484	0.054972594180226764
826	152.82320024656664	162.25072477437195	0.36969880519147336	0.34461283060950354	-9.427524527805303	0.025085974581969817
827	351.7055556070417	389.89454221698264	0.38108121045907256	0.33676573830880696	-38.18898660994097	0.0443154721502656
828	226.85540743053582	241.04656659219805	0.3413585465494641	0.31330900849909943	-14.191159161662227	0.028049538050364697
829	259.15221708850504	299.14974923698196	0.36024205086943895	0.2649997917058713	-39.99753214847692	0.09524225916356766
830	231.015411483785	275.08543455115307	0.37976507910502166	0.26074429778226194	-44.07002306736808	0.11902078132275973
831	201.80048910571156	226.32094537835096	0.39335211888518695	0.33864853181764804	-24.520456272639393	0.05470358706753892
832	183.31790120508967	192.07195920211845	0.328099778809494	0.31805209222420455	-8.75405799702878	0.010047686585289428
833	222.00457571959993	253.31106499081858	0.3229510457890517	0.23479660988698314	-31.306489271218652	0.08815443590206856
834	319.14096489059096	339.99469342893667	0.3825323649136133	0.3513600435181051	-20.853728538345706	0.031172321395508185
835	221.76103535265707	230.28132844881736	0.3200189820914374	0.3133387685858182	-8.520293096160287	0.006680213505619204
836	138.71213942414153	147.6164993241297	0.3143057798454214	0.2824166872026622	-8.90435989998818	0.03188909264275919
837	192.96554328587933	230.62750082693623	0.36184344657482614	0.244521076742538	-37.66195754105689	0.11732236983228814
838	245.81493442551636	273.39637565234636	0.3557147004805638	0.2946768194751708	-27.58144122683001	0.06103788100539298
839	279.6608962559105	310.55979604783965	0.3742183648260531	0.3166792587297891	-30.898899791929182	0.057539106096264
840	332.5696293017628	366.1871083763203	0.3224939689503334	0.2707040623289152	-33.61747907455748	0.05178990662141819
841	419.53955589948555	439.0870243952447	0.3440480248587735	0.32853685161606533	-19.547468495759176	0.015511173242708176
842	310.6173033365191	338.93176833210566	0.37671747875803124	0.3364366259049418	-28.314464995586548	0.040280852853089466
843	252.45241495584557	268.6722462415049	0.3607524146444956	0.33349932637525037	-16.219831285659353	0.027253088269245218
844	174.58484218174917	198.2644931958749	0.3614484163494982	0.28113235350901034	-23.67965101412574	0.08031606284048787
845	196.3344381982982	206.06091902062767	0.3456578181730507	0.32942303016200797	-9.726480822329478	0.016234788011042722
846	298.18208311256615	302.8527547085904	0.3836066207716007	0.39059944487956894	-4.670671596024249	-0.006992824107968254
847	275.76915889287096	329.9465759015484	0.3505836301707031	0.22572308355850698	-54.17741700867742	0.12486054661219612
848	319.711216167027	322.7000269517944	0.3536793663695561	0.35943190867466346	-2.988810784767452	-0.005752542305107355
849	181.80269633913832	190.98918010713695	0.3507310997059681	0.33734571899414895	-9.186483767998624	0.013385380711819161
850	269.95041950358484	304.7385915299858	0.3791655299913473	0.3159781110139129	-34.78817202640096	0.0631874189774344
851	205.93387918215265	240.55392813693328	0.3420367171223203	0.24340259547649715	-34.62004895478063	0.09863412164582316
852	253.38773502912824	277.11759434854883	0.37884520426749724	0.34021023261853583	-23.729859319420598	0.0386349716489614
853	208.0083670215959	208.4916855907629	0.3501969866884664	0.36021174413430923	-0.483318569167011	-0.010014757445842848
854	285.00228532877526	321.75040504216435	0.38489899453701115	0.3145859991608604	-36.74811971338909	0.07031299537615077
855	251.06586495096744	251.33861189344682	0.35621940932925295	0.37060112046917065	-0.2727469424793867	-0.014381711139917708
856	206.82897142697436	218.19098411513562	0.3686612369765062	0.3526618462178674	-11.362012688161258	0.01599939075863882
857	271.2431101636241	282.10925344603623	0.3627699446735142	0.34810479472901157	-10.86614328241211	0.014665149944502631
858	183.52805255501423	206.7190472891701	0.3396023806200047	0.26184949657958595	-23.19099473415588	0.07775288404041875
859	299.76504314787064	318.2558701070827	0.3641543387669627	0.35458695303607357	-18.490826959212086	0.00956738573088911
860	269.45992230935093	299.48299331878434	0.3179571978598807	0.25400203795214243	-30.02307100943341	0.06395515990773826
861	274.70041756281717	308.6652564802215	0.392334283727429	0.331951103954057	-33.964838917404336	0.06038317977337199
862	212.01639829109075	237.4176971033523	0.37576782314782675	0.31811181752945467	-25.401298812261558	0.057656005618372086
863	283.56867683725983	312.51804344227673	0.33970841905305943	0.2818911273137224	-28.949366605016905	0.05781729173933703
864	249.7005171868604	269.20584692629484	0.38151776856963043	0.34619822161896746	-19.505329739434444	0.03531954695066297
865	360.1044479829629	399.1647417883312	0.3659250888555434	0.30824350931887595	-39.0602938053683	0.05768157953666747
866	264.7066016276823	319.50506840062053	0.35851582535577825	0.22534362278949574	-54.79846677293824	0.1331722025662825
867	312.87380452474815	342.5653835658306	0.3969781218487439	0.37140421175533866	-29.691579041082434	0.02557391009340526
868	243.92485047146144	281.55457794058725	0.36695031317596327	0.28305910460415173	-37.62972746912581	0.08389120857181154
869	254.79164768970156	261.0470527860751	0.3682129779383607	0.37064003518069366	-6.255405096373522	-0.0024270572423329417
870	416.995437009384	468.46585524001614	0.3250596782600107	0.25889338958829794	-51.47041823063216	0.06616628867171276
871	242.63628463912946	283.42287441762835	0.3876127936354138	0.2977070837462331	-40.78658977849889	0.08990570988918067
872	211.14209939428514	223.8772212390595	0.35988975472237655	0.34283927069141557	-12.735121844774369	0.01705048403096099
873	192.065229032999	204.55767196606698	0.3479339893657129	0.32467180930700723	-12.492442933067963	0.023262180058705673
874	316.72558629190553	378.1314817802722	0.3500133893241249	0.24051975333046405	-61.405895488366696	0.10949363599366085
875	256.8948834294882	262.17403488454397	0.31308535009561006	0.3120745340813317	-5.279151455055796	0.0010108160142783817
876	187.14651676897694	194.71481997482442	0.3298293647688864	0.3152790015214134	-7.568303205847485	0.014550363247472997
877	216.76915986848428	229.85997208235236	0.35244853936643716	0.3238154930996754	-13.090812213868077	0.028633046266761775
878	199.16834085615022	207.08789669254904	0.34521190795826745	0.32885846500661814	-7.919555836398814	0.01635344295164931
879	324.7940867794744	296.36636495872693	0.33408106683179667	0.402615090974713	28.42772182074748	-0.06853402414291632
880	342.4853632305942	408.44303725612303	0.39495792874989144	0.3007946839240915	-65.95767402552883	0.09416324482579996
881	226.4590383047484	261.3392907805379	0.3686373776997064	0.27888539581665206	-34.88025247578952	0.08975198188305433
882	179.63464679233678	208.57520812568498	0.3764921477941007	0.2852994550297024	-28.9405613333482	0.09119269276439829
883	234.44469946680414	269.873926364415	0.3288978380413049	0.2318903863350833	-35.429226897610874	0.0970074517062216
884	224.63438466391955	245.42774551215024	0.33324016399409684	0.2812060836041345	-20.79336084823069	0.05203408038996232
885	167.10522902670152	178.86200986214843	0.3562298552004286	0.3296400550659502	-11.756780835446904	0.026589800134478425
886	189.9129853413349	195.90031304986883	0.3091389676609917	0.3010099724926301	-5.98732770853394	0.008128995168361575
887	220.8714235499205	247.4072813106168	0.3765658687699851	0.30970152947943114	-26.535857760696302	0.06686433929055396
888	226.94932320822653	249.53693484973513	0.354167500598957	0.2996487167692731	-22.5876116415086	0.05451878382968389
889	197.29065529680946	223.8504174426942	0.38011372547468997	0.3159753593067839	-26.559762145884747	0.06413836616790608
890	278.3305494136172	316.31369499098713	0.28383693030274815	0.20695712500644872	-37.98314557736995	0.07687980529629942
891	227.56533198239632	259.5335753089249	0.35212229827405855	0.27561031646698647	-31.968243326528608	0.07651198180707208
892	278.8246567023335	279.41821939412984	0.3368364823085129	0.352159609731054	-0.5935626917963077	-0.015323127422541105
893	208.87000610791918	233.97511087197353	0.38529955249623227	0.32390273315105494	-25.105104764054346	0.06139681934517732
894	286.1340641958762	296.00895452195596	0.34588842087619875	0.3396698795915512	-9.874890326079765	0.00621854128464755
895	176.8249581506996	180.08271436747458	0.3565335543830177	0.35274860046251577	-3.257756216774993	0.0037849539205019322
896	277.01170025670064	305.50141991500664	0.36812031569072295	0.3142485348310094	-28.489719658306	0.05387178085971356
897	193.67842895822108	212.63593690132387	0.38712140823362773	0.33650070563509604	-18.957507943102797	0.050620702598531686
898	219.9749468897314	213.9652105990308	0.31579129401560063	0.35430663555375136	6.009736290700602	-0.03851534153815073
899	199.40792572509727	216.08614956588067	0.34035583965284394	0.2971747669201502	-16.678223840783403	0.043181072732693726
900	273.1205790855396	303.5811938918615	0.3411029596527527	0.27157675787339064	-30.460614806321928	0.06952620177936208
901	319.74967965254166	330.93122161993375	0.38163608096959656	0.3716353359736579	-11.181541967392093	0.01000074499593867
902	255.83527484747182	276.66396735878294	0.3758703483947688	0.3457253296726423	-20.828692511311118	0.030145018722126493
903	282.8376623862602	312.6504274304665	0.3362399015345775	0.2775247869441249	-29.812765044206287	0.05871511459045259
904	176.11184849669434	201.82459747389936	0.3090568646262737	0.21610786299684398	-25.712748977205024	0.0929490016294297
905	283.4164188971232	311.566476973431	0.3752974929719022	0.32557494366381257	-28.1500580763078	0.049722549308089614
906	274.193869558244	270.7639767933341	0.34984487511027773	0.37379537556465153	3.42989276490988	-0.023950500454373802
907	289.7305135025618	299.04588413019536	0.3443577732923473	0.3411474342627755	-9.31537062763357	0.003210339029571796
908	294.1373915534034	348.1027579504279	0.3806133464377388	0.2779358396968291	-53.96536639702447	0.1026775067409097
909	356.2888426205352	397.74988403775546	0.3356109346648877	0.2762527797999953	-41.46104141722026	0.059358154864892376
910	217.7456389177211	234.52447396046387	0.32630989014040823	0.2938126217904228	-16.77883504274277	0.03249726834998545
911	208.51925437234604	237.54415342462272	0.4047436888491126	0.33225281725932204	-29.02489905227668	0.07249087158979056
912	190.1041985784491	206.2243471181619	0.3638663799934521	0.3351023173719276	-16.1201485397128	0.028764062621524533
913	171.9528685035021	191.21245116176644	0.4035533103727944	0.35380438040172485	-19.25958265826435	0.049748929971069555
914	343.11754966011495	344.72139644602	0.3391355851460217	0.35608528437366005	-1.6038467859050343	-0.016949699227638337
915	236.34039661045392	258.38647108701844	0.3297660986637963	0.2928467045092581	-22.046074476564513	0.03691939415453821
916	287.0959210957316	346.3587343223771	0.3789826235287215	0.259053721664168	-59.26281322664545	0.11992890186455346
917	199.62914232880772	227.91944078012924	0.37586781731325447	0.2973159120789924	-28.29029845132152	0.07855190523426209
918	271.0620153810352	335.5386585651466	0.33254758905940063	0.18606186509833278	-64.47664318411137	0.14648572396106785
919	326.0481015318866	388.8783655234044	0.3506174229164418	0.23232023208916353	-62.830263991517825	0.1182971908272783
920	212.27315435704782	238.9285000595554	0.36490843733169176	0.2913033856519787	-26.65534570250759	0.07360505167971304
921	235.40654826671147	275.9890950690854	0.35341080368575994	0.24240895734763762	-40.58254680237394	0.11100184633812232
922	181.32147266108785	213.85504947075577	0.3486122889695741	0.24605404642071288	-32.53357680966792	0.1025582425488612
923	286.3880731651664	338.19865635363556	0.34795654737105086	0.23685283300529883	-51.81058318846914	0.11110371436575203
924	230.42508872216024	259.30665853672093	0.38170084157907347	0.3172400898341068	-28.88156981456069	0.06446075174496668
925	160.2374033538191	178.49472347116716	0.27968055339380504	0.23603328480002658	-18.25732011734806	0.04364726859377846
926	281.2589255567529	326.19202559889754	0.35436454989158234	0.265328335890582	-44.933100042144645	0.08903621400100031
927	230.42112872120006	273.44953959433536	0.35599090530631755	0.2552982254757816	-43.0284108731353	0.10069267983053592
928	269.683601953903	292.61600846909465	0.331366827090786	0.28597300836434275	-22.932406515191644	0.04539381872644327
929	264.3651872039228	285.33213411244714	0.3556183559995946	0.31512088779965736	-20.966946908524335	0.04049746819993727
930	252.15298923246021	252.67195508199586	0.3738738627582903	0.3942780124969189	-0.5189658495356468	-0.020404149738628585
931	170.13392843903912	188.33044894069926	0.2765747082132198	0.2104517648290079	-18.19652050166013	0.06612294338421187
932	208.7012092969883	213.6496329224156	0.3566320049437203	0.36955966051883843	-4.948423625427296	-0.012927655575118102
933	244.25438720839801	258.1487428954201	0.35536175130937686	0.33797703311158056	-13.894355687022113	0.0173847181977963
934	250.61948196467472	287.79392894845455	0.3792232349030295	0.2953622358345553	-37.17444698377983	0.08386099906847422
935	145.20126561824623	168.73918300448625	0.3138136484103515	0.20568027391578333	-23.537917386240025	0.10813337449456814
936	284.5917370859789	308.3051573253378	0.30017105555063633	0.24736349445508957	-23.713420239358925	0.05280756109554677
937	211.6462601876239	223.31601306838323	0.36202551708446934	0.3503677927284042	-11.669752880759319	0.011657724356065158
938	244.01354052701816	276.9425649934384	0.3852702551366091	0.3231523310522911	-32.92902446642023	0.062117924084318044
939	237.71916871961122	268.62139397304225	0.3538072889101081	0.27694260876570853	-30.902225253431027	0.07686468014439957
940	195.92206206140762	227.80913052541771	0.3654644668751197	0.2724143611050627	-31.8870684640101	0.09305010577005701
941	324.68914296406024	346.264933345387	0.3573513644714671	0.33349317155166525	-21.575790381326783	0.023858192919801846
942	182.7177934627598	213.68471712194147	0.3620798861942487	0.2652625339426095	-30.966923659181674	0.09681735225163918
943	159.97094163161466	162.8362135298511	0.36592632868671027	0.3774186379333215	-2.8652718982364433	-0.01149230924661121
944	212.32941853615125	244.97649298991132	0.3777098593342946	0.2944206049855465	-32.64707445376007	0.08328925434874807
945	230.62100137082143	251.29782137886912	0.354221366818665	0.30793483159794405	-20.676820008047684	0.04628653522072096
946	184.5004244067686	198.38812335507805	0.3497289521969749	0.31670054840222855	-13.887698948309463	0.033028403794746364
947	277.45599943337754	316.0721059671223	0.3784880099557062	0.303479659665993	-38.616106533744755	0.0750083502897132
948	226.51727253190802	276.5985212925137	0.36133112510570103	0.24001579639148868	-50.08124876060566	0.12131532871421236
949	322.57331264300626	344.5632082989806	0.33702481363321674	0.30321112732606725	-21.98989565597435	0.03381368630714948
950	250.79212994572936	274.26899949537034	0.35301382158804706	0.31316412353821765	-23.47686954964098	0.03984969804982941
951	340.4759285296302	343.9586936096712	0.3526274404129619	0.3652740524004189	-3.482765080040963	-0.01264661198745698
952	326.53001995059344	338.912594866918	0.34723439440501785	0.3280691978679572	-12.382574916324586	0.01916519653706067
953	319.8898219451967	385.2783630660009	0.3447469022783205	0.2228244733546504	-65.38854112080423	0.12192242892367011
954	290.7344698405308	300.11246695811747	0.3406916187888221	0.3306104720302396	-9.377997117586688	0.010081146758582515
955	225.19898248739491	230.1175757942625	0.3635707477521841	0.36484911468730674	-4.918593306867592	-0.0012783669351226212
956	267.269708580258	300.2031317874853	0.3886803978835498	0.3234550545116047	-32.93342320722729	0.06522534337194508
957	222.62448108279793	276.13522296693725	0.4027907202866103	0.26402267081252584	-53.51074188413932	0.13876804947408444
958	245.14230956164727	250.45105540095764	0.37599173387700147	0.38657663610356274	-5.308745839310376	-0.010584902226561277
959	404.62984793312336	420.07787563949074	0.3357761336824794	0.32043059777616956	-15.448027706367384	0.015345535906309826
960	286.11333483123445	335.3335390186138	0.363452929030255	0.2655694678249082	-49.22020418737935	0.0978834612053468
961	234.36165459745476	274.98694388584437	0.33924916487855805	0.24001175623686702	-40.62528928838961	0.09923740864169103
962	307.2111059289475	323.9838739987111	0.3762999145341893	0.3549999226434709	-16.772768069763572	0.021299991890718406
963	154.4516145283655	168.0551652247801	0.33081179164218116	0.2869632281270852	-13.603550696414601	0.04384856351509597
964	332.2621157725253	388.09729983393413	0.39532157014721886	0.31044657360369654	-55.835184061408825	0.08487499654352232
965	307.25189691624877	321.49290636631	0.3282628911893407	0.31676130433338157	-14.241009450061256	0.011501586855959145
966	240.2261327413466	258.6671727639236	0.37716984414418964	0.33409556791298217	-18.441040022577	0.043074276231207465
967	143.8031942841406	161.3582008264124	0.331451413728148	0.25752051872413523	-17.555006542271798	0.07393089500401279
968	243.7629959986307	260.9228304930035	0.3524070761887473	0.3208937448399404	-17.15983449437283	0.031513331348806906
969	271.3723320040636	307.1455497684533	0.33319627676664465	0.26287963612622545	-35.7732177643897	0.0703166406404192
970	179.10982414000094	186.58750749361224	0.33636744002427416	0.3190985139488106	-7.477683353611297	0.017268926075463542
971	270.96376032076387	291.64798142852993	0.3429181370713524	0.3026837863321125	-20.684221107766064	0.040234350739239866
972	313.86894022960263	370.31103263402514	0.33298854772412345	0.239368432413869	-56.44209240442251	0.09362011531025446
973	130.58534269257152	146.74948775157492	0.377869438177027	0.333349577475218	-16.164145059003403	0.04451986070180902
974	213.2226556838688	247.2196100565065	0.3704118079110893	0.27242446502855255	-33.9969543726377	0.09798734288253674
975	263.04468681958826	286.24210354588024	0.366655731089094	0.32797798936108896	-23.197416726291976	0.03867774172800503
976	288.2205089280649	316.88439993029874	0.33023763862262284	0.28009930172660324	-28.663891002233868	0.0501383368960196
977	269.96774805353266	301.4971738529688	0.3716521945585832	0.3095930632780547	-31.529425799436126	0.062059131280528534
978	145.2859283485501	144.0366008977615	0.36567741589592356	0.3957413730462058	1.2493274507885985	-0.03006395715028226
979	288.2875640818611	341.29061979549374	0.39264186827592	0.30139721805663783	-53.00305571363265	0.09124465021928219
980	314.1876883264729	345.41978942539174	0.3272183860529384	0.2754748203943349	-31.23210109891886	0.051743565658603496
981	253.42640906915588	266.82613104108054	0.321895598202183	0.29545048579085326	-13.399721971924663	0.02644511241132974
982	226.1618060938656	255.47369854627374	0.3492067521117955	0.27519580191320575	-29.31189245240813	0.07401095019858978
983	377.7102663665865	391.13111865502367	0.37208756634149087	0.3642658009901646	-13.420852288437175	0.007821765351326282
984	207.65861564807122	223.8220670091143	0.3860431857167458	0.3542479669024952	-16.163451361043087	0.03179521881425057
985	277.07382430840295	336.77695618830495	0.36949849914871374	0.23749346532076926	-59.703131879902	0.13200503382794448
986	236.66066882821116	295.9100817403647	0.3893947053516869	0.2442773203399499	-59.24941291215356	0.14511738501173702
987	342.81535690511214	407.4734598335238	0.3849059099926456	0.2708024148298921	-64.65810292841167	0.11410349516275353
988	339.72402859658746	411.99510651142293	0.37822371622809114	0.25562776846880747	-72.27107791483547	0.12259594775928367
989	96.31905517750305	107.12089004862287	0.3575825886463639	0.2926590833436958	-10.801834871119823	0.0649235053026681
990	282.5468055062748	301.1714715806043	0.3677405844741014	0.3351280768517355	-18.624666074329525	0.032612507622365894
991	250.81011029970387	255.37931264085745	0.34316835870014295	0.3427894423546347	-4.569202341153584	3.7891634550824005E-4
992	258.64341293053633	270.2205625076596	0.36530543462374016	0.35202587303734	-11.577149577123294	0.013279561586400146
993	216.52060871932832	262.43599227890974	0.3559398088151216	0.2168040675337482	-45.915383559581414	0.1391357412813734
994	238.65394003526197	256.5187440654318	0.3626808491163612	0.3240754682500916	-17.864804030169836	0.038605380866269634
995	187.81205784354825	197.06906438172356	0.30753011527606355	0.2792868387896816	-9.257006538175318	0.028243276486381974
996	268.0008481468145	316.6518779466263	0.32891674009916405	0.21538547742489828	-48.651029799811795	0.11353126267426578
997	287.44055118180466	319.6094454045105	0.3626836945349485	0.2943000218349553	-32.16889422270583	0.06838367269999318
998	315.1239882788363	344.46028391351933	0.3662575162771566	0.31279090722370706	-29.33629563468304	0.05346660905344952
999	228.2291927577328	254.27644142974154	0.366248008017671	0.3103056768810241	-26.04724867200875	0.05594233113664687
1000	222.28834679896605	262.49745311323636	0.3801298803743898	0.2816222806176257	-40.209106314270315	0.0985075997567641
