# Supplementary material for: Cost-effectiveness of incorporating Ebola prediction score tools and rapid diagnostic tests into a screening algorithm: A decision analytic model
Source: PLoS One. 2023 Oct 17;18(10):e0293077. doi: 10.1371/journal.pone.0293077 (PMC10581462; doi:10.1371/journal.pone.0293077)
Supplement: S1 Data — (ZIP) [file pone.0293077.s010.zip › Supporting Outputs Data/Incremental Cost Effectiveness comparing Alg3 to Alg1 Output Report.xls]

ITERATION	COST_CMPR	COST_BASE	EFF_CMPR	EFF_BASE	INCRCOST	INCREFF
1	108.17059326241446	274.00628298512066	0.7813977749944317	0.26581580154429774	-165.8356897227062	0.515581973450134
2	85.81299441915675	185.90240024859	0.7719432286010526	0.34153087262398313	-100.08940582943325	0.43041235597706945
3	113.63616327033581	209.93199964145856	0.7581631613308804	0.41204166003071907	-96.29583637112275	0.3461215013001613
4	69.59566939568549	149.70337527800643	0.7742385643573539	0.30773414408895294	-80.10770588232094	0.466504420268401
5	107.9471082823777	254.12845794846598	0.7766259233707238	0.33778875167190525	-146.1813496660883	0.43883717169881853
6	114.05721181300075	232.52749075505477	0.7628397551578403	0.3598240276798708	-118.47027894205402	0.4030157274779695
7	87.25488338596358	215.72167960201267	0.7788819311546826	0.3138002969792457	-128.4667962160491	0.4650816341754369
8	99.2457936823315	245.4053926409083	0.7865450674788889	0.3196312423714867	-146.1595989585768	0.46691382510740215
9	121.00628658353693	291.33257817251143	0.7690521119950376	0.272498812572263	-170.3262915889745	0.49655329942277465
10	69.0828104250185	151.19391913756806	0.7565172851751287	0.2615545002356737	-82.11110871254957	0.494962784939455
11	103.88978108979808	203.21037584933853	0.7548529445682074	0.32138801067110606	-99.32059475954046	0.43346493389710133
12	94.98233295574462	228.46681343518662	0.785241161554492	0.3258378425986298	-133.484480479442	0.45940331895586217
13	120.62686894980502	295.92852110797764	0.7701804516800081	0.24590934612886806	-175.30165215817263	0.5242711055511401
14	149.6283716585046	366.1302208654201	0.7701452068219281	0.2609763368262755	-216.5018492069155	0.5091688699956526
15	93.87659378000657	228.80065587870442	0.7622433870876645	0.204946396012614	-134.92406209869785	0.5572969910750505
16	128.32341452370304	252.23567684697335	0.7576374544574008	0.359340520996803	-123.91226232327031	0.3982969334605978
17	112.39682576604433	256.92206303893016	0.7789855225937933	0.3369917512324102	-144.52523727288582	0.44199377136138307
18	87.99172962301213	247.75607630535723	0.7869124568778435	0.2553638989595892	-159.7643466823451	0.5315485579182543
19	88.85815256373664	187.68043473006276	0.7640516724308192	0.29930574683825584	-98.82228216632612	0.46474592559256334
20	123.2827583655592	282.39170719152327	0.7812054212203249	0.33902826565958705	-159.10894882596406	0.44217715556073783
21	100.49673955561121	231.89396990002587	0.7742604371716426	0.27682830971842287	-131.39723034441465	0.49743212745321974
22	136.5917888499049	309.5714192715056	0.7663096029471358	0.28767617698274445	-172.9796304216007	0.47863342596439135
23	107.35589085436256	271.15128459071565	0.7784256976647564	0.29421231767470213	-163.7953937363531	0.4842133799900543
24	168.3475002954475	378.39561956289685	0.7727340140255765	0.32368363238379283	-210.04811926744935	0.4490503816417837
25	117.93963791473077	237.29860499021797	0.7606007851349365	0.3170189504567179	-119.3589670754872	0.44358183467821855
26	112.71615398780979	303.8035987123726	0.7982935694767269	0.3306932356661522	-191.08744472456283	0.4676003338105747
27	110.58573397014973	256.6337569921624	0.7661332262175718	0.3015511731026078	-146.04802302201264	0.46458205311496403
28	172.9538491063833	380.0388691868061	0.76755954161119	0.3480403960583378	-207.0850200804228	0.4195191455528522
29	126.13686297125186	279.19831491565697	0.7730107740740959	0.3417953105632838	-153.06145194440512	0.4312154635108121
30	124.89036666302837	313.71283372695086	0.7942641486017235	0.3664517152724898	-188.8224670639225	0.42781243332923363
31	170.92279715116547	405.65710700511084	0.7736759267944241	0.2923537581922893	-234.73430985394538	0.4813221686021348
32	137.3801200798127	303.2616900227168	0.7696938100833619	0.349797777114552	-165.88156994290406	0.4198960329688099
33	100.13876828012754	224.07223359255627	0.7656005229550069	0.2660638403923576	-123.93346531242874	0.4995366825626493
34	103.37942360167492	223.9580077535858	0.7605333229760269	0.3045089626883522	-120.57858415191089	0.45602436028767473
35	139.7118642217905	362.5704942524516	0.7869940976380495	0.30497917873796904	-222.85863003066112	0.48201491890008047
36	141.5234435907123	353.9542077003333	0.7620480853170027	0.20988005007364313	-212.430764109621	0.5521680352433596
37	118.6145904074688	311.4839290421696	0.7748234994734116	0.26547387083681945	-192.86933863470082	0.5093496286365922
38	109.2145642404563	284.3697499018897	0.7690270410173654	0.22763060617102804	-175.1551856614334	0.5413964348463374
39	107.86314685043155	254.07482439514456	0.7736965632970925	0.31842481521633437	-146.211677544713	0.4552717480807581
40	176.78699560496142	382.47308424907914	0.7647656805744905	0.3222970755819983	-205.68608864411772	0.44246860499249213
41	65.0345086492382	171.29696799159143	0.782048242616078	0.26952233442180257	-106.26245934235322	0.5125259081942755
42	87.62102666162174	232.03135654686068	0.7706026355708783	0.20991080008641685	-144.41032988523892	0.5606918354844614
43	62.68927060796655	150.43873000101263	0.7828877990284486	0.2933255875307134	-87.74945939304608	0.4895622114977352
44	81.50012242689616	187.0088411463721	0.7709837679768227	0.30076020704781026	-105.50871871947595	0.4702235609290124
45	139.13394115572834	281.4241603575214	0.7481770226874535	0.29783236928227624	-142.29021920179304	0.4503446534051772
46	104.08360770254286	254.8613224986803	0.7911404791300716	0.3683022951816609	-150.77771479613745	0.42283818394841066
47	121.71793497653294	238.02505220515562	0.7541285173027038	0.3293327091897147	-116.30711722862267	0.4247958081129891
48	98.73116404578352	256.8372137936535	0.7856574176763994	0.2997646946446496	-158.10604974787	0.4858927230317498
49	89.72580455841035	226.62764650485548	0.7797376320565543	0.3045594909679974	-136.90184194644513	0.47517814108855694
50	158.06166638825073	374.34528560514843	0.757333286181445	0.23639256288208377	-216.2836192168977	0.5209407232993613
51	72.43765433588744	168.83790006905548	0.7851492541049648	0.35264158102528226	-96.40024573316803	0.4325076730796826
52	115.55691611931002	281.968058714636	0.7822019303480646	0.31817995337689015	-166.411142595326	0.4640219769711745
53	103.8839224807873	252.34013559213608	0.7737414819898413	0.26461706302823906	-148.45621311134877	0.5091244189616022
54	106.50668177645984	309.5328990564208	0.7968729133174036	0.29056551743223236	-203.02621727996092	0.5063073958851713
55	76.95682132138184	180.9481504270015	0.7696193430970629	0.2691238296631236	-103.99132910561967	0.5004955134339393
56	120.35669353182382	280.2342916511305	0.7714128104879863	0.3245934410352573	-159.87759811930667	0.446819369452729
57	71.25832742175675	165.19931413324534	0.7797662417577582	0.306431806653386	-93.94098671148859	0.47333443510437223
58	119.00501664969582	273.29732902862213	0.7829030515047178	0.38293839989863776	-154.2923123789263	0.3999646516060801
59	129.5695012102837	329.3291891851667	0.7758677138112289	0.26060979882525803	-199.75968797488298	0.5152579149859708
60	77.66294262927688	189.70450657531177	0.772927306876002	0.25107250896805494	-112.04156394603488	0.5218547979079471
61	73.90858086219694	180.20107316226336	0.7880980043709614	0.3206055791284615	-106.29249230006641	0.46749242524249995
62	125.51991959745611	273.4507874334919	0.7718858834748122	0.31984055860207217	-147.93086783603576	0.4520453248727401
63	116.54578524921138	257.59445068259464	0.7674334701429406	0.2894808351903279	-141.04866543338326	0.4779526349526127
64	102.3026427294644	249.03429589446526	0.7673033095894113	0.24323674450547975	-146.73165316500086	0.5240665650839316
65	84.37156860338331	221.04437189799788	0.7932652164281845	0.29283594993804657	-136.67280329461457	0.500429266490138
66	96.11679185129415	269.93855008544057	0.7915075218874175	0.29378530126475705	-173.82175823414642	0.4977222206226604
67	158.14165115470163	350.088033203823	0.7637440619365333	0.2950164081579425	-191.94638204912135	0.4687276537785908
68	92.0380316636298	235.60694831672234	0.7889119217940818	0.30473157883956714	-143.56891665309254	0.4841803429545146
69	193.09009725423095	425.9873042659493	0.7794685926014794	0.380871196582494	-232.89720701171836	0.39859739601898536
70	101.67588267724983	249.44951334918815	0.7839656750821502	0.32058014415172614	-147.77363067193832	0.46338553093042406
71	90.01892690862292	246.81431444370259	0.7880505235464988	0.29176091623700123	-156.79538753507967	0.4962896073094976
72	119.56335503113846	238.43173697239047	0.739675293869676	0.27676438755265476	-118.86838194125201	0.46291090631702125
73	99.08040298004113	191.7096725532242	0.7404802284145726	0.3154934983928076	-92.62926957318308	0.424986730021765
74	75.32004917098172	150.03966777280485	0.7485223475580819	0.3232716316906692	-74.71961860182313	0.4252507158674127
75	95.69170293616546	265.27311827064625	0.8034998876913616	0.3261711335380552	-169.5814153344808	0.4773287541533064
76	109.010192646855	277.3244732893616	0.7946262669016405	0.3787640837204824	-168.31428064250662	0.4158621831811581
77	153.04803316093697	358.0520735686298	0.7679054835144365	0.28400477705695776	-205.00404040769283	0.4839007064574788
78	69.76062348455316	151.6699693307279	0.7945868759847908	0.4216338156984057	-81.90934584617473	0.37295306028638514
79	125.80390837511429	287.5435328028855	0.7708005640526323	0.31855263557125424	-161.73962442777122	0.45224792848137807
80	99.68712858136954	229.4758008416921	0.7646995183530682	0.325721678227271	-129.78867226032256	0.43897784012579716
81	109.82036713821961	242.02705051453242	0.7674554439710307	0.339014053330018	-132.2066833763128	0.4284413906410127
82	167.85547984726014	378.44646422131484	0.7657842150477672	0.30435745762478167	-210.5909843740547	0.4614267574229855
83	134.6615741941809	296.43655460543204	0.7705562250257056	0.33634588047771635	-161.77498041125114	0.4342103445479893
84	118.53073503224064	284.0872895960737	0.7653809845657086	0.2699910990235572	-165.55655456383303	0.49538988554215135
85	129.35848319869086	327.288184297037	0.7751430606375691	0.25592449443643006	-197.92970109834613	0.519218566201139
86	73.17702370011696	184.1240912445165	0.787654279407636	0.285083821207284	-110.94706754439954	0.5025704582003521
87	243.2094226228909	501.24808658221417	0.7628006208639722	0.32463104201555454	-258.03866395932323	0.4381695788484176
88	117.5180444400367	280.26239730574076	0.762963679997097	0.25105213035037127	-162.74435286570406	0.5119115496467257
89	105.18075803443648	242.56630312483304	0.7832423267267801	0.2980541787776584	-137.38554509039656	0.4851881479491217
90	93.00951296358113	211.83630343628874	0.7776443292680288	0.28926229289607824	-118.82679047270761	0.4883820363719506
91	94.43448427646042	234.82812528869204	0.7867624837144285	0.3127482648465209	-140.39364101223163	0.47401421886790757
92	105.51527214783408	230.05761488118276	0.7587981011395322	0.28296949347546985	-124.54234273334868	0.4758286076640623
93	133.9724844503661	306.4282566057537	0.7652878469992094	0.2925765589149598	-172.4557721553876	0.47271128808424956
94	103.64258792344171	241.82276970688775	0.782906638831288	0.3347971352873204	-138.18018178344605	0.44810950354396756
95	105.84745036020743	223.33343240440223	0.7557648546964277	0.3000607181913287	-117.4859820441948	0.45570413650509906
96	163.1131776023571	324.902929915844	0.7514651706105672	0.31923165185663943	-161.78975231348693	0.43223351875392774
97	103.49066220876665	232.06646646477463	0.7747658054611887	0.3473899914239231	-128.57580425600798	0.4273758140372656
98	145.55015930683498	347.59426592894107	0.7674593552185178	0.29014043513858645	-202.04410662210609	0.4773189200799314
99	135.203356136805	301.51960104823905	0.7740559277970623	0.3325922886067577	-166.31624491143404	0.4414636391903046
100	116.61653172118619	279.1554934994192	0.764523627826965	0.26407881559543833	-162.53896177823302	0.5004448122315267
101	108.63990655618562	241.12558194144316	0.7782107390298589	0.3487866672998233	-132.48567538525754	0.4294240717300356
102	110.35622077205198	258.2585586011555	0.7667720510806426	0.2720729427564422	-147.90233782910354	0.4946991083242004
103	129.16624880128683	323.19486093839726	0.7848054842506933	0.3060107680922154	-194.02861213711043	0.4787947161584779
104	82.41195725538037	225.44021032323053	0.7914493453530534	0.27539632258214425	-143.02825306785016	0.5160530227709093
105	82.49454699863583	185.7614386971694	0.766264246936673	0.27562043954559073	-103.26689169853358	0.4906438073910823
106	102.98904926230713	229.21213731414696	0.7782710358762069	0.3371162247718688	-126.22308805183982	0.44115481110433813
107	158.77577776156616	352.5916207229832	0.7643809051854479	0.2932779377826637	-193.81584296141702	0.4711029674027842
108	73.62351343392949	193.46847901111974	0.7665438472060803	0.19875921294130905	-119.84496557719025	0.5677846342647712
109	143.23860644369333	389.1266930261336	0.7898494301915114	0.2788201945943087	-245.88808658244025	0.5110292355972028
110	99.54683797701294	237.6661248523789	0.7839163518059971	0.3187616017806325	-138.11928687536596	0.46515475002536455
111	129.44977684405907	282.7520001981759	0.7557471491681191	0.31989393727400406	-153.30222335411682	0.4358532118941151
112	119.25654787467954	311.50127971498677	0.7873847171856199	0.299643180385777	-192.24473184030722	0.4877415367998429
113	113.36013783553324	286.63162882663266	0.7843289401504463	0.3046307548062243	-173.27149099109943	0.479698185344222
114	116.28043937863205	333.0827874361661	0.7754058620572521	0.22589064470383097	-216.80234805753403	0.5495152173534212
115	103.32974135187175	190.4951771331872	0.7481590110087978	0.408056958584988	-87.16543578131547	0.34010205242380975
116	128.41898436624206	292.5601970621484	0.7739292137474738	0.31288503980323257	-164.14121269590635	0.46104417394424124
117	115.52179725399316	220.68986488771932	0.7586770840331444	0.37932107270112075	-105.16806763372617	0.3793560113320236
118	134.7489696794869	314.72105759841816	0.7757518616749652	0.32598176396656625	-179.97208791893127	0.449770097708399
119	106.47639321007551	270.27121522053176	0.7929276926783556	0.3474664267352558	-163.79482201045624	0.4454612659430998
120	118.17506830596987	262.4006657934801	0.7705015598434342	0.3460306115812035	-144.22559748751019	0.42447094826223064
121	108.58428151402205	246.15576743022092	0.7788212501954352	0.33221439664536595	-137.57148591619887	0.4466068535500693
122	132.80479653869435	282.966977963575	0.76542451239699	0.3289836711185942	-150.16218142488066	0.43644084127839583
123	91.46583636810502	213.1247126333931	0.7790214775837387	0.3015211006383489	-121.65887626528809	0.4775003769453898
124	130.858796803213	299.7113481889248	0.7689305847997864	0.29768262113495314	-168.85255138571176	0.47124796366483324
125	120.72489819614013	299.0102175537087	0.7895426493815364	0.3538325330427983	-178.28531935756854	0.4357101163387381
126	97.09700042332832	209.69907987887098	0.7766122116365204	0.37251062361794257	-112.60207945554265	0.4041015880185778
127	119.57045883534059	288.5698250291154	0.7732175365468318	0.28684335275312484	-168.99936619377482	0.48637418379370695
128	147.9954979214286	404.36484981216705	0.7870273310444739	0.2907205997176537	-256.36935189073847	0.4963067313268202
129	101.95901844484948	250.40279355638984	0.7711049029466703	0.28041358319820425	-148.44377511154036	0.4906913197484661
130	115.43600881071856	233.08059926396163	0.7640134252447521	0.3598600763081882	-117.64459045324307	0.4041533489365639
131	139.0736122096019	299.4205785119881	0.7676085663573727	0.3575817133901081	-160.3469663023862	0.41002685296726465
132	79.8366771030683	185.11692458691505	0.7689593403076693	0.29096281140792024	-105.28024748384675	0.4779965288997491
133	100.52447367588462	237.84312738282378	0.7589608202401288	0.2303851911908941	-137.31865370693916	0.5285756290492347
134	117.5947791165371	244.60687695382072	0.7546011381747413	0.31927806367688033	-127.01209783728362	0.43532307449786095
135	159.1696479173022	327.91751061862135	0.7682459494826462	0.3408033059178257	-168.74786270131915	0.42744264356482053
136	133.18684841164762	283.6241850185056	0.7568474390857224	0.27511422086742493	-150.437336606858	0.48173321821829745
137	141.29538423684124	330.94509827428504	0.7771610790337515	0.3093966180141756	-189.6497140374438	0.4677644610195759
138	106.14067991188942	252.47600198735245	0.7773853009604663	0.2926481774136509	-146.335322075463	0.4847371235468154
139	139.109704138023	306.94263601334467	0.7715823958691786	0.33740204202948987	-167.83293187532166	0.4341803538396888
140	139.02325490508832	268.1053719993085	0.7617575822055384	0.3692833048889897	-129.08211709422017	0.39247427731654866
141	104.50240522561751	231.2636400949822	0.7789326775365657	0.3392992416136379	-126.7612348693647	0.4396334359229278
142	214.3021300033587	474.03657795820516	0.7568881306651326	0.2907271360880064	-259.7344479548465	0.46616099457712623
143	135.9710915512572	283.7676667542916	0.7672475413310051	0.3579883917149302	-147.79657520303442	0.40925914961607496
144	88.36088412693682	201.60264425544423	0.7791977431621834	0.35127632127297104	-113.24176012850741	0.42792142188921234
145	87.46095075178624	202.99582004105815	0.777627450616102	0.3368506338739685	-115.53486928927191	0.4407768167421334
146	132.06574444971312	398.43137930780455	0.7942302500046269	0.2710632560205539	-266.3656348580914	0.523166993984073
147	87.92718675121566	208.3693408292688	0.7792033067295221	0.3406550285860441	-120.44215407805314	0.438548278143478
148	139.7749579216662	313.1460563723327	0.7686210294054311	0.28792209709442534	-173.37109845066647	0.48069893231100574
149	169.97443066881334	378.34434876288526	0.749425798964609	0.2203193762867014	-208.36991809407192	0.5291064226779076
150	150.13696475895478	417.54689935598424	0.782035777408571	0.23470893601912393	-267.40993459702946	0.5473268413894471
151	111.10906166130599	266.90472123795945	0.7801173592711111	0.33357982711350986	-155.79565957665346	0.4465375321576013
152	97.67569385339687	196.26956919781506	0.7663382155420684	0.3656586189579818	-98.5938753444182	0.4006795965840866
153	103.14655087741453	326.70770664289853	0.801746005689273	0.28695533849115984	-223.561155765484	0.5147906671981132
154	113.6541808145671	250.77958506018626	0.78663829519609	0.3958800767629074	-137.12540424561917	0.3907582184331826
155	135.49168736042228	332.6760078769777	0.7709280407762499	0.2930903153795738	-197.1843205165554	0.47783772539667607
156	139.32852055106937	308.67136624482737	0.778077446645567	0.3409867839103023	-169.342845693758	0.4370906627352647
157	176.80935752198283	431.94083635601027	0.7905323738165977	0.3563407287119207	-255.13147883402743	0.434191645104677
158	112.3289485980278	260.21146820487326	0.7621619417077844	0.2296058593880755	-147.88251960684545	0.5325560823197089
159	91.72794287172366	206.64915429657455	0.7838595009924634	0.3430768461525388	-114.9212114248509	0.44078265483992457
160	131.26548877578415	314.69402195182664	0.7753437924056573	0.29199509807949736	-183.4285331760425	0.48334869432615996
161	130.1987337124204	290.3776179490967	0.768800243385008	0.30763991542589664	-160.1788842366763	0.4611603279591113
162	110.74497254365255	205.43974986638403	0.7531775571595383	0.3488162158109543	-94.69477732273148	0.404361341348584
163	96.65692214918104	209.51228334814223	0.77217405442138	0.30410709225038185	-112.85536119896119	0.46806696217099814
164	125.01877857791271	262.083056443965	0.7706873766865011	0.3548963864039508	-137.0642778660523	0.4157909902825503
165	141.9216252382654	311.8059435679299	0.7786586231763665	0.37630825332608286	-169.8843183296645	0.4023503698502836
166	109.11465938013339	272.5522741290257	0.7825580962475871	0.29291350088605994	-163.43761474889232	0.48964459536152716
167	136.02438588222012	303.84376961298756	0.7669948734768846	0.32404319158724115	-167.81938373076744	0.4429516818896434
168	113.36745638002111	241.7662256509313	0.7661195013793808	0.36940563850765973	-128.39876927091018	0.39671386287172106
169	114.69617906778979	254.9776961866604	0.7741348001742543	0.34406464363996314	-140.28151711887062	0.43007015653429115
170	109.65318708934362	266.0751927279782	0.7717586152601997	0.2354852461443893	-156.4220056386346	0.5362733691158105
171	126.65443753716804	259.2314835356495	0.7533614634339559	0.29694225263409857	-132.57704599848145	0.45641921079985737
172	263.79317889436015	611.2838273555037	0.762356737282406	0.24881996480334126	-347.49064846114356	0.5135367724790648
173	94.10316384098701	240.4838563023237	0.7847296105053311	0.30860242905787894	-146.38069246133668	0.47612718144745214
174	121.76432937784251	280.14862220102185	0.7777495513260736	0.33673415092876596	-158.38429282317935	0.44101540039730763
175	111.1974619794361	221.79355862741406	0.7620367286733227	0.3569982457983244	-110.59609664797796	0.40503848287499833
176	91.51001937643414	192.34506923070745	0.7768114064787511	0.4002879325774132	-100.83504985427331	0.37652347390133795
177	138.0314450158221	345.4034509674493	0.7724109247074942	0.26388880592816377	-207.37200595162722	0.5085221187793304
178	105.01079288193375	252.91522392387702	0.7783275803650255	0.3239998318133118	-147.90443104194327	0.45432774855171365
179	116.45259592357709	270.60242444188543	0.7747947635725773	0.2694697124601387	-154.14982851830834	0.5053250511124385
180	98.20922920001678	186.8394055264957	0.7760265578256409	0.43140518777048764	-88.63017632647893	0.34462137005515325
181	140.9249178848347	346.2402405736664	0.7665303932438766	0.2342165152555302	-205.3153226888317	0.5323138779883464
182	192.82807905485902	384.13555231839825	0.7515922855575145	0.33017934481081007	-191.30747326353924	0.4214129407467044
183	155.11652942565883	348.6883285387963	0.759825583982275	0.28722492517331516	-193.5717991131375	0.4726006588089598
184	107.63138407406703	235.72940141425244	0.7656782346932542	0.3119359857637878	-128.0980173401854	0.45374224892946646
185	150.18607882294458	375.3519185501089	0.7860879080885702	0.33803546070864454	-225.16583972716433	0.44805244737992567
186	105.11731216146816	247.46751662202917	0.7847708610183773	0.36214603987598426	-142.350204460561	0.4226248211423931
187	118.70062417044267	246.8839905651546	0.7573586585253126	0.30114589030265976	-128.18336639471192	0.45621276822265283
188	150.34824511349058	314.1040369317097	0.7571086660450512	0.31030926541350673	-163.7557918182191	0.4467994006315445
189	92.857929249878	227.7062287017095	0.7902209883818538	0.3620550172719297	-134.8482994518315	0.42816597110992416
190	113.3314000371963	262.8127798453701	0.7765033418104585	0.33376994632621426	-149.48137980817376	0.4427333954842443
191	80.5409180059939	194.1852095022553	0.7571638750431221	0.22528866993990732	-113.6442914962614	0.5318752051032147
192	122.04695450432553	306.4236695005162	0.7684035374466747	0.2735505598671213	-184.37671499619069	0.4948529775795534
193	82.21788774665282	213.6037306972202	0.7855302620162377	0.28868376452219785	-131.38584295056737	0.4968464974940398
194	121.22552761536241	314.65337735609467	0.7844209912832565	0.3143753183764988	-193.42784974073226	0.4700456729067577
195	118.05165989338647	279.36754835561374	0.7742705649142253	0.3123635417345165	-161.31588846222726	0.4619070231797088
196	141.33101637675682	342.0147165172829	0.7666429133476302	0.3110016839415907	-200.6837001405261	0.4556412294060395
197	139.7032002478095	324.2266299296089	0.7402573636636418	0.186950129333487	-184.52342968179943	0.5533072343301548
198	86.60068280851591	170.69768532691853	0.762117486546013	0.3157191961763199	-84.09700251840262	0.4463982903696931
199	94.52443211290203	217.4001812662593	0.7483524846282706	0.1861997305540523	-122.87574915335726	0.5621527540742184
200	124.50309463171064	282.00026982044176	0.7808131441255436	0.36377978263774724	-157.49717518873112	0.41703336148779635
201	208.0777164404152	381.31178390879643	0.7395540480022351	0.331633054135612	-173.23406746838123	0.4079209938666231
202	103.9220791936298	229.50037126220045	0.775956281728675	0.34546244003396875	-125.57829206857065	0.4304938416947063
203	78.61540563826665	175.77704138129127	0.7795303884132692	0.3349530474738404	-97.16163574302462	0.44457734093942874
204	76.87660635291394	186.36924668293082	0.7656800991665592	0.24473091951334036	-109.49264033001688	0.5209491796532189
205	90.77643388038409	204.0054116644266	0.7811967253528666	0.3357263391298886	-113.2289777840425	0.44547038622297797
206	94.37187345015317	233.25642184966964	0.786342416348749	0.32860909683523915	-138.88454839951646	0.4577333195135099
207	130.97735046860282	319.9082659810817	0.7862004756646046	0.30709772855914536	-188.93091551247886	0.47910274710545925
208	140.19051209300562	397.31206246578495	0.7892076183733294	0.2661157777100764	-257.1215503727793	0.523091840663253
209	94.5566285293833	227.81004544390095	0.7923824886924059	0.36754710874013924	-133.25341691451763	0.42483537995226667
210	82.41782352441437	235.02519067074775	0.7957150704071941	0.28155750055672135	-152.6073671463334	0.5141575698504728
211	119.38128710172208	243.79046321499905	0.7681025161649654	0.36052620486669296	-124.40917611327697	0.40757631129827243
212	77.12132984735585	177.46894082104777	0.7793029527796012	0.3337752918147497	-100.34761097369191	0.44552766096485147
213	96.55767356431939	241.25167807770814	0.7794265807690489	0.26642027752051245	-144.69400451338873	0.5130063032485365
214	85.74372820497989	189.79670198127783	0.7635473011826772	0.28530401113592135	-104.05297377629795	0.47824329004675586
215	114.52216385007247	259.9014787792623	0.7846592715429872	0.37531222584209745	-145.3793149291898	0.40934704570088976
216	173.50185575219243	382.3045784703712	0.7758474294313992	0.3462057235645426	-208.80272271817879	0.42964170586685657
217	131.85283989472646	278.453187827239	0.7843680638009184	0.40386274117593784	-146.60034793251253	0.38050532262498055
218	125.50813171029912	285.36388294273576	0.7746932707404124	0.36390911064338116	-159.85575123243663	0.4107841600970312
219	174.55342751374351	386.5248595464997	0.7676983249330454	0.31917294118759887	-211.9714320327562	0.4485253837454465
220	158.5108162751198	376.0237142257453	0.7625496574639535	0.26872030536979596	-217.51289795062553	0.49382935209415757
221	84.29207055444733	219.2533007959673	0.7746119846945743	0.2713174681017733	-134.96123024151996	0.5032945165928009
222	87.89380593856868	213.9636239753755	0.7831514384439187	0.3306275630986062	-126.06981803680682	0.45252387534531247
223	69.13562002135481	159.32791962428206	0.7614887402859841	0.24156292232349802	-90.19229960292725	0.5199258179624862
224	155.489839265636	354.2958117761371	0.7713789182771668	0.3291035073444221	-198.8059725105011	0.44227541093274464
225	154.26588997684127	330.73224031425593	0.7639010752050316	0.3306679183199944	-176.46635033741467	0.43323315688503716
226	110.22616887462672	309.67252213761014	0.7924476775869197	0.3048384056315504	-199.44635326298342	0.4876092719553693
227	98.29977145878075	243.75373652654642	0.7839599646089204	0.2936618944881619	-145.45396506776567	0.4902980701207585
228	83.67282852588173	202.39344435275464	0.7928724214587568	0.3406414258652894	-118.72061582687292	0.4522309955934674
229	84.23083594746029	194.40491998631785	0.7853500409456451	0.36673347686461455	-110.17408403885756	0.41861656408103054
230	80.13363204212462	216.56259536502714	0.8030811339475201	0.3233007119430933	-136.42896332290252	0.47978042200442683
231	67.82325509047018	173.1771578663296	0.7904361654870958	0.30331748897323435	-105.35390277585941	0.4871186765138615
232	171.25168509475148	376.4116113370959	0.7802612005456478	0.3685571793745529	-205.15992624234443	0.41170402117109495
233	111.89250085263735	272.8807728819347	0.7671596060280194	0.2540993240274042	-160.98827202929738	0.5130602820006152
234	73.70250564332451	165.3246930892211	0.7704999535289603	0.2722496925193953	-91.6221874458966	0.498250261009565
235	134.60311244942625	342.49607647848296	0.7796858933291633	0.3111385687824551	-207.8929640290567	0.46854732454670817
236	98.15858558892148	269.7506146256487	0.7894888767528232	0.27599546742130443	-171.59202903672724	0.5134934093315188
237	140.2808648109755	284.81708364475605	0.764374189936282	0.32952758459560266	-144.53621883378057	0.43484660534067937
238	119.29985437061288	288.235127225755	0.7623162053962916	0.2122227082379879	-168.9352728551421	0.5500934971583038
239	134.88997695098226	284.15048717785106	0.7709734951325756	0.36663692194202957	-149.2605102268688	0.40433657319054606
240	150.61228058013904	316.8534655027415	0.7594063576871578	0.31052126088992604	-166.24118492260249	0.44888509679723176
241	74.5081121908303	184.67234468239263	0.7918410488324852	0.3281321679753906	-110.16423249156233	0.4637088808570946
242	150.72146128704873	311.0819268561659	0.760046212186436	0.3560889227946906	-160.3604655691172	0.40395728939174536
243	96.77825370292369	195.3479038834473	0.7558032277271732	0.33076633254440885	-98.5696501805236	0.4250368951827644
244	133.39337860438738	284.72966576899	0.7522422554487672	0.34090186246838455	-151.33628716460262	0.41134039298038266
245	132.43715607143156	312.8514926956674	0.7698294584697937	0.2916744244594282	-180.41433662423583	0.47815503401036547
246	129.80574864918037	280.8634768355821	0.7577813120311562	0.2951815263324269	-151.05772818640173	0.4625997856987293
247	150.15366249047963	331.4800807401525	0.7686619253011493	0.3052304729753858	-181.32641824967288	0.4634314523257635
248	154.4569962730733	357.5297270759265	0.7747007370005845	0.33534149614813863	-203.0727308028532	0.4393592408524459
249	152.11365372782177	332.78132272326513	0.7382853557496425	0.1999665449717458	-180.66766899544336	0.5383188107778967
250	95.09039805768721	243.45799036029956	0.7966608992286476	0.36083102839892617	-148.36759230261237	0.4358298708297214
251	153.51433647411667	384.75887204551395	0.7637524834084459	0.2277060342361783	-231.24453557139728	0.5360464491722676
252	141.33958026427325	340.0994828823752	0.785857947780615	0.31960114043842464	-198.75990261810193	0.4662568073421904
253	108.5228823289109	264.7426359966819	0.7715959443973162	0.26752217348391355	-156.219753667771	0.5040737709134027
254	94.64219568367172	244.10147455403182	0.7704512506171145	0.23399998269480898	-149.4592788703601	0.5364512679223055
255	123.08513544075454	279.75033600554946	0.7714209958636442	0.3305178420169509	-156.66520056479493	0.4409031538466933
256	161.02870034975825	320.52188030337896	0.7609273406540736	0.3407463906958366	-159.4931799536207	0.420180949958237
257	153.80358929862388	304.54124461853996	0.7640189966254298	0.35736197223041444	-150.7376553199161	0.4066570243950154
258	133.46666223478917	310.82889663797863	0.7715789691336941	0.3166543456705205	-177.36223440318946	0.4549246234631736
259	147.66143219130828	263.4473512505936	0.7215526286904484	0.267314345411286	-115.78591905928533	0.45423828327916244
260	107.75936688849589	232.7489555223148	0.7723580011988599	0.3583539319959015	-124.9895886338189	0.4140040692029584
261	111.97400319503213	218.32224043744503	0.7544864786049104	0.35479206464399926	-106.3482372424129	0.3996944139609111
262	96.66998507669899	199.83804809022467	0.7619866408854172	0.3285567949359964	-103.16806301352568	0.43342984594942086
263	174.23533921326083	372.4931588630332	0.7667867202677796	0.3564680040850857	-198.2578196497724	0.4103187161826939
264	107.51981878728482	285.35761561341536	0.789374335126171	0.3227485265943099	-177.83779682613056	0.46662580853186103
265	116.01121967746907	262.9190235918144	0.7681996013321771	0.31742394190783535	-146.90780391434532	0.4507756594243418
266	156.00930815241975	311.2903295863373	0.7576227371388333	0.31572161770801743	-155.28102143391754	0.4419011194308159
267	96.77256275764121	241.12026952045932	0.7829245317041139	0.30607588342585107	-144.34770676281812	0.47684864827826284
268	154.46052935244796	331.1475853935461	0.7707962376760467	0.353684088813141	-176.68705604109812	0.41711214886290565
269	169.98034967862264	376.3479997838978	0.7779909867771442	0.3632432497954272	-206.36765010527517	0.41474773698171696
270	108.19568185427548	253.61061107211904	0.7740586388127924	0.3219036361349784	-145.41492921784356	0.45215500267781394
271	139.63866148761383	355.4129317804305	0.7679226601791833	0.21947607670919925	-215.77427029281665	0.5484465834699841
272	106.54689038698643	236.01652624429562	0.7616836943088525	0.2778034952144267	-129.46963585730919	0.4838801990944258
273	114.5080160456566	261.23330690648163	0.767278336287817	0.29208535431255855	-146.72529086082503	0.4751929819752585
274	96.95781219810954	220.1408702402606	0.7812199020162374	0.30426529299450483	-123.18305804215106	0.47695460902173253
275	106.71213761332399	270.3100917526723	0.7843969050977089	0.2912614445819045	-163.5979541393483	0.49313546051580437
276	148.22578209200572	280.6471062867878	0.7521342237397676	0.3954309924273016	-132.42132419478207	0.35670323131246595
277	131.9437902899162	324.572453075264	0.7910371107610028	0.3356713458580857	-192.62866278534779	0.4553657649029171
278	107.61370419869344	250.211683090445	0.7634280986978956	0.26886701152228354	-142.59797889175155	0.4945610871756121
279	107.26372376723995	244.7004988257474	0.7750254088401788	0.29682054695990057	-137.43677505850744	0.4782048618802782
280	116.68343084934571	275.9126631568779	0.7781912292200183	0.2459920346680045	-159.2292323075322	0.5321991945520137
281	179.61226820038377	382.1020213008726	0.7530048600447017	0.27800843255432894	-202.48975310048883	0.47499642749037274
282	99.86540970157614	221.31292220562298	0.777886253142267	0.3366736746966168	-121.44751250404684	0.4412125784456502
283	112.75506749637258	266.6297565185723	0.7824506639725708	0.38681680988661166	-153.87468902219973	0.39563385408595914
284	138.56813971402158	262.4266184237939	0.7422380466153072	0.3166130025044354	-123.85847870977233	0.4256250441108718
285	108.7336632058439	233.21478021765148	0.7767231113042731	0.3698089517892254	-124.48111701180758	0.40691415951504767
286	132.9090561980987	311.5074362822298	0.7826026429417106	0.36010790334108245	-178.59838008413107	0.4224947396006281
287	100.50832355080806	219.48418828436226	0.7710723811099571	0.3546053921180591	-118.9758647335542	0.41646698899189805
288	131.25995841301307	330.9856095476199	0.7877030245302867	0.3398159474902523	-199.72565113460684	0.44788707704003444
289	110.85135424476265	295.9715074401981	0.7874182769477407	0.3019053786980352	-185.12015319543542	0.4855128982497055
290	167.49478505100905	368.1178698255055	0.7718099870426014	0.3223973160257054	-200.62308477449648	0.44941267101689597
291	90.52359408245493	199.03045248478162	0.7642359992920876	0.2834630320492178	-108.50685840232669	0.48077296724286983
292	151.34036457029777	345.91312742045216	0.7713978770419188	0.3185198229125637	-194.5727628501544	0.45287805412935506
293	115.96811798834199	258.9527017356006	0.7758409036714314	0.3675949458905599	-142.98458374725863	0.4082459577808715
294	93.31737998680447	197.1217811302442	0.7555942934223271	0.294841116711456	-103.80440114343972	0.46075317671087107
295	64.10609067164593	169.404213380123	0.7769486514099185	0.2669629729839293	-105.29812270847707	0.5099856784259893
296	182.62173924249845	422.7097454386815	0.7618148377436282	0.27461636291707797	-240.08800619618307	0.48719847482655027
297	173.68055015072355	384.088803443124	0.7625129539715949	0.281720006306476	-210.40825329240045	0.48079294766511893
298	114.88471208674841	290.1248690207534	0.7833719995032797	0.2751252368002162	-175.240156934005	0.5082467627030636
299	74.69915619762027	186.5910035345288	0.774318838310136	0.2648535177506595	-111.89184733690853	0.5094653205594766
300	103.20348090712179	237.40698485003185	0.7844117404803492	0.3654330876225337	-134.20350394291006	0.41897865285781555
301	90.749270533693	193.14008943420586	0.7773287067337732	0.34144790491611643	-102.39081890051287	0.43588080181765676
302	103.83497759139766	240.15147367184926	0.7838012560372383	0.35758944724558234	-136.3164960804516	0.42621180879165593
303	103.20824232354421	200.499314431841	0.7685840842364732	0.36389686633724727	-97.29107210829677	0.4046872178992259
304	192.35691085480082	445.0868764330999	0.782495733408055	0.3622247384791055	-252.7299655782991	0.4202709949289495
305	130.22267114795682	272.2661234864974	0.7654801467783319	0.34062070927525445	-142.0434523385406	0.4248594375030774
306	139.38488446402192	275.997968373311	0.7470003769379807	0.31716631292308356	-136.61308390928906	0.42983406401489715
307	87.59334104327743	219.7421445173406	0.7821010798921215	0.28588257699566505	-132.14880347406316	0.49621850289645647
308	184.46114657689833	442.13107348045367	0.7774231326064891	0.31568312643824187	-257.66992690355534	0.46174000616824723
309	133.6904609231278	237.04779321430527	0.7506118680597906	0.382100514450375	-103.35733229117747	0.3685113536094156
310	85.34415478018278	209.2324775315688	0.7731577352718068	0.275860496511965	-123.88832275138603	0.4972972387598418
311	144.32911377303407	334.2312077240872	0.7660981644497948	0.28776573247982534	-189.90209395105313	0.4783324319699695
312	69.47418585996596	174.55347136181373	0.7783360495330464	0.26843410814870294	-105.07928550184778	0.5099019413843434
313	119.5771066778732	291.46538048062627	0.7745583355697179	0.2330350776365341	-171.88827380275308	0.5415232579331838
314	120.79914324093218	267.26716871929125	0.7689780304100802	0.3222953369350156	-146.46802547835907	0.44668269347506456
315	162.98442106689097	346.03572657271576	0.7779761107024357	0.393577164402079	-183.05130550582479	0.38439894630035665
316	150.00391175166106	301.97936696952434	0.7642404660807343	0.34753943490454353	-151.97545521786327	0.41670103117619073
317	146.84040721447124	325.57938660970024	0.7729831790149934	0.3005317529320855	-178.738979395229	0.47245142608290785
318	66.02014667065279	164.95067138704826	0.8059299757609906	0.3709035095401193	-98.93052471639547	0.43502646622087127
319	103.85888807265108	246.64545810258423	0.7768807187618504	0.298559066410941	-142.78657002993316	0.4783216523509094
320	143.6161537094019	373.4606829596417	0.7855513910865186	0.29239382632170396	-229.8445292502398	0.49315756476481465
321	92.11186625172273	210.74739019087139	0.7715670893656397	0.29756359034119073	-118.63552393914865	0.47400349902444894
322	104.69288588550754	223.04434695579138	0.7573143288680242	0.30708187256368635	-118.35146107028385	0.45023245630433784
323	88.42945384902947	203.28967342674898	0.746018950226806	0.2133323761060784	-114.8602195777195	0.5326865741207276
324	120.67230264569923	271.5646265837856	0.7703631128751538	0.3213327331476907	-150.89232393808635	0.4490303797274631
325	105.29369978859754	243.31209692171464	0.7542809664293232	0.270265354650258	-138.0183971331171	0.48401561177906516
326	104.81725966134064	215.12402183301043	0.7702728023461042	0.37822699484333755	-110.30676217166979	0.39204580750276663
327	106.95194733274252	306.76764917653344	0.7909253805354693	0.22536524648748993	-199.81570184379092	0.5655601340479794
328	159.77101846866486	308.8443622531506	0.7236795736958768	0.23388820302053587	-149.07334378448576	0.4897913706753409
329	151.28444407158105	313.5662588395192	0.764205973836614	0.3496228918696704	-162.28181476793816	0.41458308196694366
330	137.39390978288975	343.14528979003836	0.7786867688293515	0.2813940897013537	-205.7513800071486	0.4972926791279978
331	124.06983261598376	285.1577677947806	0.7577958309680485	0.2576006811563491	-161.08793517879687	0.5001951498116994
332	121.52594094097596	243.28072645125175	0.7658460227916047	0.36470702254905774	-121.7547855102758	0.401139000242547
333	129.62969788297093	312.3293472162014	0.7729416123885052	0.26745901787422144	-182.6996493332305	0.5054825945142838
334	135.52105833705545	390.79622703735083	0.7853084280425092	0.2602639315151544	-255.27516870029538	0.5250444965273549
335	154.19007905451952	329.38901860099384	0.7617261744847253	0.3056355281643883	-175.19893954647432	0.456090646320337
336	146.53032181699726	339.50573108777564	0.7563261548632846	0.2321469540675777	-192.97540927077839	0.5241792007957069
337	100.45395527994111	233.08590459061662	0.7667514522683166	0.2772479522327685	-132.6319493106755	0.48950350003554816
338	163.2575893986985	392.0372562095323	0.7761646504567883	0.30643717946142596	-228.7796668108338	0.46972747099536233
339	160.43660791323487	407.8931101975771	0.7746140826378679	0.2584904680367258	-247.4565022843422	0.5161236146011421
340	167.70439425173524	374.14675090610854	0.7709255193712854	0.33091364378248495	-206.4423566543733	0.44001187558880045
341	136.2208141546492	288.99105944647897	0.7612755545172405	0.30024618009740534	-152.77024529182978	0.46102937441983516
342	81.20548771521898	195.29338758230085	0.7769765274788841	0.2660287036234889	-114.08789986708187	0.5109478238553953
343	144.9636814769145	384.783235939956	0.7794979395287772	0.25868546644948204	-239.8195544630415	0.5208124730792951
344	98.08332568192571	194.83744173033767	0.7740597927671038	0.35865830570828805	-96.75411604841196	0.41540148705881574
345	130.81709250429728	324.65362895324176	0.7790234642279733	0.2852157717958925	-193.83653644894449	0.4938076924320808
346	111.97895972233417	276.53213298770333	0.7783662645601176	0.3107620278435667	-164.55317326536917	0.4676042367165509
347	88.27863065344337	220.0302805685235	0.7791114111642755	0.3310542135632466	-131.75164991508012	0.4480571976010289
348	126.12976284490894	280.42744045600887	0.772688065387915	0.3311399354062274	-154.2976776110999	0.44154812998168763
349	113.36187425230231	238.75309359065665	0.7738780170268407	0.39436944839210974	-125.39121933835433	0.3795085686347309
350	139.0288617539282	318.99711291354413	0.7720040253135085	0.32043326711598025	-179.96825115961593	0.4515707581975283
351	164.95160540550586	353.3012823662766	0.7600444770221386	0.2608609532715605	-188.34967696077075	0.4991835237505781
352	138.67573867837663	326.0286949930382	0.7634267110501569	0.2594937680482639	-187.35295631466155	0.5039329430018931
353	147.7799357697672	309.9871374674025	0.7624836325272004	0.3315842385218814	-162.20720169763527	0.430899394005319
354	149.84710321015012	358.3008554777857	0.772864166669012	0.3378014934225423	-208.4537522676356	0.43506267324646974
355	148.24934119959033	313.70988233283913	0.7717057548150761	0.3516454222532023	-165.4605411332488	0.4200603325618738
356	117.11179466624817	248.9233238514662	0.7708194380306707	0.33069097761471283	-131.81152918521803	0.4401284604159578
357	162.51682700226803	340.2506964529281	0.7526685600939289	0.3006663204982743	-177.73386945066005	0.4520022395956546
358	124.19256169884343	327.42686298782667	0.7854560601555235	0.26842903738147217	-203.23430128898323	0.5170270227740513
359	104.47096951159249	224.3767419892533	0.7457156429322489	0.24337712552270116	-119.90577247766082	0.5023385174095477
360	96.14831202709169	219.4263520685775	0.7760381523283969	0.283535112817367	-123.27804004148581	0.4925030395110299
361	125.7677235711208	259.85958948920603	0.7625716902761248	0.3225883120726413	-134.09186591808523	0.4399833782034835
362	70.89852669371126	179.69000385070473	0.7826315563680135	0.2704183539418853	-108.79147715699347	0.5122132024261282
363	78.40266809113184	208.52575497137974	0.7823734046945999	0.26716178513454614	-130.1230868802479	0.5152116195600538
364	126.98569252841443	272.59790330563493	0.7785940163783207	0.3927585887492006	-145.6122107772205	0.3858354276291201
365	145.65210377155617	305.51285781951907	0.7613537388501361	0.31282927357880347	-159.8607540479629	0.44852446527133266
366	140.747757823716	328.4965971181016	0.7776840697320598	0.3306576963489863	-187.7488392943856	0.44702637338307355
367	187.9768596321128	358.89300205437934	0.7348270812382094	0.2730331827515806	-170.91614242226655	0.4617938984866288
368	172.51527681548882	402.57945224975606	0.7702265310467871	0.31177223158753725	-230.06417543426724	0.4584542994592498
369	74.67218875000171	171.61421090540009	0.7684944184981699	0.27599034721769355	-96.94202215539838	0.49250407128047635
370	96.05213735647209	218.56054488694	0.7692393389036767	0.29599526401127224	-122.5084075304679	0.47324407489240444
371	86.78502920523927	219.77476587634288	0.7859889205220375	0.302121538282548	-132.98973667110363	0.4838673822394895
372	105.38145376170701	242.41250603288046	0.7651508579514845	0.28712676591007197	-137.03105227117345	0.47802409204141255
373	101.71174836150135	236.9677400863658	0.7673355199881355	0.2632905129571828	-135.25599172486446	0.5040450070309528
374	123.17201918211802	330.84964768791224	0.7813777430814037	0.2563627549994982	-207.67762850579422	0.5250149880819055
375	83.5315056433537	229.82759092965267	0.7834517422327028	0.27834477550491193	-146.296085286299	0.5051069667277908
376	151.22861188465328	336.26786727173896	0.7693610982773595	0.3102903869109798	-185.0392553870857	0.4590707113663797
377	94.2040106900018	202.27306238951394	0.7621991633177755	0.31111552821181143	-108.06905169951214	0.45108363510596405
378	115.41871109657944	295.56875895434376	0.77720581180591	0.317211420583922	-180.15004785776432	0.459994391221988
379	143.92566124551084	316.9254162457887	0.7764907405717024	0.3778174602448866	-172.99975500027787	0.3986732803268158
380	66.67347859344446	166.85759883277174	0.772483921779878	0.25302084167819394	-100.18412023932729	0.5194630801016841
381	94.28451746187696	197.75264166780323	0.7679291253624492	0.3454695389275236	-103.46812420592627	0.4224595864349256
382	106.21271121951497	273.1082899224484	0.7923511538119536	0.3210315668585129	-166.89557870293345	0.47131958695344073
383	136.09127145778828	274.14751836721985	0.7531599033829829	0.3186334744981736	-138.05624690943156	0.4345264288848093
384	126.54452183813213	330.87112696133806	0.7845047865340922	0.26669316609930477	-204.32660512320592	0.5178116204347873
385	162.05336935993066	407.99608920287716	0.7819721598601171	0.30215705671891746	-245.9427198429465	0.4798151031411997
386	145.33436105956213	312.8509751466332	0.7590119683999873	0.3145312164472794	-167.51661408707105	0.4444807519527079
387	149.73469590775926	348.3972616339029	0.755192831162608	0.20614142741867164	-198.6625657261436	0.5490514037439365
388	74.61947307577589	172.05556264759065	0.7613816012906256	0.24860775248269318	-97.43608957181476	0.5127738488079324
389	76.12254934710556	182.14534229281708	0.7787578442717086	0.33087844092296537	-106.02279294571152	0.4478794033487432
390	122.26915662696362	335.08862717776844	0.7908245729808687	0.29466973651156886	-212.81947055080482	0.49615483646929986
391	103.12532650590691	231.11047497200005	0.7765438490625415	0.35713613837007513	-127.98514846609314	0.41940771069246635
392	81.63092915890685	193.06087067489432	0.7815731917871058	0.3083323778972801	-111.42994151598747	0.47324081388982575
393	131.4267978521191	287.15516542421307	0.7592924382951962	0.3010545082528281	-155.72836757209396	0.4582379300423681
394	95.48667053102321	245.58673525526427	0.7999588311482851	0.35021496671343294	-150.10006472424107	0.4497438644348522
395	95.64046302382803	260.5037998831589	0.7921218906060391	0.2891889570298741	-164.86333685933084	0.502932933576165
396	120.86105584650036	239.76528158186954	0.7614445912921647	0.3511693280475735	-118.90422573536918	0.4102752632445912
397	119.31100680584518	310.7164821449451	0.7924376709706143	0.3112249824284849	-191.4054753390999	0.48121268854212945
398	98.13278012274125	231.34258290738083	0.7801435204769236	0.30782064692119676	-133.20980278463958	0.47232287355572683
399	146.43104993206998	335.49806887138726	0.7655455823499885	0.247007602152593	-189.06701893931728	0.5185379801973955
400	139.08349019690186	354.3284027283731	0.765585284754546	0.2303601787218222	-215.24491253147121	0.5352251060327238
401	112.6775274128099	281.5434149915259	0.7848861844542862	0.33785710039062683	-168.86588757871598	0.4470290840636593
402	105.44891679527659	216.84983789851995	0.7610812072426966	0.35368233083479406	-111.40092110324336	0.4073988764079025
403	115.99593598873255	267.7460498208748	0.7698116582297232	0.3077625548458158	-151.75011383214226	0.4620491033839074
404	147.86648511650498	331.6476971626686	0.7538695444527279	0.2608728041226194	-183.7812120461636	0.49299674033010854
405	95.96752806067175	240.61659665774067	0.7810640426280068	0.2968253837382831	-144.64906859706892	0.48423865888972367
406	91.39271387119541	256.5666481838088	0.7956240886347096	0.29291853279531443	-165.1739343126134	0.5027055558393951
407	121.57282332763782	253.51885877978793	0.7655524455293002	0.33838849662778436	-131.9460354521501	0.4271639489015159
408	82.96351926918265	180.08871200222126	0.7758854333169217	0.32452704417429085	-97.1251927330386	0.4513583891426309
409	176.10075631141174	410.22520192130526	0.7684862785383954	0.26837042020965834	-234.1244456098935	0.5001158583287371
410	127.23613812125234	261.26677697938146	0.7528311518066958	0.2973329222305222	-134.03063885812912	0.4554982295761736
411	118.87527135739063	276.08137950271714	0.7743576472107765	0.2932190545154558	-157.2061081453265	0.48113859269532067
412	73.21129581129871	192.74459839375766	0.7970742645463444	0.32690075450953504	-119.53330258245894	0.4701735100368094
413	113.6036715873733	246.41341617538603	0.7623102557816641	0.30748308322896895	-132.80974458801273	0.45482717255269517
414	111.67899348701073	293.0153045099783	0.7836890432352837	0.2687259614253877	-181.33631102296758	0.514963081809896
415	102.53214481019262	237.3468467810959	0.77422796005283	0.3221260773176236	-134.8147019709033	0.4521018827352064
416	108.79411559610438	238.45701246816253	0.7708123738113698	0.29693684285867133	-129.66289687205816	0.47387553095269846
417	80.298255507636	185.2187863759821	0.7747537701499932	0.3167258373935131	-104.92053086834609	0.4580279327564801
418	147.93774247482438	303.48358929329333	0.7571523874581786	0.2728261444995717	-155.54584681846896	0.4843262429586069
419	110.72927453784244	257.21536391689585	0.7881404688545366	0.37497772522113837	-146.4860893790534	0.4131627436333982
420	153.4169101227913	331.1945744041615	0.7444770109332363	0.22862598625850178	-177.77766428137016	0.5158510246747345
421	111.23671754790418	274.31557329082057	0.7744391110073688	0.28294655956918024	-163.0788557429164	0.4914925514381886
422	145.94626818028732	360.07639348436675	0.780978956567455	0.3153197201227387	-214.13012530407943	0.4656592364447163
423	145.49939258584226	340.1651099562678	0.775230483188256	0.297066207734147	-194.66571737042557	0.47816427545410906
424	90.71127204254178	216.9733627313147	0.7789910830655966	0.32038302511548106	-126.26209068877291	0.45860805795011556
425	84.11165095182298	194.0547995073	0.770547129360358	0.28457001402965937	-109.94314855547702	0.4859771153306986
426	131.0117919770346	315.684891832941	0.7799194176597982	0.3336660881122408	-184.6730998559064	0.4462533295475574
427	182.23406840385405	359.3651863885309	0.7533982528931307	0.33690087495227206	-177.13111798467685	0.4164973779408586
428	107.73733158854279	270.533965322376	0.7824249210755083	0.32097393150872605	-162.7966337338332	0.46145098956678227
429	141.72839833924894	295.38438450372337	0.7610337359747218	0.3478641853981828	-153.65598616447443	0.413169550576539
430	115.38911755952834	257.49023752967685	0.7723652980878194	0.3420211938030605	-142.1011199701485	0.4303441042847589
431	132.62674389472096	303.30410380275805	0.7665856915578908	0.3158714097865763	-170.6773599080371	0.4507142817713145
432	78.54079942696023	209.2343321658465	0.7913668708916257	0.28740360634245565	-130.69353273888626	0.5039632645491701
433	112.45455663092068	257.1241435806064	0.7766474371770831	0.2844788091983597	-144.66958694968574	0.49216862797872335
434	133.34015622471517	336.6706827170552	0.7843861373364187	0.27712916502221435	-203.33052649234	0.5072569723142044
435	129.424605821776	257.91953966708894	0.7621643615313781	0.345501873149587	-128.49493384531294	0.4166624883817911
436	145.5397581541543	308.81520741911265	0.7495870536858809	0.2751567373451624	-163.27544926495835	0.47443031634071847
437	139.41731177440482	309.952234956775	0.7765884820454096	0.37093582583797396	-170.53492318237016	0.4056526562074357
438	87.04635167189207	198.8741613460419	0.7692710860459212	0.2702673371044747	-111.82780967414982	0.4990037489414465
439	137.48148122323073	319.5479516391075	0.7752452368576488	0.2954977985198548	-182.06647041587678	0.479747438337794
440	75.66013658715241	176.3199241718328	0.7772770472026909	0.28388705837283407	-100.6597875846804	0.4933899888298568
441	122.75670895069351	331.2291215917929	0.7927948123196805	0.3173775160621409	-208.47241264109937	0.47541729625753965
442	104.10516122232343	268.49305545339257	0.7840051123444174	0.29732654597558617	-164.38789423106914	0.4866785663688312
443	99.89821654304677	240.2701325483569	0.7808995028850196	0.32924503892641843	-140.37191600531014	0.4516544639586012
444	130.87575366398707	291.2283456482355	0.7700301577928546	0.343677174977267	-160.35259198424845	0.42635298281558753
445	163.03877734127218	361.54710055425807	0.7694092289580474	0.32410710802358467	-198.50832321298589	0.44530212093446275
446	152.06229698251246	360.85779810172824	0.768691799548758	0.27691183249647894	-208.79550111921577	0.49177996705227905
447	168.8158056885	431.08056625367124	0.7824598605422455	0.27078851067998677	-262.26476056517123	0.5116713498622587
448	169.2463362149909	422.74592289095204	0.7776650718849598	0.2728293460303214	-253.49958667596115	0.5048357258546384
449	192.8978041042042	454.1360968901785	0.758645933675463	0.232630642375453	-261.2382927859743	0.52601529130001
450	85.96504244756323	196.42838604365966	0.7817368931435356	0.32150902251759966	-110.46334359609642	0.4602278706259359
451	131.5134135222777	324.8624693253924	0.7786119843364094	0.3010715814105618	-193.3490558031147	0.47754040292584765
452	125.10727899714689	312.09151647116033	0.7904373321102985	0.3618077532075064	-186.98423747401344	0.42862957890279213
453	92.38272439591694	209.2116239754075	0.7759128415239732	0.3249961713740416	-116.82889957949055	0.45091667014993164
454	99.78300595204357	208.69263424600155	0.7760688842838421	0.3827038896649076	-108.90962829395798	0.39336499461893454
455	120.8135361393967	248.46484363795216	0.7516672703863828	0.3274880242829627	-127.65130749855545	0.4241792461034201
456	82.13046484424503	193.72015000331453	0.782987398116968	0.33784590869706427	-111.5896851590695	0.4451414894199038
457	145.59653623019108	335.84518136143174	0.7741395526040853	0.3326692909545015	-190.24864513124066	0.4414702616495838
458	84.4817914822256	186.25059036518942	0.7743830624775437	0.31927401286926227	-101.76879888296382	0.45510904960828147
459	98.29604213578295	259.1938063499544	0.7846801890477156	0.26660134377167344	-160.89776421417145	0.5180788452760422
460	75.8993513659835	179.12699176838044	0.7743288430024939	0.3370057590173805	-103.22764040239693	0.43732308398511344
461	125.23269014552348	288.1486769056516	0.7828792845053141	0.3598875855960374	-162.91598676012813	0.4229916989092767
462	114.21313762626735	270.52369857963043	0.7816571407991603	0.3233088424748574	-156.31056095336308	0.45834829832430285
463	80.08818690547831	204.70999374699983	0.7879798528611262	0.3004082529424227	-124.62180684152152	0.48757159991870347
464	77.56349784066046	176.09159867569673	0.7783371273511953	0.3378339922550577	-98.52810083503627	0.4405031350961376
465	188.11676548349735	364.10055681663215	0.7596120558827121	0.3944753263961104	-175.9837913331348	0.3651367294866017
466	93.17169548799907	219.8003370105032	0.7910001157250403	0.32863250033366315	-126.62864152250413	0.4623676153913771
467	103.58227227756495	267.3952569126452	0.7834600995338792	0.2939330748154168	-163.81298463508026	0.4895270247184624
468	127.0670564090891	307.993685099828	0.7694443897636745	0.2606821009107671	-180.92662869073888	0.5087622888529073
469	116.45201662933358	254.91561410354126	0.7462193016050851	0.26592621301060615	-138.4635974742077	0.48029308859447895
470	112.09094601656886	293.6066299359212	0.7898990004402813	0.3310139326868362	-181.51568391935234	0.45888506775344506
471	83.89566790297708	190.58674845154678	0.7747192850441617	0.3340664222858758	-106.6910805485697	0.44065286275828586
472	132.41285023144818	331.4226452490095	0.778464184321067	0.2679576171894976	-199.00979501756134	0.5105065671315694
473	90.77872743261362	235.24704394361828	0.7954860063780519	0.3336916283970832	-144.46831651100467	0.4617943779809687
474	117.50805029092373	256.9459129934954	0.7666485488331529	0.3479463904762855	-139.4378627025717	0.4187021583568674
475	139.48463336324357	338.02587793376927	0.7822450416043649	0.31816752320932473	-198.5412445705257	0.4640775183950402
476	150.09835402219878	367.840702449026	0.7840579909973262	0.3260517454558515	-217.74234842682725	0.4580062455414747
477	112.53677972849417	287.9264048039473	0.7849350397581251	0.31598322277228197	-175.38962507545315	0.4689518169858431
478	102.83853012665772	264.0260554470941	0.7813864259498579	0.28568377566957953	-161.1875253204364	0.4957026502802783
479	90.99715037691789	213.24621085501985	0.7808313062544903	0.3229208146514262	-122.24906047810197	0.4579104916030641
480	157.11672468200823	484.60908306714396	0.7898596520023196	0.21560559106683985	-327.49235838513573	0.5742540609354797
481	131.81547649481803	269.5324505237555	0.7689582702587924	0.3455518735444303	-137.71697402893744	0.4234063967143621
482	74.89789331050955	165.96136112176313	0.793426843124391	0.4264097255892245	-91.06346781125359	0.3670171175351665
483	118.93729749504438	269.96134415748696	0.7598135255111147	0.29337945733036214	-151.02404666244257	0.46643406818075256
484	139.95823271947646	358.5330041977279	0.7869136308062155	0.282541664730225	-218.57477147825145	0.5043719660759904
485	139.72193083511462	296.40751330853203	0.7527420699657799	0.2712786064752031	-156.6855824734174	0.4814634634905768
486	193.2885932317265	405.71551935252523	0.754800756767854	0.30171365914651777	-212.42692612079873	0.4530870976213362
487	102.03153778590536	264.54745312855607	0.7878580523694495	0.31705854134953054	-162.51591534265071	0.47079951101991896
488	142.91010332367406	340.130296966058	0.762064669177533	0.22993446738821238	-197.22019364238392	0.5321302017893206
489	110.11237874754772	264.4823209015073	0.7780094080130121	0.31027177121131944	-154.36994215395958	0.46773763680169267
490	109.58317544872783	276.21952762985336	0.7801819104951037	0.2692421658189028	-166.63635218112552	0.5109397446762008
491	71.23281070617273	161.49818985306806	0.7892478037329669	0.32303319739349295	-90.26537914689533	0.4662146063394739
492	156.46393001870604	384.9268956542741	0.7638883283695554	0.26868873257024867	-228.46296563556808	0.4951995957993068
493	62.38856489008046	158.2798450753866	0.7875036986133129	0.27589135562046896	-95.89128018530613	0.511612342992844
494	128.73098262263855	300.8865424461421	0.7809144794106149	0.31654481622721414	-172.15555982350352	0.4643696631834007
495	95.23503178348545	226.37525984517345	0.7912134519743821	0.3597778052120581	-131.140228061688	0.431435646762324
496	76.01075532523878	171.92421336377936	0.7994334376243405	0.4294712178494136	-95.91345803854058	0.3699622197749269
497	94.83379237322464	233.3640384778091	0.7788998614187649	0.28443388212217063	-138.53024610458445	0.49446597929659425
498	74.09405748357247	170.49038108699656	0.7622373471099875	0.2764897393766199	-96.3963236034241	0.48574760773336756
499	90.50777088545662	197.00640425084464	0.7676717891179745	0.3188190742691162	-106.49863336538802	0.4488527148488583
500	84.00517447322454	228.97583637431947	0.7825441416104433	0.2812781964807796	-144.97066190109493	0.5012659451296637
501	64.44599229060739	175.51629550381068	0.798811910055767	0.3621564476444903	-111.07030321320329	0.43665546241127673
502	62.92997187816114	149.33629719122473	0.7742744654308434	0.30800668886629423	-86.40632531306359	0.4662677765645492
503	153.14692824971797	320.7543762961901	0.739004141414516	0.2585818415046632	-167.60744804647214	0.4804222999098528
504	118.20049665288127	264.4967599682717	0.7602562483746151	0.25949117091596374	-146.29626331539043	0.5007650774586514
505	84.17414253821741	206.41651722710532	0.7893581234316741	0.32110552238987194	-122.2423746888879	0.46825260104180216
506	119.76632066302952	269.65502407890256	0.7641219087627015	0.2762406184316953	-149.88870341587304	0.4878812903310062
507	152.16855517506676	286.9147221705726	0.7455349825704467	0.3339419225838843	-134.74616699550583	0.4115930599865624
508	123.89186371636015	248.3547883521024	0.7574102395725604	0.3392549466730608	-124.46292463574224	0.4181552928994996
509	169.60577635088336	420.6913416563608	0.7838091362484121	0.32304188492353436	-251.08556530547745	0.4607672513248777
510	165.89657018721917	429.72342011939656	0.7630668682055776	0.1997700542870007	-263.8268499321774	0.5632968139185769
511	115.65734140058342	256.5542791326364	0.7682200117450044	0.32362978933357944	-140.89693773205298	0.444590222411425
512	108.43855505816326	243.85871842098476	0.7736047944478577	0.31849459374329564	-135.42016336282148	0.45511020070456204
513	124.00852227486847	377.9250703860975	0.7883738290194402	0.23960077461097168	-253.91654811122902	0.5487730544084686
514	180.75912811621464	405.3566870350646	0.7554153771470572	0.23692533943081867	-224.59755891884998	0.5184900377162385
515	112.99797598599591	251.1713486546852	0.7702826036292443	0.30691684044434764	-138.1733726686893	0.46336576318489664
516	77.74160061035612	184.32345268991202	0.7812044852280917	0.35104703915561203	-106.5818520795559	0.4301574460724797
517	86.58281796261578	210.7231212689386	0.7851384207784498	0.3211796585462525	-124.14030330632282	0.46395876223219723
518	108.30780466929436	250.85793633430526	0.7654972084658488	0.2864830862947207	-142.5501316650109	0.4790141221711281
519	175.4588385039898	333.38009537098714	0.7546083497156736	0.35924750865298777	-157.92125686699734	0.3953608410626858
520	126.47173502325899	255.8640352857851	0.7647702798934386	0.3213727956739975	-129.3923002625261	0.4433974842194411
521	144.50994439649293	306.13253280835283	0.7452183605346999	0.26903793704912954	-161.6225884118599	0.4761804234855704
522	79.96996025245912	172.07185956379627	0.7703856448330684	0.32820087745158083	-92.10189931133715	0.44218476738148754
523	112.45863308839591	278.39697399981617	0.7753303972977087	0.2759394764893209	-165.93834091142025	0.4993909208083878
524	158.5321279414784	365.8091019755744	0.7702269471482819	0.289943717555244	-207.27697403409599	0.4802832295930379
525	114.99357349772714	270.401622288493	0.7772705850360432	0.32658614280450377	-155.40804879076586	0.4506844422315394
526	88.77757403607484	197.0704480556393	0.7675892364958448	0.3052809408531142	-108.29287401956447	0.46230829564273057
527	109.90581977980318	283.72636325091605	0.7671689997703486	0.21800303890556488	-173.82054347111287	0.5491659608647836
528	167.58534309830833	360.2631536384315	0.763208780837145	0.32480128520557366	-192.67781054012318	0.4384074956315714
529	108.26919700819656	250.64596808416246	0.7714439115645468	0.2871732676109372	-142.3767710759659	0.48427064395360964
530	149.00144236928273	350.7849715070092	0.7746832807736531	0.3164207246327987	-201.78352913772645	0.4582625561408544
531	85.7543725438986	193.69289663755023	0.7694338430080524	0.2943016448144586	-107.93852409365164	0.4751321981935938
532	112.78252323782735	274.71226868623563	0.777911549272226	0.2787487611204863	-161.92974544840828	0.49916278815173976
533	116.41513460988024	265.7813896529931	0.7758150863424518	0.32083279750155336	-149.36625504311286	0.4549822888408984
534	99.61302142078225	220.90191260819364	0.7636904734868539	0.3000188601823189	-121.2888911874114	0.46367161330453505
535	182.93493828385562	370.91521102292506	0.750039532065458	0.29691476459177335	-187.98027273906945	0.4531247674736847
536	137.6624029364122	270.4950565232282	0.7608970530023447	0.3315995544532379	-132.83265358681598	0.42929749854910676
537	135.16285874220213	294.7959590029964	0.7796070891782704	0.38402877225181864	-159.6331002607943	0.39557831692645173
538	124.6810099018599	309.8267226005788	0.7778160600080731	0.30726056871672663	-185.1457126987189	0.4705554912913465
539	124.50123024441638	272.6045449763171	0.7682141117213322	0.2886204882848339	-148.1033147319007	0.47959362343649836
540	195.39204801150314	469.1212002672333	0.7750350665419187	0.2910989991158573	-273.7291522557301	0.4839360674260614
541	119.71133973172445	246.27988528971835	0.762134073680196	0.3392774515974174	-126.5685455579939	0.42285662208277863
542	96.67928700442376	235.35166942599915	0.7705251748044865	0.26782973846740576	-138.67238242157538	0.5026954363370807
543	137.21792051992725	356.6791697289342	0.7902824862818502	0.33840168220593886	-219.46124920900695	0.4518808040759113
544	68.3995126145446	158.42346723395173	0.7811739687235291	0.3514469740953376	-90.02395461940712	0.42972699462819147
545	167.13530415613576	456.86984785109655	0.7855727858840842	0.2810207264506515	-289.7345436949608	0.5045520594334327
546	80.89106476948851	195.749007666405	0.7789355826737545	0.2993174879843781	-114.85794289691648	0.4796180946893764
547	121.19975526096735	253.85330758796272	0.7477359687560325	0.2864126218094268	-132.65355232699537	0.46132334694660576
548	108.57457230238762	257.5956098467368	0.7862107689600877	0.32464289483562386	-149.02103754434918	0.4615678741244638
549	112.40784881205448	265.7478586066163	0.7816841162375678	0.3206109172085288	-153.34000979456184	0.46107319902903904
550	93.87507095574742	238.0851624724849	0.7811461065012564	0.27435148787492086	-144.2100915167375	0.5067946186263355
551	167.913407563161	409.6796901676008	0.7922193296154285	0.3486579702498964	-241.76628260443982	0.4435613593655321
552	125.0470859063181	354.2524152310463	0.7833268528169706	0.2538987891028811	-229.2053293247282	0.5294280637140895
553	63.113509011576866	148.67210040208528	0.7816556693672998	0.298389334593562	-85.55859139050841	0.4832663347737378
554	128.3822848324448	307.0224830875089	0.7794061420174636	0.3282908568930603	-178.64019825506406	0.4511152851244033
555	127.2869569722306	321.5177354682127	0.7751064050542171	0.28231464844796916	-194.23077849598212	0.49279175660624797
556	97.64454154237038	273.7925703417033	0.7913828325758882	0.2736081628637278	-176.14802879933293	0.5177746697121604
557	156.61115977999435	309.781635111007	0.7287708753742851	0.21549156945161962	-153.17047533101265	0.5132793059226655
558	72.63211676213966	177.1804856153157	0.7812067515826339	0.30308315096866945	-104.54836885317603	0.4781236006139644
559	81.20891495233496	178.86363920700384	0.7612505655799707	0.23967908466395704	-97.65472425466888	0.5215714809160137
560	107.86035561918308	251.5303820557928	0.773285261752277	0.287997765209025	-143.67002643660973	0.485287496543252
561	143.28976891886745	331.9937574172782	0.7675088525065649	0.2635889933685281	-188.70398849841072	0.5039198591380367
562	112.57799448200416	264.450392855736	0.7778812885553567	0.30859447814664837	-151.87239837373187	0.4692868104087083
563	138.52061904341255	301.0022630880146	0.7667562513682117	0.3450697146581717	-162.48164404460206	0.42168653671003997
564	65.37645830296783	167.4787655102776	0.7891783498289439	0.27678520162797704	-102.10230720730978	0.5123931482009668
565	112.37516088478081	279.6366152573263	0.7747267256070828	0.2801870394626412	-167.26145437254547	0.4945396861444416
566	98.13950049703257	199.76327677800933	0.7642184214929034	0.3472677899086917	-101.62377628097676	0.4169506315842117
567	78.73692842997538	190.924727718605	0.7913367785115122	0.3545738224788414	-112.18779928862962	0.4367629560326708
568	95.2851161383575	233.7926298121609	0.7733678295691991	0.23447939071513382	-138.5075136738034	0.5388884388540653
569	107.02260896981448	232.85955264846342	0.7628661984328158	0.2857141464782632	-125.83694367864894	0.47715205195455257
570	124.77729512123662	262.2155856927899	0.7784541612704711	0.38462062350225074	-137.43829057155327	0.39383353776822033
571	109.3986580730768	232.01191377563043	0.7733099164787026	0.34387591725973066	-122.61325570255363	0.42943399921897196
572	166.21257487133414	348.96304676937984	0.756402176931	0.2858831655371983	-182.7504718980457	0.4705190113938017
573	102.08571227969627	253.76687157610527	0.7698577838915039	0.2975975977056534	-151.68115929640902	0.47226018618585053
574	98.10133466814167	231.80943789437268	0.7647396021745084	0.2674250017228886	-133.708103226231	0.49731460045161985
575	123.17259759834339	278.5183029096437	0.7738579841867319	0.3167068877706088	-155.34570531130032	0.4571510964161231
576	130.13403480358392	329.98599858650556	0.7778257864519509	0.27650504715838203	-199.85196378292164	0.5013207392935688
577	94.90112087242026	232.93417385274623	0.7895271572633406	0.3691995028412284	-138.03305298032598	0.4203276544221122
578	88.62873845073008	243.14517302932376	0.7961452364623016	0.31636033698339316	-154.51643457859367	0.47978489947890846
579	160.56591866669928	346.97870478048856	0.7808392947580849	0.4105558067045697	-186.41278611378928	0.3702834880535152
580	141.06025728902952	362.5714739337075	0.78009091741641	0.28923021316107217	-221.511216644678	0.49086070425533784
581	120.99500938831306	291.3841617112948	0.7810977109930876	0.3421411960639117	-170.38915232298172	0.43895651492917587
582	93.18216292355173	202.3103102915935	0.7839801394749938	0.32864577868170164	-109.12814736804178	0.45533436079329215
583	104.45757837447417	251.87019666034098	0.7765281873617383	0.3207291647560205	-147.4126182858668	0.45579902260571786
584	142.8030822317402	334.35462315678626	0.7839384316965071	0.34635502620924113	-191.55154092504606	0.437583405487266
585	105.94855186587822	210.45208758528736	0.762587063483768	0.3550451193716502	-104.50353571940914	0.40754194411211786
586	139.87523130176052	329.5472756940932	0.7705009299947586	0.29712930019272066	-189.67204439233265	0.47337162980203795
587	92.89727434440356	240.69732039628477	0.778861763363579	0.25500181703649094	-147.80004605188122	0.5238599463270881
588	93.46959123273592	202.25429114551815	0.7698958267486499	0.31730212158172993	-108.78469991278223	0.45259370516691994
589	147.72306825547514	372.37955770404704	0.7822604673756678	0.3171304452198732	-224.6564894485719	0.4651300221557946
590	137.79096793319857	321.8507869134312	0.7632918744615117	0.2611284132380828	-184.05981898023262	0.5021634612234289
591	73.673124215536	161.04056242402348	0.7793024575420695	0.3617625306549852	-87.36743820848747	0.4175399268870843
592	131.94356857919746	266.4563459548401	0.7595917892094031	0.3353851717007424	-134.51277737564266	0.4242066175086607
593	138.5940329072626	309.95062522734236	0.7700647179001145	0.31762808918506363	-171.35659232007976	0.4524366287150509
594	77.581846864691	203.9704022078874	0.7722662820318912	0.16585339970039972	-126.38855534319639	0.6064128823314915
595	135.94799110139917	283.70445553948764	0.7608245525691495	0.2897923015236394	-147.75646443808847	0.4710322510455101
596	72.2577686322163	193.96883021842174	0.7902506346120761	0.3104330609179476	-121.71106158620545	0.47981757369412853
597	119.82387242038835	283.9211977096634	0.7692395382102774	0.2895954067813819	-164.09732528927503	0.47964413142889545
598	103.39789752628951	223.31023013024858	0.7680552439563288	0.32799662062106216	-119.91233260395907	0.4400586233352667
599	131.53000233150956	370.08316154577955	0.7961061102305043	0.31308976109108116	-238.55315921426998	0.4830163491394231
600	121.92677135037056	278.45903011398264	0.7644367165339911	0.2966530283963509	-156.53225876361208	0.46778368813764026
601	145.14428995796447	323.8737631893698	0.7603096824097585	0.2918120672694103	-178.72947323140534	0.4684976151403482
602	76.44347356595688	187.99510100374334	0.7823416460289733	0.3176326197494826	-111.55162743778646	0.4647090262794907
603	93.28777533219798	256.5189401140198	0.7919485901801117	0.29829789514808985	-163.23116478182183	0.4936506950320218
604	233.22567570468897	478.13510776407634	0.7519616269588271	0.30617433700739977	-244.90943205938737	0.4457872899514273
605	126.20795975686632	262.74348761660366	0.7538398728189206	0.29765227935874056	-136.53552785973733	0.45618759346018006
606	95.07581776917641	286.9927108119654	0.7921874597677875	0.2521258793247757	-191.916893042789	0.5400615804430118
607	114.22236035230257	299.608951493514	0.7774763293337371	0.25062258337796534	-185.3865911412114	0.5268537459557718
608	107.86881309924651	238.5952424008754	0.7793947160570558	0.3358981297384715	-130.7264293016289	0.4434965863185843
609	95.55717373262313	221.7202263639079	0.7829500796694735	0.3480230255110527	-126.16305263128477	0.4349270541584208
610	188.43878859486244	377.7008113127093	0.7679512178572743	0.37096336940496594	-189.26202271784683	0.39698784845230833
611	115.15358679701643	233.04566347196322	0.7521962823425105	0.3476522570852518	-117.8920766749468	0.40454402525725863
612	124.2077212935911	312.49684274944104	0.7837886373107291	0.3200535031349391	-188.28912145584994	0.46373513417579004
613	107.68900380653746	250.57745749577327	0.7693648299599698	0.27763266855224944	-142.8884536892358	0.49173216140772036
614	153.14795485219696	284.92216491805556	0.7533971214738187	0.407052189292926	-131.7742100658586	0.34634493218089263
615	135.74618437970724	265.6487314868037	0.7524279731866339	0.3487248885621878	-129.90254710709644	0.4037030846244461
616	151.1837148228077	356.1806272387037	0.7684987411258243	0.28687261202696535	-204.99691241589602	0.48162612909885893
617	164.466543766638	386.83726270581485	0.7666728752047631	0.2748239360295946	-222.37071893917684	0.49184893917516853
618	77.64234406842392	181.61759577581074	0.7825206640430729	0.30603628509932856	-103.97525170738682	0.4764843789437443
619	125.00495215739633	295.4739535605742	0.7768527530579886	0.31991820079036104	-170.46900140317788	0.4569345522676276
620	108.58226511689156	259.77437410350825	0.7628085848233914	0.27306725699539114	-151.1921089866167	0.4897413278280003
621	131.85889050242886	299.6955731557073	0.7819569858362849	0.37103612826492727	-167.83668265327842	0.41092085757135766
622	112.29238560487549	287.7016064712327	0.7905873265714766	0.3062039050121294	-175.4092208663572	0.48438342155934716
623	111.31016265757378	267.6008819645169	0.7796303538056057	0.3279819937653165	-156.2907193069431	0.45164836004028924
624	177.1185333216443	369.4532651444154	0.7508232289612541	0.29681977573978024	-192.33473182277112	0.45400345322147384
625	155.03408039718244	330.9653949567761	0.7606612005412434	0.3061765155062226	-175.93131455959366	0.4544846850350208
626	98.16860199804469	201.58848146969078	0.75876713678925	0.33645476912335825	-103.41987947164608	0.42231236766589175
627	138.35181394704716	309.07939339599193	0.7569580229643174	0.2841995385555099	-170.72757944894477	0.47275848440880747
628	182.85152161132214	387.4056212010792	0.7641027452063058	0.3483064514793247	-204.55409958975707	0.4157962937269811
629	103.16413965816281	239.62296878941115	0.7806381775157647	0.37919499950025715	-136.45882913124834	0.40144317801550755
630	66.30188370110666	166.58204419358484	0.7856252331083304	0.2830280647043707	-100.28016049247817	0.5025971684039597
631	83.344007682905	212.0414027055587	0.7855803003701217	0.28880400520896743	-128.69739502265372	0.4967762951611543
632	212.2501903371671	482.1877336198598	0.7596437887634883	0.2825277579917018	-269.9375432826927	0.47711603077178644
633	145.69886935739584	310.31378099181654	0.7613742459580274	0.3164091865237632	-164.6149116344207	0.4449650594342642
634	95.48895771072237	269.2365807522815	0.7950867074174074	0.2911579701346708	-173.7476230415591	0.5039287372827366
635	154.84739172538696	336.9549347146142	0.7705260589917236	0.3020453696555286	-182.10754298922723	0.46848068933619497
636	147.75676403895662	295.05670936020636	0.7655615884338279	0.38360780933712063	-147.29994532124974	0.3819537790967073
637	92.81027819847972	204.4405445561075	0.7607559284723604	0.24691960898087395	-111.63026635762779	0.5138363194914864
638	106.10832183342335	259.056061330341	0.7567806240762593	0.20265558545767262	-152.94773949691762	0.5541250386185868
639	91.17798419054505	245.9146897092377	0.7913053229664908	0.3009549842943776	-154.73670551869265	0.4903503386721132
640	102.92395817392358	235.22427756713694	0.7766335963422879	0.32283050961367515	-132.30031939321336	0.45380308672861275
641	56.836689752223485	132.1669332246198	0.7771897083039577	0.27084878160683007	-75.33024347239632	0.5063409266971277
642	92.91069019962644	226.61254731556795	0.7857241508496388	0.32823586803007754	-133.7018571159415	0.4574882828195612
643	116.23942369538115	276.4813391635164	0.7818435694018527	0.32293160460598785	-160.24191546813523	0.4589119647958649
644	126.31006484769566	301.8053032917009	0.7729609680195816	0.2557076914394194	-175.49523844400525	0.5172532765801622
645	98.7126367108088	216.5035693112515	0.7602953356824421	0.26741977117014754	-117.79093260044272	0.4928755645122946
646	108.58699404877711	248.73229298971853	0.7719833034412295	0.2583782664323497	-140.14529894094142	0.5136050370088798
647	110.33077371808739	262.02419775632416	0.7798895530984042	0.32422616993080056	-151.69342403823677	0.4556633831676037
648	115.60848674337603	258.2612702622924	0.7839094627957313	0.37143745359275554	-142.65278351891635	0.4124720092029757
649	113.13383711956698	292.4823851724487	0.7829950575260838	0.3047826053004104	-179.3485480528817	0.4782124522256734
650	149.75368286154168	327.67536182622706	0.777643342941605	0.353620788094737	-177.92167896468538	0.42402255484686796
651	104.43088931466	243.67805134104637	0.7669135726875632	0.2687674507759333	-139.24716202638638	0.49814612191162994
652	117.14848003267883	291.68925816026785	0.7944572335891287	0.33832875877435264	-174.54077812758902	0.45612847481477603
653	132.05647802388694	297.2386730150963	0.7676838679335156	0.315583743133397	-165.18219499120937	0.45210012480011863
654	113.89970939076377	289.53847679899974	0.7731047788483494	0.25179262340803865	-175.63876740823596	0.5213121554403107
655	148.84912945610003	333.8237564180714	0.7743884002183895	0.3491192949090322	-184.97462696197138	0.4252691053093573
656	146.21575822646867	402.71344437908124	0.7710758437397934	0.20721007663053445	-256.4976861526126	0.563865767109259
657	76.95274798584171	213.43315665653574	0.7851620090362359	0.2520197707525767	-136.48040867069403	0.5331422382836593
658	139.29498586136793	311.00918391295556	0.771502998941536	0.3204411076027464	-171.71419805158763	0.45106189133878954
659	170.44317454878697	337.9626479622951	0.7584765629303909	0.35124441462809114	-167.5194734135081	0.40723214830229976
660	153.90619266660758	362.08401917414005	0.7826444457230943	0.3200637570745696	-208.17782650753247	0.46258068864852475
661	93.48443447409039	200.686118203485	0.7818404644104621	0.3556221561883453	-107.2016837293946	0.42621830822211676
662	117.95549515265495	287.94055643075484	0.7816795870031787	0.3049591083431864	-169.9850612780999	0.47672047865999234
663	109.88313963424	249.52806950877695	0.7627934895807069	0.2894067669223987	-139.64492987453696	0.4733867226583082
664	124.80326438335501	294.1057195432833	0.781368144746083	0.33058626063060975	-169.30245515992831	0.4507818841154732
665	121.70782516169297	264.8017416460444	0.7808799908751167	0.36580449655789293	-143.0939164843514	0.4150754943172238
666	68.33761307551276	151.696544198172	0.7706804915808747	0.2975718066619268	-83.35893112265924	0.4731086849189479
667	113.40424097487647	287.5521596887109	0.795385471694972	0.38746024368070014	-174.14791871383443	0.40792522801427183
668	126.29963696553006	281.5283000348016	0.7770194663998843	0.336589147258067	-155.22866306927153	0.4404303191418173
669	102.26858521325404	246.4734049597236	0.7711190834940105	0.24147292684559768	-144.20481974646958	0.5296461566484127
670	95.52783310509105	222.12131272308787	0.7642785480339322	0.2444837269793977	-126.59347961799682	0.5197948210545346
671	107.52367419828659	296.6321823402251	0.7834363701618642	0.26017182376313375	-189.1085081419385	0.5232645463987304
672	116.4700408648608	277.1404803865744	0.7819470357609543	0.32728368844930467	-160.67043952171358	0.4546633473116496
673	113.40769751060898	260.21064790927716	0.7792491217147803	0.3327720652140774	-146.80295039866817	0.44647705650070296
674	130.6288622955598	288.0976414737857	0.754505374333865	0.2775789303208908	-157.4687791782259	0.4769264440129742
675	65.88123284726461	149.7018168155709	0.7847823084059831	0.35714758293206267	-83.8205839683063	0.4276347254739204
676	125.94616869088975	272.6255532994117	0.7597461798024149	0.3081473478210104	-146.67938460852196	0.4515988319814045
677	109.49911802607517	281.7696687314436	0.7940636425164952	0.3313947976575984	-172.2705507053684	0.4626688448588968
678	118.06957415901081	323.3387254958026	0.7928346165291056	0.2821543542634636	-205.26915133679177	0.510680262265642
679	132.6957967313623	333.9257329418975	0.7876116145435194	0.3301263704641882	-201.2299362105352	0.45748524407933117
680	172.4365397950662	368.3077252944503	0.7772818841866495	0.38579582431090326	-195.87118549938407	0.3914860598757462
681	147.6922475459057	303.7065553149596	0.7598828159771076	0.31758837425724895	-156.0143077690539	0.44229444171985866
682	113.67320246188777	291.87061957955973	0.7901715225862066	0.2676723527579235	-178.19741711767196	0.522499169828283
683	115.81816730776512	250.1316247551292	0.7689394374856778	0.33843942308489855	-134.31345744736407	0.4305000144007793
684	110.54959579426296	201.34197260692494	0.7437917327159097	0.34898455811309237	-90.79237681266198	0.39480717460281733
685	110.79556552396963	216.67128953794955	0.7654332938906814	0.3725688905455242	-105.87572401397992	0.39286440334515715
686	102.45736758839848	225.14420150671484	0.7748888965138088	0.3422938981415368	-122.68683391831635	0.43259499837227194
687	95.88865587923705	235.9714343110493	0.7836588795330228	0.3229915744596588	-140.08277843181224	0.460667305073364
688	133.47055731118976	252.21096723431745	0.7405836445640746	0.3052706663732669	-118.74040992312769	0.43531297819080766
689	102.8645764338798	203.79368326447735	0.7779912352221295	0.4164577577790929	-100.92910683059755	0.36153347744303665
690	109.3392990131041	264.38896571406724	0.7865709610553232	0.36181186828313094	-155.04966670096314	0.42475909277219226
691	110.43911227720591	269.44637323763925	0.7796065408683555	0.2900026276866969	-159.00726096043334	0.4896039131816586
692	125.6946519227797	331.1091745482357	0.7781238792761658	0.25242218088948715	-205.41452262545602	0.5257016983866787
693	130.1112096575263	296.0780721901565	0.7696217778045717	0.2809149475516347	-165.9668625326302	0.48870683025293704
694	125.4210949764843	324.3309655301307	0.7892358673813463	0.3254809586093525	-198.90987055364639	0.4637549087719938
695	115.06143525804723	244.74817539095216	0.7664729307939732	0.3299911237006373	-129.68674013290493	0.43648180709333584
696	96.81716325511115	235.849687313125	0.7715666792058739	0.2455231896781866	-139.03252405801385	0.5260434895276873
697	147.25196178021852	317.4389731058007	0.7707851795832676	0.37678202352476103	-170.18701132558218	0.3940031560585066
698	93.81364720489772	198.03588187730725	0.770755685923364	0.30769646041855575	-104.22223467240953	0.4630592255048082
699	163.4089082742547	370.55504347739003	0.7571395614663919	0.271402115089696	-207.14613520313532	0.4857374463766959
700	161.007516458778	374.91729468447375	0.7673323806972389	0.28192182500866025	-213.90977822569573	0.4854105556885786
701	105.51952535832784	269.9029178590258	0.7862166607153801	0.28420622002685664	-164.383392500698	0.5020104406885235
702	96.24843647767968	238.7087808608364	0.7862323658047727	0.3120484712020426	-142.46034438315672	0.47418389460273014
703	147.89401895620526	338.71648688506804	0.7658655036223839	0.2952156947435161	-190.82246792886278	0.4706498088788678
704	110.84763639343018	224.6273023947428	0.7798594315899787	0.4236553030504516	-113.77966600131262	0.3562041285395271
705	84.24837217471747	168.03459027103966	0.7761473917268926	0.3892165272087642	-83.78621809632219	0.3869308645181284
706	92.98649976878907	229.72958963226114	0.7810597231004477	0.31157692749852234	-136.74308986347205	0.46948279560192535
707	91.28552389470977	200.6743323795485	0.7764451889905369	0.3547288074631989	-109.38880848483873	0.42171638152733804
708	110.50267980827073	246.6797575945327	0.7798705912344815	0.3862564723233083	-136.17707778626198	0.39361411891117326
709	122.26172847562077	281.3752321370622	0.7761705366157085	0.3197669773327693	-159.11350366144143	0.45640355928293913
710	158.6100449064968	377.66426652168064	0.7673102218530545	0.28110137869228996	-219.05422161518385	0.48620884316076457
711	98.13216660883012	273.40203546055784	0.7944076114861085	0.29366699278423863	-175.26986885172772	0.5007406187018699
712	89.28391396366823	191.9555251460337	0.7807713275225168	0.34966096820962217	-102.67161118236547	0.4311103593128946
713	125.08489796785582	309.3785798679843	0.7736546800526235	0.30057371790419335	-184.29368190012846	0.47308096214843015
714	185.0170866417983	350.60361354743424	0.7535013387242793	0.37603881413509377	-165.58652690563594	0.3774625245891855
715	105.03326049078852	210.7668291203167	0.7687759940148131	0.3382102296302832	-105.73356862952816	0.4305657643845299
716	91.09182787590498	233.43835326565227	0.7615505522925289	0.21952896827321042	-142.34652538974728	0.5420215840193184
717	122.91957686889123	300.09825324281127	0.7789103278318165	0.2942627312105593	-177.17867637392004	0.48464759662125717
718	144.7760932530947	344.72738371075343	0.780342161302847	0.28948910239224884	-199.95129045765873	0.4908530589105981
719	90.77242562968904	209.73512653148987	0.7710721649832878	0.3022701186583903	-118.96270090180083	0.46880204632489747
720	125.03055680984525	297.8431434116434	0.759267726269388	0.22280627061633762	-172.81258660179813	0.5364614556530504
721	111.83059942619664	270.6528958093222	0.7672943092229102	0.2793726346081364	-158.82229638312558	0.4879216746147738
722	90.6761703762979	223.76153378442498	0.7713199375654329	0.2878465609143731	-133.08536340812708	0.4834733766510598
723	116.66002599177767	299.51243389987565	0.7852509270277874	0.2729007226209797	-182.85240790809797	0.5123502044068078
724	86.56293443509527	206.14302167933096	0.7974865627908915	0.3516935348764517	-119.58008724423568	0.44579302791443975
725	117.72987991469662	275.84162898639977	0.7677089308350368	0.27283761759913416	-158.11174907170314	0.4948713132359026
726	99.84785250149555	238.1688957883011	0.7742425229313147	0.3173196620690123	-138.32104328680555	0.4569228608623024
727	98.81294737325678	244.8009453844524	0.7744558279583568	0.28052695332159716	-145.98799801119563	0.4939288746367596
728	81.95552419720555	217.0029532747956	0.7892703990571314	0.30215567590535125	-135.04742907759004	0.4871147231517801
729	79.56804161644037	193.6560504701911	0.7642622644720451	0.25249504133303396	-114.08800885375074	0.5117672231390111
730	165.03424577488022	417.79875527584306	0.7814833361226863	0.2948068998265647	-252.76450950096284	0.48667643629612156
731	125.83299104867697	281.34806289061135	0.7702078764542155	0.3530184842974753	-155.51507184193437	0.4171893921567402
732	121.60077730534667	315.6881844442139	0.78718943243527	0.2971228763477278	-194.08740713886723	0.4900665560875421
733	155.8174705245561	319.3366707615698	0.752000596617737	0.3078267129139802	-163.5192002370137	0.44417388370375677
734	115.70357889431494	301.8968785145256	0.7761494817027036	0.26763094131386506	-186.19329962021067	0.5085185403888386
735	108.6283199508641	267.0970168822983	0.7753513528978262	0.3180564007630245	-158.4686969314342	0.4572949521348017
736	109.27264058212047	272.8960087903016	0.7752119942322517	0.25302399545621235	-163.62336820818115	0.5221879987760394
737	100.2104302753474	310.15073399423045	0.8068958565097569	0.2916365519158641	-209.94030371888306	0.5152593045938929
738	114.03008532562174	219.57390519010102	0.7667782177192695	0.36399595772670207	-105.54381986447927	0.4027822599925674
739	163.63211747916787	331.67060082825924	0.75084702632325	0.3101160236308454	-168.03848334909136	0.44073100269240456
740	90.69823341563638	239.9589492334502	0.7901028440052416	0.32505586269452386	-149.26071581781383	0.4650469813107177
741	110.92575135288729	242.6361947408428	0.7732599603487302	0.3231229600656726	-131.7104433879555	0.45013700028305764
742	138.2821156847164	308.0718256226912	0.7568350871665154	0.2728698797325814	-169.78970993797483	0.48396520743393395
743	111.84883928620604	280.8893914078988	0.7837511682451961	0.2973797554604637	-169.04055212169277	0.4863714127847324
744	96.88299497319585	244.83876816565186	0.7984132061759165	0.38857383666269746	-147.955773192456	0.40983936951321903
745	122.79196184534888	316.01728504057326	0.7851140691859185	0.2730343331564942	-193.22532319522438	0.5120797360294242
746	117.25386790418733	218.53766245488612	0.7625863717454	0.409222624170512	-101.28379455069879	0.35336374757488803
747	108.42021885552685	238.121382178837	0.7642386083155112	0.30838769109720104	-129.70116332331014	0.4558509172183101
748	105.12003017731811	280.7105253145954	0.7837496820471114	0.2629591782215077	-175.59049513727726	0.5207905038256037
749	125.44191042167762	278.0115461213207	0.7628360982476405	0.28837726285966003	-152.56963569964307	0.4744588353879805
750	227.4171569944794	529.517902220743	0.7596032265800757	0.26411309183582243	-302.10074522626365	0.4954901347442533
751	133.59675207573426	286.9006418470093	0.7643643848662974	0.31273748405388424	-153.30388977127504	0.4516269008124132
752	165.3496104619292	406.9993981400321	0.7749615951206407	0.24625004989975585	-241.6497876781029	0.5287115452208848
753	106.86546076371783	245.72866999253267	0.7898031974456676	0.36492460653113834	-138.86320922881484	0.4248785909145293
754	109.84511603593393	231.35188961758965	0.7674878505124202	0.32586487119150037	-121.50677358165572	0.4416229793209198
755	90.62875383949756	242.36996908311875	0.7823325928654721	0.240120619597324	-151.74121524362118	0.5422119732681481
756	71.4055553826001	166.03137663976338	0.7702179343616316	0.26457875423871846	-94.62582125716328	0.5056391801229131
757	88.445972007827	245.51904673223015	0.7835912081273081	0.2506363196226774	-157.07307472440317	0.5329548885046307
758	116.2476052936632	274.17171934401904	0.7782644254486184	0.3217026006551422	-157.92411405035585	0.4565618247934762
759	138.64838588083654	298.78466103932936	0.7762610660145045	0.36797416079767026	-160.13627515849282	0.40828690521683425
760	149.14766813287957	320.89937374495446	0.7686505049875366	0.3112308499667015	-171.7517056120749	0.45741965502083515
761	120.83146594193293	277.39697440388176	0.7612601861470535	0.2620426364192699	-156.5655084619488	0.4992175497277836
762	130.00673159318046	283.8373023966591	0.7620661315755903	0.260171663946971	-153.83057080347862	0.5018944676286193
763	129.47117789320814	343.4583884358569	0.7864755218731357	0.301213343191972	-213.98721054264874	0.4852621786811637
764	146.7308295807785	336.5944545682304	0.757878470441369	0.2610740520110851	-189.86362498745189	0.49680441843028394
765	132.3371115752687	289.91457495131857	0.7679642808525222	0.34686158679492546	-157.57746337604988	0.42110269405759676
766	131.77637143245687	347.0352183965243	0.7835512987794885	0.24086215329757227	-215.2588469640674	0.5426891454819163
767	133.13713528943128	273.649842417944	0.7453099565446698	0.24275774487372453	-140.51270712851272	0.5025522116709453
768	78.51211677435813	181.75792209066418	0.7907891952529611	0.39352234018541915	-103.24580531630605	0.39726685506754195
769	108.55247077292574	281.68107037353855	0.7884830112783434	0.34824399803346406	-173.1285996006128	0.44023901324487935
770	138.25076053370162	291.33091442424706	0.7507470133335723	0.29119307516595183	-153.08015389054543	0.45955393816762047
771	141.70051489134545	302.59110512449456	0.7580142592990413	0.281448884030876	-160.8905902331491	0.47656537526816534
772	98.21290634021446	237.7381491135078	0.7762375992333937	0.2765399751502899	-139.52524277329334	0.49969762408310386
773	199.18316153512092	439.33555488916016	0.7576457398035299	0.3099071069186545	-240.15239335403925	0.4477386328848754
774	94.13296032808255	238.92177656813723	0.7771972950114993	0.29297552623337153	-144.7888162400547	0.4842217687781277
775	125.72822424225248	280.2556369169912	0.7577999045238735	0.24921785295044	-154.5274126747387	0.5085820515734335
776	147.2394273947328	340.39894763184026	0.7786558169812875	0.30408897454893613	-193.15952023710747	0.47456684243235137
777	87.09982950891539	183.95457063100415	0.7747393701273255	0.3602137629196825	-96.85474112208875	0.41452560720764303
778	136.17245974433132	314.28768301412816	0.7641641176453098	0.2541388255374001	-178.11522326979684	0.5100252921079097
779	99.01580678607257	240.5466704142085	0.7846444504358158	0.34186045601238013	-141.53086362813593	0.44278399442343563
780	87.96649784494312	181.56345648397348	0.7652626401099714	0.3248816271527564	-93.59695863903036	0.44038101295721493
781	87.95828997356688	222.10190256848114	0.7832547891446974	0.26681211905142954	-134.14361259491426	0.5164426700932678
782	147.04182538007097	342.37893558403573	0.7836675050363937	0.34186610359098885	-195.33711020396476	0.44180140144540486
783	121.41443680221656	366.6327285191579	0.794097318332824	0.247900974666829	-245.21829171694137	0.546196343665995
784	107.48219003813443	234.23290693528963	0.7735078558470009	0.3287831386476857	-126.7507168971552	0.44472471719931517
785	120.59640994130518	286.18134776866606	0.770381294781266	0.26725098327208696	-165.58493782736087	0.5031303115091791
786	105.9370751578094	250.2444023043139	0.7852817013818526	0.3825439238431591	-144.3073271465045	0.4027377775386935
787	139.5412654312637	284.8736074998456	0.7574608259379462	0.29655824062557357	-145.3323420685819	0.4609025853123726
788	79.4825607544379	203.58144929842663	0.7830823593976917	0.26170317838059304	-124.09888854398874	0.5213791810170987
789	95.90157943020446	244.931981135844	0.7802903241770056	0.2513071913740724	-149.03040170563955	0.5289831328029332
790	113.87408978461221	248.24386446261545	0.7553569828357124	0.27634043178443907	-134.36977467800324	0.47901655105127333
791	113.30335952226378	281.89677651890105	0.770537063438902	0.30599671274530804	-168.59341699663727	0.464540350693594
792	115.14512209476621	252.18986183255757	0.7595994178138105	0.26872947294112337	-137.04473973779136	0.4908699448726871
793	192.41277679727384	457.6519719064434	0.7711062196259855	0.31190725609532377	-265.2391951091696	0.4591989635306617
794	160.53590064823848	316.75138204010955	0.7645649132099814	0.38165052753861206	-156.21548139187107	0.3829143856713694
795	119.41314003212887	303.34724451945107	0.7738260276633065	0.24666224829652955	-183.9341044873222	0.5271637793667769
796	70.30574132454845	163.80700336652504	0.784552108667519	0.3477600985780812	-93.50126204197659	0.4367920100894378
797	98.95848774633255	271.91245102279476	0.7971512817820081	0.34759158931476214	-172.95396327646222	0.449559692467246
798	206.99720724302017	489.6754653283404	0.7814047687353854	0.3460516490494244	-282.67825808532024	0.435353119685961
799	137.4792845445877	349.91256211022784	0.781176064259546	0.2538758077453953	-212.43327756564014	0.5273002565141507
800	96.92021364030013	229.16006701148348	0.7755984112878426	0.27287125770770465	-132.23985337118336	0.5027271535801379
801	100.54845088737451	215.65449046506222	0.781045110734582	0.3634429221324899	-115.10603957768771	0.41760218860209214
802	86.52176935371031	217.34094285901878	0.7858217648537046	0.32036654672509546	-130.81917350530847	0.4654552181286091
803	83.07665979187986	190.45206365400023	0.7809944375540195	0.30988039507431575	-107.37540386212036	0.4711140424797038
804	96.40750435952499	231.38313612921775	0.782765444293835	0.35427159475095593	-134.97563176969277	0.42849384954287906
805	70.64313181242922	173.11393557545554	0.7903859961912815	0.32956442832278166	-102.47080376302632	0.4608215678684998
806	113.89062644144744	235.53326396416338	0.7674214967240472	0.3234385846065436	-121.64263752271594	0.4439829121175036
807	130.0565272318614	328.4738114585869	0.7820298856333678	0.2938885569087833	-198.4172842267255	0.48814132872458454
808	87.85598401129849	231.06922040404223	0.7839899261886336	0.28438374859686794	-143.21323639274374	0.4996061775917657
809	97.7746287977659	183.3061285785312	0.7613886496623027	0.3822995606934307	-85.5314997807653	0.379089088968872
810	139.47725447808455	318.1920059016694	0.7736488703101683	0.3431373868203025	-178.71475142358486	0.4305114834898658
811	137.3855749299085	339.03387391108083	0.785177400753432	0.27950349903513905	-201.64829898117233	0.505673901718293
812	151.26862010865946	375.14225922326176	0.7765696468396053	0.2779694707699091	-223.8736391146023	0.4986001760696962
813	136.91627364699116	374.5203211854697	0.788284414149432	0.3149581594471422	-237.60404753847854	0.47332625470228973
814	143.14807238604337	331.5683565870812	0.7730717864336856	0.287161497420922	-188.42028420103784	0.48591028901276356
815	99.50662019852669	254.80369301516518	0.778693150288643	0.28710027460864285	-155.2970728166385	0.4915928756800002
816	169.98449461636955	420.29769564454665	0.772390986075032	0.25761313365388383	-250.3132010281771	0.5147778524211482
817	105.85764700033063	240.03091094989244	0.7667397053313979	0.32102973253317646	-134.17326394956183	0.44570997279822144
818	83.49135093750822	211.2298150412552	0.7666967152639197	0.20665121070265188	-127.73846410374698	0.5600455045612678
819	108.77582123553816	286.3466208208278	0.7893374601065752	0.32515596159721116	-177.57079958528965	0.4641814985093641
820	66.65066731571147	159.1214065390968	0.7730555587254245	0.24659795005637633	-92.47073922338532	0.5264576086690482
821	76.19630109573822	204.87315250602376	0.7838169886446406	0.291597753074593	-128.67685141028554	0.49221923557004754
822	114.84291303819431	260.87084255832065	0.7792837707351575	0.384584519354504	-146.02792952012635	0.39469925138065354
823	91.02050136579811	208.76625400274332	0.7612722731278848	0.2888669500784993	-117.74575263694521	0.47240532304938554
824	78.58376305851391	214.67127549021382	0.7980407878338757	0.2711225816353122	-136.0875124316999	0.5269182061985634
825	71.77017305267857	177.82432971851242	0.7961912110995559	0.3215356147799108	-106.05415666583384	0.4746555963196451
826	77.72225815415908	162.25072477437195	0.7734897500841248	0.34461283060950354	-84.52846662021287	0.42887691947462125
827	195.21057090341168	389.89454221698264	0.7546593734099523	0.33676573830880696	-194.68397131357096	0.4178936351011453
828	93.78589355855424	241.04656659219805	0.789291989874461	0.31330900849909943	-147.2606730336438	0.4759829813753616
829	132.04959669606617	299.14974923698196	0.7618887054106307	0.2649997917058713	-167.1001525409158	0.4968889137047594
830	118.3622425103584	275.08543455115307	0.771259277424165	0.26074429778226194	-156.7231920407947	0.5105149796419031
831	123.49666634208671	226.32094537835096	0.7455476891462738	0.33864853181764804	-102.82427903626424	0.40689915732862575
832	80.3708726766052	192.07195920211845	0.7751497905977169	0.31805209222420455	-111.70108652551325	0.4570976983735124
833	95.74255853843957	253.31106499081858	0.7746622790787758	0.23479660988698314	-157.568506452379	0.5398656691917927
834	139.66794269241674	339.99469342893667	0.7860237970587342	0.3513600435181051	-200.32675073651993	0.434663753540629
835	101.51981016346843	230.28132844881736	0.7749668873402109	0.3133387685858182	-128.76151828534893	0.4616281187543927
836	68.8646093928244	147.6164993241297	0.7615427551334593	0.2824166872026622	-78.7518899313053	0.47912606793079704
837	93.77588423553767	230.62750082693623	0.7741554676652483	0.244521076742538	-136.85161659139857	0.5296343909227104
838	117.67990174268273	273.39637565234636	0.7680810184230918	0.2946768194751708	-155.71647390966365	0.473404198947921
839	116.28218864225437	310.55979604783965	0.7925586581096568	0.3166792587297891	-194.2776074055853	0.4758793993798677
840	146.50344870335047	366.1871083763203	0.7729924133633481	0.2707040623289152	-219.6836596729698	0.5022883510344329
841	182.40304087784145	439.0870243952447	0.7748889557329973	0.32853685161606533	-256.68398351740325	0.446352104116932
842	159.91931975908398	338.93176833210566	0.7581265170218413	0.3364366259049418	-179.0124485730217	0.42168989111689953
843	121.325526796367	268.6722462415049	0.7693997969672042	0.33349932637525037	-147.34671944513792	0.4359004705919538
844	92.18649608369758	198.2644931958749	0.7533361398694947	0.28113235350901034	-106.07799711217733	0.4722037863604843
845	81.77972948984579	206.06091902062767	0.795888509474763	0.32942303016200797	-124.28118953078187	0.466465479312755
846	141.74779712721994	302.8527547085904	0.7790053972524105	0.39059944487956894	-161.10495758137046	0.38840595237284153
847	117.4046194116448	329.9465759015484	0.7830403180696878	0.22572308355850698	-212.54195648990358	0.5573172345111808
848	138.5100069968758	322.7000269517944	0.7769693969641399	0.35943190867466346	-184.19001995491863	0.41753748828947645
849	86.499683492663	190.98918010713695	0.7674555865000086	0.33734571899414895	-104.48949661447395	0.4301098675058596
850	135.39517341172726	304.7385915299858	0.7759190272553377	0.3159781110139129	-169.34341811825854	0.4599409162414248
851	110.35186521967364	240.55392813693328	0.7469831425484679	0.24340259547649715	-130.20206291725964	0.5035805470719708
852	121.58479513535997	277.11759434854883	0.7793147863673684	0.34021023261853583	-155.53279921318887	0.43910455374883256
853	82.86302941767838	208.4916855907629	0.7872272614049344	0.36021174413430923	-125.62865617308452	0.42701551727062514
854	166.3349732257969	321.75040504216435	0.7510195781394781	0.3145859991608604	-155.41543181636746	0.4364335789786177
855	106.66651088970565	251.33861189344682	0.7816507431497897	0.37060112046917065	-144.67210100374118	0.411049622680619
856	102.046784019672	218.19098411513562	0.7755036809161443	0.3526618462178674	-116.14420009546362	0.4228418346982769
857	109.74015784964571	282.10925344603623	0.7900982429412899	0.34810479472901157	-172.36909559639054	0.4419934482122784
858	72.21426114104759	206.7190472891701	0.7891751318074514	0.26184949657958595	-134.50478614812252	0.5273256352278655
859	169.5180840956977	318.2558701070827	0.7507173514992391	0.35458695303607357	-148.73778601138503	0.39613039846316556
860	122.70588861851971	299.48299331878434	0.7703225801786351	0.25400203795214243	-176.77710470026463	0.5163205422264927
861	150.22503973616298	308.6652564802215	0.7675540392900476	0.331951103954057	-158.44021674405852	0.4356029353359906
862	114.61004851854378	237.4176971033523	0.7676414314417453	0.31811181752945467	-122.80764858480853	0.4495296139122907
863	119.19526462773955	312.51804344227673	0.7817604075143461	0.2818911273137224	-193.32277881453717	0.49986928020062366
864	118.37626443290961	269.20584692629484	0.7884237221224685	0.34619822161896746	-150.82958249338523	0.442225500503501
865	172.93041641952888	399.1647417883312	0.7744695449959281	0.30824350931887595	-226.2343253688023	0.4662260356770522
866	122.53018968766986	319.50506840062053	0.7778722855817699	0.22534362278949574	-196.97487871295067	0.5525286627922742
867	180.75651098932616	342.5653835658306	0.7534499561658742	0.37140421175533866	-161.80887257650443	0.3820457444105355
868	131.25654502908134	281.55457794058725	0.7631997761685966	0.28305910460415173	-150.2980329115059	0.48014067156444484
869	110.20459564080709	261.0470527860751	0.7858188756488266	0.37064003518069366	-150.84245714526799	0.4151788404681329
870	192.397990884075	468.46585524001614	0.7671335087696606	0.25889338958829794	-276.06786435594114	0.5082401191813626
871	143.8019062457813	283.42287441762835	0.749385385125312	0.2977070837462331	-139.62096817184704	0.45167830137907894
872	101.26449862416742	223.8772212390595	0.772205545348746	0.34283927069141557	-122.61272261489209	0.4293662746573304
873	85.63527564862812	204.55767196606698	0.7796946491300931	0.32467180930700723	-118.92239631743885	0.4550228398230859
874	162.56598952258196	378.1314817802722	0.7700893517688782	0.24051975333046405	-215.56549225769027	0.5295695984384141
875	108.69039111458484	262.17403488454397	0.7729556143600621	0.3120745340813317	-153.48364376995914	0.4608810802787304
876	76.85654128912165	194.71481997482442	0.7916421632024226	0.3152790015214134	-117.85827868570277	0.47636316168100923
877	90.63775298551104	229.85997208235236	0.7916232813580663	0.3238154930996754	-139.22221909684131	0.46780778825839087
878	91.77089620417578	207.08789669254904	0.7713931791528484	0.32885846500661814	-115.31700048837325	0.4425347141462303
879	117.961845810773	296.36636495872693	0.7986856339546652	0.402615090974713	-178.40451914795392	0.3960705429799522
880	197.37406754915997	408.44303725612303	0.753427241789161	0.3007946839240915	-211.06896970696306	0.4526325578650695
881	107.88510821928374	261.3392907805379	0.7766526408574179	0.27888539581665206	-153.45418256125419	0.49776724504076586
882	93.95975296291209	208.57520812568498	0.765431443307681	0.2852994550297024	-114.61545516277289	0.4801319882779786
883	96.75067380654156	269.873926364415	0.7760275476535661	0.2318903863350833	-173.12325255787346	0.5441371613184828
884	94.50715965794505	245.42774551215024	0.7832005039238193	0.2812060836041345	-150.92058585420517	0.5019944203196849
885	82.89708878974108	178.86200986214843	0.7758961232537618	0.3296400550659502	-95.96492107240735	0.4462560681878116
886	83.00219420098014	195.90031304986883	0.7688629126507918	0.3010099724926301	-112.89811884888869	0.46785294015816165
887	90.89286301268281	247.4072813106168	0.8031148722389456	0.30970152947943114	-156.51441829793401	0.4934133427595145
888	105.82463338007891	249.53693484973513	0.7712064264130548	0.2996487167692731	-143.7123014696562	0.4715577096437817
889	109.40820191675817	223.8504174426942	0.7647741622766371	0.3159753593067839	-114.44221552593604	0.4487988029698532
890	125.07321111235706	316.31369499098713	0.7631229042851548	0.20695712500644872	-191.24048387863007	0.5561657792787061
891	125.64516868330043	259.5335753089249	0.7523911960589607	0.27561031646698647	-133.8884066256245	0.4767808795919742
892	114.19942687618412	279.41821939412984	0.7932348954852371	0.352159609731054	-165.2187925179457	0.4410752857541831
893	102.72758964247313	233.97511087197353	0.7798124798783005	0.32390273315105494	-131.2475212295004	0.45590974672724555
894	121.86514228318939	296.00895452195596	0.7814196414112526	0.3396698795915512	-174.14381223876657	0.44174976181970144
895	73.33072931265198	180.08271436747458	0.7951269182996753	0.35274860046251577	-106.7519850548226	0.44237831783715953
896	136.21237371696654	305.50141991500664	0.7707861754996429	0.3142485348310094	-169.2890461980401	0.4565376406686335
897	97.94032154834149	212.63593690132387	0.7765690923465655	0.33650070563509604	-114.69561535298239	0.4400683867114694
898	95.59089585438878	213.9652105990308	0.7741672849884379	0.35430663555375136	-118.37431474464202	0.41986064943468654
899	86.40683086344029	216.08614956588067	0.784503045119638	0.2971747669201502	-129.67931870244038	0.48732827819948776
900	116.69557612906561	303.5811938918615	0.7826324060466331	0.27157675787339064	-186.8856177627959	0.5110556481732424
901	143.46750327627166	330.93122161993375	0.7836284720685925	0.3716353359736579	-187.4637183436621	0.41199313609493465
902	130.34554263254756	276.66396735878294	0.767646728468257	0.3457253296726423	-146.31842472623538	0.4219213987956147
903	120.55411183974553	312.6504274304665	0.7804061869960908	0.2775247869441249	-192.09631559072096	0.5028814000519659
904	86.40104380174121	201.82459747389936	0.7693010657543097	0.21610786299684398	-115.42355367215815	0.5531932027574658
905	139.75722030954492	311.566476973431	0.768536700605418	0.32557494366381257	-171.8092566638861	0.44296175694160544
906	122.8905494504746	270.7639767933341	0.7747420655595414	0.37379537556465153	-147.87342734285951	0.40094668999488986
907	117.38129910178243	299.04588413019536	0.7907525827972821	0.3411474342627755	-181.66458502841294	0.4496051485345066
908	149.5745340420524	348.1027579504279	0.7734887249862078	0.2779358396968291	-198.52822390837548	0.4955528852893787
909	172.66879580324053	397.74988403775546	0.7666270522286643	0.2762527797999953	-225.08108823451494	0.49037427242866904
910	91.86074405134605	234.52447396046387	0.7765573578447921	0.2938126217904228	-142.66372990911782	0.4827447360543693
911	130.669000998472	237.54415342462272	0.740303662044535	0.33225281725932204	-106.87515242615072	0.408050844785213
912	99.35087631887845	206.2243471181619	0.7653200485733245	0.3351023173719276	-106.87347079928344	0.4302177312013969
913	95.81625651602006	191.21245116176644	0.7678535047777634	0.35380438040172485	-95.39619464574638	0.4140491243760385
914	153.96759009734416	344.72139644602	0.771547709138419	0.35608528437366005	-190.75380634867582	0.4154624247647589
915	128.0489176188235	258.38647108701844	0.7491979648262391	0.2928467045092581	-130.33755346819493	0.45635126031698103
916	148.3473779747883	346.3587343223771	0.7611344804326088	0.259053721664168	-198.0113563475888	0.5020807587684408
917	91.02814502340338	227.91944078012924	0.7842304693580009	0.2973159120789924	-136.89129575672587	0.4869145572790085
918	155.03301362117443	335.5386585651466	0.7388525211051328	0.18606186509833278	-180.50564494397216	0.5527906560068
919	161.11372089704378	388.8783655234044	0.7672568039794627	0.23232023208916353	-227.76464462636062	0.5349365718902992
920	100.51602417265845	238.9285000595554	0.777345756189675	0.2913033856519787	-138.41247588689697	0.48604237053769633
921	111.07280530915506	275.9890950690854	0.7743369676046096	0.24240895734763762	-164.91628975993035	0.5319280102569719
922	94.80047606610897	213.85504947075577	0.7587854609112208	0.24605404642071288	-119.0545734046468	0.512731414490508
923	120.97314646626825	338.19865635363556	0.7783400049086733	0.23685283300529883	-217.2255098873673	0.5414871719033745
924	115.22671250397315	259.30665853672093	0.7769657213866898	0.3172400898341068	-144.07994603274778	0.45972563155258306
925	92.98224075481873	178.49472347116716	0.727500604027628	0.23603328480002658	-85.51248271634843	0.49146731922760134
926	137.4727769152704	326.19202559889754	0.7691246742820927	0.265328335890582	-188.71924868362714	0.5037963383915107
927	118.84724601971101	273.44953959433536	0.7615733327518434	0.2552982254757816	-154.60229357462435	0.5062751072760617
928	116.39247952713743	292.61600846909465	0.7736012648141233	0.28597300836434275	-176.22352894195723	0.48762825644978053
929	112.95818249571838	285.33213411244714	0.7875935819716766	0.31512088779965736	-172.37395161672876	0.47247269417201926
930	113.06338214051439	252.67195508199586	0.7859502990155529	0.3942780124969189	-139.60857294148147	0.391672286518634
931	73.72398925984601	188.33044894069926	0.7683646203882765	0.2104517648290079	-114.60645968085325	0.5579128555592685
932	105.26047079801363	213.6496329224156	0.7681368923419628	0.36955966051883843	-108.38916212440198	0.3985772318231244
933	131.82436846151236	258.1487428954201	0.7536123086148847	0.33797703311158056	-126.32437443390776	0.41563527550330415
934	125.96648414343457	287.79392894845455	0.7712027656262174	0.2953622358345553	-161.82744480501998	0.4758405297916621
935	64.79568685486623	168.73918300448625	0.7768368519288613	0.20568027391578333	-103.94349614962002	0.571156578013078
936	111.10155229388948	308.3051573253378	0.7791801569471409	0.24736349445508957	-197.20360503144832	0.5318166624920514
937	108.62962757235857	223.31601306838323	0.7612570641263867	0.3503677927284042	-114.68638549602466	0.41088927139798254
938	139.88638674006907	276.9425649934384	0.7487547324975165	0.3231523310522911	-137.05617825336932	0.4256024014452254
939	99.15921399308172	268.62139397304225	0.7900934216807659	0.27694260876570853	-169.46217997996052	0.5131508129150574
940	121.01078818796634	227.80913052541771	0.7351315753580459	0.2724143611050627	-106.79834233745137	0.4627172142529832
941	152.09827461738996	346.264933345387	0.7730385500612938	0.33349317155166525	-194.16665872799706	0.4395453785096286
942	90.64333544849266	213.68471712194147	0.7793885502609955	0.2652625339426095	-123.04138167344881	0.5141260163183861
943	77.84881692367166	162.8362135298511	0.7713234418005709	0.3774186379333215	-84.98739660617944	0.3939048038672494
944	110.6896772788538	244.97649298991132	0.7635987481908443	0.2944206049855465	-134.28681571105753	0.46917814320529777
945	105.600547335264	251.29782137886912	0.7802818193525279	0.30793483159794405	-145.69727404360512	0.4723469877545839
946	87.08572071360787	198.38812335507805	0.7690713736567897	0.31670054840222855	-111.30240264147018	0.4523708252545611
947	133.32666634385802	316.0721059671223	0.7740899516873236	0.303479659665993	-182.74543962326428	0.47061029202133065
948	119.72204893132796	276.5985212925137	0.7571438373813751	0.24001579639148868	-156.87647236118573	0.5171280409898864
949	135.90677627431666	344.5632082989806	0.7825838023996808	0.30321112732606725	-208.65643202466396	0.4793726750736136
950	123.92292123540912	274.26899949537034	0.7719019314551547	0.31316412353821765	-150.34607825996122	0.4587378079169371
951	160.7353555966025	343.9586936096712	0.7709849789104432	0.3652740524004189	-183.22333801306868	0.4057109265100243
952	124.10926309132525	338.912594866918	0.7920509407140359	0.3280691978679572	-214.80333177559277	0.46398174284607874
953	150.35013058299182	385.2783630660009	0.7711524250247391	0.2228244733546504	-234.92823248300908	0.5483279516700887
954	112.61033984768868	300.11246695811747	0.7943800169671557	0.3306104720302396	-187.50212711042877	0.4637695449369161
955	109.0370966194152	230.1175757942625	0.772527931005038	0.36484911468730674	-121.08047917484731	0.4076788163177313
956	128.29478078360893	300.2031317874853	0.7842266465464685	0.3234550545116047	-171.90835100387636	0.46077159203486373
957	124.05683167181206	276.13522296693725	0.761612960170022	0.26402267081252584	-152.0783912951252	0.49759028935749616
958	126.99989336645439	250.45105540095764	0.771665371980283	0.38657663610356274	-123.45116203450326	0.3850887358767202
959	154.86157873100584	420.07787563949074	0.7864546680256134	0.32043059777616956	-265.2162969084849	0.4660240702494438
960	126.70848427691067	335.3335390186138	0.7806763674526689	0.2655694678249082	-208.62505474170314	0.5151068996277607
961	121.16500233545642	274.98694388584437	0.7589683100000703	0.24001175623686702	-153.82194155038795	0.5189565537632033
962	134.50607296025208	323.9838739987111	0.7851179949824332	0.3549999226434709	-189.477801038459	0.43011807233896227
963	69.88576863173296	168.0551652247801	0.77484215026035	0.2869632281270852	-98.16939659304714	0.4878789221332648
964	185.58156967310563	388.09729983393413	0.7563268095702854	0.31044657360369654	-202.5157301608285	0.4458802359665889
965	138.67597976235322	321.49290636631	0.7647288621415709	0.31676130433338157	-182.8169266039568	0.4479675578081893
966	107.38338930781435	258.6671727639236	0.7848824226859826	0.33409556791298217	-151.28378345610923	0.45078685477300046
967	67.35998847929909	161.3582008264124	0.7778657710685419	0.25752051872413523	-93.99821234711331	0.5203452523444068
968	101.36502195629467	260.9228304930035	0.7856292346093388	0.3208937448399404	-159.55780853670885	0.4647354897693984
969	147.0183297653952	307.1455497684533	0.7467818094600213	0.26287963612622545	-160.12722000305808	0.4839021733337958
970	78.27203330263688	186.58750749361224	0.7862574002466273	0.3190985139488106	-108.31547419097535	0.46715888629781666
971	121.04181809224838	291.64798142852993	0.771605610703909	0.3026837863321125	-170.60616333628155	0.46892182437179647
972	174.5824656434206	370.31103263402514	0.7475677808567853	0.239368432413869	-195.72856699060455	0.5081993484429164
973	69.51835818422805	146.74948775157492	0.7668043229767882	0.333349577475218	-77.23112956734687	0.43345474550157026
974	92.97638329470408	247.2196100565065	0.790225944010819	0.27242446502855255	-154.24322676180242	0.5178014789822665
975	136.58916689656093	286.24210354588024	0.7579334966160168	0.32797798936108896	-149.65293664931932	0.42995550725492787
976	141.59666565319662	316.88439993029874	0.7637001934340446	0.28009930172660324	-175.28773427710212	0.48360089170744136
977	150.57854019503114	301.4971738529688	0.7428140379080675	0.3095930632780547	-150.91863365793765	0.43322097463001286
978	68.9954420574992	144.0366008977615	0.7813732426110382	0.3957413730462058	-75.0411588402623	0.3856318695648324
979	167.05463699417894	341.29061979549374	0.7517024483203253	0.30139721805663783	-174.2359828013148	0.45030523026368746
980	143.5357046547536	345.41978942539174	0.77338969774908	0.2754748203943349	-201.88408477063814	0.49791487735474504
981	103.60160059427457	266.82613104108054	0.7835490762375682	0.29545048579085326	-163.22453044680597	0.48809859044671494
982	101.53010983442147	255.47369854627374	0.7787130530233763	0.27519580191320575	-153.94358871185227	0.5035172511101706
983	172.03318808190397	391.13111865502367	0.7802038747709723	0.3642658009901646	-219.0979305731197	0.4159380737808077
984	113.99380640111525	223.8220670091143	0.7602501802970699	0.3542479669024952	-109.82826060799906	0.4060022133945747
985	132.76552715272766	336.77695618830495	0.7766219462041442	0.23749346532076926	-204.0114290355773	0.539128480883375
986	135.6501337240941	295.9100817403647	0.7570710833836193	0.2442773203399499	-160.2599480162706	0.5127937630436694
987	161.9309901181565	407.4734598335238	0.7822967364903	0.2708024148298921	-245.5424697153673	0.5114943216604079
988	185.75609616907846	411.99510651142293	0.7530182661020737	0.25562776846880747	-226.23901034234447	0.4973904976332662
989	53.03719676087468	107.12089004862287	0.7606294029401826	0.2926590833436958	-54.08369328774819	0.4679703195964868
990	133.31822951739812	301.1714715806043	0.7692913589920106	0.3351280768517355	-167.85324206320618	0.4341632821402751
991	105.48665141051077	255.37931264085745	0.7837747083611004	0.3427894423546347	-149.89266123034668	0.4409852660064657
992	125.63507800868668	270.2205625076596	0.76819633836351	0.35202587303734	-144.58548449897296	0.41617046532616997
993	104.48595454488645	262.43599227890974	0.7776739055516585	0.2168040675337482	-157.95003773402328	0.5608698380179102
994	105.62048765224509	256.5187440654318	0.7786590691547728	0.3240754682500916	-150.89825641318672	0.4545836009046812
995	71.5233126343513	197.06906438172356	0.7831200179835164	0.2792868387896816	-125.54575174737226	0.5038331791938349
996	141.7614819550165	316.6518779466263	0.741479007935079	0.21538547742489828	-174.8903959916098	0.5260935305101808
997	108.17989074946318	319.6094454045105	0.807457379770577	0.2943000218349553	-211.4295546550473	0.5131573579356217
998	130.16492052694065	344.46028391351933	0.788409025197952	0.31279090722370706	-214.29536338657869	0.4756181179742449
999	103.55755529498683	254.27644142974154	0.7843389449754115	0.3103056768810241	-150.7188861347547	0.47403326809438734
1000	118.79518838210495	262.49745311323636	0.7644388352346603	0.2816222806176257	-143.7022647311314	0.4828165546170346
