# Supplementary material for: Cost-effectiveness of incorporating Ebola prediction score tools and rapid diagnostic tests into a screening algorithm: A decision analytic model
Source: PLoS One. 2023 Oct 17;18(10):e0293077. doi: 10.1371/journal.pone.0293077 (PMC10581462; doi:10.1371/journal.pone.0293077)
Supplement: S1 Data — (ZIP) [file pone.0293077.s010.zip › Supporting Outputs Data/Incremental Cost Effectiveness comparing Alg5 to Alg1 Output Report.xls]

ITERATION	COST_CMPR	COST_BASE	EFF_CMPR	EFF_BASE	INCRCOST	INCREFF
1	269.7744623613815	274.00628298512066	0.27881161624857925	0.26581580154429774	-4.231820623739168	0.012995814704281516
2	174.71223792176536	185.90240024859	0.3812559438359167	0.34153087262398313	-11.190162326824634	0.03972507121193358
3	198.59503235575798	209.93199964145856	0.44434647588138143	0.41204166003071907	-11.336967285700581	0.03230481585066236
4	143.48823895017375	149.70337527800643	0.33631983591142567	0.30773414408895294	-6.215136327832681	0.028585691822472725
5	243.51484092899503	254.12845794846598	0.36267851315752253	0.33778875167190525	-10.61361701947095	0.02488976148561728
6	215.95840741326543	232.52749075505477	0.402154163465968	0.3598240276798708	-16.569083341789337	0.04233013578609718
7	206.6611433610817	215.72167960201267	0.3379197157287853	0.3138002969792457	-9.060536240930958	0.0241194187495396
8	235.71169765572645	245.4053926409083	0.3464678998887558	0.3196312423714867	-9.69369498518185	0.026836657517269102
9	273.93269780246385	291.33257817251143	0.30480535034953055	0.272498812572263	-17.399880370047583	0.03230653777726755
10	140.53859737812706	151.19391913756806	0.31046212813416385	0.2615545002356737	-10.655321759440994	0.048907627898490125
11	187.0466327483639	203.21037584933853	0.3737655250186077	0.32138801067110606	-16.163743100974642	0.05237751434750165
12	218.6846552913252	228.46681343518662	0.3511674838618476	0.3258378425986298	-9.782158143861409	0.025329641263217795
13	273.44053692008293	295.92852110797764	0.2894736781832251	0.24590934612886806	-22.48798418789471	0.04356433205435706
14	343.73069559740384	366.1302208654201	0.2978570043350358	0.2609763368262755	-22.399525268016248	0.03688066750876029
15	206.30660446213494	228.80065587870442	0.2654575810212083	0.204946396012614	-22.494051416569476	0.060511185008594315
16	231.0035681379565	252.23567684697335	0.40449717768489435	0.359340520996803	-21.232108709016842	0.04515665668809132
17	246.73644300877936	256.92206303893016	0.3587343112239006	0.3369917512324102	-10.185620030150801	0.021742559991490384
18	241.5017510641446	247.75607630535723	0.2715974749788901	0.2553638989595892	-6.2543252412126265	0.016233576019300866
19	170.4699492752909	187.68043473006276	0.35454982648366234	0.29930574683825584	-17.210485454771856	0.05524407964540651
20	269.9908914008559	282.39170719152327	0.36305686675316134	0.33902826565958705	-12.400815790667366	0.024028601093574298
21	216.09130206124303	231.89396990002587	0.31647579629620226	0.27682830971842287	-15.802667838782838	0.03964748657777939
22	287.7899469494633	309.5714192715056	0.32867675135269103	0.28767617698274445	-21.781472322042305	0.041000574369946585
23	265.07805158556175	271.15128459071565	0.3118549070806626	0.29421231767470213	-6.073233005153895	0.017642589405960474
24	356.7658380290958	378.39561956289685	0.35682178125221287	0.32368363238379283	-21.629781533801065	0.033138148868420036
25	213.9158561298387	237.29860499021797	0.3777587575201218	0.3170189504567179	-23.38274886037928	0.06073980706340387
26	294.42011614959534	303.8035987123726	0.3478528302003281	0.3306932356661522	-9.38348256277726	0.01715959453417587
27	244.54192177322804	256.6337569921624	0.33056876961314036	0.3015511731026078	-12.091835218934335	0.02901759651053254
28	354.02996861396076	380.0388691868061	0.38323096443617033	0.3480403960583378	-26.008900572845334	0.03519056837783252
29	263.47418175807286	279.19831491565697	0.3731658455304463	0.3417953105632838	-15.724133157584106	0.03137053496716247
30	303.33907042627965	313.71283372695086	0.3837797890166869	0.3664517152724898	-10.373763300671214	0.017328073744197092
31	376.7527312287449	405.65710700511084	0.3341278181137094	0.2923537581922893	-28.904375776365953	0.04177405992142008
32	283.1043243008449	303.2616900227168	0.3840263252661713	0.349797777114552	-20.157365721871884	0.0342285481516193
33	211.20745336495128	224.07223359255627	0.30047853700315286	0.2660638403923576	-12.864780227604996	0.03441469661079527
34	206.01512960712904	223.9580077535858	0.3507782407995249	0.3045089626883522	-17.942878146456763	0.04626927811117271
35	347.2667417959665	362.5704942524516	0.32857176093444673	0.30497917873796904	-15.303752456485142	0.023592582196477696
36	325.5491666046122	353.9542077003333	0.25793761930096226	0.20988005007364313	-28.405041095721117	0.04805756922731913
37	299.0083216141464	311.4839290421696	0.2885097530450061	0.26547387083681945	-12.475607428023238	0.023035882208186642
38	275.3864092682103	284.3697499018897	0.2508179710989078	0.22763060617102804	-8.983340633679404	0.02318736492787976
39	241.64415927650356	254.07482439514456	0.35011738775019124	0.31842481521633437	-12.430665118641002	0.03169257253385688
40	353.59427498493557	382.47308424907914	0.3624651971809814	0.3222970755819983	-28.87880926414357	0.040168121598983086
41	168.1382094643151	171.29696799159143	0.28752476620812456	0.26952233442180257	-3.1587585272763192	0.018002431786321993
42	226.14494039085432	232.03135654686068	0.23301109161380185	0.20991080008641685	-5.886416156006362	0.023100291527384992
43	146.55305797661802	150.43873000101263	0.3208323068105931	0.2933255875307134	-3.8856720243946086	0.027506719279879688
44	181.44375927567444	187.0088411463721	0.32069029938568644	0.30076020704781026	-5.565081870697668	0.019930092337876182
45	253.13495477446975	281.4241603575214	0.35706598510236603	0.29783236928227624	-28.289205583051626	0.05923361582008979
46	250.4781151972323	254.8613224986803	0.38644948573056837	0.3683022951816609	-4.383207301447982	0.018147190548907455
47	213.72000462073635	238.02505220515562	0.38463895738658044	0.3293327091897147	-24.30504758441927	0.05530624819686575
48	242.73769085420682	256.8372137936535	0.3311907113040187	0.2997646946446496	-14.0995229394467	0.031426016659369116
49	219.4677068092493	226.62764650485548	0.32608880283632374	0.3045594909679974	-7.15993969560617	0.02152931186832635
50	346.1033486602875	374.34528560514843	0.2797690569358239	0.23639256288208377	-28.241936944860925	0.04337649405374011
51	162.85987922452128	168.83790006905548	0.3794224412050363	0.35264158102528226	-5.9780208445342	0.026780860179754062
52	267.54136711088796	281.968058714636	0.3444666748493064	0.31817995337689015	-14.426691603748054	0.02628672147241623
53	237.6243478360424	252.34013559213608	0.30028547505371195	0.26461706302823906	-14.715787756093675	0.035668412025472884
54	305.290566943523	309.5328990564208	0.3029038413753545	0.29056551743223236	-4.2423321128977705	0.01233832394312212
55	174.35706282793745	180.9481504270015	0.29569989181637046	0.2691238296631236	-6.591087599064053	0.02657606215324687
56	269.1797843055061	280.2342916511305	0.34670381930830374	0.3245934410352573	-11.054507345624415	0.02211037827304646
57	159.85102137285654	165.19931413324534	0.3321336920514957	0.306431806653386	-5.3482927603888015	0.025701885398109692
58	263.4349296652246	273.29732902862213	0.4011679724706785	0.38293839989863776	-9.862399363397515	0.01822957257204072
59	313.8309522064386	329.3291891851667	0.28821538684792386	0.26060979882525803	-15.498236978728073	0.027605588022665828
60	184.71448862871145	189.70450657531177	0.2722265109932219	0.25107250896805494	-4.990017946600318	0.021154002025166985
61	176.44646578316477	180.20107316226336	0.3421051265908672	0.3206055791284615	-3.754607379098587	0.021499547462405733
62	260.98813228542883	273.4507874334919	0.34716643648827195	0.31984055860207217	-12.46265514806305	0.02732587788619978
63	239.79629034451577	257.59445068259464	0.3295575703109743	0.2894808351903279	-17.798160338078873	0.04007673512064641
64	237.7464547578512	249.03429589446526	0.268306124340037	0.24323674450547975	-11.287841136614048	0.02506937983455723
65	215.43039427135892	221.04437189799788	0.3128917855333332	0.29283594993804657	-5.613977626638956	0.02005583559528662
66	265.28838003273967	269.93855008544057	0.3043614825518004	0.29378530126475705	-4.650170052700901	0.010576181287043351
67	320.47192984825256	350.088033203823	0.34326102170358824	0.2950164081579425	-29.61610335557043	0.04824461354564574
68	225.88331105968066	235.60694831672234	0.32714670232128557	0.30473157883956714	-9.723637257041673	0.022415123481718424
69	399.2405614059169	425.9873042659493	0.41186536137612195	0.380871196582494	-26.74674286003244	0.030994164793627932
70	240.9129631437827	249.44951334918815	0.34328426662098177	0.32058014415172614	-8.536550205405462	0.022704122469255628
71	240.89348471392955	246.81431444370259	0.30659013037883864	0.29176091623700123	-5.920829729773033	0.01482921414183741
72	213.95079261790062	238.43173697239047	0.3367448385005138	0.27676438755265476	-24.48094435448985	0.05998045094785903
73	182.3937976095391	191.7096725532242	0.3442082944637025	0.3154934983928076	-9.315874943685117	0.028714796070894888
74	143.1576335537279	150.03966777280485	0.35323511701763266	0.3232716316906692	-6.882034219076957	0.029963485326963468
75	260.1565269126725	265.27311827064625	0.3406156066704126	0.3261711335380552	-5.116591357973732	0.01444447313235736
76	268.7519263054722	277.3244732893616	0.3969951491607701	0.3787640837204824	-8.572546983889424	0.018231065440287686
77	336.45621614778605	358.0520735686298	0.31612421431994453	0.28400477705695776	-21.595857420843743	0.03211943726298677
78	145.30829991498246	151.6699693307279	0.45063161286406195	0.4216338156984057	-6.361669415745439	0.02899779716565626
79	270.33646211973905	287.5435328028855	0.35275780659091294	0.31855263557125424	-17.20707068314647	0.0342051710196587
80	218.45666389754174	229.4758008416921	0.3537496591707035	0.325721678227271	-11.019136944150347	0.028027980943432507
81	232.85529558618197	242.02705051453242	0.36352947460495755	0.339014053330018	-9.171754928350452	0.024515421274939553
82	351.7463605375796	378.44646422131484	0.344804176670688	0.30435745762478167	-26.70010368373522	0.040446719045906354
83	275.75378859615626	296.43655460543204	0.3753852261358024	0.33634588047771635	-20.68276600927578	0.03903934565808603
84	256.4670575093098	284.0872895960737	0.3249754676023858	0.2699910990235572	-27.62023208676385	0.0549843685788286
85	310.57833658003733	327.288184297037	0.284821366359009	0.25592449443643006	-16.70984771699966	0.02889687192257895
86	176.87236291843274	184.1240912445165	0.3135588613318417	0.285083821207284	-7.251728326083764	0.028475040124557705
87	464.96694556979924	501.24808658221417	0.3628397291395724	0.32463104201555454	-36.281141012414935	0.03820868712401787
88	261.48194851460147	280.26239730574076	0.29084274320766734	0.25105213035037127	-18.780448791139293	0.03979061285729607
89	226.6458082130188	242.56630312483304	0.3369396168132992	0.2980541787776584	-15.920494911814245	0.03888543803564082
90	197.90846071960948	211.83630343628874	0.32935530439784644	0.28926229289607824	-13.927842716679265	0.040093011501768194
91	229.53669218663808	234.82812528869204	0.32980025118139716	0.3127482648465209	-5.291433102053958	0.017051986334876257
92	209.70161281470516	230.05761488118276	0.3347662220621987	0.28296949347546985	-20.3560020664776	0.051796728586728846
93	288.0981539458602	306.4282566057537	0.327598274656946	0.2925765589149598	-18.330102659893498	0.035021715741986204
94	231.11224626369358	241.82276970688775	0.3640558443564462	0.3347971352873204	-10.710523443194177	0.02925870906912581
95	208.31716876421035	223.33343240440223	0.34123832082585004	0.3000607181913287	-15.01626364019188	0.04117760263452136
96	289.68267526548664	324.902929915844	0.3776684913472911	0.31923165185663943	-35.22025465035739	0.05843683949065165
97	218.98996673834125	232.06646646477463	0.379283330042677	0.3473899914239231	-13.076499726433383	0.03189333861875393
98	325.0408854519064	347.59426592894107	0.32630607191831196	0.29014043513858645	-22.553380477034693	0.03616563677972551
99	279.904567329447	301.51960104823905	0.37214952304748	0.3325922886067577	-21.615033718792063	0.03955723444072229
100	266.9106259831442	279.1554934994192	0.2902683247353712	0.26407881559543833	-12.244867516275008	0.026189509139932843
101	222.61604451567905	241.12558194144316	0.3900551905200931	0.3487866672998233	-18.50953742576411	0.04126852322026975
102	241.04884911083735	258.2585586011555	0.31051662703785465	0.2720729427564422	-17.209709490318176	0.03844368428141243
103	306.8763090151096	323.19486093839726	0.33552967420796037	0.3060107680922154	-16.318551923287657	0.02951890611574498
104	218.09298253480097	225.44021032323053	0.294987720771353	0.27539632258214425	-7.347227788429564	0.019591398189208742
105	174.67130413625276	185.7614386971694	0.3112105554805149	0.27562043954559073	-11.090134560916653	0.03559011593492417
106	213.9557785434895	229.21213731414696	0.37614630750326217	0.3371162247718688	-15.25635877065747	0.039030082731393356
107	320.3241565348156	352.5916207229832	0.34667324501335994	0.2932779377826637	-32.267464188167594	0.05339530723069624
108	186.10400820106034	193.46847901111974	0.22657993821847464	0.19875921294130905	-7.364470810059402	0.027820725277165587
109	372.74938480317854	389.1266930261336	0.3030489667918011	0.2788201945943087	-16.377308222955037	0.02422877219749242
110	223.00923198274342	237.6661248523789	0.3516423737496596	0.3187616017806325	-14.656892869635499	0.03288077196902711
111	265.11409884800355	282.7520001981759	0.3558977265879155	0.31989393727400406	-17.637901350172342	0.03600378931391146
112	303.1202434121183	311.50127971498677	0.317213940303317	0.299643180385777	-8.381036302868438	0.017570759917540035
113	274.2748758305875	286.63162882663266	0.32978576165440093	0.3046307548062243	-12.356752996045145	0.02515500684817662
114	316.66376866656014	333.0827874361661	0.2526740280118679	0.22589064470383097	-16.41901876960594	0.026783383308036923
115	172.29314226702448	190.4951771331872	0.45515984926591585	0.408056958584988	-18.202034866162734	0.04710289068092782
116	272.34489606051943	292.5601970621484	0.35170492371320106	0.31288503980323257	-20.215301001628973	0.03881988390996849
117	203.70921605307905	220.68986488771932	0.4219473352177012	0.37932107270112075	-16.980648834640277	0.04262626251658047
118	289.60012305143937	314.72105759841816	0.3708122648820804	0.32598176396656625	-25.120934546978788	0.04483050091551416
119	264.46952017402424	270.27121522053176	0.36323446994899644	0.3474664267352558	-5.801695046507518	0.015768043213740646
120	250.5786899005366	262.4006657934801	0.37249764362289545	0.3460306115812035	-11.82197589294347	0.02646703204169193
121	232.20456106511062	246.15576743022092	0.36652784453933496	0.33221439664536595	-13.951206365110295	0.03431344789396901
122	259.66543047503296	282.966977963575	0.3745880893278465	0.3289836711185942	-23.30154748854204	0.04560441820925226
123	201.96165667382428	213.1247126333931	0.3320477842807306	0.3015211006383489	-11.163055959568823	0.030526683642381702
124	279.67831914737246	299.7113481889248	0.33628405116137183	0.29768262113495314	-20.03302904155231	0.03860143002641869
125	283.69471551311693	299.0102175537087	0.37890280689543926	0.3538325330427983	-15.315502040591753	0.025070273852640934
126	200.2658469757939	209.69907987887098	0.4020715270079498	0.37251062361794257	-9.433232903077084	0.02956090339000722
127	272.18056286534227	288.5698250291154	0.32063839493497875	0.28684335275312484	-16.38926216377314	0.03379504218185392
128	392.3770061662542	404.36484981216705	0.3061750280205681	0.2907205997176537	-11.987843645912847	0.015454428302914436
129	245.61660999318545	250.40279355638984	0.29663949998392525	0.28041358319820425	-4.786183563204389	0.016225916785720995
130	202.61576538671923	233.08059926396163	0.4291400716429369	0.3598600763081882	-30.4648338772424	0.06927999533474866
131	280.4305181746382	299.4205785119881	0.39214194183807	0.3575817133901081	-18.99006033734986	0.034560228447961916
132	176.57829117991176	185.11692458691505	0.3243043837594464	0.29096281140792024	-8.538633407003289	0.03334157235152618
133	220.8921927937254	237.84312738282378	0.27165552197262366	0.2303851911908941	-16.95093458909838	0.041270330781729564
134	226.1996983137	244.60687695382072	0.3617832902568349	0.31927806367688033	-18.40717864012072	0.04250522657995459
135	306.1188796268288	327.91751061862135	0.3764437912171474	0.3408033059178257	-21.79863099179255	0.03564048529932168
136	256.46773152180816	283.6241850185056	0.33174697459322594	0.27511422086742493	-27.156453496697452	0.05663275372580101
137	317.67172525646686	330.94509827428504	0.33402071272008976	0.3093966180141756	-13.273373017818187	0.024624094705914146
138	236.78511118161285	252.47600198735245	0.3330431779403038	0.2926481774136509	-15.690890805739599	0.0403950005266529
139	283.01448943864534	306.94263601334467	0.38431445539127845	0.33740204202948987	-23.928146574699326	0.046912413361788585
140	235.8988025403852	268.1053719993085	0.4360918240505525	0.3692833048889897	-32.2065694589233	0.06680851916156283
141	219.0655659796069	231.2636400949822	0.3685779374968149	0.3392992416136379	-12.198074115375306	0.029278695883176997
142	416.24178435029944	474.03657795820516	0.35734469003288866	0.2907271360880064	-57.79479360790572	0.06661755394488228
143	272.7171349397139	283.7676667542916	0.38584178375856737	0.3579883917149302	-11.05053181457771	0.027853392043637182
144	195.0173693566197	201.60264425544423	0.3712303980683288	0.35127632127297104	-6.585274898824537	0.019954076795357767
145	196.71858342310952	202.99582004105815	0.3570875880724506	0.3368506338739685	-6.277236617948631	0.020236954198482093
146	391.9790228411024	398.43137930780455	0.2823095626657479	0.2710632560205539	-6.452356466702156	0.011246306645193993
147	202.73136013715788	208.3693408292688	0.3631932151058639	0.3406550285860441	-5.637980692110915	0.022538186519819814
148	293.65237637789755	313.1460563723327	0.3219676600310099	0.28792209709442534	-19.493679994435126	0.03404556293658456
149	356.0098349450671	378.34434876288526	0.25210953548456627	0.2203193762867014	-22.334513817818163	0.031790159197864876
150	401.8979769685144	417.54689935598424	0.2558297066129464	0.23470893601912393	-15.648922387469838	0.021120770593822474
151	255.54466712502435	266.90472123795945	0.35836276739383455	0.33357982711350986	-11.360054112935103	0.024782940280324683
152	183.54699595305124	196.26956919781506	0.40585405940222397	0.3656586189579818	-12.722573244763822	0.04019544044424217
153	327.57161948026175	326.70770664289853	0.2904470589764312	0.28695533849115984	0.8639128373632161	0.0034917204852713546
154	243.38077046392567	250.77958506018626	0.415999724576915	0.3958800767629074	-7.398814596260593	0.020119647814007602
155	317.78499749773454	332.6760078769777	0.31666810069792306	0.2930903153795738	-14.891010379243141	0.023577785318349254
156	290.4893212356385	308.67136624482737	0.3741332891344058	0.3409867839103023	-18.18204500918887	0.033146505224103506
157	413.59837171714406	431.94083635601027	0.3784695725312518	0.3563407287119207	-18.342464638866204	0.022128843819331112
158	246.97791429793807	260.21146820487326	0.2613797761271489	0.2296058593880755	-13.233553906935185	0.0317739167390734
159	191.3500012188337	206.64915429657455	0.38809835666254544	0.3430768461525388	-15.29915307774084	0.045021510510006635
160	288.8936525399167	314.69402195182664	0.339054241137947	0.29199509807949736	-25.80036941190997	0.04705914305844966
161	272.46457870496084	290.3776179490967	0.34357235539448183	0.30763991542589664	-17.91303924413586	0.035932439968585195
162	188.3751953987437	205.43974986638403	0.3975392678469338	0.3488162158109543	-17.064554467640335	0.048723052035979486
163	192.9151434960231	209.51228334814223	0.3525354116580077	0.30410709225038185	-16.597139852119142	0.048428319407625875
164	245.4005740846984	262.083056443965	0.3964815944934914	0.3548963864039508	-16.6824823592666	0.04158520808954058
165	294.29912810285396	311.8059435679299	0.4077651704006374	0.37630825332608286	-17.50681546507593	0.03145691707455456
166	265.48313254389046	272.5522741290257	0.3098879845547966	0.29291350088605994	-7.069141585135242	0.016974483668736662
167	278.6105477496028	303.84376961298756	0.3676861365814586	0.32404319158724115	-25.233221863384756	0.04364294499421745
168	236.00940571269828	241.7662256509313	0.3877985311710712	0.36940563850765973	-5.756819938233008	0.018392892663411486
169	238.15659676231616	254.9776961866604	0.38266551678318916	0.34406464363996314	-16.821099424344254	0.03860087314322602
170	249.72323993923533	266.0751927279782	0.27258761462390346	0.2354852461443893	-16.351952788742892	0.037102368479514175
171	231.53126734396278	259.2314835356495	0.3613291458583731	0.29694225263409857	-27.700216191686707	0.06438689322427454
172	562.5978974575609	611.2838273555037	0.2929504519190808	0.24881996480334126	-48.685929897942856	0.04413048711573955
173	233.25063627982115	240.4838563023237	0.32982853989362393	0.30860242905787894	-7.233220022502536	0.021226110835744993
174	261.85450962765213	280.14862220102185	0.3720878975724959	0.33673415092876596	-18.294112573369716	0.03535374664372992
175	211.00777142470412	221.79355862741406	0.38848053231019347	0.3569982457983244	-10.78578720270994	0.03148228651186907
176	180.42739374641093	192.34506923070745	0.43715332624849745	0.4002879325774132	-11.917675484296524	0.03686539367108427
177	317.14635018645697	345.4034509674493	0.31107742909738234	0.26388880592816377	-28.257100780992346	0.04718862316921857
178	238.9860102637597	252.91522392387702	0.3575491166286214	0.3239998318133118	-13.929213660117313	0.033549284815309555
179	251.71004712538408	270.60242444188543	0.3106667894716624	0.2694697124601387	-18.892377316501353	0.0411970770115237
180	174.80925286189486	186.8394055264957	0.46762927806195626	0.43140518777048764	-12.030152664600848	0.036224090291468614
181	324.1140505278429	346.2402405736664	0.2710846230619246	0.2342165152555302	-22.126190045823535	0.03686810780639441
182	355.24645063013094	384.13555231839825	0.37012509994689935	0.33017934481081007	-28.889101688267317	0.03994575513608928
183	330.6939925975339	348.6883285387963	0.3163005670588063	0.28722492517331516	-17.99433594126242	0.029075641885491166
184	217.31942626886882	235.72940141425244	0.3571169595958583	0.3119359857637878	-18.409975145383612	0.04518097383207054
185	355.7652663425514	375.3519185501089	0.36386811955754716	0.33803546070864454	-19.586652207557506	0.025832658848902623
186	238.14963557221512	247.46751662202917	0.38910787190192436	0.36214603987598426	-9.317881049814048	0.026961832025940102
187	225.65089648104913	246.8839905651546	0.35179208189270456	0.30114589030265976	-21.23309408410546	0.0506461915900448
188	281.305857710982	314.1040369317097	0.3676143757808084	0.31030926541350673	-32.79817922072766	0.05730511036730168
189	215.6903555139924	227.7062287017095	0.3913374006508007	0.3620550172719297	-12.01587318771712	0.029282383378871013
190	253.19014077216823	262.8127798453701	0.3570210447605855	0.33376994632621426	-9.622639073201839	0.02325109843437123
191	191.14872306978333	194.1852095022553	0.2436943174576538	0.22528866993990732	-3.0364864324719747	0.018405647517746482
192	290.76462461779465	306.4236695005162	0.3027504366253567	0.2735505598671213	-15.65904488272156	0.029199876758235432
193	207.13107064548777	213.6037306972202	0.31078983092347584	0.28868376452219785	-6.472660051732419	0.02210606640127799
194	310.27301932380414	314.65337735609467	0.32691378009488287	0.3143753183764988	-4.3803580322905304	0.012538461718384075
195	265.1381857793356	279.36754835561374	0.34285093261245453	0.3123635417345165	-14.229362576278163	0.030487390877938003
196	330.2310538620656	342.0147165172829	0.32963244648572754	0.3110016839415907	-11.783662655217313	0.018630762544136814
197	304.6724229578708	324.2266299296089	0.2244215677448589	0.186950129333487	-19.554206971738097	0.037471438411371905
198	157.24743110681837	170.69768532691853	0.36460826907103006	0.3157191961763199	-13.450254220100163	0.04888907289471017
199	200.8438340729309	217.4001812662593	0.23183235410198813	0.1861997305540523	-16.556347193328406	0.04563262354793582
200	277.50569145787705	282.00026982044176	0.3799848405889231	0.36377978263774724	-4.4945783625647096	0.016205057951175883
201	329.6289168267964	381.31178390879643	0.41073941156216126	0.331633054135612	-51.68286708200003	0.07910635742654926
202	216.21540334631015	229.50037126220045	0.37551212007244833	0.34546244003396875	-13.284967915890292	0.030049680038479576
203	171.88199261832847	175.77704138129127	0.35296455211985167	0.3349530474738404	-3.8950487629628014	0.018011504646011256
204	179.4813151057482	186.36924668293082	0.274380745533808	0.24473091951334036	-6.887931577182627	0.029649826020467618
205	192.25891913686215	204.0054116644266	0.37043693387211896	0.3357263391298886	-11.746492527564442	0.03471059474223037
206	225.39003560407932	233.25642184966964	0.352686431620972	0.32860909683523915	-7.86638624559032	0.024077334785732873
207	305.1130897648121	319.9082659810817	0.3343884619603552	0.30709772855914536	-14.795176216269567	0.027290733401209855
208	383.3691934855725	397.31206246578495	0.28720092470048675	0.2661157777100764	-13.942868980212438	0.021085146990410364
209	218.34791418179196	227.81004544390095	0.39046620437274393	0.36754710874013924	-9.462131262108983	0.02291909563260469
210	232.06301063050248	235.02519067074775	0.2915994166494328	0.28155750055672135	-2.962180040245272	0.010041916092711434
211	219.35814078520016	243.79046321499905	0.41366127651792883	0.36052620486669296	-24.432322429798887	0.05313507165123588
212	170.3308193672287	177.46894082104777	0.36013919583669296	0.3337752918147497	-7.138121453819053	0.026363904021943274
213	230.79411820429902	241.25167807770814	0.2947181632926525	0.26642027752051245	-10.45755987340911	0.02829788577214004
214	165.32015017755955	189.79670198127783	0.36088074763713507	0.28530401113592135	-24.47655180371828	0.07557673650121371
215	251.2804040479815	259.9014787792623	0.3954025717547583	0.37531222584209745	-8.621074731280771	0.020090345912660845
216	363.1068730281218	382.3045784703712	0.37519898881621094	0.3462057235645426	-19.1977054422494	0.028993265251668343
217	267.53272079980303	278.453187827239	0.4293917553599874	0.40386274117593784	-10.920467027435961	0.02552901418404957
218	280.485400775361	285.36388294273576	0.3800590201731736	0.36390911064338116	-4.878482167374784	0.01614990952979245
219	361.42188385596603	386.5248595464997	0.3580042768717653	0.31917294118759887	-25.102975690533697	0.03883133568416641
220	344.5308154138474	376.0237142257453	0.31578907933600525	0.26872030536979596	-31.49289881189793	0.04706877396620929
221	213.68462082770137	219.2533007959673	0.2904448856089539	0.2713174681017733	-5.56867996826594	0.019127417507180555
222	207.77260478041867	213.9636239753755	0.35325497251842664	0.3306275630986062	-6.191019194956823	0.022627409419820443
223	148.568899239783	159.32791962428206	0.2833202665418613	0.24156292232349802	-10.759020384499053	0.0417573442183633
224	328.7694212991147	354.2958117761371	0.36687331655359984	0.3291035073444221	-25.526390477022403	0.03776980920917772
225	307.50504762775216	330.73224031425593	0.3667659704890752	0.3306679183199944	-23.22719268650377	0.036098052169080797
226	301.3319374148149	309.67252213761014	0.3200792941493243	0.3048384056315504	-8.340584722795256	0.015240888517773887
227	235.88119751062072	243.75373652654642	0.31380939119326245	0.2936618944881619	-7.872539015925696	0.020147496705100576
228	194.81356008204625	202.39344435275464	0.3662977569476152	0.3406414258652894	-7.579884270708391	0.02565633108232579
229	190.27605887533846	194.40491998631785	0.3891292486910094	0.36673347686461455	-4.128861110979386	0.02239577182639485
230	209.17839229797391	216.56259536502714	0.3457456439084042	0.3233007119430933	-7.384203067053221	0.022444931965310888
231	172.57091908097655	173.1771578663296	0.31943796379579226	0.30331748897323435	-0.6062387853530424	0.016120474822557906
232	350.28889040526076	376.4116113370959	0.40706225290584835	0.3685571793745529	-26.122720931835147	0.03850507353129545
233	261.7580974686157	272.8807728819347	0.27916326161747734	0.2540993240274042	-11.12267541331903	0.025063937590073138
234	157.3257876496803	165.3246930892211	0.30492045765650017	0.2722496925193953	-7.998905439540806	0.032670765137104874
235	332.9307753222273	342.49607647848296	0.32913806503081683	0.3111385687824551	-9.565301156255657	0.017999496248361724
236	259.7146609636558	269.7506146256487	0.29881651451479485	0.27599546742130443	-10.035953661992949	0.02282104709349042
237	251.5445162860727	284.81708364475605	0.396976320384983	0.32952758459560266	-33.27256735868335	0.06744873578938032
238	271.3943367286559	288.235127225755	0.24611640801046356	0.2122227082379879	-16.84079049709908	0.033893699772475666
239	264.2707640231726	284.15048717785106	0.4069383097005987	0.36663692194202957	-19.87972315467846	0.04030138775856912
240	296.767259811495	316.8534655027415	0.3456774943814562	0.31052126088992604	-20.086205691246505	0.03515623349153013
241	180.20330054621337	184.67234468239263	0.34866499933579753	0.3281321679753906	-4.469044136179264	0.020532831360406956
242	282.0519512400903	311.0819268561659	0.40300775286059504	0.3560889227946906	-29.029975616075603	0.046918830065904416
243	177.9373614409097	195.3479038834473	0.3812189768169708	0.33076633254440885	-17.410542442537576	0.050452644272561964
244	276.0213051928574	284.72966576899	0.3596475282408788	0.34090186246838455	-8.708360576132577	0.018745665772494258
245	299.7703341169733	312.8514926956674	0.31605198045242966	0.2916744244594282	-13.081158578694101	0.024377555993001454
246	247.60415732400483	280.8634768355821	0.36099959021205763	0.2951815263324269	-33.259319511577274	0.06581806387963074
247	309.0942637513693	331.4800807401525	0.34338507309155897	0.3052304729753858	-22.385816988783233	0.038154600116173165
248	331.36626231517204	357.5297270759265	0.3734843111785398	0.33534149614813863	-26.163464760754437	0.03814281503040118
249	305.49868716509025	332.78132272326513	0.24748622271632167	0.1999665449717458	-27.28263555817489	0.04751967774457588
250	237.28190701494913	243.45799036029956	0.38303404202417185	0.36083102839892617	-6.176083345350435	0.022203013625245682
251	365.6663396294638	384.75887204551395	0.25506768689404735	0.2277060342361783	-19.092532416050176	0.02736165265786905
252	322.5542555167354	340.0994828823752	0.3486197776957847	0.31960114043842464	-17.54522736563979	0.02901863725736009
253	248.55486808851342	264.7426359966819	0.30418800042866506	0.26752217348391355	-16.187767908168468	0.03666582694475151
254	233.43794634041598	244.10147455403182	0.25820127420981215	0.23399998269480898	-10.663528213615848	0.024201291515003165
255	264.91935970166355	279.75033600554946	0.3626181675381076	0.3305178420169509	-14.830976303885905	0.032100325521156714
256	291.35169502481546	320.52188030337896	0.38849165627018956	0.3407463906958366	-29.17018527856351	0.047745265574352935
257	284.203302487277	304.54124461853996	0.39618485059999625	0.35736197223041444	-20.337942131262935	0.038822878369581815
258	294.1612868558111	310.82889663797863	0.34661884051091185	0.3166543456705205	-16.667609782167517	0.029964494840391376
259	239.2998918486835	263.4473512505936	0.32699588317735173	0.267314345411286	-24.147459401910112	0.05968153776606572
260	218.3966105437023	232.7489555223148	0.3930931254552364	0.3583539319959015	-14.352344978612479	0.034739193459334905
261	205.3514498830765	218.32224043744503	0.39216080036805484	0.35479206464399926	-12.970790554368534	0.03736873572405558
262	178.47246502949974	199.83804809022467	0.3914481204401792	0.3285567949359964	-21.36558306072493	0.0628913255041828
263	351.6923844123258	372.4931588630332	0.3849066791602941	0.3564680040850857	-20.800774450707422	0.028438675075208364
264	279.2105469148131	285.35761561341536	0.3385843120484802	0.3227485265943099	-6.147068698602254	0.015835785454170304
265	247.73025629851722	262.9190235918144	0.34877463003523357	0.31742394190783535	-15.188767293297161	0.03135068812739822
266	285.43452223245237	311.2903295863373	0.36265916277656823	0.31572161770801743	-25.855807353884927	0.0469375450685508
267	234.2392615098663	241.12026952045932	0.32824443240694395	0.30607588342585107	-6.881008010593007	0.022168548981092884
268	311.3452544531111	331.1475853935461	0.3873719078029028	0.353684088813141	-19.802330940434956	0.03368781898976181
269	335.12689307275815	376.3479997838978	0.42173040951483826	0.3632432497954272	-41.22110671113967	0.05848715971941104
270	241.59659494318606	253.61061107211904	0.3508789929925172	0.3219036361349784	-12.01401612893298	0.02897535685753877
271	328.30223131074194	355.4129317804305	0.26465457567641615	0.21947607670919925	-27.11070046968854	0.0451784989672169
272	220.05311499329397	236.01652624429562	0.3186042687664625	0.2778034952144267	-15.963411251001645	0.04080077355203576
273	244.45617322108006	261.23330690648163	0.32880496623139205	0.29208535431255855	-16.777133685401566	0.036719611918833495
274	208.3005924496945	220.1408702402606	0.33881424484439415	0.30426529299450483	-11.840277790566091	0.03454895184988932
275	262.70873673931914	270.3100917526723	0.3113149016231048	0.2912614445819045	-7.601355013353157	0.020053457041200318
276	252.39338267928375	280.6471062867878	0.4519074416330454	0.3954309924273016	-28.253723607504043	0.056476449205743795
277	309.6427273410154	324.572453075264	0.35990616413553633	0.3356713458580857	-14.929725734248564	0.02423481827745061
278	233.8780748355707	250.211683090445	0.30807381888678764	0.26886701152228354	-16.33360825487432	0.039206807364504104
279	228.93460760800417	244.7004988257474	0.33409634206563654	0.29682054695990057	-15.765891217743217	0.037275795105735976
280	258.05522841313876	275.9126631568779	0.2838162520952349	0.2459920346680045	-17.857434743739134	0.03782421742723041
281	346.4305564709455	382.1020213008726	0.32906489513540943	0.27800843255432894	-35.67146482992712	0.051056462581080486
282	208.7453498020151	221.31292220562298	0.36920401487728544	0.3366736746966168	-12.567572403607869	0.03253034018066864
283	263.08476754426204	266.6297565185723	0.3961918826889186	0.38681680988661166	-3.544988974310286	0.009375072802306927
284	227.00683137092864	262.4266184237939	0.3925959667897792	0.3166130025044354	-35.419787052865274	0.07598296428534379
285	220.8070994430691	233.21478021765148	0.40016721337754213	0.3698089517892254	-12.407680774582388	0.030358261588316726
286	289.8908285222764	311.5074362822298	0.3956372267647242	0.36010790334108245	-21.616607759953354	0.035529323423641734
287	209.312595756704	219.48418828436226	0.38329007065432097	0.3546053921180591	-10.171592527658248	0.028684678536261887
288	322.38548233994777	330.9856095476199	0.35559716606314534	0.3398159474902523	-8.60012720767213	0.015781218572893052
289	278.5573239840448	295.9715074401981	0.33272053963994747	0.3019053786980352	-17.414183456153296	0.03081516094191228
290	340.01064729286543	368.1178698255055	0.3643223743690285	0.3223973160257054	-28.107222532640094	0.04192505834332305
291	190.43286704853384	199.03045248478162	0.3162675080954236	0.2834630320492178	-8.597585436247783	0.03280447604620579
292	321.33836379468914	345.91312742045216	0.35730699762321183	0.3185198229125637	-24.574763625763012	0.03878717471064813
293	248.84597168775645	258.9527017356006	0.3936955456276053	0.3675949458905599	-10.106730047844167	0.02610059973704537
294	189.1369567078539	197.1217811302442	0.32467761261311573	0.294841116711456	-7.9848244223902896	0.02983649590165971
295	166.6736564190919	169.404213380123	0.2854533784455867	0.2669629729839293	-2.730556961031084	0.018490405461657422
296	391.26561236052373	422.7097454386815	0.3152744195245192	0.27461636291707797	-31.44413307815779	0.040658056607441206
297	352.98945672282775	384.088803443124	0.32681417211364483	0.281720006306476	-31.09934672029624	0.04509416580716885
298	275.0868974986341	290.1248690207534	0.30536623919724737	0.2751252368002162	-15.037971522119335	0.030241002397031147
299	178.78422917727335	186.5910035345288	0.2949180432959511	0.2648535177506595	-7.806774357255449	0.030064525545291598
300	228.23457004265615	237.40698485003185	0.3896563430907379	0.3654330876225337	-9.172414807375702	0.024223255468204197
301	186.1676390569469	193.14008943420586	0.3686016148170517	0.34144790491611643	-6.9724503772589514	0.027153709900935297
302	230.3787848851996	240.15147367184926	0.38570832476079503	0.35758944724558234	-9.772688786649667	0.028118877515212692
303	191.34203045581236	200.499314431841	0.3936429287987181	0.36389686633724727	-9.157283976028623	0.029746062461470824
304	418.3518774833968	445.0868764330999	0.3932389137857179	0.3622247384791055	-26.73499894970314	0.03101417530661238
305	251.87234508090793	272.2661234864974	0.38340011100787474	0.34062070927525445	-20.393778405589472	0.04277940173262029
306	245.2280766615669	275.997968373311	0.3819940930685598	0.31716631292308356	-30.769891711744094	0.06482778014547624
307	217.23029582976466	219.7421445173406	0.30145650710233435	0.28588257699566505	-2.5118486875759345	0.015573930106669298
308	409.5018246150522	442.13107348045367	0.35582442807270886	0.31568312643824187	-32.62924886540145	0.040141301634467
309	211.4901457857061	237.04779321430527	0.444865371178214	0.382100514450375	-25.557647428599182	0.06276485672783899
310	198.66873464564196	209.2324775315688	0.31073029253968304	0.275860496511965	-10.563742885926843	0.03486979602771806
311	311.2382229354593	334.2312077240872	0.32584830492591843	0.28776573247982534	-22.992984788627894	0.03808257244609309
312	166.0547962731778	174.55347136181373	0.29670940781811705	0.26843410814870294	-8.498675088635935	0.02827529966941411
313	274.5337848289361	291.46538048062627	0.26975580702749063	0.2330350776365341	-16.931595651690145	0.036720729390956525
314	251.07173214504311	267.26716871929125	0.35649748665394687	0.3222953369350156	-16.195436574248134	0.03420214971893126
315	326.7911157693145	346.03572657271576	0.42163822247342303	0.393577164402079	-19.244610803401258	0.028061058071344014
316	279.05844406458647	301.97936696952434	0.3898533752272731	0.34753943490454353	-22.920922904937868	0.04231394032272956
317	302.58676526156825	325.57938660970024	0.34135873229804203	0.3005317529320855	-22.99262134813199	0.04082697936595653
318	163.95474869092973	164.95067138704826	0.3823889959348102	0.3709035095401193	-0.9959226961185266	0.01148548639469088
319	236.65640271930496	246.64545810258423	0.322474821937212	0.298559066410941	-9.989055383279265	0.02391575552627101
320	356.94805059249893	373.4606829596417	0.3157538591748761	0.29239382632170396	-16.51263236714277	0.02336003285317212
321	198.97215420723222	210.74739019087139	0.33164656853209074	0.29756359034119073	-11.775235983639163	0.034082978190900004
322	202.7245701788855	223.04434695579138	0.36016487019628896	0.30708187256368635	-20.319776776905883	0.0530829976326026
323	195.27838801511353	203.28967342674898	0.24234217363895869	0.2133323761060784	-8.011285411635441	0.0290097975328803
324	254.96144534205317	271.5646265837856	0.35438826950683966	0.3213327331476907	-16.603181241732415	0.033055536359148985
325	230.29207425070365	243.31209692171464	0.30284783810046395	0.270265354650258	-13.020022671010992	0.032582483450205924
326	205.15249914505787	215.12402183301043	0.40688425221622926	0.37822699484333755	-9.971522687952557	0.02865725737289171
327	296.6457822651842	306.76764917653344	0.2463370921459998	0.22536524648748993	-10.12186691134923	0.020971845658509874
328	273.3757067277764	308.8443622531506	0.3035386758106566	0.23388820302053587	-35.46865552537423	0.06965047279012071
329	270.458946696155	313.5662588395192	0.4233238229306524	0.3496228918696704	-43.1073121433642	0.07370093106098202
330	324.21206574723146	343.14528979003836	0.3134042206754323	0.2813940897013537	-18.9332240428069	0.032010130974078566
331	263.9463806374803	285.1577677947806	0.30108313626905997	0.2576006811563491	-21.21138715730035	0.04348245511271087
332	227.2125623414751	243.28072645125175	0.40640141112683836	0.36470702254905774	-16.06816410977666	0.04169438857778063
333	287.8370625141279	312.3293472162014	0.31403081036417635	0.26745901787422144	-24.492284702073505	0.04657179248995491
334	384.6611187881047	390.79622703735083	0.27347642077102974	0.2602639315151544	-6.135108249246116	0.013212489255875315
335	309.93043432475184	329.38901860099384	0.3439067998223929	0.3056355281643883	-19.458584276241993	0.03827127165800459
336	307.2776459617679	339.50573108777564	0.28626456764668834	0.2321469540675777	-32.22808512600773	0.05411761357911063
337	220.60954562952986	233.08590459061662	0.3097760021032985	0.2772479522327685	-12.47635896108676	0.032528049870529985
338	366.4034130308276	392.0372562095323	0.3428591461139201	0.30643717946142596	-25.633843178704694	0.03642196665249414
339	383.72289588615456	407.8931101975771	0.2919715815400188	0.2584904680367258	-24.170214311422512	0.03348111350329297
340	349.86361896499557	374.14675090610854	0.36751509052881554	0.33091364378248495	-24.28313194111297	0.03660144674633059
341	271.07592850763046	288.99105944647897	0.33419890616310594	0.30024618009740534	-17.915130938848506	0.0339527260657006
342	179.26395203298114	195.29338758230085	0.31633230273770674	0.2660287036234889	-16.029435549319714	0.050303599114217834
343	358.99824283177674	384.783235939956	0.29580862368303856	0.25868546644948204	-25.784993108179265	0.037123157233556525
344	186.0049574255106	194.83744173033767	0.3873421714668085	0.35865830570828805	-8.832484304827062	0.028683865758520444
345	308.23879369748425	324.65362895324176	0.3145509168489275	0.2852157717958925	-16.41483525575751	0.029335145053034972
346	262.1822158471952	276.53213298770333	0.3422132510121447	0.3107620278435667	-14.349917140508126	0.03145122316857801
347	217.59451133918452	220.0302805685235	0.34623372994986695	0.3310542135632466	-2.435769229338973	0.01517951638662035
348	254.93628491710905	280.42744045600887	0.37811701638493894	0.3311399354062274	-25.491155538899818	0.04697708097871156
349	218.46794636411173	238.75309359065665	0.44085693737445947	0.39436944839210974	-20.28514722654492	0.04648748898234972
350	305.0206105223368	318.99711291354413	0.34470279355341954	0.32043326711598025	-13.976502391207305	0.024269526437439293
351	297.92932209809754	353.3012823662766	0.36160196805776845	0.2608609532715605	-55.371960268179066	0.10074101478620795
352	304.01872032371057	326.0286949930382	0.3001982358050965	0.2594937680482639	-22.00997466932762	0.04070446775683262
353	281.0957875698503	309.9871374674025	0.3815445891478569	0.3315842385218814	-28.891349897552175	0.04996035062597548
354	343.7335464809995	358.3008554777857	0.3576357639314668	0.3378014934225423	-14.56730899678621	0.0198342705089245
355	286.6816669260545	313.70988233283913	0.39854829939158887	0.3516454222532023	-27.028215406784625	0.04690287713838659
356	231.98083904350736	248.9233238514662	0.37110659295694026	0.33069097761471283	-16.942484807958834	0.04041561534222743
357	305.8987387194646	340.2506964529281	0.35634056661344427	0.3006663204982743	-34.35195773346351	0.05567424611516997
358	312.7234830947733	327.42686298782667	0.29744638261073	0.26842903738147217	-14.703379893053352	0.029017345229257807
359	214.0626794172865	224.3767419892533	0.2713158595143566	0.24337712552270116	-10.314062571966815	0.027938733991655446
360	204.87621208968173	219.4263520685775	0.32533660495409067	0.283535112817367	-14.550139978895771	0.041801492136723684
361	240.57517066379097	259.85958948920603	0.36457440340964675	0.3225883120726413	-19.28441882541506	0.04198609133700543
362	172.95453466837617	179.69000385070473	0.29864609172546513	0.2704183539418853	-6.735469182328558	0.028227737783579843
363	200.29810996532515	208.52575497137974	0.29399044297894955	0.26716178513454614	-8.227645006054587	0.026828657844403414
364	252.28844106616512	272.59790330563493	0.42960913480046337	0.3927585887492006	-20.30946223946981	0.036850546051262756
365	285.32593325241663	305.51285781951907	0.35062076571748113	0.31282927357880347	-20.186924567102437	0.03779149213867766
366	312.46827579373615	328.4965971181016	0.3584093719513651	0.3306576963489863	-16.028321324365436	0.02775167560237879
367	315.18160547098734	358.89300205437934	0.34440339303391637	0.2730331827515806	-43.711396583392	0.07137021028233576
368	374.13361671950736	402.57945224975606	0.3487368340644987	0.31177223158753725	-28.4458355302487	0.03696460247696143
369	160.49669561672343	171.61421090540009	0.3178902167830123	0.27599034721769355	-11.117515288676657	0.04189986956531877
370	201.62575423770608	218.56054488694	0.3420980337321337	0.29599526401127224	-16.934790649233918	0.04610276972086147
371	210.74774920293237	219.77476587634288	0.328032057821756	0.302121538282548	-9.027016673410515	0.025910519539207977
372	223.48799975000978	242.41250603288046	0.3297778487140485	0.28712676591007197	-18.92450628287068	0.04265108280397656
373	221.16856872346648	236.9677400863658	0.3050153576699967	0.2632905129571828	-15.79917136289933	0.0417248447128139
374	318.68578528871564	330.84964768791224	0.27866656502773035	0.2563627549994982	-12.163862399196603	0.022303810028232174
375	226.09010882713523	229.82759092965267	0.2921255539443893	0.27834477550491193	-3.737482102517447	0.013780778439477392
376	309.2824681546607	336.26786727173896	0.35603494908903494	0.3102903869109798	-26.98539911707826	0.045744562178055115
377	189.54864389793258	202.27306238951394	0.34904540827846187	0.31111552821181143	-12.72441849158136	0.037929880066650434
378	288.33957208914245	295.56875895434376	0.3327729694264507	0.317211420583922	-7.229186865201314	0.015561548842528694
379	300.01429451811003	316.9254162457887	0.4051275964468574	0.3778174602448866	-16.911121727678676	0.027310136201970814
380	164.4774620577657	166.85759883277174	0.27139583673483403	0.25302084167819394	-2.3801367750060365	0.018374995056640087
381	185.8862229497607	197.75264166780323	0.38156038258346	0.3454695389275236	-11.866418718042524	0.0360908436559364
382	268.8564064572056	273.1082899224484	0.33228487864685685	0.3210315668585129	-4.251883465242827	0.011253311788343934
383	254.3107925242079	274.14751836721985	0.3605651659592183	0.3186334744981736	-19.836725843011948	0.041931691461044696
384	317.83552143414283	330.87112696133806	0.2893798454741088	0.26669316609930477	-13.03560552719523	0.02268667937480401
385	388.13557566010456	407.99608920287716	0.33010333311990164	0.30215705671891746	-19.860513542772594	0.027946276400984182
386	293.8155168788343	312.8509751466332	0.34861490530793415	0.3145312164472794	-19.0354582677989	0.03408368886065477
387	303.90964663752965	348.3972616339029	0.28502362396188563	0.20614142741867164	-44.487614996373225	0.07888219654321399
388	162.3955300711998	172.05556264759065	0.2860621961999373	0.24860775248269318	-9.660032576390847	0.0374544437172441
389	176.21344626615524	182.14534229281708	0.35152985800196185	0.33087844092296537	-5.931896026661832	0.02065141707899648
390	320.9554616945993	335.08862717776844	0.32043490623271337	0.29466973651156886	-14.133165483169137	0.02576516972114451
391	222.47842512301713	231.11047497200005	0.38165199772116976	0.35713613837007513	-8.632049848982916	0.024515859351094627
392	185.95717413982692	193.06087067489432	0.3331978598464372	0.3083323778972801	-7.1036965350673995	0.02486548194915711
393	264.8232350071546	287.15516542421307	0.34425638029397926	0.3010545082528281	-22.33193041705846	0.04320187204115117
394	235.94972173513668	245.58673525526427	0.37564094087832606	0.35021496671343294	-9.637013520127596	0.025425974164893117
395	253.19377131804458	260.5037998831589	0.3063296474880677	0.2891889570298741	-7.310028565114294	0.017140690458193553
396	216.31720446316587	239.76528158186954	0.406161417985576	0.3511693280475735	-23.44807711870368	0.054992089938002475
397	296.26881146742545	310.7164821449451	0.33715963255838016	0.3112249824284849	-14.447670677519625	0.025934650129895265
398	218.02144921717996	231.34258290738083	0.3410019035159412	0.30782064692119676	-13.321133690200867	0.03318125659474441
399	312.59753323853835	335.49806887138726	0.2872518049672269	0.247007602152593	-22.900535632848914	0.04024420281463392
400	341.4138459354028	354.3284027283731	0.2535869812176338	0.2303601787218222	-12.914556792970302	0.023226802495811577
401	272.06782737258834	281.5434149915259	0.3596515557553578	0.33785710039062683	-9.475587618937539	0.021794455364730958
402	205.40045762479036	216.84983789851995	0.3830316660844467	0.35368233083479406	-11.449380273729588	0.029349335249652664
403	252.5141604775527	267.7460498208748	0.338935876758451	0.3077625548458158	-15.23188934332211	0.03117332191263522
404	297.10030580968345	331.6476971626686	0.32294019133316754	0.2608728041226194	-34.54739135298513	0.062067387210548164
405	234.6275822711871	240.61659665774067	0.31601013953086865	0.2968253837382831	-5.989014386553578	0.01918475579258555
406	253.75528793923274	256.5666481838088	0.30748964104131077	0.29291853279531443	-2.811360244576065	0.014571108245996334
407	234.74785552557276	253.51885877978793	0.3809889097713037	0.33838849662778436	-18.771003254215174	0.04260041314351931
408	170.95432739541923	180.08871200222126	0.3550093859401392	0.32452704417429085	-9.13438460680203	0.030482341765848353
409	366.3935314154452	410.22520192130526	0.3261546778504711	0.26837042020965834	-43.831670505860075	0.05778425764081274
410	236.65348620947566	261.26677697938146	0.3520887243480728	0.2973329222305222	-24.613290769905802	0.0547558021175506
411	259.06153482311	276.08137950271714	0.33164097576913576	0.2932190545154558	-17.01984467960716	0.038421921253679936
412	187.36375302686736	192.74459839375766	0.34566478456752947	0.32690075450953504	-5.3808453668902985	0.01876403005799443
413	229.446779095099	246.41341617538603	0.34334672574263403	0.30748308322896895	-16.96663708028703	0.035863642513665084
414	282.3328663815053	293.0153045099783	0.2918704268405879	0.2687259614253877	-10.682438128472995	0.02314446541520021
415	226.93029577085946	237.3468467810959	0.3465319071071007	0.3221260773176236	-10.416551010236446	0.024405829789477085
416	223.65144668200253	238.45701246816253	0.3355928406290643	0.29693684285867133	-14.805565786160003	0.03865599777039297
417	179.32677091954596	185.2187863759821	0.3380815227382779	0.3167258373935131	-5.892015456436127	0.021355685344764785
418	271.3299024993283	303.48358929329333	0.33701218236273595	0.2728261444995717	-32.15368679396505	0.06418603786316424
419	247.90199003333376	257.21536391689585	0.39756973609403173	0.37497772522113837	-9.313373883562093	0.022592010872893364
420	300.69932236934716	331.1945744041615	0.2824427540937988	0.22862598625850178	-30.495252034814314	0.05381676783529704
421	259.0040333745009	274.31557329082057	0.31595577348182663	0.28294655956918024	-15.311539916319646	0.033009213912646385
422	344.03815661080966	360.07639348436675	0.3387573111159038	0.3153197201227387	-16.038236873557082	0.023437590993165114
423	320.1147477784591	340.1651099562678	0.3299810456715292	0.297066207734147	-20.050362177808722	0.0329148379373822
424	206.56263397493254	216.9733627313147	0.3478550680472895	0.32038302511548106	-10.410728756382156	0.027472042931808438
425	178.79396312266707	194.0547995073	0.33697262989029897	0.28457001402965937	-15.260836384632938	0.0524026158606396
426	300.4765970772494	315.684891832941	0.3611946691862254	0.3336660881122408	-15.208294755691611	0.027528581073984593
427	328.86819871172474	359.3651863885309	0.38184735407149106	0.33690087495227206	-30.496987676806157	0.04494647911921901
428	263.5084073467048	270.533965322376	0.33775121265670693	0.32097393150872605	-7.025557975671177	0.016777281147980883
429	269.35075663132363	295.38438450372337	0.39540777750459377	0.3478641853981828	-26.033627872399734	0.04754359210641096
430	237.77613979266596	257.49023752967685	0.38709655371437274	0.3420211938030605	-19.71409773701089	0.04507535991131223
431	287.8839513467634	303.30410380275805	0.34594115294867356	0.3158714097865763	-15.42015245599464	0.030069743162097262
432	210.13706550904175	209.2343321658465	0.29838600733474374	0.28740360634245565	0.9027333431952513	0.010982400992288088
433	243.98407450632027	257.1241435806064	0.315162816019186	0.2844788091983597	-13.140069074286146	0.03068400682082628
434	316.0442517911065	336.6706827170552	0.31099980465563243	0.27712916502221435	-20.626430925948682	0.033870639633418076
435	236.29875070318994	257.91953966708894	0.39246544279554496	0.345501873149587	-21.620788963899003	0.04696356964595794
436	269.6930913865339	308.81520741911265	0.34683243148202253	0.2751567373451624	-39.12211603257873	0.07167569413686015
437	287.9608506090599	309.952234956775	0.40594091056380577	0.37093582583797396	-21.991384347715098	0.0350050847258318
438	181.91101425538812	198.8741613460419	0.32244530199918675	0.2702673371044747	-16.963147090653763	0.05217796489471205
439	298.4050907016543	319.5479516391075	0.3328641130625953	0.2954977985198548	-21.142860937453236	0.037366314542740475
440	168.91157461168254	176.3199241718328	0.31226479388921097	0.28388705837283407	-7.4083495601502705	0.0283777355163769
441	320.77017775110147	331.2291215917929	0.33739251700333306	0.3173775160621409	-10.458943840691404	0.020015000941192185
442	255.75505050830603	268.49305545339257	0.3273644884495398	0.29732654597558617	-12.738004945086544	0.030037942473953638
443	231.17900590784456	240.2701325483569	0.35292619055813945	0.32924503892641843	-9.091126640512357	0.02368115163172102
444	273.79378239663515	291.2283456482355	0.3768218428783445	0.343677174977267	-17.434563251600366	0.03314466790107751
445	342.50252239335873	361.54710055425807	0.35228116151449473	0.32410710802358467	-19.044578160899334	0.028174053490910067
446	333.25069943296774	360.85779810172824	0.317962677414527	0.27691183249647894	-27.6070986687605	0.04105084491804806
447	410.4792568301688	431.08056625367124	0.29712877127580994	0.27078851067998677	-20.601309423502414	0.026340260595823173
448	398.3978590634462	422.74592289095204	0.30541982468653106	0.2728293460303214	-24.348063827505825	0.032590478656209676
449	412.06041991051177	454.1360968901785	0.28638576552234374	0.232630642375453	-42.07567697966675	0.05375512314689074
450	186.90373382365593	196.42838604365966	0.35002648952857385	0.32150902251759966	-9.52465222000373	0.028517467010974185
451	305.9070359677257	324.8624693253924	0.33370680752873744	0.3010715814105618	-18.95543335766672	0.03263522611817565
452	303.76847427134874	312.09151647116033	0.38080373226113845	0.3618077532075064	-8.323042199811596	0.01899597905363204
453	204.14240607099646	209.2116239754075	0.34539958693358286	0.3249961713740416	-5.069217904411033	0.020403415559541282
454	196.75328957313795	208.69263424600155	0.41325832433318066	0.3827038896649076	-11.939344672863598	0.030554434668273067
455	233.03056218075326	248.46484363795216	0.3643062830519645	0.3274880242829627	-15.434281457198892	0.0368182587690018
456	189.61016539572066	193.72015000331453	0.35283764985609173	0.33784590869706427	-4.109984607593873	0.01499174115902746
457	319.38555504821664	335.84518136143174	0.359510326428528	0.3326692909545015	-16.459626313215097	0.026841035474026498
458	180.0478742447206	186.25059036518942	0.3445634525071693	0.31927401286926227	-6.2027161204688355	0.02528943963790703
459	246.03981158900555	259.1938063499544	0.29519357182893674	0.26660134377167344	-13.153994760948848	0.028592228057263303
460	169.31247579563168	179.12699176838044	0.36924391568881165	0.3370057590173805	-9.814515972748751	0.03223815667143115
461	274.48279879312673	288.1486769056516	0.3852654422787287	0.3598875855960374	-13.665878112524865	0.025377856682691324
462	262.87387123496694	270.52369857963043	0.3438667485596971	0.3233088424748574	-7.649827344663493	0.020557906084839705
463	202.40302045438253	204.70999374699983	0.3121903670513755	0.3004082529424227	-2.3069732926173003	0.011782114108952801
464	167.79647906968464	176.09159867569673	0.36592569240223927	0.3378339922550577	-8.295119606012094	0.028091700147181542
465	338.1446631161878	364.10055681663215	0.4308249930621776	0.3944753263961104	-25.955893700444335	0.036349666666067204
466	212.01113213567947	219.8003370105032	0.35404720043444077	0.32863250033366315	-7.789204874823724	0.02541470010077762
467	259.2182734094589	267.3952569126452	0.3132922848746539	0.2939330748154168	-8.176983503186307	0.019359210059237075
468	290.24781768503493	307.993685099828	0.295402215150216	0.2606821009107671	-17.745867414793054	0.034720114239448874
469	242.73962769396016	254.91561410354126	0.2952889820305188	0.26592621301060615	-12.1759864095811	0.029362769019912638
470	282.86688366462806	293.6066299359212	0.3517303841413302	0.3310139326868362	-10.739746271293143	0.020716451454493967
471	180.0128562459163	190.58674845154678	0.36554680930461286	0.3340664222858758	-10.573892205630472	0.031480387018737066
472	318.05002754723785	331.4226452490095	0.294376135816141	0.2679576171894976	-13.372617701771674	0.026418518626643406
473	232.0825112632537	235.24704394361828	0.34526489423941886	0.3336916283970832	-3.164532680364573	0.011573265842335645
474	240.39649659732933	256.9459129934954	0.382118305966082	0.3479463904762855	-16.549416396166095	0.03417191548979648
475	317.4003360003061	338.02587793376927	0.34872910422421305	0.31816752320932473	-20.625541933463182	0.030561581014888317
476	347.6861527247014	367.840702449026	0.35579290777340294	0.3260517454558515	-20.154549724324625	0.029741162317551417
477	271.0960799062359	287.9264048039473	0.3492632513171824	0.31598322277228197	-16.83032489771142	0.03328002854490042
478	253.24502934181484	264.0260554470941	0.31083305870898637	0.28568377566957953	-10.781026105279267	0.025149283039406833
479	203.06620703616954	213.24621085501985	0.3546339585329442	0.3229208146514262	-10.18000381885031	0.031713143881518024
480	469.44307298394665	484.60908306714396	0.23652472489107754	0.21560559106683985	-15.166010083197307	0.020919133824237685
481	252.09207653921797	269.5324505237555	0.38213235368882675	0.3455518735444303	-17.4403739845375	0.036580480144396466
482	162.52366603710323	165.96136112176313	0.4447572967436545	0.4264097255892245	-3.4376950846599073	0.018347571154429976
483	258.6311743756462	269.96134415748696	0.31841346363731204	0.29337945733036214	-11.330169781840766	0.025034006306949907
484	343.9693235538789	358.5330041977279	0.3078644332605295	0.282541664730225	-14.563680643849011	0.025322768530304463
485	274.0860690238163	296.40751330853203	0.3119040661971261	0.2712786064752031	-22.32144428471571	0.040625459721922996
486	364.15502599631884	405.71551935252523	0.35756966061814843	0.30171365914651777	-41.56049335620639	0.05585600147163067
487	254.45775000489354	264.54745312855607	0.34125446767314116	0.31705854134953054	-10.089703123662531	0.024195926323610617
488	313.78372130563486	340.130296966058	0.2746432756852549	0.22993446738821238	-26.346575660423127	0.04470880829704249
489	249.21085031536492	264.4823209015073	0.34368483559216667	0.31027177121131944	-15.271470586142385	0.033413064380847235
490	260.74522117626367	276.21952762985336	0.3011943997987875	0.2692421658189028	-15.47430645358969	0.03195223397988467
491	156.27504980686362	161.49818985306806	0.3510577478436471	0.32303319739349295	-5.223140046204435	0.028024550450154173
492	364.4267422234515	384.9268956542741	0.29739640750549534	0.26868873257024867	-20.500153430822593	0.028707674935246674
493	155.64835629369145	158.2798450753866	0.29976418292240514	0.27589135562046896	-2.63148878169514	0.023872827301936184
494	292.3520380235472	300.8865424461421	0.33593614411442746	0.31654481622721414	-8.534504422594864	0.019391327887213317
495	217.40168482330245	226.37525984517345	0.3856379862130757	0.3597778052120581	-8.973575021871	0.025860181001017613
496	172.17203779741226	171.92421336377936	0.4420872003262189	0.4294712178494136	0.24782443363289985	0.012615982476805288
497	222.35977057232836	233.3640384778091	0.3134964746117938	0.28443388212217063	-11.00426790548073	0.029062592489623174
498	165.23788847287292	170.49038108699656	0.300062403987919	0.2764897393766199	-5.252492614123639	0.023572664611299088
499	182.6915600481627	197.00640425084464	0.3635013863394855	0.3188190742691162	-14.31484420268194	0.04468231207036927
500	224.57653857884267	228.97583637431947	0.29270921586849113	0.2812781964807796	-4.399297795476798	0.011431019387711516
501	174.5400061129608	175.51629550381068	0.3711247459693942	0.3621564476444903	-0.9762893908498711	0.008968298324903923
502	145.17306136564255	149.33629719122473	0.3294877729142451	0.30800668886629423	-4.163235825582177	0.02148108404795085
503	273.6164722924178	320.7543762961901	0.3431706533283395	0.2585818415046632	-47.13790400377229	0.08458881182367634
504	240.63794867537086	264.4967599682717	0.3115272658072416	0.25949117091596374	-23.85881129290084	0.05203609489127786
505	201.540229116659	206.41651722710532	0.3419318579323646	0.32110552238987194	-4.876288110446325	0.020826335542492636
506	248.23951933751803	269.65502407890256	0.32512233730528106	0.2762406184316953	-21.415504741384524	0.04888171887358578
507	266.08144480729675	286.9147221705726	0.3768545154413007	0.3339419225838843	-20.83327736327584	0.04291259285741644
508	225.4698125430796	248.3547883521024	0.3912496577227211	0.3392549466730608	-22.88497580902279	0.0519947110496603
509	397.2413738147471	420.6913416563608	0.3551588459352458	0.32304188492353436	-23.449967841613727	0.032116961011711465
510	407.9022837601188	429.72342011939656	0.22837895433793515	0.1997700542870007	-21.821136359277773	0.028608900050934444
511	239.67006424678564	256.5542791326364	0.3609729640207843	0.32362978933357944	-16.884214885850753	0.03734317468720488
512	229.0755246176517	243.85871842098476	0.35511115816989225	0.31849459374329564	-14.783193803333063	0.03661656442659661
513	370.07616961021307	377.9250703860975	0.2532411845494416	0.23960077461097168	-7.848900775884431	0.013640409938469933
514	366.8253144758493	405.3566870350646	0.2900682581493076	0.23692533943081867	-38.5313725592153	0.05314291871848892
515	233.1215823489971	251.1713486546852	0.3476739930664983	0.30691684044434764	-18.04976630568811	0.04075715262215068
516	176.99247222048123	184.32345268991202	0.3796487683458799	0.35104703915561203	-7.330980469430784	0.028601729190267877
517	208.10721518589025	210.7231212689386	0.33657118581076917	0.3211796585462525	-2.615906083048344	0.015391527264516647
518	240.69417129418838	250.85793633430526	0.3106609386593091	0.2864830862947207	-10.163765040116886	0.024177852364588415
519	301.7488593956106	333.38009537098714	0.41212712517180544	0.35924750865298777	-31.631235975376512	0.052879616518817674
520	235.94733086839264	255.8640352857851	0.36784737376307175	0.3213727956739975	-19.916704417392452	0.04647457808907424
521	283.56821512432555	306.13253280835283	0.31090129465140653	0.26903793704912954	-22.564317684027287	0.041863357602276996
522	161.23401370797168	172.07185956379627	0.36797511270650085	0.32820087745158083	-10.837845855824582	0.03977423525492002
523	259.3282707744286	278.39697399981617	0.3144008834414261	0.2759394764893209	-19.068703225387594	0.038461406952105204
524	338.65089576889784	365.8091019755744	0.3313134058422738	0.289943717555244	-27.15820620667654	0.041369688287029804
525	252.2573502826337	270.401622288493	0.36044312185105415	0.32658614280450377	-18.144272005859307	0.033856979046550384
526	184.27568095329406	197.0704480556393	0.34530664954336676	0.3052809408531142	-12.794767102345247	0.04002570869025257
527	270.5202836975713	283.72636325091605	0.24690561856885768	0.21800303890556488	-13.20607955334475	0.028902579663292793
528	327.8663723800432	360.2631536384315	0.3715465405252653	0.32480128520557366	-32.39678125838833	0.04674525531969165
529	236.806424952308	250.64596808416246	0.32302665184155654	0.2871732676109372	-13.83954313185447	0.035853384230619345
530	330.97550121530713	350.7849715070092	0.34538215809109535	0.3164207246327987	-19.80947029170204	0.02896143345829666
531	183.9642170994615	193.69289663755023	0.3302289787217671	0.2943016448144586	-9.728679538088727	0.03592733390730851
532	260.88486507202293	274.71226868623563	0.30935438780765634	0.2787487611204863	-13.827403614212699	0.03060562668717004
533	251.31056151273447	265.7813896529931	0.35125796181218194	0.32083279750155336	-14.470828140258618	0.030425164310628583
534	205.18284247828143	220.90191260819364	0.3400968398159421	0.3000188601823189	-15.719070129912211	0.040077979633623195
535	333.8226684170726	370.91521102292506	0.354302006178033	0.29691476459177335	-37.092542605852486	0.05738724158625963
536	237.61000509011245	270.4950565232282	0.39691878612396214	0.3315995544532379	-32.885051433115734	0.06531923167072423
537	282.811720510639	294.7959590029964	0.4064988176779394	0.38402877225181864	-11.984238492357406	0.022470045426120744
538	302.7132642857373	309.8267226005788	0.3226916100577983	0.30726056871672663	-7.113458314841523	0.01543104134107165
539	249.04454729109617	272.6045449763171	0.33959187688826054	0.2886204882848339	-23.559997685220907	0.05097138860342665
540	435.1946582384928	469.1212002672333	0.33165245044431496	0.2910989991158573	-33.92654202874047	0.04055345132845767
541	229.07384411967897	246.27988528971835	0.37549620646773857	0.3392774515974174	-17.206041170039384	0.03621875487032117
542	224.80423146165725	235.35166942599915	0.29951340697573436	0.26782973846740576	-10.547437964341896	0.0316836685083286
543	342.4817683094015	356.6791697289342	0.35957191345601813	0.33840168220593886	-14.197401419532696	0.021170231250079274
544	152.4096954979721	158.42346723395173	0.37981585778988347	0.3514469740953376	-6.013771735979617	0.028368883694545877
545	432.15168022716284	456.86984785109655	0.3112162659789595	0.2810207264506515	-24.71816762393371	0.030195539528308002
546	186.70060940408575	195.749007666405	0.3282045605842607	0.2993174879843781	-9.048398262319239	0.028887072599882546
547	228.2713355364959	253.85330758796272	0.3418184195282431	0.2864126218094268	-25.581972051466806	0.05540579771881632
548	247.09556375900277	257.5956098467368	0.35165972592930933	0.32464289483562386	-10.500046087734034	0.027016831093685467
549	256.8462362252706	265.7478586066163	0.3421746603964835	0.3206109172085288	-8.901622381345703	0.021563743187954676
550	229.30885985758658	238.0851624724849	0.296319003557439	0.27435148787492086	-8.776302614898327	0.021967515682518146
551	386.4222859017947	409.6796901676008	0.3783048332829719	0.3486579702498964	-23.257404265806144	0.029646863033075455
552	345.6798856757218	354.2524152310463	0.27257079623101155	0.2538987891028811	-8.572529555324536	0.01867200712813044
553	143.8517333334846	148.67210040208528	0.32582189605659906	0.298389334593562	-4.820367068600689	0.027432561463037075
554	293.72850270670517	307.0224830875089	0.35377720563596043	0.3282908568930603	-13.293980380803703	0.025486348742900122
555	303.69665498162004	321.5177354682127	0.3116198668907168	0.28231464844796916	-17.821080486592678	0.029305218442747638
556	266.7925165287565	273.7925703417033	0.29273996317560635	0.2736081628637278	-7.000053812946817	0.019131800311878555
557	273.97369885289817	309.781635111007	0.28427581480706926	0.21549156945161962	-35.80793625810884	0.06878424535544964
558	171.5619809613006	177.1804856153157	0.3279761227961946	0.30308315096866945	-5.618504654015084	0.024892971827525145
559	172.53875703344588	178.86363920700384	0.2644198504386411	0.23967908466395704	-6.324882173557967	0.024740765774684037
560	237.2002951451383	251.5303820557928	0.3288813140514936	0.287997765209025	-14.3300869106545	0.04088354884246864
561	316.9042824899337	331.9937574172782	0.28880067974786905	0.2635889933685281	-15.089474927344497	0.02521168637934096
562	247.084582712845	264.450392855736	0.34629401578497965	0.30859447814664837	-17.365810142891036	0.03769953763833128
563	285.25472755010804	301.0022630880146	0.3726221330507996	0.3450697146581717	-15.747535537906572	0.027552418392627898
564	163.44942941332056	167.4787655102776	0.2974100858672778	0.27678520162797704	-4.029336096957053	0.020624884239300756
565	271.0481257374708	279.6366152573263	0.30204410871368387	0.2801870394626412	-8.5884895198555	0.021857069251042693
566	183.22735670817144	199.76327677800933	0.3966370806399363	0.3472677899086917	-16.535920069837886	0.049369290731244575
567	180.49984897368861	190.924727718605	0.38475783117707785	0.3545738224788414	-10.424878744916384	0.030184008698236453
568	222.4581425966407	233.7926298121609	0.26442538324691506	0.23447939071513382	-11.334487215520198	0.029945992531781235
569	213.023836291294	232.85955264846342	0.33632625280867623	0.2857141464782632	-19.835716357169417	0.05061210633041302
570	248.8580265271266	262.2155856927899	0.41523721864426427	0.38462062350225074	-13.357559165663275	0.030616595142013536
571	215.47774218145864	232.01191377563043	0.38154170094225814	0.34387591725973066	-16.534171594171795	0.03766578368252749
572	331.0453058720547	348.96304676937984	0.31848047096704096	0.2858831655371983	-17.91774089732513	0.03259730542984268
573	240.99888593743017	253.76687157610527	0.32496332098580016	0.2975975977056534	-12.7679856386751	0.027365723280146748
574	215.80575822256748	231.80943789437268	0.30888730609746545	0.2674250017228886	-16.0036796718052	0.041462304374576875
575	265.33626964269314	278.5183029096437	0.34510613500047826	0.3167068877706088	-13.182033266950555	0.028399247229869473
576	315.73982677575697	329.98599858650556	0.30328630194902423	0.27650504715838203	-14.246171810748592	0.026781254790642195
577	221.58410474225514	232.93417385274623	0.3956511358293183	0.3691995028412284	-11.350069110491091	0.026451632988089946
578	238.85638278828972	243.14517302932376	0.333948529016696	0.31636033698339316	-4.288790241034036	0.017588192033302863
579	324.3141368688904	346.97870478048856	0.442922850820783	0.4105558067045697	-22.66456791159817	0.03236704411621327
580	343.89631967248357	362.5714739337075	0.31976716621082973	0.28923021316107217	-18.675154261223952	0.030536953049757565
581	285.0552193631542	291.3841617112948	0.35559813081095276	0.3421411960639117	-6.328942348140572	0.013456934747041072
582	191.96212472439365	202.3103102915935	0.35920033729695905	0.32864577868170164	-10.348185567199863	0.03055455861525741
583	246.41483414176616	251.87019666034098	0.33709877206691086	0.3207291647560205	-5.455362518574816	0.016369607310890377
584	321.49104070018126	334.35462315678626	0.3684772094100227	0.34635502620924113	-12.863582456605002	0.022122183200781576
585	193.71971671368414	210.45208758528736	0.39759204199140435	0.3550451193716502	-16.732370871603223	0.04254692261975418
586	315.64515460555936	329.5472756940932	0.32401251480889726	0.29712930019272066	-13.902121088533818	0.0268832146161766
587	232.43016205261398	240.69732039628477	0.2783608208770898	0.25500181703649094	-8.267158343670786	0.023359003840598858
588	190.89156329032699	202.25429114551815	0.34966127134851216	0.31730212158172993	-11.362727855191167	0.032359149766782225
589	357.79919909041416	372.37955770404704	0.3383870934716381	0.3171304452198732	-14.580358613632882	0.021256648251764876
590	296.45197752040247	321.8507869134312	0.3065847603433409	0.2611284132380828	-25.398809393028728	0.045456347105258144
591	157.67061774322372	161.04056242402348	0.3854930303574282	0.3617625306549852	-3.3699446807997617	0.02373049970244301
592	240.44068277740539	266.4563459548401	0.3909130800392728	0.3353851717007424	-26.015663177434732	0.055527908338530385
593	285.9067143244236	309.95062522734236	0.36160211794078645	0.31762808918506363	-24.043910902918753	0.043974028755722816
594	192.15060077319475	203.9704022078874	0.2049220011101395	0.16585339970039972	-11.819801434692636	0.03906860140973978
595	262.2686630576622	283.70445553948764	0.3360285469610842	0.2897923015236394	-21.435792481825445	0.04623624543744481
596	189.08027687205842	193.96883021842174	0.33186172598330005	0.3104330609179476	-4.888553346363324	0.02142866506535246
597	275.29896297507815	283.9211977096634	0.30890411656017475	0.2895954067813819	-8.62223473458522	0.019308709778792843
598	214.676251308857	223.31023013024858	0.3557372213433501	0.32799662062106216	-8.633978821391594	0.027740600722287956
599	358.0889347983228	370.08316154577955	0.33214008883542434	0.31308976109108116	-11.994226747456764	0.019050327744343176
600	266.8398514689659	278.45903011398264	0.32154799551549573	0.2966530283963509	-11.619178645016746	0.02489496711914485
601	294.74699638588874	323.8737631893698	0.34078184524386484	0.2918120672694103	-29.126766803481075	0.048969777974454565
602	182.8914928805769	187.99510100374334	0.3385763085673288	0.3176326197494826	-5.1036081231664525	0.020943688817846196
603	251.12338528554807	256.5189401140198	0.3146370937679673	0.29829789514808985	-5.395554828471745	0.016339198619877426
604	427.5624738264872	478.13510776407634	0.36898173295375386	0.30617433700739977	-50.57263393758916	0.0628073959463541
605	248.03063665803933	262.74348761660366	0.3319126714919584	0.29765227935874056	-14.712850958564331	0.034260392133217854
606	278.0543853810572	286.9927108119654	0.2708399680906895	0.2521258793247757	-8.938325430908208	0.018714088765913794
607	288.72177075567276	299.608951493514	0.2725297713239727	0.25062258337796534	-10.88718073784122	0.021907187946007378
608	223.55392133035875	238.5952424008754	0.3724880323115256	0.3358981297384715	-15.04132107051666	0.03658990257305411
609	209.64600070562653	221.7202263639079	0.3820348879112194	0.3480230255110527	-12.074225658281364	0.03401186240016674
610	345.69926401180584	377.7008113127093	0.4139431527814617	0.37096336940496594	-32.00154730090344	0.04297978337649577
611	217.7149015614832	233.04566347196322	0.38306755438139306	0.3476522570852518	-15.330761910480021	0.035415297296141235
612	301.36755080317425	312.49684274944104	0.3419481486106969	0.3200535031349391	-11.12929194626679	0.021894645475757812
613	236.05202562302404	250.57745749577327	0.31090082597548185	0.27763266855224944	-14.525431872749238	0.033268157423232414
614	255.69977541133025	284.92216491805556	0.45927674806628455	0.407052189292926	-29.222389506725307	0.05222455877335852
615	244.85670668450643	265.6487314868037	0.3945216383373267	0.3487248885621878	-20.79202480229725	0.04579674977513887
616	334.7980057809448	356.1806272387037	0.3196358102039787	0.28687261202696535	-21.382621457758944	0.03276319817701334
617	369.97779603011537	386.83726270581485	0.29765890127123135	0.2748239360295946	-16.85946667569948	0.02283496524163675
618	176.497199947886	181.61759577581074	0.32815779136257894	0.30603628509932856	-5.120395827924739	0.02212150626325038
619	285.8648765736308	295.4739535605742	0.33964138067683314	0.31991820079036104	-9.609076986943421	0.019723179886472098
620	248.65325542083335	259.77437410350825	0.3021439780660098	0.27306725699539114	-11.121118682674904	0.02907672107061865
621	287.06163078965363	299.6955731557073	0.3953893031168767	0.37103612826492727	-12.633942366053645	0.024353174851949433
622	281.06799006430924	287.7016064712327	0.32032696792093557	0.3062039050121294	-6.6336164069234655	0.014123062908806161
623	256.5294230715002	267.6008819645169	0.35082336341617026	0.3279819937653165	-11.071458893016654	0.02284136965085376
624	336.03990292398646	369.4532651444154	0.34597740949984035	0.29681977573978024	-33.41336222042895	0.049157633760060104
625	309.24385060040004	330.9653949567761	0.34226103858281465	0.3061765155062226	-21.721544356376057	0.036084523076592045
626	185.48047573723994	201.58848146969078	0.38430411278091825	0.33645476912335825	-16.108005732450835	0.047849343657559995
627	290.30646263672514	309.07939339599193	0.3191397077622387	0.2841995385555099	-18.772930759266785	0.03494016920672882
628	368.1424811605635	387.4056212010792	0.37500146209335605	0.3483064514793247	-19.263140040515736	0.026695010614031345
629	232.33819928811477	239.62296878941115	0.3965945253451719	0.37919499950025715	-7.284769501296381	0.017399525844914776
630	161.65322309428134	166.58204419358484	0.30351307474931283	0.2830280647043707	-4.928821099303491	0.02048501004494213
631	208.6430500939304	212.0414027055587	0.30210387850251147	0.28880400520896743	-3.3983526116282974	0.01329987329354404
632	444.23088670492314	482.1877336198598	0.32437133143365865	0.2825277579917018	-37.95684691493665	0.04184357344195683
633	292.89214904008713	310.31378099181654	0.35012766601943224	0.3164091865237632	-17.42163195172941	0.03371847949566903
634	264.50114742786417	269.2365807522815	0.3041632166292166	0.2911579701346708	-4.735433324417329	0.013005246494545764
635	314.767083667411	336.9549347146142	0.3415984370074036	0.3020453696555286	-22.187851047203196	0.039553067351875026
636	271.723980048541	295.05670936020636	0.4282334937292448	0.38360780933712063	-23.332729311665332	0.044625684392124165
637	186.63747556028994	204.4405445561075	0.30082757075313404	0.24691960898087395	-17.80306899581757	0.05390796177226009
638	236.61623487245382	259.056061330341	0.25286778912378893	0.20265558545767262	-22.439826457887165	0.05021220366611631
639	239.04652515875787	245.9146897092377	0.3195500883621419	0.3009549842943776	-6.8681645504798325	0.018595104067764268
640	220.1872371632732	235.22427756713694	0.36411555783016325	0.32283050961367515	-15.037040403863728	0.041285048216488096
641	128.5229903589432	132.1669332246198	0.29457586478281755	0.27084878160683007	-3.643942865676621	0.023727083175987485
642	218.71983258581625	226.61254731556795	0.3510347608358395	0.32823586803007754	-7.892714729751702	0.022798892805761972
643	259.5279220339628	276.4813391635164	0.35846424910723146	0.32293160460598785	-16.9534171295536	0.035532644501243604
644	285.0222143959372	301.8053032917009	0.28707440113807803	0.2557076914394194	-16.783088895763683	0.031366709698658624
645	203.86854629563783	216.5035693112515	0.301980040136843	0.26741977117014754	-12.635023015613683	0.03456026896669545
646	225.56085705734955	248.73229298971853	0.3121450629723984	0.2583782664323497	-23.17143593236898	0.053766796540048734
647	248.3372184645498	262.02419775632416	0.3568734284680125	0.32422616993080056	-13.68697929177435	0.032647258537211954
648	244.21842088416136	258.2612702622924	0.40072526992866403	0.37143745359275554	-14.042849378131024	0.02928781633590849
649	276.9755857839073	292.4823851724487	0.3337827376976549	0.3047826053004104	-15.506799388541367	0.02900013239724447
650	305.37114607883893	327.67536182622706	0.3906471247423075	0.353620788094737	-22.304215747388128	0.03702633664757049
651	234.05140782209426	243.67805134104637	0.29330265783502874	0.2687674507759333	-9.626643518952108	0.024535207059095454
652	280.57961319892195	291.68925816026785	0.3603327902344216	0.33832875877435264	-11.109644961345907	0.022004031460068962
653	283.0874300571355	297.2386730150963	0.34184615724812656	0.315583743133397	-14.15124295796079	0.02626241411472957
654	277.43516996248485	289.53847679899974	0.27682349182553695	0.25179262340803865	-12.10330683651489	0.025030868417498298
655	317.3084123816387	333.8237564180714	0.3779929387720346	0.3491192949090322	-16.515344036432737	0.028873643863002396
656	387.55815148916895	402.71344437908124	0.2294132975720816	0.20721007663053445	-15.155292889912289	0.02220322094154714
657	207.60448875288097	213.43315665653574	0.26872880527042214	0.2520197707525767	-5.828667903654775	0.016709034517845445
658	284.8020049352249	311.00918391295556	0.37172106390392223	0.3204411076027464	-26.207178977730678	0.05127995630117582
659	313.4669781951453	337.9626479622951	0.38894273711428323	0.35124441462809114	-24.495669767149764	0.03769832248619209
660	339.813890195891	362.08401917414005	0.3538548624050126	0.3200637570745696	-22.270128978249033	0.03379110533044305
661	194.67028325553372	200.686118203485	0.37785543118076276	0.3556221561883453	-6.0158349479512765	0.02223327499241745
662	274.95069076448624	287.94055643075484	0.331331371677049	0.3049591083431864	-12.9898656662686	0.02637226333386261
663	233.16827095799957	249.52806950877695	0.324844942417325	0.2894067669223987	-16.359798550777384	0.03543817549492628
664	281.8085632593889	294.1057195432833	0.35411314026264606	0.33058626063060975	-12.297156283894424	0.023526879632036313
665	246.51412431728352	264.8017416460444	0.400958927244971	0.36580449655789293	-18.28761732876086	0.035154430687078075
666	143.42204681701256	151.696544198172	0.34060775000756827	0.2975718066619268	-8.274497381159449	0.04303594334564148
667	284.1575758451727	287.5521596887109	0.39582909884258777	0.38746024368070014	-3.3945838435382143	0.008368855161887623
668	267.5572083298932	281.5283000348016	0.364742316933099	0.336589147258067	-13.971091704908417	0.028153169675032008
669	225.45303211677134	246.4734049597236	0.29173292043402854	0.24147292684559768	-21.02037284295227	0.05025999358843086
670	207.0506502168356	222.12131272308787	0.2844331743523452	0.2444837269793977	-15.070662506252262	0.03994944737294753
671	285.9597210890447	296.6321823402251	0.28260318643023263	0.26017182376313375	-10.67246125118038	0.022431362667098886
672	266.28332255819896	277.1404803865744	0.35150919402589365	0.32728368844930467	-10.85715782837542	0.02422550557658898
673	251.1296585675474	260.21064790927716	0.3545253131792323	0.3327720652140774	-9.080989341729747	0.02175324796515493
674	271.36932820654465	288.0976414737857	0.3116311972343616	0.2775789303208908	-16.72831326724105	0.0340522669134708
675	146.00121241058085	149.7018168155709	0.3756868943108224	0.35714758293206267	-3.7006044049900595	0.01853931137875975
676	249.3123332386295	272.6255532994117	0.3526541816838519	0.3081473478210104	-23.313220060782214	0.04450683386284149
677	271.13195999510725	281.7696687314436	0.3536313156010169	0.3313947976575984	-10.637708736336322	0.02223651794341852
678	308.3124049822464	323.3387254958026	0.3107172848253014	0.2821543542634636	-15.026320513556186	0.02856293056183784
679	307.16674175640316	333.9257329418975	0.3722608979638897	0.3301263704641882	-26.758991185494324	0.042134527499701535
680	340.9330480588493	368.3077252944503	0.4250769316857883	0.38579582431090326	-27.374677235600984	0.03928110737488505
681	269.41301232327805	303.7065553149596	0.3826113145248957	0.31758837425724895	-34.293542991681534	0.06502294026764677
682	276.283340004569	291.87061957955973	0.30050127608747657	0.2676723527579235	-15.587279574990703	0.03282892332955306
683	239.63517119368998	250.1316247551292	0.3631827069448746	0.33843942308489855	-10.49645356143921	0.02474328385997604
684	187.80434848088512	201.34197260692494	0.3897348360103809	0.34898455811309237	-13.537624126039816	0.04075027789728852
685	201.04808505528536	216.67128953794955	0.4188858641338012	0.3725688905455242	-15.623204482664192	0.046316973588276966
686	206.5892161595999	225.14420150671484	0.3879700572589957	0.3422938981415368	-18.554985347114922	0.04567615911745887
687	225.6891477227726	235.9714343110493	0.3489332887354081	0.3229915744596588	-10.282286588276719	0.02594171427574926
688	226.1847384425736	252.21096723431745	0.36848390962595434	0.3052706663732669	-26.026228791743847	0.06321324325268746
689	187.19955897597504	203.79368326447735	0.46157348235679074	0.4164577577790929	-16.594124288502314	0.04511572457769786
690	253.12454815962974	264.38896571406724	0.38561728714867993	0.36181186828313094	-11.2644175544375	0.02380541886554899
691	258.865054377543	269.44637323763925	0.3159582266624413	0.2900026276866969	-10.581318860096246	0.0259555989757444
692	314.6634286605773	331.1091745482357	0.28156835496028776	0.25242218088948715	-16.445745887658404	0.029146174070800612
693	268.7200315446079	296.0780721901565	0.33371762912216996	0.2809149475516347	-27.358040645548613	0.05280268157053525
694	308.141657166021	324.3309655301307	0.3520692120314136	0.3254809586093525	-16.189308364109706	0.026588253422061114
695	226.75303852748942	244.74817539095216	0.3808333758289251	0.3299911237006373	-17.995136863462733	0.0508422521282878
696	227.14278476016923	235.849687313125	0.26879184926256794	0.2455231896781866	-8.706902552955768	0.023268659584381346
697	302.33666253986337	317.4389731058007	0.40296443860552483	0.37678202352476103	-15.10231056593733	0.0261824150807638
698	181.53505183501812	198.03588187730725	0.356161051703341	0.30769646041855575	-16.500830042289124	0.04846459128478525
699	346.81952914189367	370.55504347739003	0.3078377430355523	0.271402115089696	-23.73551433549636	0.03643562794585625
700	349.5432311693597	374.91729468447375	0.3198099213975044	0.28192182500866025	-25.374063515114074	0.03788809638884416
701	248.20702513516363	269.9029178590258	0.32915587305807453	0.28420622002685664	-21.695892723862187	0.044949653031217895
702	228.4678969983374	238.7087808608364	0.33896898527259356	0.3120484712020426	-10.240883862499004	0.02692051407055096
703	309.84637437422936	338.71648688506804	0.33979775789981703	0.2952156947435161	-28.87011251083868	0.04458206315630092
704	214.3034956354414	224.6273023947428	0.4507332567149592	0.4236553030504516	-10.323806759301391	0.027077953664507548
705	158.8223750130206	168.03459027103966	0.4238063398475484	0.3892165272087642	-9.212215258019057	0.03458981263878419
706	222.37791965526438	229.72958963226114	0.33279900735843304	0.31157692749852234	-7.35166997699676	0.021222079859910703
707	195.80422341101064	200.6743323795485	0.3763609557863778	0.3547288074631989	-4.870108968537863	0.02163214832317889
708	235.26708791843612	246.6797575945327	0.4112223031690002	0.3862564723233083	-11.412669676096584	0.024965830845691928
709	262.90579346742845	281.3752321370622	0.3574574736098148	0.3197669773327693	-18.469438669633746	0.03769049627704546
710	358.0878415928513	377.66426652168064	0.3105687769106	0.28110137869228996	-19.57642492882934	0.029467398218310015
711	267.53426267005955	273.40203546055784	0.30915201543157145	0.29366699278423863	-5.867772790498293	0.015485022647332813
712	179.7520934586015	191.9555251460337	0.3825236141868511	0.34966096820962217	-12.203431687432186	0.03286264597722893
713	297.3673090540968	309.3785798679843	0.32481791835167834	0.30057371790419335	-12.011270813887506	0.024244200447484987
714	323.57236740473826	350.60361354743424	0.4172131943512218	0.37603881413509377	-27.031246142695977	0.041174380216128015
715	196.73794767790827	210.7668291203167	0.37427731751804816	0.3382102296302832	-14.02888144240842	0.03606708788776497
716	226.48165501126553	233.43835326565227	0.2391067291167933	0.21952896827321042	-6.956698254386737	0.01957776084358287
717	284.43506683361323	300.09825324281127	0.32410431369576215	0.2942627312105593	-15.663186409198033	0.029841582485202856
718	326.32526479827663	344.72738371075343	0.32007081074763133	0.28948910239224884	-18.402118912476794	0.030581708355382486
719	198.65653698658693	209.73512653148987	0.3360921308371876	0.3022701186583903	-11.07858954490294	0.03382201217879727
720	277.81865268076587	297.8431434116434	0.263561854352798	0.22280627061633762	-20.024490730877517	0.04075558373646038
721	255.19528673995654	270.6528958093222	0.31112079784413504	0.2793726346081364	-15.457609069365674	0.03174816323599866
722	217.84473181181374	223.76153378442498	0.30607327517710375	0.2878465609143731	-5.916801972611239	0.018226714262730648
723	279.9379477625308	299.51243389987565	0.3110846985696606	0.2729007226209797	-19.57448613734482	0.03818397594868089
724	203.15633213471833	206.14302167933096	0.36735629621451676	0.3516935348764517	-2.9866895446126307	0.015662761338065045
725	255.2103311386834	275.84162898639977	0.3186984840233794	0.27283761759913416	-20.631297847716382	0.04586086642424525
726	230.25382580336438	238.1688957883011	0.33779659041514387	0.3173196620690123	-7.915069984936736	0.020476928346131573
727	234.46654646758702	244.8009453844524	0.30751067745977223	0.28052695332159716	-10.334398916865382	0.02698372413817507
728	210.39600752535782	217.0029532747956	0.3212654743158656	0.30215567590535125	-6.606945749437784	0.019109798410514356
729	179.85909750324734	193.6560504701911	0.29748331169602005	0.25249504133303396	-13.796952966943763	0.04498827036298608
730	395.5824691134892	417.79875527584306	0.3228011706464817	0.2948068998265647	-22.216286162353867	0.02799427081991701
731	260.41607111553054	281.34806289061135	0.3938393432851942	0.3530184842974753	-20.931991775080803	0.04082085898771892
732	304.2564158447412	315.6881844442139	0.320799119375358	0.2971228763477278	-11.431768599472719	0.02367624302763016
733	279.3125532592902	319.3366707615698	0.37716411013544143	0.3078267129139802	-40.02411750227958	0.0693373972214612
734	293.08989447285325	301.8968785145256	0.2888631633560181	0.26763094131386506	-8.806984041672365	0.021232222042153026
735	261.3873345409209	267.0970168822983	0.33534244412047054	0.3180564007630245	-5.709682341377402	0.017286043357446046
736	253.11099398469912	272.8960087903016	0.29670568583020906	0.25302399545621235	-19.785014805602486	0.04368169037399672
737	305.4281662628808	310.15073399423045	0.30177628536238454	0.2916365519158641	-4.72256773134967	0.010139733446520471
738	203.2682860508949	219.57390519010102	0.4047170611837432	0.36399595772670207	-16.30561913920613	0.04072110345704111
739	305.03496497551026	331.67060082825924	0.35269891976797446	0.3101160236308454	-26.635635852748976	0.04258289613712907
740	232.8000686456519	239.9589492334502	0.3419606824439599	0.32505586269452386	-7.158880587798308	0.01690481974943603
741	234.9920106972889	242.6361947408428	0.3442276406804082	0.3231229600656726	-7.644184043553906	0.021104680614735583
742	287.8495670297812	308.0718256226912	0.31289633981535725	0.2728698797325814	-20.22225859291001	0.04002646008277583
743	259.95208710369275	280.8893914078988	0.33909013406233207	0.2973797554604637	-20.937304304206066	0.04171037860186838
744	243.2578047683331	244.83876816565186	0.4015696909600522	0.38857383666269746	-1.5809633973187545	0.012995854297354725
745	297.1379257186352	316.01728504057326	0.30938403296709793	0.2730343331564942	-18.879359321938068	0.03634969981060371
746	206.1886282733503	218.53766245488612	0.438619946197484	0.409222624170512	-12.349034181535814	0.02939732202697204
747	216.3100860259857	238.121382178837	0.359060290682013	0.30838769109720104	-21.8112961528513	0.05067259958481196
748	267.4909795044987	280.7105253145954	0.2937451149615116	0.2629591782215077	-13.21954581009669	0.030785936740003905
749	254.47542488681137	278.0115461213207	0.3384843249965131	0.28837726285966003	-23.536121234509324	0.050107062136853064
750	480.8167513438203	529.517902220743	0.31501615230046043	0.26411309183582243	-48.70115087692278	0.050903060464637995
751	266.67075031239824	286.9006418470093	0.3543873106967643	0.31273748405388424	-20.229891534611056	0.04164982664288008
752	373.73533606374	406.9993981400321	0.292825973932168	0.24625004989975585	-33.26406207629208	0.046575924032412175
753	234.3031316010451	245.72866999253267	0.3928948570633024	0.36492460653113834	-11.425538391487578	0.027970250532164065
754	219.49408096413285	231.35188961758965	0.35869124711992967	0.32586487119150037	-11.8578086534568	0.0328263759284293
755	231.96804274257468	242.36996908311875	0.2683369015638977	0.240120619597324	-10.401926340544065	0.02821628196657372
756	154.59928835150686	166.03137663976338	0.3064671677855676	0.26457875423871846	-11.432088288256523	0.041888413546849135
757	240.08819164444478	245.51904673223015	0.268565834064202	0.2506363196226774	-5.430855087785375	0.017929514441524574
758	252.303394978253	274.17171934401904	0.36964557859948294	0.3217026006551422	-21.86832436576603	0.047942977944340714
759	283.03205749306136	298.78466103932936	0.3962909532968705	0.36797416079767026	-15.752603546268006	0.028316792499200216
760	287.9099066816545	320.89937374495446	0.3677688712559372	0.3112308499667015	-32.98946706329997	0.05653802128923574
761	259.5217442447257	277.39697440388176	0.30000105035914426	0.2620426364192699	-17.875230159156047	0.03795841393987437
762	256.9779073716078	283.8373023966591	0.31720881852038724	0.260171663946971	-26.8593950250513	0.05703715457341624
763	331.9938883022585	343.4583884358569	0.3221276460338857	0.301213343191972	-11.464500133598392	0.0209143028419137
764	308.42089280658206	336.5944545682304	0.3103591101534842	0.2610740520110851	-28.17356176164833	0.04928505814239914
765	268.41609228254373	289.91457495131857	0.3854752027827691	0.34686158679492546	-21.49848266877484	0.03861361598784363
766	324.00335391389274	347.0352183965243	0.2785852913435605	0.24086215329757227	-23.031864482631534	0.03772313804598826
767	250.97350060411983	273.649842417944	0.2954035831641072	0.24275774487372453	-22.676341813824166	0.05264583829038266
768	181.67585076640466	181.75792209066418	0.403559164985067	0.39352234018541915	-0.08207132425951613	0.010036824799647848
769	279.21062875355193	281.68107037353855	0.36032297921110845	0.34824399803346406	-2.470441619986616	0.012078981177644388
770	269.9773318804115	291.33091442424706	0.333691555557777	0.29119307516595183	-21.353582543835557	0.04249848039182519
771	283.5351710312735	302.59110512449456	0.31927180714104686	0.281448884030876	-19.055934093221083	0.03782292311017088
772	221.2694466392956	237.7381491135078	0.31685780975105676	0.2765399751502899	-16.468702474212193	0.04031783460076688
773	400.9043502477731	439.33555488916016	0.3530793164812834	0.3099071069186545	-38.43120464138707	0.043172209562628905
774	228.1960567707756	238.92177656813723	0.3190518288181918	0.29297552623337153	-10.72571979736162	0.026076302584820243
775	254.65264670010467	280.2556369169912	0.30395509995116876	0.24921785295044	-25.602990216886525	0.05473724700072877
776	310.7525363861804	340.39894763184026	0.35420076777780285	0.30408897454893613	-29.646411245659863	0.05011179322886672
777	174.3187907636841	183.95457063100415	0.3932208310835495	0.3602137629196825	-9.635779867320053	0.033007068163867004
778	290.8317094973838	314.28768301412816	0.2934854837649904	0.2541388255374001	-23.455973516744336	0.039346658227590314
779	232.85445828629605	240.5466704142085	0.3654383114689137	0.34186045601238013	-7.692212127912455	0.02357785545653357
780	173.01090865259923	181.56345648397348	0.35350038649403653	0.3248816271527564	-8.552547831374255	0.02861875934128011
781	214.94943706745386	222.10190256848114	0.28682638028584306	0.26681211905142954	-7.1524655010272795	0.020014261234413522
782	328.50749436363753	342.37893558403573	0.36396826641545443	0.34186610359098885	-13.871441220398196	0.022102162824465588
783	354.6256154040419	366.6327285191579	0.2669387061950727	0.247900974666829	-12.007113115115999	0.0190377315282437
784	215.17477514207255	234.23290693528963	0.3737984865738476	0.3287831386476857	-19.058131793217086	0.04501534792616191
785	269.14248231242084	286.18134776866606	0.3016012319263376	0.26725098327208696	-17.03886545624522	0.034350248654250626
786	238.58178602985964	250.2444023043139	0.4113997127318736	0.3825439238431591	-11.662616274454251	0.028855788888714484
787	253.54982472868062	284.8736074998456	0.3606685036127706	0.29655824062557357	-31.323782771164986	0.06411026298719702
788	197.1785191360472	203.58144929842663	0.28502082044637467	0.26170317838059304	-6.40293016237942	0.02331764206578163
789	233.47808031374467	244.931981135844	0.281067052713649	0.2513071913740724	-11.453900822099342	0.029759861339576588
790	228.51895254885113	248.24386446261545	0.32310806663845415	0.27634043178443907	-19.724911913764316	0.04676763485401508
791	269.0287861685854	281.89677651890105	0.3344316186173639	0.30599671274530804	-12.867990350315665	0.028434905872055882
792	229.7687250107096	252.18986183255757	0.32472847559494666	0.26872947294112337	-22.421136821847966	0.05599900265382329
793	440.472346244297	457.6519719064434	0.3327459902757245	0.31190725609532377	-17.179625662146407	0.02083873418040072
794	297.0477659652224	316.75138204010955	0.4146724983390951	0.38165052753861206	-19.703616074887123	0.033021970800483025
795	285.87032207359465	303.34724451945107	0.2806007429977921	0.24666224829652955	-17.476922445856417	0.033938494701262534
796	161.95122433001418	163.80700336652504	0.3657028128137091	0.3477600985780812	-1.855779036510853	0.017942714235627877
797	267.353398575185	271.91245102279476	0.36024515913396526	0.34759158931476214	-4.5590524476097585	0.012653569819203125
798	450.85081569148065	489.6754653283404	0.38854934823601706	0.3460516490494244	-38.82464963685976	0.04249769918659263
799	330.70460783541637	349.91256211022784	0.2871247156681493	0.2538758077453953	-19.20795427481147	0.03324890792275398
800	218.60538209412474	229.16006701148348	0.302362547925517	0.27287125770770465	-10.554684917358742	0.029491290217812327
801	203.54693181189685	215.65449046506222	0.39440885347555354	0.3634429221324899	-12.10755865316537	0.030965931343063635
802	212.77690146562009	217.34094285901878	0.33558298147139365	0.32036654672509546	-4.564041393398696	0.01521643474629819
803	177.61245429042722	190.45206365400023	0.35384560658139347	0.30988039507431575	-12.839609363573004	0.04396521150707772
804	219.99909068661202	231.38313612921775	0.3822679450902987	0.35427159475095593	-11.384045442605725	0.02799635033934278
805	169.1829698348872	173.11393557545554	0.34902913237026284	0.32956442832278166	-3.930965740568354	0.019464704047481185
806	219.24032108856926	235.53326396416338	0.3648486185949867	0.3234385846065436	-16.29294287559412	0.04141003398844306
807	307.61690623922686	328.4738114585869	0.3300891967975667	0.2938885569087833	-20.856905219360044	0.036200639888783415
808	228.1196838802957	231.06922040404223	0.2969668192684864	0.28438374859686794	-2.9495365237465307	0.012583070671618457
809	168.71763178761776	183.3061285785312	0.4320602080834891	0.3822995606934307	-14.588496790913439	0.04976064739005842
810	297.68782307174155	318.1920059016694	0.3765465999915683	0.3431373868203025	-20.504182829927856	0.03340921317126583
811	321.5729553779419	339.03387391108083	0.3118137516104623	0.27950349903513905	-17.46091853313891	0.03231025257532327
812	361.0149100458651	375.14225922326176	0.3017103557269556	0.2779694707699091	-14.127349177396638	0.023740884957046515
813	368.06937594543047	374.5203211854697	0.3276737213596916	0.3149581594471422	-6.450945240039232	0.012715561912549356
814	312.10432438027937	331.5683565870812	0.32107568940610864	0.287161497420922	-19.464032206801846	0.03391419198518664
815	244.7045031271556	254.80369301516518	0.3100825587148334	0.28710027460864285	-10.09918988800959	0.022982284106190576
816	390.393969486629	420.29769564454665	0.2976156278591976	0.25761313365388383	-29.903726157917674	0.040002494205313766
817	221.14466388329063	240.03091094989244	0.3639517339054399	0.32102973253317646	-18.88624706660181	0.04292200137226343
818	202.53233120470782	211.2298150412552	0.23513982865514013	0.20665121070265188	-8.697483836547377	0.02848861795248825
819	281.00702125231066	286.3466208208278	0.3386288927580188	0.32515596159721116	-5.339599568517144	0.01347293116080761
820	144.61092459551958	159.1214065390968	0.3031424048254517	0.24659795005637633	-14.510481943577219	0.05654445476907535
821	201.16926903246932	204.87315250602376	0.3078495646862849	0.291597753074593	-3.7038834735544413	0.01625181161169187
822	247.11905304102174	260.87084255832065	0.41420462944905156	0.384584519354504	-13.751789517298903	0.02962011009454757
823	199.3061876866215	208.76625400274332	0.3172583399344109	0.2888669500784993	-9.46006631612181	0.02839138985591161
824	203.6793042604143	214.67127549021382	0.30459378609874715	0.2711225816353122	-10.991971229799503	0.033471204463434934
825	173.5759790894729	177.82432971851242	0.3402760339988852	0.3215356147799108	-4.248350629039521	0.018740419218974347
826	152.93461420533913	162.25072477437195	0.3762186096352724	0.34461283060950354	-9.316110569032816	0.03160577902576889
827	352.9826201792342	389.89454221698264	0.38904259067686486	0.33676573830880696	-36.91192203774847	0.0522768523680579
828	231.9774752665922	241.04656659219805	0.34066658981402576	0.31330900849909943	-9.069091325605854	0.027357581314926327
829	281.72087494527955	299.14974923698196	0.29819467220030077	0.2649997917058713	-17.428874291702414	0.03319488049442948
830	260.6107178331034	275.08543455115307	0.2927787130327105	0.26074429778226194	-14.474716718049649	0.03203441525044859
831	203.70066417931437	226.32094537835096	0.3962725081202172	0.33864853181764804	-22.620281199036583	0.05762397630256916
832	182.13943744572617	192.07195920211845	0.348947460340756	0.31805209222420455	-9.932521756392276	0.03089536811655147
833	242.42891090593773	253.31106499081858	0.26038158486392937	0.23479660988698314	-10.882154084880852	0.02558497497694623
834	327.3405360226289	339.99469342893667	0.3734108394870167	0.3513600435181051	-12.654157406307775	0.022050795968911574
835	216.943554757381	230.28132844881736	0.3449865546264639	0.3133387685858182	-13.337773691436354	0.031647786040645665
836	141.93921777707766	147.6164993241297	0.30797407004533073	0.2824166872026622	-5.677281547052047	0.025557382842668508
837	214.43351050535048	230.62750082693623	0.2863066689006967	0.244521076742538	-16.193990321585744	0.04178559215815872
838	259.18120918450967	273.39637565234636	0.32366170382030435	0.2946768194751708	-14.215166467836696	0.02898488434513352
839	294.85163568545477	310.55979604783965	0.3471509931618854	0.3166792587297891	-15.708160362384888	0.03047173443209633
840	343.28945489606673	366.1871083763203	0.30408585455468934	0.2707040623289152	-22.897653480253553	0.03338179222577414
841	418.8583816909109	439.0870243952447	0.3515552136879337	0.32853685161606533	-20.228642704333822	0.02301836207186836
842	317.7175515787947	338.93176833210566	0.37580138555654363	0.3364366259049418	-21.21421675331095	0.039364759651601855
843	254.45391610896172	268.6722462415049	0.36405416191244916	0.33349932637525037	-14.218330132543201	0.030554835537198788
844	185.88314213942886	198.2644931958749	0.31895788966695693	0.28113235350901034	-12.38135105644605	0.03782553615794659
845	197.76928116059022	206.06091902062767	0.3538725114089468	0.32942303016200797	-8.29163786003744	0.024449481246938853
846	288.59680090349036	302.8527547085904	0.41719831634605997	0.39059944487956894	-14.255953805100035	0.026598871466491036
847	317.9730265938638	329.9465759015484	0.24948252173115776	0.22572308355850698	-11.973549307684607	0.023759438172650776
848	307.7585971214637	322.7000269517944	0.38292213541420295	0.35943190867466346	-14.94142983033072	0.023490226739539488
849	182.89234154715328	190.98918010713695	0.36661492434663145	0.33734571899414895	-8.096838559983667	0.029269205352482508
850	280.04476070157995	304.7385915299858	0.3644746977854944	0.3159781110139129	-24.69383082840585	0.04849658677158153
851	221.91054689613253	240.55392813693328	0.28869023769880753	0.24340259547649715	-18.64338124080075	0.04528764222231038
852	252.89658323656033	277.11759434854883	0.38859132066145896	0.34021023261853583	-24.221011111988503	0.048381088042923126
853	202.76548520373163	208.4916855907629	0.3766298520109387	0.36021174413430923	-5.72620038703127	0.01641810787662945
854	290.55325218428874	321.75040504216435	0.3717372652457968	0.3145859991608604	-31.197152857875608	0.057151266084936425
855	241.09586058250338	251.33861189344682	0.39373955258943766	0.37060112046917065	-10.242751310943447	0.023138432120267005
856	208.0484784624107	218.19098411513562	0.3833173713145728	0.3526618462178674	-10.142505652724907	0.030655525096705383
857	275.2657236845342	282.10925344603623	0.3668123495694529	0.34810479472901157	-6.8435297615020545	0.018707554840441343
858	201.96462973414572	206.7190472891701	0.27934286265314484	0.26184949657958595	-4.754417555024389	0.01749336607355889
859	283.7745427711199	318.2558701070827	0.4116538818356228	0.35458695303607357	-34.48132733596282	0.05706692879954922
860	282.63442585911986	299.48299331878434	0.28380885289994107	0.25400203795214243	-16.84856745966448	0.029806814947798632
861	285.0096750341054	308.6652564802215	0.3756226525505013	0.331951103954057	-23.655581446116116	0.04367154859644429
862	221.55131764873383	237.4176971033523	0.3606242969445006	0.31811181752945467	-15.866379454618482	0.042512479415045934
863	302.93792963034355	312.51804344227673	0.3034704656168713	0.2818911273137224	-9.580113811933188	0.0215793383031489
864	257.43981557179416	269.20584692629484	0.3763826898717308	0.34619822161896746	-11.766031354500683	0.03018446825276333
865	374.15238260072357	399.1647417883312	0.34189115486682187	0.30824350931887595	-25.012359187607615	0.033647645547945915
866	303.64431760191144	319.50506840062053	0.25753166573673025	0.22534362278949574	-15.860750798709091	0.03218804294723451
867	301.6092944418723	342.5653835658306	0.4376653830327758	0.37140421175533866	-40.95608912395829	0.06626117127743714
868	260.5259882557666	281.55457794058725	0.3258455126169417	0.28305910460415173	-21.028589684820645	0.04278640801278999
869	246.69540107811773	261.0470527860751	0.3999110574392706	0.37064003518069366	-14.351651707957359	0.029271022258576918
870	431.6084027945941	468.46585524001614	0.300589665672556	0.25889338958829794	-36.85745244542204	0.04169627608425808
871	257.08338989673894	283.42287441762835	0.3520194613489302	0.2977070837462331	-26.339484520889414	0.05431237760269708
872	209.85958597759154	223.8772212390595	0.3788803528418507	0.34283927069141557	-14.017635261467973	0.03604108215043511
873	195.62211190601062	204.55767196606698	0.35151639163018217	0.32467180930700723	-8.93556006005636	0.026844582323174937
874	338.78339350190765	378.1314817802722	0.30235989721126477	0.24051975333046405	-39.34808827836457	0.061840143880800724
875	254.65309911950374	262.17403488454397	0.33009319856315716	0.3120745340813317	-7.520935765040235	0.018018664481825486
876	190.92817029299297	194.71481997482442	0.3343719576412504	0.3152790015214134	-3.786649681831449	0.019092956119836968
877	223.27542408826716	229.85997208235236	0.3443565452495827	0.3238154930996754	-6.584547994085199	0.020541052149907313
878	202.49671493505474	207.08789669254904	0.3463190452570396	0.32885846500661814	-4.591181757494297	0.017460580250421465
879	293.83523176174214	296.36636495872693	0.4127290360274724	0.402615090974713	-2.531133196984797	0.010113945052759421
880	354.0542057969909	408.44303725612303	0.3756498041020927	0.3007946839240915	-54.38883145913212	0.07485512017800122
881	248.22218329842147	261.3392907805379	0.30786475224245896	0.27888539581665206	-13.117107482116438	0.0289793564258069
882	197.43934051312766	208.57520812568498	0.32424798785084913	0.2852994550297024	-11.13586761255732	0.03894853282114674
883	261.6197690417229	269.873926364415	0.25264914730113686	0.2318903863350833	-8.254157322692095	0.020758760966053558
884	234.6384322889723	245.42774551215024	0.3056496669755602	0.2812060836041345	-10.789313223177942	0.02444358337142566
885	168.51135777580083	178.86200986214843	0.3646748023936507	0.3296400550659502	-10.350652086347594	0.03503474732770051
886	190.38981305052988	195.90031304986883	0.3198214934478584	0.3010099724926301	-5.510499999338947	0.018811520955228256
887	237.58930662604914	247.4072813106168	0.3348667386908953	0.30970152947943114	-9.817974684567673	0.025165209211464146
888	237.51496770187725	249.53693484973513	0.3284153245885396	0.2996487167692731	-12.021967147857879	0.028766607819266488
889	205.16666864189418	223.8504174426942	0.3666705492044898	0.3159753593067839	-18.683748800800032	0.05069518989770594
890	290.8623038421266	316.31369499098713	0.24939686104879635	0.20695712500644872	-25.451391148860523	0.04243973604234763
891	240.25430823547842	259.5335753089249	0.31698671381852983	0.27561031646698647	-19.279267073446505	0.04137639735154336
892	268.43284574099533	279.41821939412984	0.3745837556184732	0.352159609731054	-10.985373653134502	0.0224241458874192
893	218.51866280636514	233.97511087197353	0.36165541945519947	0.32390273315105494	-15.456448065608384	0.03775268630414452
894	284.1926465892224	296.00895452195596	0.36602767100067135	0.3396698795915512	-11.816307932733537	0.026357791409120146
895	175.80418156453138	180.08271436747458	0.36773197786763073	0.35274860046251577	-4.278532802943204	0.014983377405114962
896	287.9719705745522	305.50141991500664	0.3471725612249691	0.3142485348310094	-17.52944934045445	0.03292402639395969
897	202.1845618953073	212.63593690132387	0.36687509896532283	0.33650070563509604	-10.451375006016576	0.03037439333022679
898	207.24763603975975	213.9652105990308	0.3722721273104088	0.35430663555375136	-6.717574559271043	0.01796549175665746
899	207.2985665711363	216.08614956588067	0.320785673128935	0.2971747669201502	-8.787582994744383	0.02361090620878481
900	296.2714540528031	303.5811938918615	0.28871508989978323	0.27157675787339064	-7.309739839058409	0.01713833202639259
901	318.6535451645078	330.93122161993375	0.39377686341938994	0.3716353359736579	-12.277676455425933	0.022141527445732057
902	256.718256136519	276.66396735878294	0.38532759053887244	0.3457253296726423	-19.945711222263924	0.03960226086623014
903	300.7769554228123	312.6504274304665	0.3020981619941163	0.2775247869441249	-11.873472007654186	0.02457337504999141
904	193.290359697637	201.82459747389936	0.24378057953293847	0.21610786299684398	-8.534237776262358	0.027672716536094488
905	293.4981461242842	311.566476973431	0.35704274353960674	0.32557494366381257	-18.068330849146832	0.03146779987579418
906	257.48737021454673	270.7639767933341	0.40243325210319236	0.37379537556465153	-13.27660657878738	0.02863787653854083
907	285.3314548659646	299.04588413019536	0.3665866722150724	0.3411474342627755	-13.714429264230773	0.02543923795229691
908	323.191692969198	348.1027579504279	0.32139576149750404	0.2779358396968291	-24.911064981229856	0.04345992180067493
909	363.1330763260684	397.74988403775546	0.32213888988721195	0.2762527797999953	-34.616807711687045	0.04588611008721666
910	219.93287124898592	234.52447396046387	0.3263956107352762	0.2938126217904228	-14.591602711477947	0.0325829889448534
911	218.90627302058306	237.54415342462272	0.3813541979873713	0.33225281725932204	-18.637880404039663	0.04910138072804926
912	187.40730921966593	206.2243471181619	0.3854594314764965	0.3351023173719276	-18.817037898495954	0.05035711410456889
913	176.65066929325832	191.21245116176644	0.40067246154341557	0.35380438040172485	-14.56178186850812	0.04686808114169072
914	328.1987720710128	344.72139644602	0.38403863875227473	0.35608528437366005	-16.522624375007183	0.02795335437861468
915	238.31663966598745	258.38647108701844	0.33532885145278024	0.2928467045092581	-20.069831421030983	0.04248214694352215
916	321.12074618940943	346.3587343223771	0.302538943456084	0.259053721664168	-25.237988132967644	0.043485221791915996
917	217.026319395584	227.91944078012924	0.3288530974594322	0.2973159120789924	-10.893121384545225	0.031537185380439814
918	302.1422788524146	335.5386585651466	0.24606511543549053	0.18606186509833278	-33.39637971273197	0.060003250337157754
919	363.2942477406392	388.8783655234044	0.2711059074479359	0.23232023208916353	-25.58411778276519	0.038785675358772365
920	228.75600692607227	238.9285000595554	0.3210672500310663	0.2913033856519787	-10.17249313348313	0.029763864379087568
921	264.5418859311731	275.9890950690854	0.268729635113812	0.24240895734763762	-11.447209137912296	0.02632067776617436
922	198.74028352645462	213.85504947075577	0.2890702275131942	0.24605404642071288	-15.114765944301155	0.04301618109248134
923	326.4238247638667	338.19865635363556	0.2606557037066936	0.23685283300529883	-11.774831589768837	0.02380287070139478
924	241.07070235960808	259.30665853672093	0.35641075254020516	0.3172400898341068	-18.235956177112854	0.03917066270609837
925	162.49527315882705	178.49472347116716	0.2927271255938486	0.23603328480002658	-15.999450312340116	0.05669384079382203
926	302.25549294237214	326.19202559889754	0.3087249554062702	0.265328335890582	-23.9365326565254	0.043396619515688184
927	250.74051489519337	273.44953959433536	0.3054829631429999	0.2552982254757816	-22.70902469914199	0.05018473766721826
928	280.53395638549296	292.61600846909465	0.3090287631435569	0.28597300836434275	-12.082052083601695	0.02305575477921412
929	272.0287914165621	285.33213411244714	0.341671407846728	0.31512088779965736	-13.303342695885021	0.026550520047070647
930	236.39265820153344	252.67195508199586	0.42717622867660915	0.3942780124969189	-16.279296880462425	0.03289821617969024
931	181.55075086768764	188.33044894069926	0.2349280162493531	0.2104517648290079	-6.779698073011616	0.024476251420345208
932	199.0911489870496	213.6496329224156	0.4064759871886918	0.36955966051883843	-14.558483935366013	0.036916326669853394
933	240.11080182157175	258.1487428954201	0.3751068297481644	0.33797703311158056	-18.037941073848373	0.037129796636583834
934	272.22812697682986	287.79392894845455	0.32875814324461766	0.2953622358345553	-15.565801971624694	0.033395907410062375
935	164.88186302946383	168.73918300448625	0.22573043016248334	0.20568027391578333	-3.8573199750224205	0.020050156246700007
936	300.92037423134764	308.3051573253378	0.26274677672705604	0.24736349445508957	-7.3847830939901655	0.015383282271966475
937	209.69770204741565	223.31601306838323	0.3862972651860966	0.3503677927284042	-13.618311020967582	0.0359294724576924
938	251.93298553898313	276.9425649934384	0.3717945071963532	0.3231523310522911	-25.009579454455263	0.04864217614406213
939	257.3431357699289	268.62139397304225	0.30009554053963217	0.27694260876570853	-11.278258203113353	0.023152931773923635
940	206.91587422721295	227.80913052541771	0.3283358462203959	0.2724143611050627	-20.89325629820476	0.055921485115333236
941	322.3247019383958	346.264933345387	0.3693791198399133	0.33349317155166525	-23.940231406991245	0.03588594828824804
942	199.15370283419432	213.68471712194147	0.3094998112850009	0.2652625339426095	-14.531014287747155	0.04423727734239141
943	155.72763363560995	162.8362135298511	0.4105344420123282	0.3774186379333215	-7.10857989424116	0.033115804079006717
944	225.3693298788872	244.97649298991132	0.34095597705194874	0.2944206049855465	-19.607163111024107	0.046535372066402236
945	240.7571393559967	251.29782137886912	0.3335365590899402	0.30793483159794405	-10.540682022872403	0.02560172749199613
946	188.94649385753374	198.38812335507805	0.34654796099012203	0.31670054840222855	-9.441629497544312	0.029847412587893474
947	295.80378946926436	316.0721059671223	0.34230237323043045	0.303479659665993	-20.26831649785794	0.03882271356443745
948	248.5354880859064	276.5985212925137	0.299237455530023	0.24001579639148868	-28.063033206607287	0.05922165913853433
949	331.6504328140777	344.5632082989806	0.3240761968333169	0.30321112732606725	-12.912775484902909	0.020865069507249645
950	254.38769567583205	274.26899949537034	0.35502662665114015	0.31316412353821765	-19.88130381953829	0.0418625031129225
951	324.1495686549098	343.9586936096712	0.39601226465152894	0.3652740524004189	-19.809124954761387	0.030738212251110064
952	335.44600578036363	338.912594866918	0.336331822972719	0.3280691978679572	-3.466589086554393	0.008262625104761834
953	354.93659765341266	385.2783630660009	0.2686465677736617	0.2228244733546504	-30.341765412588245	0.045822094419011306
954	292.84907770959967	300.11246695811747	0.34605506435665656	0.3306104720302396	-7.263389248517797	0.015444592326416984
955	223.47121322207022	230.1175757942625	0.3845550776651374	0.36484911468730674	-6.646362572192288	0.01970596297783067
956	283.4469941498959	300.2031317874853	0.3556085382191667	0.3234550545116047	-16.756137637589404	0.03215348370756199
957	253.28697804624147	276.13522296693725	0.31340857423189705	0.26402267081252584	-22.848244920695777	0.04938590341937121
958	230.78598462363638	250.45105540095764	0.42884587933586116	0.38657663610356274	-19.66507077732126	0.042269243232298415
959	411.3347098778453	420.07787563949074	0.33499405114181824	0.32043059777616956	-8.743165761645457	0.014563453365648682
960	313.4674543509238	335.3335390186138	0.30183982070857307	0.2655694678249082	-21.866084667690018	0.03627035288366487
961	256.82584809571574	274.98694388584437	0.28150181389516693	0.24001175623686702	-18.161095790128627	0.04149005765829991
962	310.89075074200827	323.9838739987111	0.3779479779493996	0.3549999226434709	-13.093123256702825	0.022948055305928694
963	160.37233282139672	168.0551652247801	0.3180267150282874	0.2869632281270852	-7.682832403383372	0.031063486901202197
964	345.7412330911207	388.09729983393413	0.3709204995873642	0.31044657360369654	-42.356066742813425	0.06047392598366769
965	302.1612758361167	321.49290636631	0.34698241606595703	0.31676130433338157	-19.33163053019331	0.030221111732575467
966	250.02914990145783	258.6671727639236	0.3536774967340094	0.33409556791298217	-8.63802286246576	0.019581928821027217
967	155.73917545994874	161.3582008264124	0.28518256933541897	0.25752051872413523	-5.61902536646366	0.02766205061128374
968	250.43113683465614	260.9228304930035	0.3478251809842883	0.3208937448399404	-10.491693658347373	0.026931436144347898
969	285.1098430269228	307.1455497684533	0.30275259392551856	0.26287963612622545	-22.035706741530475	0.03987295779929312
970	182.0767483657648	186.58750749361224	0.3372531723124	0.3190985139488106	-4.51075912784745	0.01815465836358937
971	281.0285185284646	291.64798142852993	0.325406152452183	0.3026837863321125	-10.619462900065344	0.022722366120070503
972	331.88241894170073	370.31103263402514	0.29938583397279966	0.239368432413869	-38.428613692324404	0.06001740155893068
973	133.20064039487076	146.74948775157492	0.397190176386548	0.333349577475218	-13.548847356704158	0.06384059891133004
974	240.2471839896955	247.2196100565065	0.2928177633480964	0.27242446502855255	-6.9724260668110105	0.02039329831954384
975	261.6886032720878	286.24210354588024	0.37621949093898577	0.32797798936108896	-24.55350027379245	0.048241501577896806
976	300.6159325102984	316.88439993029874	0.3091525866219831	0.28009930172660324	-16.26846742000032	0.02905328489537984
977	281.48275315991356	301.4971738529688	0.3464925087758289	0.3095930632780547	-20.01442069305523	0.036899445497774186
978	137.45397431744934	144.0366008977615	0.42817072449043325	0.3957413730462058	-6.582626580312166	0.03242935144422743
979	302.63197411449386	341.29061979549374	0.3650779640094768	0.30139721805663783	-38.65864568099988	0.06368074595283896
980	322.9354884227173	345.41978942539174	0.3123099075903633	0.2754748203943349	-22.484301002674442	0.036835087196028404
981	256.9520594760546	266.82613104108054	0.31602837597375255	0.29545048579085326	-9.874071565025929	0.020577890182899294
982	244.48952104754073	255.47369854627374	0.29915679260315825	0.27519580191320575	-10.984177498733004	0.0239609906899525
983	373.7073852761181	391.13111865502367	0.38742150203213455	0.3642658009901646	-17.42373337890558	0.023155701041969956
984	211.1597420401602	223.8220670091143	0.3894051684695176	0.3542479669024952	-12.662324968954096	0.0351572015670224
985	314.9134075868078	336.77695618830495	0.2755542472948668	0.23749346532076926	-21.863548601497143	0.03806078197409757
986	268.45237432604637	295.9100817403647	0.30357357980443284	0.2442773203399499	-27.45770741431835	0.05929625946448294
987	384.60302558597243	407.4734598335238	0.303099381291047	0.2708024148298921	-22.870434247551373	0.03229696646115493
988	376.19429282534014	411.99510651142293	0.30454159325477015	0.25562776846880747	-35.80081368608279	0.04891382478596268
989	103.23952863362186	107.12089004862287	0.32215794431087064	0.2926590833436958	-3.8813614150010096	0.029498860967174856
990	290.60989358880295	301.1714715806043	0.35717303505119924	0.3351280768517355	-10.561577991801357	0.022044958199463727
991	248.24153733353995	255.37931264085745	0.3596797668013824	0.3427894423546347	-7.137775307317497	0.016890324446747706
992	256.3621696812086	270.2205625076596	0.38440860181005443	0.35202587303734	-13.858392826450995	0.03238272877271442
993	249.85543556648395	262.43599227890974	0.24819908321763506	0.2168040675337482	-12.580556712425789	0.03139501568388686
994	248.82392600205475	256.5187440654318	0.34437894550962733	0.3240754682500916	-7.694818063377056	0.02030347725953574
995	195.8943627280246	197.06906438172356	0.2893711538322034	0.2792868387896816	-1.1747016536989747	0.01008431504252183
996	296.67611762976173	316.6518779466263	0.25399935528057177	0.21538547742489828	-19.97576031686458	0.038613877855673495
997	312.4206455513793	319.6094454045105	0.3108831021317791	0.2943000218349553	-7.188799853131172	0.016583080296823816
998	332.4173879076177	344.46028391351933	0.3328367500870827	0.31279090722370706	-12.042896005901639	0.02004584286337563
999	239.38245711847352	254.27644142974154	0.3472010158471269	0.3103056768810241	-14.893984311268014	0.03689533896610281
1000	238.65388446926633	262.49745311323636	0.33752471988657307	0.2816222806176257	-23.84356864397003	0.05590243926894739
