# Supplementary material for: Cost-effectiveness of incorporating Ebola prediction score tools and rapid diagnostic tests into a screening algorithm: A decision analytic model
Source: PLoS One. 2023 Oct 17;18(10):e0293077. doi: 10.1371/journal.pone.0293077 (PMC10581462; doi:10.1371/journal.pone.0293077)
Supplement: S1 Data — (ZIP) [file pone.0293077.s010.zip › Supporting Outputs Data/Incremental Cost Effectiveness comparing Alg6 to Alg1 Output Report.xls]

ITERATION	COST_CMPR	COST_BASE	EFF_CMPR	EFF_BASE	INCRCOST	INCREFF
1	254.07052404669852	274.00628298512066	0.3263523991360742	0.26581580154429774	-19.93575893842214	0.060536597591776486
2	173.4967389468468	185.90240024859	0.3818951953948903	0.34153087262398313	-12.405661301743208	0.04036432277090718
3	218.25521451403873	209.93199964145856	0.37057596272531823	0.41204166003071907	8.323214872580166	-0.04146569730540084
4	133.25232005130545	149.70337527800643	0.3954520430252845	0.30773414408895294	-16.451055226700987	0.08771789893633158
5	250.28270613271886	254.12845794846598	0.34055472226926375	0.33778875167190525	-3.8457518157471213	0.0027659705973585025
6	229.88287030177926	232.52749075505477	0.3508041354438043	0.3598240276798708	-2.6446204532755075	-0.009019892236066529
7	206.48097428284223	215.72167960201267	0.3371489974175402	0.3138002969792457	-9.240705319170445	0.023348700438294456
8	226.91561108983834	245.4053926409083	0.37364727957869	0.3196312423714867	-18.489781551069967	0.05401603720720327
9	261.34754190361434	291.33257817251143	0.3403213476245264	0.272498812572263	-29.98503626889709	0.06782253505226343
10	130.4424745903385	151.19391913756806	0.36899938637539886	0.2615545002356737	-20.751444547229568	0.10744488613972514
11	187.87537315122333	203.21037584933853	0.36657810260536894	0.32138801067110606	-15.335002698115204	0.04519009193426288
12	216.69483698925154	228.46681343518662	0.35450084047506636	0.3258378425986298	-11.771976445935081	0.028662997876436558
13	249.8849505608626	295.92852110797764	0.3588062177050229	0.24590934612886806	-46.04357054711505	0.11289687157615486
14	308.0804570320908	366.1302208654201	0.3777134703734686	0.2609763368262755	-58.04976383332928	0.11673713354719306
15	184.02134045538992	228.80065587870442	0.3542716427043772	0.204946396012614	-44.7793154233145	0.14932524669176322
16	244.34550963793671	252.23567684697335	0.35705226159662656	0.359340520996803	-7.890167209036633	-0.0022882594001764622
17	244.68770519421463	256.92206303893016	0.3630537865648392	0.3369917512324102	-12.234357844715532	0.026062035332429012
18	226.30531241693606	247.75607630535723	0.3214999567220255	0.2553638989595892	-21.450763888421164	0.0661360577624363
19	159.35085616773168	187.68043473006276	0.40416274169610455	0.29930574683825584	-28.32957856233108	0.10485699485784872
20	264.9178967270802	282.39170719152327	0.3747027371177539	0.33902826565958705	-17.47381046444309	0.03567447145816688
21	199.78354900835325	231.89396990002587	0.3778611032044286	0.27682830971842287	-32.11042089167262	0.10103279348600575
22	270.0634653146524	309.5714192715056	0.37322623316267733	0.28767617698274445	-39.507953956853214	0.08555005617993289
23	262.31710980536985	271.15128459071565	0.31774104574842654	0.29421231767470213	-8.834174785345795	0.023528728073724414
24	344.61922250044415	378.39561956289685	0.3794661789247774	0.32368363238379283	-33.7763970624527	0.05578254654098458
25	202.54492893408548	237.29860499021797	0.4140451610214304	0.3170189504567179	-34.75367605613249	0.0970262105647125
26	288.59978186963605	303.8035987123726	0.36117685315994524	0.3306932356661522	-15.203816842736558	0.030483617493793025
27	234.14081265560782	256.6337569921624	0.36193260706553293	0.3015511731026078	-22.492944336554558	0.06038143396292511
28	372.3514767206939	380.0388691868061	0.34002436387801593	0.3480403960583378	-7.687392466112215	-0.008016032180321875
29	262.64182767565364	279.19831491565697	0.37281353498290026	0.3417953105632838	-16.55648724000332	0.031018224419616436
30	304.55942010045925	313.71283372695086	0.37902266538364343	0.3664517152724898	-9.153413626491613	0.012570950111153611
31	340.3809865857928	405.65710700511084	0.4062688035350237	0.2923537581922893	-65.27612041931803	0.11391504534273439
32	292.03956753876224	303.2616900227168	0.3600145640748209	0.349797777114552	-11.222122483954536	0.010216786960268898
33	189.7006362029409	224.07223359255627	0.3845885283559507	0.2660638403923576	-34.371597389615374	0.11852468796359311
34	208.0557952010719	223.9580077535858	0.3383888310142981	0.3045089626883522	-15.902212552513902	0.03387986832594592
35	339.10877577978175	362.5704942524516	0.3431365697692855	0.30497917873796904	-23.461718472669872	0.03815739103131649
36	290.2111948374779	353.9542077003333	0.3497167296977337	0.20988005007364313	-63.74301286285544	0.13983667962409058
37	280.58511123057855	311.4839290421696	0.3361256070394351	0.26547387083681945	-30.898817811591073	0.07065173620261567
38	248.2465205214745	284.3697499018897	0.3347063739270254	0.22763060617102804	-36.12322938041518	0.10707576775599736
39	240.415847961132	254.07482439514456	0.3517667220046278	0.31842481521633437	-13.658976434012573	0.03334190678829341
40	351.5973055945384	382.47308424907914	0.36580376745785215	0.3222970755819983	-30.87577865454074	0.04350669187585382
41	156.60678100643437	171.29696799159143	0.34207107314405966	0.26952233442180257	-14.690186985157055	0.07254873872225709
42	201.44005383992163	232.03135654686068	0.3314879021443566	0.20991080008641685	-30.591302706939047	0.12157710205793973
43	143.99593746059813	150.43873000101263	0.33214661482169083	0.2933255875307134	-6.4427925404145014	0.03882102729097742
44	182.42202710018864	187.0088411463721	0.3128502950407832	0.30076020704781026	-4.586814046183463	0.012090087992972953
45	241.5092946647772	281.4241603575214	0.38896255281178554	0.29783236928227624	-39.91486569274417	0.0911301835295093
46	258.5487632839378	254.8613224986803	0.360727865857323	0.3683022951816609	3.687440785257479	-0.0075744293243378835
47	210.86987057129403	238.02505220515562	0.3918288395077133	0.3293327091897147	-27.155181633861588	0.06249613031799861
48	241.10325950974985	256.8372137936535	0.33460519172513703	0.2997646946446496	-15.733954283903671	0.03484049708048742
49	212.54456157542816	226.62764650485548	0.3471325010145178	0.3045594909679974	-14.083084929427315	0.04257301004652042
50	313.45913075636753	374.34528560514843	0.3562275535122556	0.23639256288208377	-60.886154848780905	0.11983499063017183
51	164.3697986084164	168.83790006905548	0.36910549346949206	0.35264158102528226	-4.468101460639076	0.016463912444209805
52	264.3999748022476	281.968058714636	0.35254437253170456	0.31817995337689015	-17.56808391238843	0.03436441915481442
53	221.3232915506792	252.34013559213608	0.35587746309526747	0.26461706302823906	-31.016844041456892	0.0912604000670284
54	284.5855859432537	309.5328990564208	0.3555972149205881	0.29056551743223236	-24.94731311316707	0.06503169748835574
55	168.7548936881006	180.9481504270015	0.31940702826357964	0.2691238296631236	-12.193256738900914	0.05028319860045605
56	274.16841408714714	280.2342916511305	0.329726157353611	0.3245934410352573	-6.065877563983349	0.005132716318353714
57	154.3574618388782	165.19931413324534	0.35796445789464876	0.306431806653386	-10.84185229436713	0.05153265124126277
58	285.74760588499396	273.29732902862213	0.34099732687801315	0.38293839989863776	12.45027685637183	-0.04194107302062461
59	296.4629850410258	329.3291891851667	0.33092592258506937	0.26060979882525803	-32.86620414414091	0.07031612375981133
60	171.94254289417432	189.70450657531177	0.33213981319623553	0.25107250896805494	-17.761963681137445	0.08106730422818059
61	172.57759769560008	180.20107316226336	0.3590146435711015	0.3206055791284615	-7.62347546666328	0.03840906444264003
62	254.17092957749205	273.4507874334919	0.36380105651955796	0.31984055860207217	-19.279857855999836	0.0439604979174858
63	225.83242110952295	257.59445068259464	0.37411319853201563	0.2894808351903279	-31.762029573071686	0.08463236334168772
64	225.63387928851276	249.03429589446526	0.30967507847584813	0.24323674450547975	-23.4004166059525	0.06643833397036839
65	200.42202486861612	221.04437189799788	0.36550658639477024	0.29283594993804657	-20.622347029381757	0.07267063645672367
66	254.584216057877	269.93855008544057	0.3332821493837324	0.29378530126475705	-15.354334027563567	0.03949684811897536
67	298.3747572142453	350.088033203823	0.3919731515231782	0.2950164081579425	-51.71327598957771	0.09695674336523569
68	217.8713427794682	235.60694831672234	0.3530903503457871	0.30473157883956714	-17.735605537254145	0.04835877150621998
69	422.9163904873721	425.9873042659493	0.3683396396117992	0.380871196582494	-3.0709137785772214	-0.012531556970694802
70	237.3851428254367	249.44951334918815	0.35132337965763	0.32058014415172614	-12.06437052375145	0.030743235505903854
71	234.83805333770277	246.81431444370259	0.32433100121225167	0.29176091623700123	-11.97626110599981	0.032570084975250435
72	211.1090975556854	238.43173697239047	0.3437063730358624	0.27676438755265476	-27.322639416705073	0.06694198548320762
73	182.00951292594777	191.7096725532242	0.3406039740082457	0.3154934983928076	-9.700159627276435	0.02511047561543811
74	148.1445425501857	150.03966777280485	0.3175665534089812	0.3232716316906692	-1.895125222619157	-0.005705078281687981
75	256.0892273162793	265.27311827064625	0.34894159606722064	0.3261711335380552	-9.183890954366973	0.022770462529165425
76	285.29122539523536	277.3244732893616	0.3532667976271384	0.3787640837204824	7.966752105873752	-0.025497286093344007
77	323.6554083963235	358.0520735686298	0.3452514362081941	0.28400477705695776	-34.396665172306314	0.06124665915123634
78	159.63903770270232	151.6699693307279	0.3791716553081584	0.4216338156984057	7.96906837197443	-0.042462160390247305
79	262.15289484266543	287.5435328028855	0.3746608590755097	0.31855263557125424	-25.39063796022009	0.05610822350425548
80	220.32154366232191	229.4758008416921	0.3441454593085851	0.325721678227271	-9.154257179370177	0.018423781081314095
81	226.90641977810157	242.02705051453242	0.3800018231555692	0.339014053330018	-15.120630736430854	0.04098776982555119
82	338.33228700347087	378.44646422131484	0.37047232030856336	0.30435745762478167	-40.114177217843974	0.0661148626837817
83	278.5238957671763	296.43655460543204	0.3642712863199091	0.33634588047771635	-17.91265883825571	0.027925405842192774
84	244.58466225249475	284.0872895960737	0.3588783929885313	0.2699910990235572	-39.50262734357892	0.08888729396497408
85	283.3951079227122	327.288184297037	0.35363443137657996	0.25592449443643006	-43.89307637432478	0.0977099369401499
86	169.62037670166723	184.1240912445165	0.3451398636460068	0.285083821207284	-14.50371454284928	0.06005604243872281
87	461.00866740912613	501.24808658221417	0.36349054117030666	0.32463104201555454	-40.23941917308804	0.03885949915475212
88	250.26598946277375	280.26239730574076	0.31964541260524026	0.25105213035037127	-29.996407842967017	0.06859328225486899
89	217.29629422324373	242.56630312483304	0.36914143283619877	0.2980541787776584	-25.270008901589307	0.07108725405854038
90	189.1586168002684	211.83630343628874	0.36281645358199643	0.28926229289607824	-22.677686636020354	0.07355416068591819
91	219.68333570400335	234.82812528869204	0.3614937443742832	0.3127482648465209	-15.14478958468868	0.048745479527762314
92	205.3486154147186	230.05761488118276	0.34480618864869794	0.28296949347546985	-24.70899946646415	0.061836695173228096
93	272.8873848700392	306.4282566057537	0.3657631196966418	0.2925765589149598	-33.54087173571446	0.07318656078168201
94	232.0802365853434	241.82276970688775	0.35639963291834365	0.3347971352873204	-9.74253312154434	0.021602497631023232
95	210.76400791812355	223.33343240440223	0.32875698285040095	0.3000607181913287	-12.569424486278677	0.028696264659072268
96	284.92833580162517	324.902929915844	0.38560214864749226	0.31923165185663943	-39.97459411421886	0.06637049679085283
97	218.4646467366493	232.06646646477463	0.37696164389715403	0.3473899914239231	-13.60181972812532	0.029571652473230958
98	317.53979923631493	347.59426592894107	0.3403224071921576	0.29014043513858645	-30.054466692626136	0.05018197205357117
99	274.1747016421822	301.51960104823905	0.3854236267409554	0.3325922886067577	-27.344899406056868	0.052831338134197714
100	253.20283550765697	279.1554934994192	0.3265331995623937	0.26407881559543833	-25.952657991762237	0.06245438396695535
101	227.1026338053264	241.12558194144316	0.3708214517686502	0.3487866672998233	-14.022948136116753	0.022034784468826896
102	229.41536587697323	258.2585586011555	0.348369872565508	0.2720729427564422	-28.843192724182302	0.07629692980906577
103	288.8866703261742	323.19486093839726	0.37708193396296424	0.3060107680922154	-34.30819061222303	0.07107116587074885
104	200.90954900840302	225.44021032323053	0.35658540168658875	0.27539632258214425	-24.530661314827512	0.0811890791044445
105	170.29816001478395	185.7614386971694	0.3300198360433766	0.27562043954559073	-15.463278682385464	0.05439939649778586
106	210.178342106859	229.21213731414696	0.38690940790934675	0.3371162247718688	-19.033795207287966	0.04979318313747794
107	306.04043663206903	352.5916207229832	0.3792307635418096	0.2932779377826637	-46.55118409091415	0.08595282575914592
108	169.90753889176548	193.46847901111974	0.3036443394745962	0.19875921294130905	-23.560940119354257	0.10488512653328713
109	355.23113600417264	389.1266930261336	0.33649059328417874	0.2788201945943087	-33.89555702196094	0.05767039868987006
110	218.13786596589864	237.6661248523789	0.36578258738436287	0.3187616017806325	-19.528258886480273	0.04702098560373036
111	266.3131289196769	282.7520001981759	0.3483591887114549	0.31989393727400406	-16.438871278498993	0.028465251437450823
112	279.8567385265136	311.50127971498677	0.3754147737726279	0.299643180385777	-31.64454118847317	0.07577159338685091
113	259.3541758785781	286.63162882663266	0.368781206745602	0.3046307548062243	-27.277452948054588	0.06415045193937768
114	286.8916167070172	333.0827874361661	0.3271226900887064	0.22589064470383097	-46.191170729148894	0.10123204538487546
115	203.9484497233184	190.4951771331872	0.32187732956831316	0.408056958584988	13.453272590131178	-0.08617962901667486
116	264.8649970536937	292.5601970621484	0.36880221953069164	0.31288503980323257	-27.69520000845472	0.055917179727459076
117	211.5766644607322	220.68986488771932	0.39126256872438936	0.37932107270112075	-9.113200426987135	0.011941496023268605
118	290.85868928783333	314.72105759841816	0.36036299294353397	0.32598176396656625	-23.862368310584827	0.034381228976967715
119	264.1860052656685	270.27121522053176	0.36179774967180295	0.3474664267352558	-6.085209954863274	0.014331322936547153
120	254.07816579682057	262.4006657934801	0.3598571592579748	0.3460306115812035	-8.322499996659502	0.013826547676771272
121	228.90996450920727	246.15576743022092	0.3746939629100723	0.33221439664536595	-17.24580292101365	0.04247956626470634
122	255.32234379215197	282.966977963575	0.3794673334333806	0.3289836711185942	-27.644634171423036	0.050483662314786404
123	190.74809804263032	213.1247126333931	0.3745234090192067	0.3015211006383489	-22.376614590762784	0.0730023083808578
124	267.89409959610134	299.7113481889248	0.36602143999739845	0.29768262113495314	-31.817248592823432	0.0683388188624453
125	298.52901010805596	299.0102175537087	0.34102868596589697	0.3538325330427983	-0.48120744565272844	-0.012803847076901353
126	210.31434736026574	209.69907987887098	0.36226227341124156	0.37251062361794257	0.615267481394767	-0.010248350206701007
127	259.1372905532014	288.5698250291154	0.354650716507393	0.28684335275312484	-29.432534475913997	0.06780736375426816
128	384.84673677800083	404.36484981216705	0.31978305483479375	0.2907205997176537	-19.51811303416622	0.029062455117140062
129	235.3488863611933	250.40279355638984	0.3292626682403974	0.28041358319820425	-15.05390719519653	0.04884908504219315
130	208.4268753475612	233.08059926396163	0.4040870607611492	0.3598600763081882	-24.653723916400423	0.04422698445296097
131	293.9330528692586	299.4205785119881	0.35430780172591936	0.3575817133901081	-5.4875256427295085	-0.0032739116641887223
132	177.23699591889402	185.11692458691505	0.3177593016081461	0.29096281140792024	-7.879928668021023	0.026796490200225842
133	210.2694358128626	237.84312738282378	0.3113210474440522	0.2303851911908941	-27.57369156996117	0.0809358562531581
134	234.07468344647583	244.60687695382072	0.3282196331558497	0.31927806367688033	-10.532193507344886	0.008941569478969347
135	305.07352680951215	327.91751061862135	0.36884869835573203	0.3408033059178257	-22.843983809109204	0.028045392437906325
136	235.52936261331217	283.6241850185056	0.3953445838607438	0.27511422086742493	-48.09482240519344	0.12023036299331885
137	313.2875629012879	330.94509827428504	0.34224905790543175	0.3093966180141756	-17.65753537299713	0.032852439891256136
138	221.49360697369022	252.47600198735245	0.38401161920358357	0.2926481774136509	-30.982395013662227	0.09136344178993266
139	271.5973724923389	306.94263601334467	0.40975502161488747	0.33740204202948987	-35.34526352100579	0.0723529795853976
140	243.19042694181405	268.1053719993085	0.4079729136712666	0.3692833048889897	-24.914945057494435	0.038689608782276896
141	221.42779956174255	231.2636400949822	0.35778061065521216	0.3392992416136379	-9.835840533239661	0.01848136904157427
142	401.8487056766958	474.03657795820516	0.3801314224906126	0.2907271360880064	-72.18787228150939	0.08940428640260623
143	279.16876400009687	283.7676667542916	0.3629615603679227	0.3579883917149302	-4.598902754194739	0.004973168652992521
144	198.58800027332003	201.60264425544423	0.35686486910451964	0.35127632127297104	-3.0146439821241984	0.005588547831548607
145	201.12350870700962	202.99582004105815	0.33730246892264054	0.3368506338739685	-1.8723113340485327	4.518350486720224E-4
146	368.6261160883924	398.43137930780455	0.3280108651188727	0.2710632560205539	-29.805263219412154	0.05694760909831875
147	204.65914894285913	208.3693408292688	0.353353959296706	0.3406550285860441	-3.7101918864096604	0.012698930710661915
148	274.6718281325097	313.1460563723327	0.37142141112708615	0.28792209709442534	-38.47422823982299	0.08349931403266081
149	327.60327643857715	378.34434876288526	0.3190290842965688	0.2203193762867014	-50.74107232430811	0.09870970800986739
150	344.7674909067351	417.54689935598424	0.3703665232848447	0.23470893601912393	-72.77940844924916	0.13565758726572077
151	258.78416318392635	266.90472123795945	0.34722192807764946	0.33357982711350986	-8.120558054033097	0.013642100964139592
152	192.43658870140314	196.26956919781506	0.3651484912546359	0.3656586189579818	-3.8329804964119205	-5.101277033459084E-4
153	318.2902910473426	326.70770664289853	0.31168069679553034	0.28695533849115984	-8.417415595555951	0.024725358304370504
154	255.78416859862853	250.77958506018626	0.37733703828506193	0.3958800767629074	5.004583538442262	-0.01854303847784544
155	313.8898097318263	332.6760078769777	0.3243603003949642	0.2930903153795738	-18.78619814515139	0.03126998501539041
156	289.74150490281045	308.67136624482737	0.3737382825911155	0.3409867839103023	-18.92986134201692	0.03275149868081323
157	421.5318954838837	431.94083635601027	0.36350912419488357	0.3563407287119207	-10.40894087212655	0.007168395482962886
158	218.44073550342233	260.21146820487326	0.3632057375213294	0.2296058593880755	-41.770732701450925	0.13359987813325389
159	189.241836445361	206.64915429657455	0.39107132581825355	0.3430768461525388	-17.40731785121355	0.04799447966571474
160	269.2161912974636	314.69402195182664	0.3884385291725816	0.29199509807949736	-45.47783065436306	0.09644343109308423
161	256.58987403956763	290.3776179490967	0.3846708553230983	0.30763991542589664	-33.78774390952907	0.07703093989720167
162	186.32738032669903	205.43974986638403	0.40299076152651997	0.3488162158109543	-19.112369539685005	0.05417454571556568
163	181.04709728739272	209.51228334814223	0.4004980704923553	0.30410709225038185	-28.465186060749517	0.09639097824197346
164	247.9536481623207	262.083056443965	0.38429458431020913	0.3548963864039508	-14.129408281644317	0.029398197906258305
165	301.6695510534025	311.8059435679299	0.38771893433969457	0.37630825332608286	-10.136392514527415	0.011410681013611701
166	245.6501791687481	272.5522741290257	0.365511281549479	0.29291350088605994	-26.902094960277594	0.07259778066341904
167	284.71131601789705	303.84376961298756	0.3474167077974138	0.32404319158724115	-19.13245359509051	0.02337351621017264
168	252.02964344441352	241.7662256509313	0.33463137849701563	0.36940563850765973	10.263417793482233	-0.0347742600106441
169	239.27817722469243	254.9776961866604	0.3771241773278405	0.34406464363996314	-15.699518961967982	0.03305953368787734
170	222.46139880276408	266.0751927279782	0.36539703731623274	0.2354852461443893	-43.61379392521414	0.12991179117184345
171	223.85181982227706	259.2314835356495	0.38130220992156616	0.29694225263409857	-35.37966371337242	0.08435995728746759
172	506.9945392973762	611.2838273555037	0.371052311543819	0.24881996480334126	-104.28928805812751	0.12223234674047775
173	221.86558808943556	240.4838563023237	0.36580166189818564	0.30860242905787894	-18.618268212888125	0.0571992328403067
174	271.4426023679506	280.14862220102185	0.3428436306728008	0.33673415092876596	-8.706019833071252	0.0061094797440348625
175	215.9926415798529	221.79355862741406	0.36595061421937913	0.3569982457983244	-5.800917047561171	0.008952368421054735
176	194.30964112027903	192.34506923070745	0.38064324237571484	0.4002879325774132	1.9645718895715731	-0.019644690201698345
177	292.325759383192	345.4034509674493	0.3723522440690502	0.26388880592816377	-53.07769158425731	0.10846343814088644
178	236.27481302575637	252.91522392387702	0.36279803310404335	0.3239998318133118	-16.64041089812065	0.03879820129073153
179	233.41619781436236	270.60242444188543	0.3702638369682262	0.2694697124601387	-37.18622662752307	0.1007941245080875
180	192.85954220135147	186.8394055264957	0.39344907506791	0.43140518777048764	6.020136674855763	-0.03795611270257765
181	297.7361326305129	346.2402405736664	0.33737649754928994	0.2342165152555302	-48.50410794315354	0.10315998229375975
182	353.2899913224138	384.13555231839825	0.37101498154668094	0.33017934481081007	-30.845560995984442	0.04083563673587087
183	312.0509271028524	348.6883285387963	0.35932483206584276	0.28722492517331516	-36.6374014359439	0.0720999068925276
184	209.51004493984593	235.72940141425244	0.3819158187293444	0.3119359857637878	-26.21935647440651	0.0699798329655566
185	357.7016497304909	375.3519185501089	0.35762073100220987	0.33803546070864454	-17.65026881961802	0.019585270293565327
186	244.57604449713054	247.46751662202917	0.3670187785546798	0.36214603987598426	-2.891472124898627	0.004872738678695532
187	219.65241496479865	246.8839905651546	0.3676724408677685	0.30114589030265976	-27.23157560035594	0.06652655056510876
188	279.8395306326784	314.1040369317097	0.3673204091491132	0.31030926541350673	-34.26450629903127	0.05701114373560645
189	221.63060563334164	227.7062287017095	0.3684548849147752	0.3620550172719297	-6.075623068367861	0.006399867642845503
190	251.86848250934483	262.8127798453701	0.3589639420672571	0.33376994632621426	-10.944297336025244	0.025193995741042863
191	184.05048682550998	194.1852095022553	0.27543888458380034	0.22528866993990732	-10.134722676745326	0.05015021464389302
192	278.4630626427646	306.4236695005162	0.33469670309798644	0.2735505598671213	-27.9606068577516	0.061146143230865146
193	197.14387533723433	213.6037306972202	0.3481500534580082	0.28868376452219785	-16.459855359985852	0.05946628893581035
194	310.25282502748115	314.65337735609467	0.3253489322281995	0.3143753183764988	-4.400552328613514	0.010973613851700703
195	247.23533696336543	279.36754835561374	0.3898687529919052	0.3123635417345165	-32.13221139224831	0.07750521125738868
196	334.72254681401944	342.0147165172829	0.31678332673123727	0.3110016839415907	-7.2921697032634825	0.005781642789646546
197	278.4882465689524	324.2266299296089	0.30078303001290946	0.186950129333487	-45.73838336065654	0.11383290067942245
198	150.27911417283957	170.69768532691853	0.39877468117819154	0.3157191961763199	-20.41857115407896	0.08305548500187165
199	176.7328769597648	217.4001812662593	0.34041896315356157	0.1861997305540523	-40.667304306494486	0.15421923259950926
200	289.06969275903765	282.00026982044176	0.34567837323804806	0.36377978263774724	7.069422938595892	-0.018101409399699175
201	319.2485027400886	381.31178390879643	0.42921128707803724	0.331633054135612	-62.06328116870782	0.09757823294242524
202	229.35335230924824	229.50037126220045	0.3283102396321637	0.34546244003396875	-0.1470189529522088	-0.01715220040180504
203	166.27310403615525	175.77704138129127	0.37745914262893215	0.3349530474738404	-9.503937345136023	0.04250609515509174
204	173.99966108595808	186.36924668293082	0.2994712299515639	0.24473091951334036	-12.36958559697274	0.05474031043822353
205	188.51433460403535	204.0054116644266	0.38014341399160745	0.3357263391298886	-15.491077060391234	0.044417074861718864
206	219.88414470599068	233.25642184966964	0.3698246908363086	0.32860909683523915	-13.372277143678957	0.041215594001069444
207	291.8359488817405	319.9082659810817	0.3658508286121974	0.30709772855914536	-28.072317099341205	0.058753100053052065
208	346.8427503809905	397.31206246578495	0.3611616648704254	0.2661157777100764	-50.46931208479447	0.09504588716034901
209	231.01349149104294	227.81004544390095	0.3463381492002549	0.36754710874013924	3.2034460471419948	-0.02120895953988433
210	211.7504622892892	235.02519067074775	0.36026160808170005	0.28155750055672135	-23.274728381458544	0.0787041075249787
211	229.07359598306255	243.79046321499905	0.3774001416970157	0.36052620486669296	-14.716867231936504	0.016873936830322733
212	170.57967172150774	177.46894082104777	0.3564529909892531	0.3337752918147497	-6.88926909954003	0.022677699174503407
213	215.1087554068486	241.25167807770814	0.3471640796842948	0.26642027752051245	-26.142922670859548	0.08074380216378235
214	163.12469942373525	189.79670198127783	0.36738704340270556	0.28530401113592135	-26.672002557542584	0.0820830322667842
215	262.8683738445806	259.9014787792623	0.36083497865092945	0.37531222584209745	2.96689506531834	-0.014477247191167997
216	365.00949567571774	382.3045784703712	0.367900114416272	0.3462057235645426	-17.295082794653467	0.021694390851729417
217	280.3684486986344	278.453187827239	0.39391378109885233	0.40386274117593784	1.9152608713953896	-0.009948960077085511
218	290.8892765699974	285.36388294273576	0.3502048883818663	0.36390911064338116	5.5253936272616215	-0.013704222261514853
219	341.73984908991804	386.5248595464997	0.3917036428355065	0.31917294118759887	-44.78501045658169	0.07253070164790765
220	326.49560746068937	376.0237142257453	0.3518830674648563	0.26872030536979596	-49.52810676505595	0.08316276209506035
221	209.20293690886783	219.2533007959673	0.3049789410275886	0.2713174681017733	-10.05036388709948	0.03366147292581528
222	208.8304696373939	213.9636239753755	0.3468819413920943	0.3306275630986062	-5.133154337981608	0.01625437829348808
223	133.93731330230298	159.32791962428206	0.36654724816895384	0.24156292232349802	-25.390606321979078	0.12498432584545582
224	327.66784728860995	354.2958117761371	0.36665165772585406	0.3291035073444221	-26.62796448752715	0.037548150381431944
225	304.40234418834893	330.73224031425593	0.36821130543021896	0.3306679183199944	-26.329896125907	0.037543387110224535
226	284.8453285601635	309.67252213761014	0.3584472868783222	0.3048384056315504	-24.82719357744662	0.05360888124677182
227	221.09385876706924	243.75373652654642	0.36354174247153564	0.2936618944881619	-22.659877759477183	0.06987984798337377
228	193.23990922426623	202.39344435275464	0.3707813928070055	0.3406414258652894	-9.153535128488414	0.030139966941716112
229	198.16569003778372	194.40491998631785	0.3549823813212216	0.36673347686461455	3.760770051465869	-0.011751095543392931
230	202.20502718074408	216.56259536502714	0.36914211652021073	0.3233007119430933	-14.357568184283053	0.04584140457711744
231	168.54030254205233	173.1771578663296	0.33721854698356385	0.30331748897323435	-4.636855324277263	0.0339010580103295
232	363.0378801061663	376.4116113370959	0.37650875851253546	0.3685571793745529	-13.373731230929593	0.007951579137982556
233	245.3731981853712	272.8807728819347	0.3297937047487127	0.2540993240274042	-27.507574696563523	0.07569438072130852
234	152.2471107676693	165.3246930892211	0.3306826785719834	0.2722496925193953	-13.077582321551802	0.05843298605258812
235	322.9354935005394	342.49607647848296	0.3497135844210094	0.3111385687824551	-19.560582977943568	0.03857501563855431
236	239.11400690387958	269.7506146256487	0.3590996874036212	0.27599546742130443	-30.63660772176914	0.08310421998231676
237	245.1639682811009	284.81708364475605	0.4118475831738811	0.32952758459560266	-39.65311536365516	0.08231999857827843
238	240.16836853238547	288.235127225755	0.3431150141734546	0.2122227082379879	-48.06675869336951	0.1308923059354667
239	273.6802738113392	284.15048717785106	0.37511902800693225	0.36663692194202957	-10.47021336651187	0.008482106064902684
240	286.04250538584625	316.8534655027415	0.3714717466420507	0.31052126088992604	-30.810960116895274	0.06095048575212464
241	177.68721870921314	184.67234468239263	0.3583196697051763	0.3281321679753906	-6.985125973179493	0.030187501729785737
242	293.7487081284849	311.0819268561659	0.3670696634495166	0.3560889227946906	-17.333218727681015	0.01098074065482596
243	179.27646138722812	195.3479038834473	0.3708358504443471	0.33076633254440885	-16.071442496219163	0.040069517899938234
244	293.7711204050561	284.72966576899	0.30873184410501253	0.34090186246838455	9.041454636066078	-0.03217001836337202
245	282.57591839331945	312.8514926956674	0.3580856578485242	0.2916744244594282	-30.275574302347934	0.06641123338909599
246	236.63057504440678	280.8634768355821	0.39236702984206195	0.2951815263324269	-44.23290179117532	0.09718550350963506
247	287.91418373450193	331.4800807401525	0.39453806725267665	0.3052304729753858	-43.565897005650584	0.08930759427729085
248	334.61365748222704	357.5297270759265	0.36309726655237407	0.33534149614813863	-22.916069593699433	0.027755770404235436
249	282.1926823864822	332.78132272326513	0.3126020086495139	0.1999665449717458	-50.58864033678293	0.11263546367776808
250	240.42864151224157	243.45799036029956	0.37117322110737044	0.36083102839892617	-3.0293488480579924	0.010342192708444276
251	341.13354879267024	384.75887204551395	0.309325250442351	0.2277060342361783	-43.625323252843714	0.08161921620617268
252	312.83897335492776	340.0994828823752	0.36852478811128797	0.31960114043842464	-27.260509527447425	0.048923647672863335
253	231.23604726404085	264.7426359966819	0.35944440773204156	0.26752217348391355	-33.506588732641035	0.09192223424812801
254	221.48743991105727	244.10147455403182	0.2988747436113962	0.23399998269480898	-22.61403464297456	0.06487476091658723
255	260.67425770301276	279.75033600554946	0.37252823217638786	0.3305178420169509	-19.0760783025367	0.04201039015943697
256	300.78516531705145	320.52188030337896	0.3609440095643712	0.3407463906958366	-19.736714986327513	0.020197618868534606
257	281.9728483177304	304.54124461853996	0.3997242063854054	0.35736197223041444	-22.56839630080958	0.04236223415499096
258	288.73785820462643	310.82889663797863	0.356736491652764	0.3166543456705205	-22.091038433352196	0.04008214598224352
259	217.11651501044997	263.4473512505936	0.40552986733999996	0.267314345411286	-46.33083624014364	0.13821552192871395
260	224.5827761713046	232.7489555223148	0.36880476000299717	0.3583539319959015	-8.166179351010186	0.01045082800709568
261	209.1792464754428	218.32224043744503	0.3730228199001292	0.35479206464399926	-9.142993962002237	0.018230755256129938
262	180.31932765358482	199.83804809022467	0.3781734602711895	0.3285567949359964	-19.518720436639853	0.0496166653351931
263	367.65641379188406	372.4931588630332	0.3488775977181663	0.3564680040850857	-4.836745071149153	-0.007590406366919433
264	265.95018623856237	285.35761561341536	0.37081604323631867	0.3227485265943099	-19.407429374852995	0.048067516642008756
265	254.04113967606057	262.9190235918144	0.3277419510156639	0.31742394190783535	-8.877883915753813	0.01031800910782854
266	273.6262020181795	311.2903295863373	0.3938316807358819	0.31572161770801743	-37.66412756815777	0.07811006302786444
267	223.0003587191431	241.12026952045932	0.36414256999520567	0.30607588342585107	-18.119910801316223	0.0580666865693546
268	319.46748136162427	331.1475853935461	0.3657714923536456	0.353684088813141	-11.680104031921815	0.012087403540504582
269	350.5856002998969	376.3479997838978	0.3835999477486639	0.3632432497954272	-25.762399484000923	0.02035669795323669
270	238.61282477644352	253.61061107211904	0.3582249285512892	0.3219036361349784	-14.997786295675525	0.03632129241631077
271	284.7117362765107	355.4129317804305	0.3737490678463664	0.21947607670919925	-70.70119550391979	0.15427299113716716
272	206.31971047754482	236.01652624429562	0.3657677505355186	0.2778034952144267	-29.696815766750802	0.08796425532109187
273	227.756880285225	261.23330690648163	0.37846438466344196	0.29208535431255855	-33.47642662125662	0.0863790303508834
274	195.12719984277544	220.1408702402606	0.3856271418355641	0.30426529299450483	-25.013670397485157	0.08136184884105929
275	243.13839422280662	270.3100917526723	0.36977524480559637	0.2912614445819045	-27.171697529865668	0.07851380022369187
276	281.52948353698866	280.6471062867878	0.36338433416199134	0.3954309924273016	0.8823772502008751	-0.03204665826531028
277	301.3799511993468	324.572453075264	0.37789439376741557	0.3356713458580857	-23.192501875917173	0.04222304790932985
278	216.57239430118133	250.211683090445	0.36644206072801294	0.26886701152228354	-33.639288789263674	0.0975750492057294
279	226.68037486036621	244.7004988257474	0.33838516197943813	0.29682054695990057	-18.020123965381174	0.041564615019537565
280	228.89358269807434	275.9126631568779	0.3788114650257212	0.2459920346680045	-47.01908045880356	0.1328194303577167
281	338.5228283117088	382.1020213008726	0.34463035963200217	0.27800843255432894	-43.5791929891638	0.06662192707767323
282	204.3462077519988	221.31292220562298	0.38324788359975615	0.3366736746966168	-16.966714453624178	0.04657420890313935
283	293.3432949087339	266.6297565185723	0.31630563328284056	0.38681680988661166	26.713538390161602	-0.0705111766037711
284	226.0353745908659	262.4266184237939	0.3915115484367512	0.3166130025044354	-36.39124383292801	0.07489854593231576
285	227.0972764659478	233.21478021765148	0.3747543650888733	0.3698089517892254	-6.11750375170368	0.004945413299647872
286	302.61238627452485	311.5074362822298	0.36303754663064747	0.36010790334108245	-8.895050007704924	0.0029296432895650204
287	216.24807903546304	219.48418828436226	0.35533518096906686	0.3546053921180591	-3.2361092488992256	7.297888510077732E-4
288	335.88803061189407	330.9856095476199	0.32341906773531853	0.3398159474902523	4.902421064274165	-0.016396879754933757
289	275.35573955147186	295.9715074401981	0.33898195006511794	0.3019053786980352	-20.615767888726225	0.037076571367082756
290	332.3440167746616	368.1178698255055	0.3787603155757694	0.3223973160257054	-35.77385305084391	0.056362999550063964
291	181.70790029039583	199.03045248478162	0.35414975835216045	0.2834630320492178	-17.322552194385793	0.07068672630294265
292	316.8758931009669	345.91312742045216	0.3642564281218774	0.3185198229125637	-29.037234319485265	0.04573660520931372
293	258.0353877247239	258.9527017356006	0.3636332103662247	0.3675949458905599	-0.917314010876737	-0.003961735524335208
294	186.17608755766523	197.1217811302442	0.33420517056430943	0.294841116711456	-10.94569357257896	0.03936405385285341
295	159.12332394384626	169.404213380123	0.3221068633464134	0.2669629729839293	-10.280889436276738	0.05514389036248413
296	368.35691377518975	422.7097454386815	0.35878502324700295	0.27461636291707797	-54.35283166349177	0.08416866032992498
297	325.82380556867565	384.088803443124	0.3856221357206104	0.281720006306476	-58.26499787444834	0.1039021294141344
298	253.59637003773432	290.1248690207534	0.3635493991102822	0.2751252368002162	-36.52849898301909	0.088424162310066
299	170.2836298334222	186.5910035345288	0.3331212474902173	0.2648535177506595	-16.3073737011066	0.0682677297395578
300	232.5219019683098	237.40698485003185	0.3745049520010855	0.3654330876225337	-4.885082881722042	0.009071864378551842
301	182.78625986877665	193.14008943420586	0.3784734648327145	0.34144790491611643	-10.353829565429209	0.03702555991659806
302	231.77467413079148	240.15147367184926	0.37693838225754467	0.35758944724558234	-8.376799541057778	0.01934893501196233
303	195.84281632449984	200.499314431841	0.36872362404528175	0.36389686633724727	-4.65649810734115	0.004826757708034479
304	431.95221855881283	445.0868764330999	0.36700151961276106	0.3622247384791055	-13.134657874287086	0.004776781133655539
305	252.39550930287788	272.2661234864974	0.37979813999534956	0.34062070927525445	-19.870614183619523	0.03917743072009511
306	238.85370305054124	275.997968373311	0.39767459355241913	0.31716631292308356	-37.14426532276974	0.08050828062933557
307	204.89230449020016	219.7421445173406	0.3471083622414585	0.28588257699566505	-14.84984002714043	0.061225785245793474
308	394.9097095820947	442.13107348045367	0.3798863086067015	0.31568312643824187	-47.22136389835896	0.0642031821684596
309	217.03051700501976	237.04779321430527	0.4195947946667957	0.382100514450375	-20.017276209285512	0.037494280216420706
310	190.9099513569695	209.2324775315688	0.3396538514578419	0.275860496511965	-18.322526174599318	0.0637933549458769
311	301.8452437799902	334.2312077240872	0.34610747065346437	0.28776573247982534	-32.385963944097	0.058341738173639024
312	153.2911903233041	174.55347136181373	0.35685361530730403	0.26843410814870294	-21.262281038509627	0.08841950715860109
313	243.26452934244324	291.46538048062627	0.3668948154766988	0.2330350776365341	-48.200851138183026	0.13385973784016467
314	241.45125386491324	267.26716871929125	0.3802036898091205	0.3222953369350156	-25.815914854378008	0.057908352874104896
315	360.0214214394281	346.03572657271576	0.35052242090170477	0.393577164402079	13.985694866712322	-0.04305474350037425
316	273.90688543184365	301.97936696952434	0.4018439920268646	0.34753943490454353	-28.072481537680687	0.05430455712232107
317	280.0533126232735	325.57938660970024	0.3972450480663289	0.3005317529320855	-45.52607398642675	0.09671329513424337
318	170.53879928595953	164.95067138704826	0.3505745948045111	0.3709035095401193	5.588127898911267	-0.020328914735608217
319	226.2107520306625	246.64545810258423	0.3554241207366451	0.298559066410941	-20.434706071921738	0.0568650543257041
320	338.1043151912339	373.4606829596417	0.3555509761179021	0.29239382632170396	-35.35636776840778	0.06315714979619813
321	187.01269507056958	210.74739019087139	0.3764827344984897	0.29756359034119073	-23.734695120301808	0.07891914415729895
322	199.12205174882064	223.04434695579138	0.3682941334852371	0.30708187256368635	-23.922295206970745	0.06121226092155074
323	194.38733540762524	203.28967342674898	0.24315304146325806	0.2133323761060784	-8.902338019123732	0.02982066535717967
324	247.39399895243514	271.5646265837856	0.37390009223358833	0.3213327331476907	-24.170627631350442	0.05256735908589766
325	230.48057364637697	243.31209692171464	0.29857495475060847	0.270265354650258	-12.831523275337673	0.02830960010035044
326	215.13045589925508	215.12402183301043	0.37004432589489733	0.37822699484333755	0.006434066244651149	-0.00818266894844022
327	256.0800876583253	306.76764917653344	0.36203360145056557	0.22536524648748993	-50.687561518208156	0.13666835496307564
328	254.32425471796145	308.8443622531506	0.3614149116362304	0.23388820302053587	-54.52010753518917	0.12752670861569454
329	281.95767341019314	313.5662588395192	0.38839524888695637	0.3496228918696704	-31.60858542932607	0.038772357017285985
330	306.57367725138704	343.14528979003836	0.3549036662010968	0.2813940897013537	-36.57161253865132	0.0735095764997431
331	248.19005520832286	285.1577677947806	0.34834683565674507	0.2576006811563491	-36.967712586457765	0.09074615450039597
332	230.3779030063464	243.28072645125175	0.39083652655045004	0.36470702254905774	-12.902823444905351	0.0261295040013923
333	269.06936712744823	312.3293472162014	0.36456890427777544	0.26745901787422144	-43.259980088753196	0.097109886403554
334	356.09647510607624	390.79622703735083	0.3316396457908095	0.2602639315151544	-34.69975193127459	0.07137571427565509
335	290.9846188633533	329.38901860099384	0.3923721507891818	0.3056355281643883	-38.40439973764052	0.08673662262479348
336	276.83634194316375	339.50573108777564	0.36249873131357463	0.2321469540675777	-62.6693891446119	0.13035177724599692
337	200.34904264359278	233.08590459061662	0.38304823495921114	0.2772479522327685	-32.73686194702384	0.10580028272644265
338	352.61659223569364	392.0372562095323	0.3707548431195476	0.30643717946142596	-39.42066397383866	0.06431766365812164
339	352.8294167377247	407.8931101975771	0.35375507494907343	0.2584904680367258	-55.063693459852345	0.09526460691234762
340	337.70959014528415	374.14675090610854	0.3894854567020955	0.33091364378248495	-36.43716076082438	0.058571812919610555
341	255.33039607597948	288.99105944647897	0.3790170682997969	0.30024618009740534	-33.66066337049949	0.07877088820239159
342	168.50835460529183	195.29338758230085	0.3629850038821328	0.2660287036234889	-26.785032977009024	0.09695630025864388
343	345.6017746344007	384.783235939956	0.32092101691675956	0.25868546644948204	-39.181461305555274	0.06223555046727752
344	186.35721997402644	194.83744173033767	0.3825817253342998	0.35865830570828805	-8.480221756311238	0.023923419626011744
345	294.10279848323654	324.65362895324176	0.34926495758026677	0.2852157717958925	-30.550830470005224	0.06404918578437424
346	247.34592893979797	276.53213298770333	0.3833724778026789	0.3107620278435667	-29.186204047905363	0.0726104499591122
347	221.7283031745996	220.0302805685235	0.3300864550977273	0.3310542135632466	1.6980226060761083	-9.67758465519275E-4
348	260.84075494230893	280.42744045600887	0.3555950258096808	0.3311399354062274	-19.586685513699933	0.024455090403453394
349	238.4483654119187	238.75309359065665	0.37702180340323715	0.39436944839210974	-0.3047281787379461	-0.01734764498887259
350	292.97570440419486	318.99711291354413	0.371245737104822	0.32043326711598025	-26.02140850934927	0.05081246998884176
351	275.34300179185317	353.3012823662766	0.420303737874537	0.2608609532715605	-77.95828057442344	0.1594427846029765
352	293.95673890412866	326.0286949930382	0.3256063892276623	0.2594937680482639	-32.07195608890953	0.06611262117939837
353	285.7447631958328	309.9871374674025	0.36439719784635816	0.3315842385218814	-24.2423742715697	0.032812959324476754
354	359.7516386335929	358.3008554777857	0.32005984111571306	0.3378014934225423	1.450783155807187	-0.017741652306829225
355	287.61111067525025	313.70988233283913	0.39240809006741345	0.3516454222532023	-26.098771657588884	0.04076266781421117
356	233.4133961394826	248.9233238514662	0.36465724701793684	0.33069097761471283	-15.509927711983607	0.033966269403224
357	294.29725618939636	340.2506964529281	0.3824949902029427	0.3006663204982743	-45.95344026353172	0.0818286697046684
358	287.26169188332574	327.42686298782667	0.36189108854798896	0.26842903738147217	-40.16517110450093	0.09346205116651679
359	203.38764267005132	224.3767419892533	0.3102086877558044	0.24337712552270116	-20.989099319201983	0.06683156223310324
360	190.2578252348611	219.4263520685775	0.38383393809928984	0.283535112817367	-29.168526833716413	0.10029882528192285
361	237.60240649609398	259.85958948920603	0.37049537642758046	0.3225883120726413	-22.257182993112053	0.04790706435493913
362	161.02143414203894	179.69000385070473	0.35385606636033345	0.2704183539418853	-18.668569708665785	0.08343771241844816
363	189.70677699665782	208.52575497137974	0.3359999074169889	0.26716178513454614	-18.818977974721918	0.06883812228244274
364	271.1539609846751	272.59790330563493	0.37686186900869156	0.3927585887492006	-1.4439423209598203	-0.015896719740509047
365	273.3193664939638	305.51285781951907	0.3825011860633587	0.31282927357880347	-32.19349132555527	0.06967191248455523
366	308.6454085308502	328.4965971181016	0.36519497411524093	0.3306576963489863	-19.851188587251386	0.03453727776625465
367	298.24315298632587	358.89300205437934	0.38340940532857304	0.2730331827515806	-60.64984906805347	0.11037622257699242
368	384.3705784324451	402.57945224975606	0.3217618029525644	0.31177223158753725	-18.208873817310973	0.00998957136502715
369	152.08414234686433	171.61421090540009	0.35976642729742603	0.27599034721769355	-19.53006855853576	0.08377608007973247
370	197.2871747210736	218.56054488694	0.35557461339820157	0.29599526401127224	-21.273370165866396	0.059579349386929326
371	200.0616332459796	219.77476587634288	0.3653251416488972	0.302121538282548	-19.713132630363276	0.06320360336634917
372	218.9599056825863	242.41250603288046	0.34306997665761463	0.28712676591007197	-23.452600350294148	0.05594321074754266
373	202.77622250213182	236.9677400863658	0.3739058208432917	0.2632905129571828	-34.19151758423399	0.1106153078861089
374	296.0570357155645	330.84964768791224	0.3353143724366625	0.2563627549994982	-34.79261197234774	0.07895161743716433
375	214.99361145519998	229.82759092965267	0.3295526318425189	0.27834477550491193	-14.83397947445269	0.05120785633760694
376	299.1848556455346	336.26786727173896	0.37573443443200855	0.3102903869109798	-37.08301162620438	0.06544404752102873
377	183.84667223354677	202.27306238951394	0.3668805265307911	0.31111552821181143	-18.42639015596717	0.055764998318979686
378	293.7704592677641	295.56875895434376	0.3176973673054892	0.317211420583922	-1.7982996865796395	4.8594672156720975E-4
379	321.49809302281653	316.9254162457887	0.35381636748317047	0.3778174602448866	4.572676777027823	-0.024001092761716136
380	157.34541318086212	166.85759883277174	0.308477046338411	0.25302084167819394	-9.512185651909618	0.05545620466021706
381	184.8459141501273	197.75264166780323	0.381846356456271	0.3454695389275236	-12.906727517675932	0.03637681752874744
382	263.52490599122876	273.1082899224484	0.3465056390234314	0.3210315668585129	-9.583383931219657	0.025474072164918482
383	252.07934230701613	274.14751836721985	0.3618279046175394	0.3186334744981736	-22.06817606020371	0.0431944301193658
384	297.58587954167	330.87112696133806	0.3405610549052973	0.26669316609930477	-33.28524741966805	0.07386788880599254
385	368.15727240325634	407.99608920287716	0.3669759125608485	0.30215705671891746	-39.838816799620815	0.06481885584193103
386	288.8117565982245	312.8509751466332	0.35477893340280703	0.3145312164472794	-24.039218548408655	0.040247716955527646
387	273.1547660809397	348.3972616339029	0.36483301328649614	0.20614142741867164	-75.24249555296319	0.1586915858678245
388	149.44057903152063	172.05556264759065	0.3535441501620449	0.24860775248269318	-22.61498361607002	0.1049363976793517
389	178.06312094478807	182.14534229281708	0.3415777044560627	0.33087844092296537	-4.082221348029009	0.010699263533097358
390	303.82949397425546	335.08862717776844	0.35834264468385596	0.29466973651156886	-31.259133203512988	0.0636729081722871
391	230.352591061555	231.11047497200005	0.3519063643864484	0.35713613837007513	-0.7578839104450594	-0.005229773983626729
392	180.35987480675544	193.06087067489432	0.3549019825424411	0.3083323778972801	-12.700995868138875	0.04656960464516102
393	254.88901128926054	287.15516542421307	0.3716371782292231	0.3010545082528281	-32.26615413495253	0.07058266997639501
394	239.485942695485	245.58673525526427	0.36151120093999317	0.35021496671343294	-6.100792559779279	0.011296234226560231
395	240.6848607690959	260.5037998831589	0.34366264508402955	0.2891889570298741	-19.81893911406297	0.05447368805415542
396	221.68181255092722	239.76528158186954	0.3764873767362974	0.3511693280475735	-18.083469030942325	0.025318048688723893
397	282.90787056994725	310.7164821449451	0.36812388704974225	0.3112249824284849	-27.808611574997826	0.05689890462125735
398	214.3202809151875	231.34258290738083	0.3535448338547667	0.30782064692119676	-17.02230199219332	0.045724186933569944
399	289.3885182068889	335.49806887138726	0.3498549992917742	0.247007602152593	-46.109550664498386	0.10284739713918123
400	316.9048234368261	354.3284027283731	0.31346053517656697	0.2303601787218222	-37.42357929154696	0.08310035645474476
401	282.81948836083683	281.5434149915259	0.32845472836952583	0.33785710039062683	1.27607336931095	-0.009402372021101002
402	212.08443308101155	216.84983789851995	0.3544142329731497	0.35368233083479406	-4.765404817508397	7.319021383556668E-4
403	244.0330516040488	267.7460498208748	0.3613873645993974	0.3077625548458158	-23.71299821682601	0.05362480975358164
404	278.61560006562496	331.6476971626686	0.37078593663237036	0.2608728041226194	-53.03209709704362	0.10991313250975099
405	221.22706785397227	240.61659665774067	0.3581176338181589	0.2968253837382831	-19.3895288037684	0.06129225007987582
406	235.16973399307716	256.5666481838088	0.36464791532532626	0.29291853279531443	-21.39691419073165	0.07172938253001182
407	233.67286891587867	253.51885877978793	0.3823805253053728	0.33838849662778436	-19.845989863909267	0.043992028677588446
408	167.12064826119467	180.08871200222126	0.3677210716148817	0.32452704417429085	-12.968063741026583	0.043194027440590865
409	339.74018471918504	410.22520192130526	0.38185151181876803	0.26837042020965834	-70.48501720212022	0.11348109160910969
410	225.140196279465	261.26677697938146	0.38487889130792474	0.2973329222305222	-36.126580699916474	0.08754596907740253
411	239.64022180950315	276.08137950271714	0.3911056127593794	0.2932190545154558	-36.441157693213995	0.09788655824392356
412	178.9750050803257	192.74459839375766	0.3774988441357123	0.32690075450953504	-13.769593313431955	0.050598089626177234
413	227.98567996437507	246.41341617538603	0.345433720099659	0.30748308322896895	-18.427736211010966	0.03795063687069006
414	257.0523678643751	293.0153045099783	0.3628854075879554	0.2687259614253877	-35.96293664560318	0.09415944616256772
415	227.201254520361	237.3468467810959	0.3437350867888067	0.3221260773176236	-10.145592260734901	0.021609009471183105
416	209.79604284468792	238.45701246816253	0.38301128477776175	0.29693684285867133	-28.660969623474614	0.08607444191909042
417	178.518067444244	185.2187863759821	0.340837178551251	0.3167258373935131	-6.700718931738095	0.024111341157737887
418	255.5302031249315	303.48358929329333	0.3836523356056127	0.2728261444995717	-47.953386168361845	0.11082619110604097
419	256.9128015876395	257.21536391689585	0.3683448549744792	0.37497772522113837	-0.30256232925637505	-0.0066328702466591505
420	282.23983029763644	331.1945744041615	0.32274898401235885	0.22862598625850178	-48.95474410652503	0.09412299775385707
421	243.72663966328332	274.31557329082057	0.36100015228441384	0.28294655956918024	-30.588933627537244	0.0780535927152336
422	348.6452651502069	360.07639348436675	0.32671982559990276	0.3153197201227387	-11.431128334159837	0.01140010547716408
423	305.46670805523377	340.1651099562678	0.36429345030241755	0.297066207734147	-34.69840190103406	0.06722724256827056
424	203.6623383277293	216.9733627313147	0.3575707725623411	0.32038302511548106	-13.311024403585407	0.03718774744686004
425	171.06495541473032	194.0547995073	0.37086977422142936	0.28457001402965937	-22.989844092569683	0.08629976019176999
426	292.400772077218	315.684891832941	0.377697234186917	0.3336660881122408	-23.284119755722998	0.044031146074676175
427	336.15876742208354	359.3651863885309	0.3596113429735279	0.33690087495227206	-23.20641896644736	0.02271046802125587
428	261.56975595923996	270.533965322376	0.3423354696059792	0.32097393150872605	-8.964209363136035	0.021361538097253163
429	283.87209664934113	295.38438450372337	0.3490386320243725	0.3478641853981828	-11.512287854382237	0.0011744466261897069
430	247.20004717826134	257.49023752967685	0.3551804709670946	0.3420211938030605	-10.290190351415504	0.013159277164034089
431	284.99973256061566	303.30410380275805	0.35051369118882664	0.3158714097865763	-18.304371242142395	0.03464228140225034
432	200.54459679880327	209.2343321658465	0.3357207926370891	0.28740360634245565	-8.689735367043227	0.04831718629463344
433	227.097507717426	257.1241435806064	0.37041230248274365	0.2844788091983597	-30.026635863180417	0.08593349328438393
434	298.6011408909147	336.6706827170552	0.3524691365057529	0.27712916502221435	-38.069541826140494	0.07533997148353855
435	251.18281197340704	257.91953966708894	0.33537265438501973	0.345501873149587	-6.7367276936819	-0.010129218764567294
436	258.96312698020654	308.81520741911265	0.3681298146710899	0.2751567373451624	-49.852080438906114	0.09297307732592752
437	305.5607080350556	309.952234956775	0.35833040301352687	0.37093582583797396	-4.3915269217193895	-0.012605422824447099
438	172.68092450916217	198.8741613460419	0.36281130616410184	0.2702673371044747	-26.19323683687972	0.09254396905962714
439	285.735743749463	319.5479516391075	0.3632579733326366	0.2954977985198548	-33.812207889644526	0.06776017481278179
440	162.32383894419456	176.3199241718328	0.34377367312279095	0.28388705837283407	-13.996085227638247	0.05988661474995688
441	309.4231229352641	331.2291215917929	0.36285175059653285	0.3173775160621409	-21.8059986565288	0.04547423453439198
442	243.5642669745327	268.49305545339257	0.3613914718297851	0.29732654597558617	-24.92878847885987	0.06406492585419893
443	227.083308737447	240.2701325483569	0.36532754576704796	0.32924503892641843	-13.186823810909914	0.036082506840629525
444	283.84591043833785	291.2283456482355	0.34607161455735047	0.343677174977267	-7.382435209897665	0.0023944395800834517
445	330.87918884272034	361.54710055425807	0.37381779212828414	0.32410710802358467	-30.667911711537727	0.049710684104699476
446	321.43953880483286	360.85779810172824	0.3407653491342866	0.27691183249647894	-39.41825929689537	0.06385351663780764
447	376.8319203811159	431.08056625367124	0.35824387457949813	0.27078851067998677	-54.24864587255536	0.08745536389951136
448	370.5855044162377	422.74592289095204	0.35886232779550886	0.2728293460303214	-52.160418474714334	0.08603298176518748
449	375.8794763213906	454.1360968901785	0.3565369188931909	0.232630642375453	-78.25662056878792	0.12390627651773789
450	186.5292883810049	196.42838604365966	0.3468191576530545	0.32150902251759966	-9.899097662654754	0.025310135135454825
451	292.2532254527442	324.8624693253924	0.3655988183732529	0.3010715814105618	-32.60924387264822	0.06452723696269114
452	306.51136559151564	312.09151647116033	0.3735133801693694	0.3618077532075064	-5.580150879644691	0.011705626961863003
453	207.39495543820473	209.2116239754075	0.32935383318754824	0.3249961713740416	-1.8166685372027587	0.004357661813506664
454	207.76662558477028	208.69263424600155	0.36929087579652026	0.3827038896649076	-0.9260086612312648	-0.013413013868387336
455	234.99529749331276	248.46484363795216	0.35142023719916393	0.3274880242829627	-13.469546144639395	0.023932212916201234
456	189.01022521209674	193.72015000331453	0.3536694331363557	0.33784590869706427	-4.709924791217787	0.015823524439291414
457	330.25152484021504	335.84518136143174	0.33150590096109406	0.3326692909545015	-5.593656521216701	-0.0011633899934074265
458	183.27152875886352	186.25059036518942	0.32535850172851133	0.31927401286926227	-2.9790616063258994	0.00608448885924906
459	226.70532330719922	259.1938063499544	0.35255921993347883	0.26660134377167344	-32.48848304275518	0.08595787616180539
460	166.78962604657067	179.12699176838044	0.37865614197440783	0.3370057590173805	-12.33736572180976	0.04165038295702733
461	275.3565866213287	288.1486769056516	0.38021293160562	0.3598875855960374	-12.79209028432291	0.02032534600958258
462	259.44438143719634	270.52369857963043	0.3527414673533962	0.3233088424748574	-11.079317142434093	0.02943262487853876
463	194.61720938344052	204.70999374699983	0.3411499145618663	0.3004082529424227	-10.092784363559304	0.04074166161944359
464	164.6011894646316	176.09159867569673	0.37819009707286705	0.3378339922550577	-11.490409211065128	0.040356104817809324
465	362.7233336208023	364.10055681663215	0.3750019551382247	0.3944753263961104	-1.3772231958298562	-0.019473371257885674
466	205.3175128871233	219.8003370105032	0.37730019027369266	0.32863250033366315	-14.482824123379885	0.04866768994002951
467	244.02936273922282	267.3952569126452	0.3567285027980544	0.2939330748154168	-23.36589417342239	0.0627954279826376
468	268.523154836737	307.993685099828	0.3526539366798455	0.2606821009107671	-39.47053026309101	0.09197183576907841
469	226.0807511680453	254.91561410354126	0.34924315687494123	0.26592621301060615	-28.83486293549595	0.08331694386433508
470	282.70394727795565	293.6066299359212	0.35057744870902413	0.3310139326868362	-10.902682657965556	0.01956351602218792
471	183.69189376255966	190.58674845154678	0.3488168082071412	0.3340664222858758	-6.894854688987124	0.01475038592126543
472	298.90677112859237	331.4226452490095	0.342589222833118	0.2679576171894976	-32.51587412041715	0.07463160564362037
473	228.00988480923013	235.24704394361828	0.357502650072582	0.3336916283970832	-7.2371591343881505	0.023811021675498756
474	244.11554846004506	256.9459129934954	0.36811277580592516	0.3479463904762855	-12.830364533450364	0.020166385329639658
475	314.31730028880065	338.02587793376927	0.3551291842970249	0.31816752320932473	-23.708577644968614	0.03696166108770016
476	342.19383224008743	367.840702449026	0.3651771586913927	0.3260517454558515	-25.646870208938594	0.039125413235541195
477	259.90140127327817	287.9264048039473	0.37628272542963215	0.31598322277228197	-28.025003530669153	0.06029950265735018
478	248.92156665805385	264.0260554470941	0.320482870720059	0.28568377566957953	-15.10448878904026	0.034799095050479456
479	193.57726842345375	213.24621085501985	0.38923520356213703	0.3229208146514262	-19.66894243156611	0.06631438891071084
480	403.0940965925784	484.60908306714396	0.35490634378015407	0.21560559106683985	-81.51498647456555	0.1393007527133142
481	258.09347398705523	269.5324505237555	0.3616413646899512	0.3455518735444303	-11.438976536700238	0.016089491145520884
482	180.88716463340216	165.96136112176313	0.36517760569435076	0.4264097255892245	14.925803511639032	-0.06123211989487376
483	258.59163415992526	269.96134415748696	0.3164187928492953	0.29337945733036214	-11.3697099975617	0.02303933551893317
484	312.94439718354516	358.5330041977279	0.379609311636568	0.282541664730225	-45.58860701418274	0.09706764690634301
485	261.9570188167667	296.40751330853203	0.34718215263980745	0.2712786064752031	-34.45049449176531	0.07590354616460437
486	350.16632231332653	405.71551935252523	0.384406748431796	0.30171365914651777	-55.5491970391987	0.08269308928527824
487	245.21530581406577	264.54745312855607	0.3663554476443398	0.31705854134953054	-19.3321473144903	0.04929690629480926
488	283.70876714402186	340.130296966058	0.35125576915628093	0.22993446738821238	-56.42152982203612	0.12132130176806855
489	239.9172444410708	264.4823209015073	0.3677734450520164	0.31027177121131944	-24.5650764604365	0.05750167384069699
490	241.96466574252514	276.21952762985336	0.356494811370744	0.2692421658189028	-34.25486188732822	0.0872526455518412
491	151.15981119377076	161.49818985306806	0.3726370054614051	0.32303319739349295	-10.338378659297291	0.04960380806791215
492	351.39633600338726	384.9268956542741	0.32410179030123876	0.26868873257024867	-33.53055965088686	0.05541305773099009
493	147.96146092492776	158.2798450753866	0.340860149754332	0.27589135562046896	-10.318384150458826	0.06496879413386303
494	276.4421670594172	300.8865424461421	0.3763615985864295	0.31654481622721414	-24.444375386724857	0.05981678235921534
495	221.46306577211342	226.37525984517345	0.3698102848716053	0.3597778052120581	-4.9121940730600215	0.010032479659547178
496	188.18144679300698	171.92421336377936	0.3757941592596808	0.4294712178494136	16.257233429227625	-0.05367705858973282
497	218.5647227569171	233.3640384778091	0.32444069013379634	0.28443388212217063	-14.799315720891997	0.040006808011625705
498	168.30135137334503	170.49038108699656	0.28100711089540326	0.2764897393766199	-2.1890297136515358	0.004517371518783342
499	185.12186358859094	197.00640425084464	0.3498645716003414	0.3188190742691162	-11.884540662253698	0.03104549733122519
500	214.4318150946226	228.97583637431947	0.32747510481100106	0.2812781964807796	-14.544021279696864	0.04619690833022144
501	178.5115205843739	175.51629550381068	0.354323226724538	0.3621564476444903	2.995225080563216	-0.00783322091995231
502	143.4953678521314	149.33629719122473	0.33594844776489097	0.30800668886629423	-5.8409293390933215	0.027941758898596736
503	269.7751610199228	320.7543762961901	0.3476553929979182	0.2585818415046632	-50.979215276267325	0.08907355149325502
504	221.7675696285204	264.4967599682717	0.3706898197807324	0.25949117091596374	-42.72919033975131	0.11119864886476866
505	195.99401101720628	206.41651722710532	0.36108911409493505	0.32110552238987194	-10.42250620989904	0.039983591705063104
506	229.64679528391696	269.65502407890256	0.3803285778661597	0.2762406184316953	-40.0082287949856	0.10408795943446442
507	267.80886662535977	286.9147221705726	0.366482561964463	0.3339419225838843	-19.10585554521282	0.03254063938057872
508	226.80385077694567	248.3547883521024	0.38433193595096143	0.3392549466730608	-21.550937575156723	0.04507698927790066
509	385.40499179720405	420.6913416563608	0.37500781275306383	0.32304188492353436	-35.28634985915676	0.05196592782952947
510	382.47733427552924	429.72342011939656	0.2813814884996081	0.1997700542870007	-47.24608584386732	0.08161143421260739
511	238.56053952612552	256.5542791326364	0.3616470770121985	0.32362978933357944	-17.99373960651087	0.03801728767861906
512	223.47391568511324	243.85871842098476	0.3704598190727361	0.31849459374329564	-20.384802735871517	0.05196522532944048
513	341.23243490818845	377.9250703860975	0.3147621249172394	0.23960077461097168	-36.69263547790905	0.07516135030626775
514	333.29447367380226	405.3566870350646	0.3632545374674557	0.23692533943081867	-72.06221336126237	0.126329198036637
515	234.9744809925611	251.1713486546852	0.33385523309113635	0.30691684044434764	-16.196867662124106	0.02693839264678871
516	181.16588578794625	184.32345268991202	0.35904677647534483	0.35104703915561203	-3.1575669019657653	0.007999737319732803
517	203.07965600659313	210.7231212689386	0.3544737952956021	0.3211796585462525	-7.643465262345472	0.03329413674934956
518	230.34090170247435	250.85793633430526	0.34097025005229625	0.2864830862947207	-20.51703463183091	0.05448716375757556
519	297.723763162461	333.38009537098714	0.4161830989348778	0.35924750865298777	-35.65633220852612	0.05693559028189005
520	228.09549503659574	255.8640352857851	0.39329015190896943	0.3213727956739975	-27.768540249189357	0.07191735623497192
521	275.25243690008716	306.13253280835283	0.32632144786697165	0.26903793704912954	-30.880095908265673	0.05728351081784211
522	159.54856594031662	172.07185956379627	0.3720520694671781	0.32820087745158083	-12.523293623479645	0.043851192015597285
523	244.58843505331726	278.39697399981617	0.3569779915458629	0.2759394764893209	-33.80853894649891	0.08103851505654203
524	313.8135386585266	365.8091019755744	0.38749276501834706	0.289943717555244	-51.995563317047754	0.09754904746310306
525	252.66149900062666	270.401622288493	0.3577123263724491	0.32658614280450377	-17.74012328786634	0.03112618356794533
526	177.73686875093162	197.0704480556393	0.36867127626312113	0.3052809408531142	-19.333579304707683	0.06339033541000694
527	233.60451022328223	283.72636325091605	0.3602808562431405	0.21800303890556488	-50.12185302763382	0.1422778173375756
528	325.91646141601865	360.2631536384315	0.3698975274080687	0.32480128520557366	-34.346692222412855	0.04509624220249503
529	227.15439335182342	250.64596808416246	0.3522075990047976	0.2871732676109372	-23.491574732339046	0.06503433139386039
530	331.526281903945	350.7849715070092	0.3414680867178942	0.3164207246327987	-19.25868960306417	0.025047362085095504
531	178.31309050493792	193.69289663755023	0.35173769314086223	0.2943016448144586	-15.379806132612316	0.057436048326403644
532	245.82130389404247	274.71226868623563	0.35298094892192733	0.2787487611204863	-28.89096479219316	0.07423218780144103
533	248.19452047418548	265.7813896529931	0.3594391711258075	0.32083279750155336	-17.586869178807603	0.03860637362425412
534	196.50966524744908	220.90191260819364	0.3705653268926166	0.3000188601823189	-24.392247360744562	0.07054646671029774
535	310.7144807689701	370.91521102292506	0.40002757257045884	0.29691476459177335	-60.20073025395499	0.1031128079786855
536	240.58801647013942	270.4950565232282	0.3823167605902016	0.3315995544532379	-29.907040053088764	0.05071720613696368
537	306.32914642875437	294.7959590029964	0.3457536594593156	0.38402877225181864	11.533187425757944	-0.03827511279250306
538	301.2932720170138	309.8267226005788	0.32464834404877696	0.30726056871672663	-8.533450583565013	0.017387775332050326
539	234.98690684702567	272.6045449763171	0.38166132783391127	0.2886204882848339	-37.61763812929141	0.09304083954907738
540	406.5806136477055	469.1212002672333	0.37912960796111417	0.2910989991158573	-62.5405866195278	0.08803060884525687
541	242.06378131484402	246.27988528971835	0.3271666067343673	0.3392774515974174	-4.216103974874329	-0.012110844863050085
542	210.42844200123662	235.35166942599915	0.3498867373180701	0.26782973846740576	-24.92322742476253	0.08205699885066431
543	345.08378042481223	356.6791697289342	0.35290342990058643	0.33840168220593886	-11.595389304121966	0.014501747694647571
544	158.49457941534467	158.42346723395173	0.34820758839242993	0.3514469740953376	0.07111218139294806	-0.00323938570290766
545	406.0301277995554	456.86984785109655	0.3550354999848222	0.2810207264506515	-50.83972005154118	0.07401477353417069
546	178.1689777381891	195.749007666405	0.3620719015773214	0.2993174879843781	-17.58002992821588	0.06275441359294326
547	217.7595556024273	253.85330758796272	0.3738247403421607	0.2864126218094268	-36.09375198553542	0.0874121185327339
548	237.8478688123841	257.5956098467368	0.37751992425602465	0.32464289483562386	-19.747741034352714	0.05287702942040079
549	252.34151571171563	265.7478586066163	0.3535064049799221	0.3206109172085288	-13.406342894900689	0.032895487771393284
550	213.62751213553545	238.0851624724849	0.3502670253885345	0.27435148787492086	-24.457650336949456	0.07591553751361363
551	389.37509099330725	409.6796901676008	0.3681979839198364	0.3486579702498964	-20.30459917429357	0.01954001366993996
552	317.7503374172932	354.2524152310463	0.33725097133553794	0.2538987891028811	-36.50207781375309	0.08335218223265684
553	136.24785971080976	148.67210040208528	0.3688290546337408	0.298389334593562	-12.424240691275514	0.07043972004017884
554	283.86897715394304	307.0224830875089	0.37688481333275864	0.3282908568930603	-23.15350593356584	0.04859395643969833
555	309.72713672700445	321.5177354682127	0.2942835849585083	0.28231464844796916	-11.790598741208271	0.011968936510539152
556	245.10548503635405	273.7925703417033	0.3566619903899548	0.2736081628637278	-28.687085305349257	0.08305382752622698
557	244.09626632196762	309.781635111007	0.37741153796308474	0.21549156945161962	-65.68536878903939	0.16191996851146512
558	163.4411893645582	177.1804856153157	0.36365260189938076	0.30308315096866945	-13.73929625075749	0.06056945093071131
559	157.68638216923674	178.86363920700384	0.34062238493675395	0.23967908466395704	-21.177257037767106	0.10094330027279691
560	224.51657452952023	251.5303820557928	0.3720540071151126	0.287997765209025	-27.013807526272586	0.08405624190608763
561	292.97100261293554	331.9937574172782	0.35032774662929594	0.2635889933685281	-39.02275480434264	0.08673875326076785
562	234.70386903366875	264.450392855736	0.3813389709546788	0.30859447814664837	-29.746523822067275	0.07274449280803041
563	283.3442002639396	301.0022630880146	0.37381448095373626	0.3450697146581717	-17.65806282407499	0.02874476629556455
564	154.3590441410474	167.4787655102776	0.34188631039788475	0.27678520162797704	-13.119721369230206	0.06510110876990771
565	261.3238374782427	279.6366152573263	0.33035608495043756	0.2801870394626412	-18.312777779083603	0.05016904548779638
566	186.11173432083754	199.76327677800933	0.381660253970457	0.3472677899086917	-13.651542457171786	0.03439246406176527
567	184.40745589142148	190.924727718605	0.3670039354993108	0.3545738224788414	-6.517271827183521	0.012430113020469424
568	201.70262993610416	233.7926298121609	0.34252930828208017	0.23447939071513382	-32.08999987605674	0.10804991756694635
569	199.0775897031268	232.85955264846342	0.3862677225119441	0.2857141464782632	-33.78196294533663	0.10055357603368087
570	260.17826266489266	262.2155856927899	0.3808164733245245	0.38462062350225074	-2.03732302789723	-0.0038041501777262288
571	215.52173208258324	232.01191377563043	0.37735153442062547	0.34387591725973066	-16.49018169304719	0.03347561716089481
572	312.46340693294775	348.96304676937984	0.360940101766974	0.2858831655371983	-36.499639836432095	0.07505693622977572
573	235.10966504513706	253.76687157610527	0.3409523234527818	0.2975975977056534	-18.65720653096821	0.0433547257471284
574	204.75558308573918	231.80943789437268	0.3466064160267553	0.2674250017228886	-27.053854808633503	0.07918141430386672
575	258.20934117280854	278.5183029096437	0.36386903215435373	0.3167068877706088	-20.30896173683516	0.04716214438374494
576	298.03970961239196	329.98599858650556	0.34609728387667993	0.27650504715838203	-31.9462889741136	0.0695922367182979
577	230.88698609145493	232.93417385274623	0.3642770255150317	0.3691995028412284	-2.0471877612912976	-0.0049224773261966615
578	227.94406794904108	243.14517302932376	0.3682809633276243	0.31636033698339316	-15.201105080282673	0.05192062634423111
579	364.89424276361746	346.97870478048856	0.3567623865382863	0.4105558067045697	17.9155379831289	-0.05379342016628341
580	327.11696138330643	362.5714739337075	0.3523259523024547	0.28923021316107217	-35.45451255040109	0.06309573914138256
581	293.2193848918897	291.3841617112948	0.3330022745754404	0.3421411960639117	1.8352231805949373	-0.009138921488471285
582	189.77191957911435	202.3103102915935	0.3633245132809455	0.32864577868170164	-12.538390712479156	0.034678734599243866
583	251.10864610335292	251.87019666034098	0.31943036168748506	0.3207291647560205	-0.7615505569880554	-0.0012988030685354146
584	315.8686026302102	334.35462315678626	0.37918366670967496	0.34635502620924113	-18.486020526576056	0.032828640500433826
585	202.11331388048717	210.45208758528736	0.3582381203633427	0.3550451193716502	-8.33877370480019	0.0031930009916925073
586	300.44431306458074	329.5472756940932	0.36052837009531025	0.29712930019272066	-29.102962629512433	0.06339906990258959
587	211.67516392930995	240.69732039628477	0.35012280239493604	0.25500181703649094	-29.02215646697482	0.0951209853584451
588	187.4327015635428	202.25429114551815	0.36150811975385355	0.31730212158172993	-14.82158958197536	0.04420599817212362
589	349.7700492799458	372.37955770404704	0.3537048727614853	0.3171304452198732	-22.60950842410125	0.03657442754161211
590	277.71469725899476	321.8507869134312	0.3555012976264099	0.2611284132380828	-44.13608965443643	0.09437288438832714
591	156.30337896633824	161.04056242402348	0.3904923000008287	0.3617625306549852	-4.737183457685234	0.02872976934584348
592	239.23238271786562	266.4563459548401	0.3910197924722915	0.3353851717007424	-27.223963236974498	0.055634620771549126
593	269.85115795520227	309.95062522734236	0.40279622396208503	0.31762808918506363	-40.09946727214009	0.0851681347770214
594	170.4784463156468	203.9704022078874	0.31146029265194947	0.16585339970039972	-33.49195589224058	0.14560689295154974
595	242.15232023492814	283.70445553948764	0.393829367750949	0.2897923015236394	-41.5521353045595	0.10403706622730963
596	185.30368263872566	193.96883021842174	0.3448487437828918	0.3104330609179476	-8.665147579696082	0.03441568286494423
597	270.8669374754742	283.9211977096634	0.3195096260726094	0.2895954067813819	-13.0542602341892	0.029914219291227506
598	212.33948760025612	223.31023013024858	0.36179734648712514	0.32799662062106216	-10.970742529992464	0.033800725866062975
599	346.05353545338966	370.08316154577955	0.3555121084548887	0.31308976109108116	-24.02962609238989	0.04242234736380751
600	264.3434922420198	278.45903011398264	0.3270212521448574	0.2966530283963509	-14.115537871962829	0.030368223748506507
601	281.01557165465044	323.8737631893698	0.3717262537572069	0.2918120672694103	-42.85819153471937	0.07991418648779663
602	181.75011915107302	187.99510100374334	0.34149062125223717	0.3176326197494826	-6.244981852670321	0.023858001502754578
603	235.4172414308749	256.5189401140198	0.3615688594822184	0.29829789514808985	-21.101698683144917	0.06327096433412854
604	406.994041656397	478.13510776407634	0.3923215125479679	0.30617433700739977	-71.14106610767936	0.08614717554056811
605	240.886064657884	262.74348761660366	0.3532507690958304	0.29765227935874056	-21.857422958719667	0.05559848973708986
606	247.55382662522914	286.9927108119654	0.35719307721176563	0.2521258793247757	-39.43888418673629	0.10506719788698993
607	264.5994113250563	299.608951493514	0.33859861386446083	0.25062258337796534	-35.009540168457704	0.0879760304864955
608	220.95704749863432	238.5952424008754	0.37952600501888795	0.3358981297384715	-17.638194902241082	0.04362787528041645
609	208.4797724414301	221.7202263639079	0.3829748814953855	0.3480230255110527	-13.240453922477798	0.034951855984332814
610	356.6689785127243	377.7008113127093	0.38592624637457396	0.37096336940496594	-21.031832799984954	0.014962876969608019
611	234.09877887705107	233.04566347196322	0.3224577383065919	0.3476522570852518	1.0531154050878513	-0.025194518778659913
612	297.8317375211784	312.49684274944104	0.3489335308428571	0.3200535031349391	-14.665105228262632	0.028880027707918032
613	224.4696454755801	250.57745749577327	0.34624486314939484	0.27763266855224944	-26.107812020193165	0.0686121945971454
614	288.0836685971502	284.92216491805556	0.36665097019170423	0.407052189292926	3.1615036790946647	-0.0404012191012218
615	244.7715308722798	265.6487314868037	0.3891801651465235	0.3487248885621878	-20.877200614523872	0.040455276584335675
616	322.5306585676912	356.1806272387037	0.34715069427660616	0.28687261202696535	-33.649968671012516	0.06027808224964082
617	360.7119951390563	386.83726270581485	0.3132403033106894	0.2748239360295946	-26.125267566758566	0.03841636728109482
618	165.78391865748355	181.61759577581074	0.3772788558899121	0.30603628509932856	-15.833677118327188	0.07124257079058355
619	286.10333363094543	295.4739535605742	0.33698427505077405	0.31991820079036104	-9.370619929628788	0.01706607426041301
620	232.08169746110045	259.77437410350825	0.3552647657653167	0.27306725699539114	-27.692676642407804	0.08219750876992554
621	301.412281493873	299.6955731557073	0.35816619244687004	0.37103612826492727	1.7167083381657449	-0.012869935818057232
622	271.01378653212095	287.7016064712327	0.3471019762038555	0.3062039050121294	-16.687819939111762	0.040898071191726115
623	253.14549057006835	267.6008819645169	0.360188472497068	0.3279819937653165	-14.455391394448526	0.032206478731751476
624	334.26544820503875	369.4532651444154	0.34529870470889584	0.29681977573978024	-35.18781693937666	0.0484789289691156
625	297.9511487125694	330.9653949567761	0.3689653593589026	0.3061765155062226	-33.014246244206674	0.06278884385268002
626	186.20924969432556	201.58848146969078	0.37524978389367686	0.33645476912335825	-15.379231775365213	0.0387950147703186
627	279.4281209860586	309.07939339599193	0.34483988533720067	0.2841995385555099	-29.651272409933313	0.06064034678169078
628	391.43541222170506	387.4056212010792	0.32542864482099804	0.3483064514793247	4.029791020625851	-0.02287780665832667
629	253.30039584119663	239.62296878941115	0.3320857292254354	0.37919499950025715	13.677427051785486	-0.04710927027482176
630	155.46736341000812	166.58204419358484	0.33057168791717084	0.2830280647043707	-11.114680783576716	0.047543623212800146
631	198.87716208404083	212.0414027055587	0.3376854386222271	0.28880400520896743	-13.164240621517877	0.04888143341325968
632	422.8179934876851	482.1877336198598	0.35915338330670266	0.2825277579917018	-59.369740132174684	0.07662562531500083
633	286.9611459689591	310.31378099181654	0.36277501285783714	0.3164091865237632	-23.35263502285744	0.046365826334073934
634	242.3211429358422	269.2365807522815	0.36843992111008766	0.2911579701346708	-26.915437816439294	0.07728195097541685
635	294.12738230341154	336.9549347146142	0.39286460348920416	0.3020453696555286	-42.827552411202646	0.09081923383367557
636	282.99661622480926	295.05670936020636	0.3946531779355834	0.38360780933712063	-12.060093135397096	0.01104536859846278
637	168.2639634196954	204.4405445561075	0.38181541606388925	0.24691960898087395	-36.176581136412125	0.1348958070830153
638	216.9445477441908	259.056061330341	0.3236893361463597	0.20265558545767262	-42.11151358615018	0.12103375068868708
639	235.1013790839525	245.9146897092377	0.33040588963184053	0.3009549842943776	-10.813310625285197	0.029450905337462918
640	216.53939373456177	235.22427756713694	0.3720555596591461	0.32283050961367515	-18.684883832575167	0.04922505004547095
641	120.25771565053952	132.1669332246198	0.34971357584370405	0.27084878160683007	-11.909217574080287	0.07886479423687398
642	219.42520056655235	226.61254731556795	0.3467617762220219	0.32823586803007754	-7.187346749015603	0.018525908191944385
643	251.05395679975948	276.4813391635164	0.38061018999513724	0.32293160460598785	-25.42738236375692	0.057678585389149384
644	252.66293600139437	301.8053032917009	0.3785995238674196	0.2557076914394194	-49.14236729030654	0.12289183242800017
645	196.64869963533852	216.5035693112515	0.3269179648107813	0.26741977117014754	-19.854869675912994	0.059498193640633745
646	211.90764256053185	248.73229298971853	0.3618378655800375	0.2583782664323497	-36.824650429186676	0.10345959914768782
647	245.93265093623128	262.02419775632416	0.3606205689871993	0.32422616993080056	-16.091546820092873	0.03639439905639874
648	254.72233317432	258.2612702622924	0.36700203617859367	0.37143745359275554	-3.5389370879723856	-0.0044354174141618685
649	268.02186661334275	292.4823851724487	0.35612122786019057	0.3047826053004104	-24.460518559105935	0.05133862255978017
650	304.9119231005143	327.67536182622706	0.38982198038926597	0.353620788094737	-22.763438725712774	0.03620119229452895
651	226.96389618017082	243.67805134104637	0.31789867875889277	0.2687674507759333	-16.71415516087555	0.04913122798295949
652	273.6202197789007	291.68925816026785	0.3754965236833827	0.33832875877435264	-18.069038381367136	0.037167764909030065
653	286.1632414583908	297.2386730150963	0.3310345339813253	0.315583743133397	-11.075431556705496	0.01545079084792833
654	264.5214459638233	289.53847679899974	0.3121865249273199	0.25179262340803865	-25.017030835176456	0.06039390151928126
655	329.4041971557711	333.8237564180714	0.34768478837403133	0.3491192949090322	-4.419559262300311	-0.001434506535000879
656	345.5283259946191	402.71344437908124	0.32200041786228917	0.20721007663053445	-57.18511838446216	0.11479034123175472
657	188.79161309283302	213.43315665653574	0.3419735195246223	0.2520197707525767	-24.641543563702726	0.0899537487720456
658	286.1796964828425	311.00918391295556	0.3645217924475085	0.3204411076027464	-24.82948743011309	0.044080684844762075
659	319.4083159659239	337.9626479622951	0.36993677362957267	0.35124441462809114	-18.55433199637116	0.01869235900148153
660	326.66712392465035	362.08401917414005	0.3810157632945654	0.3200637570745696	-35.4168952494897	0.0609520062199958
661	199.5332604843788	200.686118203485	0.3529187678380995	0.3556221561883453	-1.1528577191062084	-0.0027033883502458056
662	264.16964097851894	287.94055643075484	0.3601568770194006	0.3049591083431864	-23.770915452235897	0.055197768676214176
663	227.0216244131617	249.52806950877695	0.342272327753936	0.2894067669223987	-22.50644509561525	0.05286556083153732
664	280.4434166856018	294.1057195432833	0.35480211798421873	0.33058626063060975	-13.662302857681539	0.024215857353608983
665	254.6198372550909	264.8017416460444	0.3755946366716738	0.36580449655789293	-10.181904390953463	0.009790140113780876
666	139.70192572089726	151.696544198172	0.3608205349701903	0.2975718066619268	-11.994618477274742	0.0632487283082635
667	306.65511643841916	287.5521596887109	0.34108803486079803	0.38746024368070014	19.102956749708255	-0.046372208819902117
668	273.6224549397688	281.5283000348016	0.3435068725138523	0.336589147258067	-7.9058450950328165	0.006917725255785323
669	204.93582961756653	246.4734049597236	0.3653705104290492	0.24147292684559768	-41.53757534215708	0.12389758358345154
670	197.44617516555158	222.12131272308787	0.32072442530874956	0.2444837269793977	-24.67513755753629	0.07624069832935187
671	263.6510213860986	296.6321823402251	0.34341103453380506	0.26017182376313375	-32.981160954126494	0.08323921077067131
672	260.7194879511605	277.1404803865744	0.3646780107120704	0.32728368844930467	-16.420992435413893	0.03739432226276573
673	252.00755337567833	260.21064790927716	0.3494555591675812	0.3327720652140774	-8.20309453359883	0.016683493953503825
674	265.7678359410469	288.0976414737857	0.31990491520281544	0.2775789303208908	-22.329805532738817	0.04232598488192463
675	150.5078751091126	149.7018168155709	0.3488671363124608	0.35714758293206267	0.806058293541696	-0.008280446619601867
676	251.3460260133324	272.6255532994117	0.34313635576967444	0.3081473478210104	-21.279527286079315	0.03498900794866405
677	273.83564008767604	281.7696687314436	0.34447744242424577	0.3313947976575984	-7.934028643767533	0.013082644766647389
678	290.5521249027131	323.3387254958026	0.3537673488151056	0.2821543542634636	-32.786600593089474	0.071612994551642
679	310.5472350059659	333.9257329418975	0.36306675045316816	0.3301263704641882	-23.37849793593159	0.03294037998897997
680	355.54474202146656	368.3077252944503	0.3930591590788415	0.38579582431090326	-12.762983272983718	0.007263334767938223
681	269.3767143253559	303.7065553149596	0.3755915215063743	0.31758837425724895	-34.32984098960367	0.058003147249125364
682	257.46218786745465	291.87061957955973	0.3544419884385125	0.2676723527579235	-34.408431712105084	0.08676963568058899
683	238.61714554703192	250.1316247551292	0.36416001538045034	0.33843942308489855	-11.51447920809727	0.025720592295551792
684	188.55550020548156	201.34197260692494	0.3805317927862881	0.34898455811309237	-12.786472401443376	0.031547234673195756
685	211.47910044663917	216.67128953794955	0.37435405855615544	0.3725688905455242	-5.192189091310382	0.0017851680106312218
686	203.70286691365098	225.14420150671484	0.3937216698084649	0.3422938981415368	-21.441334593063857	0.05142777166692808
687	227.44474222324138	235.9714343110493	0.3411729205692341	0.3229915744596588	-8.52669208780793	0.01818134610957528
688	216.79186233953888	252.21096723431745	0.394907600557388	0.3052706663732669	-35.41910489477857	0.08963693418412111
689	209.21246685763052	203.79368326447735	0.37528826290198475	0.4164577577790929	5.418783593153165	-0.04116949487710814
690	257.8490137539719	264.38896571406724	0.3708574684107779	0.36181186828313094	-6.539951960095323	0.009045600127646936
691	241.97753505222494	269.44637323763925	0.3670654247675516	0.2900026276866969	-27.468838185414313	0.07706279708085473
692	295.8211803935211	331.1091745482357	0.3278582256615204	0.25242218088948715	-35.287994154714625	0.07543604477203325
693	250.7874247264919	296.0780721901565	0.3842078348305317	0.2809149475516347	-45.290647463664584	0.10329288727889702
694	309.3313638484235	324.3309655301307	0.34664664507542287	0.3254809586093525	-14.99960168170719	0.021165686466070366
695	227.25080652284382	244.74817539095216	0.37234272744447416	0.3299911237006373	-17.49736886810834	0.04235160374383684
696	202.71389325023227	235.849687313125	0.3589821260822125	0.2455231896781866	-33.13579406289273	0.11345893640402593
697	315.7267366859191	317.4389731058007	0.3699542914915298	0.37678202352476103	-1.7122364198816058	-0.006827732033231226
698	172.4920029278695	198.03588187730725	0.3947839133509213	0.30769646041855575	-25.543878949437754	0.08708745293236553
699	333.90310389123977	370.55504347739003	0.33633305186391993	0.271402115089696	-36.65193958615026	0.0649309367742239
700	333.01311926203437	374.91729468447375	0.3532028980920852	0.28192182500866025	-41.90417542243938	0.07128107308342496
701	234.81919368492157	269.9029178590258	0.36936733818073	0.28420622002685664	-35.08372417410425	0.08516111815387334
702	221.7756882232131	238.7087808608364	0.36056118940463955	0.3120484712020426	-16.933092637623304	0.04851271820259695
703	296.7257607199126	338.71648688506804	0.3711366229362255	0.2952156947435161	-41.99072616515542	0.0759209281927094
704	238.6155569786305	224.6273023947428	0.37232727817509764	0.4236553030504516	13.98825458388771	-0.051328024875353984
705	165.63493700894523	168.03459027103966	0.38385724873435567	0.3892165272087642	-2.399653262094432	-0.005359278474408535
706	219.15550601334462	229.72958963226114	0.34116772272514617	0.31157692749852234	-10.574083618916518	0.029590795226623834
707	194.0500537707432	200.6743323795485	0.37962704410787373	0.3547288074631989	-6.624278608805298	0.02489823664467483
708	254.05770770192805	246.6797575945327	0.35298724391947334	0.3862564723233083	7.37795010739535	-0.03326922840383495
709	257.1334985178967	281.3752321370622	0.3718810341163558	0.3197669773327693	-24.241733619165473	0.05211405678358649
710	327.6391860755814	377.66426652168064	0.37608749553871235	0.28110137869228996	-50.02508044609925	0.09498611684642239
711	252.8822740926666	273.40203546055784	0.35072484234665313	0.29366699278423863	-20.51976136789125	0.0570578495624145
712	184.2574028712772	191.9555251460337	0.3609581036232805	0.34966096820962217	-7.698122274756486	0.011297135413658344
713	286.02317051907715	309.3785798679843	0.3531425526301181	0.30057371790419335	-23.35540934890713	0.05256883472592477
714	338.29443996498117	350.60361354743424	0.38031769306031565	0.37603881413509377	-12.30917358245307	0.004278878925221885
715	193.61063009023894	210.7668291203167	0.3854332494617972	0.3382102296302832	-17.156199030077744	0.047223019831514
716	214.18526454862294	233.43835326565227	0.28537136616919034	0.21952896827321042	-19.25308871702933	0.06584239789597993
717	271.12871797555596	300.09825324281127	0.35946319440785707	0.2942627312105593	-28.96953526725531	0.06520046319729778
718	309.92168178060723	344.72738371075343	0.3590848177555649	0.28948910239224884	-34.8057019301462	0.06959571536331605
719	196.07311245668654	209.73512653148987	0.3426462402828817	0.3022701186583903	-13.662014074803324	0.04037612162449139
720	250.31196806113394	297.8431434116434	0.3489190389622969	0.22280627061633762	-47.53117535050944	0.1261127683459593
721	245.78082567865565	270.6528958093222	0.3386809081133576	0.2793726346081364	-24.87207013066657	0.05930827350522122
722	210.34573552026498	223.76153378442498	0.33273788736342336	0.2878465609143731	-13.415798264160003	0.04489132644905025
723	262.52275393998457	299.51243389987565	0.35897410205102476	0.2729007226209797	-36.98967995989108	0.08607337943004506
724	202.44837767428803	206.14302167933096	0.3679939872516819	0.3516935348764517	-3.6946440050429317	0.0163004523752302
725	244.18039343727895	275.84162898639977	0.35179872889419217	0.27283761759913416	-31.661235549120818	0.078961111295058
726	231.679469697201	238.1688957883011	0.3296989561082857	0.3173196620690123	-6.489426091100114	0.012379294039273403
727	221.7569604894493	244.8009453844524	0.3490027979562419	0.28052695332159716	-23.043984895003092	0.06847584463464473
728	198.24900828155882	217.0029532747956	0.36433576087415526	0.30215567590535125	-18.753944993236786	0.062180084968804006
729	166.40539291351004	193.6560504701911	0.3552441143880929	0.25249504133303396	-27.250657556681062	0.10274907305505893
730	378.84376570912394	417.79875527584306	0.352326760487363	0.2948068998265647	-38.95498956671912	0.05751986066079828
731	273.17113049168023	281.34806289061135	0.3561131467720876	0.3530184842974753	-8.176932398931115	0.0030946624746123197
732	286.08221486290205	315.6881844442139	0.3642270538968394	0.2971228763477278	-29.605969581311854	0.06710417754911158
733	277.7071791831116	319.3366707615698	0.37863427183717857	0.3078267129139802	-41.629491578458214	0.07080755892319834
734	275.5045254511209	301.8968785145256	0.3371796622652607	0.26763094131386506	-26.3923530634047	0.06954872095139564
735	258.14317735876745	267.0970168822983	0.3429953673710845	0.3180564007630245	-8.95383952353086	0.024938966608059998
736	227.98371389247797	272.8960087903016	0.37380286670517027	0.25302399545621235	-44.91229489782364	0.12077887124895792
737	293.590886566206	310.15073399423045	0.3297883594670494	0.2916365519158641	-16.559847428024455	0.0381518075511853
738	212.6615845361947	219.57390519010102	0.36156807019903664	0.36399595772670207	-6.912320653906306	-0.002427887527665429
739	303.38242536543476	331.67060082825924	0.35171944293170765	0.3101160236308454	-28.288175462824483	0.041603419300862254
740	238.94983028820462	239.9589492334502	0.3212721129866598	0.32505586269452386	-1.009118945245575	-0.003783749707864048
741	222.5650663919	242.6361947408428	0.3836888252821049	0.3231229600656726	-20.071128348942807	0.06056586521643231
742	272.1833782182826	308.0718256226912	0.3532269351544703	0.2728698797325814	-35.88844740440862	0.08035705542188887
743	248.28071605070141	280.8893914078988	0.3696155946394636	0.2973797554604637	-32.6086753571974	0.0722358391789999
744	259.26979608214066	244.83876816565186	0.3545675678263574	0.38857383666269746	14.431027916488802	-0.03400626883634006
745	274.7223042392385	316.01728504057326	0.3670617448964592	0.2730343331564942	-41.29498080133476	0.09402741173996498
746	222.23768086829534	218.53766245488612	0.3782676714849367	0.409222624170512	3.700018413409225	-0.0309549526855753
747	215.99399922522116	238.121382178837	0.3541057983210521	0.30838769109720104	-22.127382953615836	0.04571810722385106
748	244.94426493495024	280.7105253145954	0.360861414357206	0.2629591782215077	-35.76626037964513	0.09790223613569826
749	251.08091975360418	278.0115461213207	0.3452985786994279	0.28837726285966003	-26.930626367716513	0.056921315839767894
750	449.16535328111667	529.517902220743	0.36229753687384203	0.26411309183582243	-80.35254893962639	0.0981844450380196
751	254.75948954807475	286.9006418470093	0.3867600061987706	0.31273748405388424	-32.14115229893454	0.07402252214488636
752	345.2362717468145	406.9993981400321	0.35200878963154647	0.24625004989975585	-61.76312639321759	0.10575873973179062
753	241.8690130131739	245.72866999253267	0.3663894472091218	0.36492460653113834	-3.8596569793587605	0.00146484067798347
754	216.7625342410722	231.35188961758965	0.3633046845756451	0.32586487119150037	-14.58935537651746	0.037439813384144705
755	207.8380694552397	242.36996908311875	0.3549735494287952	0.240120619597324	-34.531899627879056	0.11485292983147122
756	140.3861168249355	166.03137663976338	0.3796797286087814	0.26457875423871846	-25.64525981482788	0.11510097437006295
757	224.27737673474647	245.51904673223015	0.32278065425997926	0.2506363196226774	-21.241669997483683	0.07214433463730185
758	247.9955221454563	274.17171934401904	0.3779341809922369	0.3217026006551422	-26.176197198562733	0.05623158033709469
759	293.43691226546	298.78466103932936	0.3657014725410185	0.36797416079767026	-5.347748773869341	-0.002272688256651778
760	283.9162164426484	320.89937374495446	0.37428717257727484	0.3112308499667015	-36.98315730230604	0.06305632261057337
761	238.567467093293	277.39697440388176	0.36218717515228727	0.2620426364192699	-38.82950731058875	0.10014453873301737
762	232.81775068140223	283.8373023966591	0.39277421192115136	0.260171663946971	-51.01955171525685	0.13260254797418036
763	321.5156199809835	343.4583884358569	0.34459866984978854	0.301213343191972	-21.942768454873374	0.043385326657816525
764	284.70523973595374	336.5944545682304	0.3712734260029822	0.2610740520110851	-51.88921483227665	0.11019937399189711
765	274.11018527623236	289.91457495131857	0.36557946299263633	0.34686158679492546	-15.804389675086213	0.01871787619771087
766	289.47948314908047	347.0352183965243	0.3656128231754462	0.24086215329757227	-57.555735247443806	0.12475066987787392
767	227.5892963567435	273.649842417944	0.37726719401869757	0.24275774487372453	-46.06054606120051	0.13450944914497304
768	194.9857397297738	181.75792209066418	0.3498639678283783	0.39352234018541915	13.227817639109617	-0.04365837235704084
769	278.08398694858624	281.68107037353855	0.3615356264059034	0.34824399803346406	-3.5970834249523023	0.013291628372439357
770	263.4273635679457	291.33091442424706	0.3517794822377599	0.29119307516595183	-27.903550856301365	0.06058640707180807
771	273.0902345440099	302.59110512449456	0.3449504155268719	0.281448884030876	-29.500870580484673	0.06350153149599591
772	206.22206974937112	237.7381491135078	0.36712499436818835	0.2765399751502899	-31.516079364136687	0.09058501921789847
773	419.4935628729616	439.33555488916016	0.3136630258073781	0.3099071069186545	-19.84199201619856	0.0037559188887236195
774	231.2492147542529	238.92177656813723	0.304109669924218	0.29297552623337153	-7.672561813884329	0.011134143690846476
775	234.96877799968752	280.2556369169912	0.3675968596244798	0.24921785295044	-45.286858917303675	0.1183790066740398
776	304.7912814579887	340.39894763184026	0.36814116415080955	0.30408897454893613	-35.607666173851555	0.06405218960187342
777	176.90954870415075	183.95457063100415	0.3794170075752869	0.3602137629196825	-7.045021926853394	0.019203244655604412
778	279.9229590394756	314.28768301412816	0.32156072328965773	0.2541388255374001	-34.36472397465258	0.06742189775225765
779	236.28591968971296	240.5466704142085	0.35228045866831714	0.34186045601238013	-4.260750724495551	0.01042000265593701
780	173.41868906939672	181.56345648397348	0.3508970640543348	0.3248816271527564	-8.144767414576762	0.02601543690157837
781	198.46160579452513	222.10190256848114	0.34964844756705465	0.26681211905142954	-23.64029677395601	0.08283632851562511
782	332.06488550218313	342.37893558403573	0.35417864090166434	0.34186610359098885	-10.3140500818526	0.012312537310675498
783	325.3099083672617	366.6327285191579	0.33174068681977653	0.247900974666829	-41.322820151896224	0.08383971215294753
784	212.08459905094193	234.23290693528963	0.38021425043809487	0.3287831386476857	-22.1483078843477	0.051431111790409156
785	248.46492553911733	286.18134776866606	0.3620756326329444	0.26725098327208696	-37.716422229548726	0.09482464936085744
786	251.83685412841496	250.2444023043139	0.3705785203476419	0.3825439238431591	1.5924518241010617	-0.011965403495517224
787	243.4397146629384	284.8736074998456	0.3866282798901685	0.29655824062557357	-41.433892836907205	0.09007003926459495
788	176.16171689765318	203.58144929842663	0.3742064364705132	0.26170317838059304	-27.419732400773455	0.11250325808992018
789	210.3038391072774	244.931981135844	0.3611816428870297	0.2513071913740724	-34.6281420285666	0.10987445151295727
790	213.62638053958514	248.24386446261545	0.37136520789607314	0.27634043178443907	-34.617483923030306	0.09502477611163407
791	265.1966941454516	281.89677651890105	0.3422821014371759	0.30599671274530804	-16.700082373449447	0.03628538869186787
792	215.53997465878487	252.18986183255757	0.37163377365852385	0.26872947294112337	-36.6498871737727	0.10290430071740048
793	425.90827260516744	457.6519719064434	0.35637732183948856	0.31190725609532377	-31.743699301275967	0.04447006574416479
794	327.33799709349626	316.75138204010955	0.3334039274490538	0.38165052753861206	10.586615053386708	-0.04824660008955828
795	260.3067758486518	303.34724451945107	0.3522157414238184	0.24666224829652955	-43.04046867079927	0.10555349312728884
796	161.71812935128168	163.80700336652504	0.36433756018879365	0.3477600985780812	-2.0888740152433627	0.01657746161071244
797	272.16792108454325	271.91245102279476	0.34625174664488234	0.34759158931476214	0.25547006174849685	-0.0013398426698797983
798	449.8787758420124	489.6754653283404	0.38776979369851794	0.3460516490494244	-39.796689486328034	0.041718144649093514
799	297.63478692022784	349.91256211022784	0.36852299230160007	0.2538758077453953	-52.27777519	0.11464718455620476
800	200.22150554252525	229.16006701148348	0.3700600362006873	0.27287125770770465	-28.938561468958227	0.09718877849298263
801	208.16425451925917	215.65449046506222	0.37298441530777693	0.3634429221324899	-7.49023594580305	0.009541493175287019
802	210.26417282560703	217.34094285901878	0.3434425294955195	0.32036654672509546	-7.076770033411748	0.023075982770424053
803	167.82724969446812	190.45206365400023	0.3944848984855265	0.30988039507431575	-22.624813959532105	0.08460450341121073
804	231.66204467915804	231.38313612921775	0.3403976458738176	0.35427159475095593	0.27890854994029723	-0.013873948877138331
805	165.38101413223472	173.11393557545554	0.365774201232567	0.32956442832278166	-7.7329214432208175	0.03620977290978533
806	216.2165503129137	235.53326396416338	0.36742931489038677	0.3234385846065436	-19.31671365124967	0.04399073028384315
807	286.814772520416	328.4738114585869	0.3821581500506499	0.2938885569087833	-41.65903893817091	0.08826959314186661
808	209.45980244266727	231.06922040404223	0.36220240975751855	0.28438374859686794	-21.60941796137496	0.07781866116065062
809	178.48765501732393	183.3061285785312	0.38093579901922925	0.3822995606934307	-4.81847356120727	-0.0013637616742014358
810	297.52789935441007	318.1920059016694	0.3741143309070871	0.3431373868203025	-20.664106547259337	0.03097694408678464
811	300.01321444123835	339.03387391108083	0.3624257304859379	0.27950349903513905	-39.020659469842485	0.08292223145079886
812	334.8452716962343	375.14225922326176	0.3592256294210734	0.2779694707699091	-40.296987527027454	0.08125615865116431
813	358.946015058897	374.5203211854697	0.3449203964909507	0.3149581594471422	-15.574306126572708	0.02996223704380846
814	295.8595356694069	331.5683565870812	0.3605159187333413	0.287161497420922	-35.7088209176743	0.07335442131241932
815	230.43670778784096	254.80369301516518	0.3541519751619309	0.28710027460864285	-24.36698522732422	0.06705170055328807
816	357.7130604641427	420.29769564454665	0.3636530874963914	0.25761313365388383	-62.58463518040395	0.10603995384250758
817	227.05831013420087	240.03091094989244	0.3388427804256107	0.32102973253317646	-12.972600815691578	0.017813047892434264
818	188.09281215400927	211.2298150412552	0.2965023280826622	0.20665121070265188	-23.137002887245927	0.08985111738001031
819	284.3797470172835	286.3466208208278	0.32822653247479705	0.32515596159721116	-1.9668738035443312	0.0030705708775858875
820	135.96420099340804	159.1214065390968	0.35197715478107183	0.24659795005637633	-23.157205545688754	0.1053792047246955
821	194.8281040717862	204.87315250602376	0.3298274723973097	0.291597753074593	-10.045048434237543	0.03822971932271668
822	270.21265758009736	260.87084255832065	0.34709518606086587	0.384584519354504	9.34181502177671	-0.03748933329363813
823	202.87119253697944	208.76625400274332	0.29872560111121044	0.2888669500784993	-5.895061465763888	0.009858651032711163
824	186.51305567247488	214.67127549021382	0.371212684741857	0.2711225816353122	-28.15821981773894	0.10009010310654476
825	165.10999830977624	177.82432971851242	0.3772121099699134	0.3215356147799108	-12.714331408736172	0.05567649519000256
826	152.925485253081	162.25072477437195	0.37350211346993945	0.34461283060950354	-9.32523952129094	0.028889282860435905
827	351.595549983677	389.89454221698264	0.3864564731042749	0.33676573830880696	-38.298992233305626	0.04969073479546793
828	230.20807528914116	241.04656659219805	0.34407833771073154	0.31330900849909943	-10.838491303056884	0.030769329211632113
829	259.1055146275162	299.14974923698196	0.3640118804460929	0.2649997917058713	-40.044234609465775	0.0990120887402216
830	232.83397333648102	275.08543455115307	0.38199263656447024	0.26074429778226194	-42.25146121467205	0.12124833878220831
831	202.90626318274246	226.32094537835096	0.3965140570162909	0.33864853181764804	-23.414682195608492	0.05786552519864285
832	185.55293582292214	192.07195920211845	0.32965085579813136	0.31805209222420455	-6.519023379196312	0.011598763573926807
833	223.76909887120965	253.31106499081858	0.32407322372652325	0.23479660988698314	-29.54196611960893	0.08927661383954011
834	322.1031819876604	339.99469342893667	0.38358397690638696	0.3513600435181051	-17.891511441276293	0.032223933388281834
835	222.3334576871719	230.28132844881736	0.3233689085868087	0.3133387685858182	-7.947870761645476	0.010030140000990506
836	140.18318702688717	147.6164993241297	0.31627020069417555	0.2824166872026622	-7.433312297242537	0.03385351349151333
837	194.31374857422273	230.62750082693623	0.3638877051190558	0.244521076742538	-36.3137522527135	0.11936662837651782
838	247.07898272228604	273.39637565234636	0.3571351975312205	0.2946768194751708	-26.317392930060322	0.0624583780560497
839	281.9340874182971	310.55979604783965	0.37607302743503224	0.3166792587297891	-28.625708629542544	0.059393768705243155
840	333.3412250866019	366.1871083763203	0.32448135416481	0.2707040623289152	-32.84588328971836	0.0537772918358948
841	421.3425657191296	439.0870243952447	0.3441079768672124	0.32853685161606533	-17.74445867611513	0.015571125251147067
842	313.4312636587026	338.93176833210566	0.3811837937758297	0.3364366259049418	-25.500504673403043	0.04474716787088795
843	253.94456309004983	268.6722462415049	0.3636843675916616	0.33349932637525037	-14.727683151455096	0.030185041216411246
844	174.1129232433706	198.2644931958749	0.36965212705084477	0.28113235350901034	-24.151569952504303	0.08851977354183443
845	198.98738563697867	206.06091902062767	0.3453233563401712	0.32942303016200797	-7.073533383648993	0.015900326178163227
846	300.44962508292895	302.8527547085904	0.38553887859120717	0.39059944487956894	-2.4031296256614496	-0.0050605662883617675
847	278.7077776541505	329.9465759015484	0.3520427040326348	0.22572308355850698	-51.23879824739788	0.12631962047412784
848	318.1918708292098	322.7000269517944	0.3583384838445657	0.35943190867466346	-4.508156122584637	-0.0010934248300977778
849	184.64624986342375	190.98918010713695	0.35310837139262663	0.33734571899414895	-6.342930243713198	0.015762652398477683
850	273.39408376070236	304.7385915299858	0.38086657885680586	0.3159781110139129	-31.34450776928344	0.06488846784289298
851	206.3181188627272	240.55392813693328	0.34531614488757345	0.24340259547649715	-34.235809274206076	0.1019135494110763
852	253.6692741086259	277.11759434854883	0.383572882550463	0.34021023261853583	-23.448320239922936	0.04336264993192718
853	209.84982551617915	208.4916855907629	0.35054730642988546	0.36021174413430923	1.3581399254162534	-0.009664437704423767
854	279.53820837978924	321.75040504216435	0.39972687574886195	0.3145859991608604	-42.212196662375106	0.08514087658800157
855	253.5935862830992	251.33861189344682	0.3562316618982597	0.37060112046917065	2.254974389652375	-0.014369458570910931
856	210.89495277579687	218.19098411513562	0.36862986859135694	0.3526618462178674	-7.296031339338754	0.015968022373489543
857	275.50611956755733	282.10925344603623	0.3640418453641001	0.34810479472901157	-6.6031338784789	0.015937050635088545
858	187.05921790895462	206.7190472891701	0.33889477685865055	0.26184949657958595	-19.659829380215484	0.0770452802790646
859	297.3333851246018	318.2558701070827	0.37120436644700106	0.35458695303607357	-20.92248498248091	0.016617413410927484
860	268.681931717927	299.48299331878434	0.3214372871268296	0.25400203795214243	-30.801061600857338	0.06743524917468718
861	276.339695009513	308.6652564802215	0.39406189701001554	0.331951103954057	-32.32556147070852	0.06211079305595851
862	215.3921816699272	237.4176971033523	0.37824959737529007	0.31811181752945467	-22.025515433425113	0.060137779845835404
863	288.7350528251883	312.51804344227673	0.3393866096101658	0.2818911273137224	-23.782990617088444	0.05749548229644341
864	254.14423517245396	269.20584692629484	0.3827256983864953	0.34619822161896746	-15.061611753840879	0.03652747676752782
865	359.31190714166377	399.1647417883312	0.36985578016266163	0.30824350931887595	-39.85283464666742	0.06161227084378568
866	266.68260586104395	319.50506840062053	0.3627325375468964	0.22534362278949574	-52.82246253957658	0.13738891475740064
867	315.42178272312333	342.5653835658306	0.4002667117697584	0.37140421175533866	-27.143600842707258	0.028862500014419756
868	244.77492248045922	281.55457794058725	0.3688980847967649	0.28305910460415173	-36.779655460128026	0.08583898019261316
869	256.3283526880085	261.0470527860751	0.3696589791162952	0.37064003518069366	-4.718700098066563	-9.810560643984667E-4
870	415.435448234981	468.46585524001614	0.32879204401421563	0.25889338958829794	-53.03040700503516	0.0698986544259177
871	243.5399591641358	283.42287441762835	0.39046131067768153	0.2977070837462331	-39.88291525349254	0.09275422693144841
872	214.1534957661937	223.8772212390595	0.3592673837232834	0.34283927069141557	-9.723725472865794	0.016428113031867808
873	194.79239874024847	204.55767196606698	0.34793307335195944	0.32467180930700723	-9.765273225818504	0.023261264044952212
874	317.34485135791147	378.1314817802722	0.3543772107313821	0.24051975333046405	-60.78663042236076	0.11385745740091807
875	258.83328169891854	262.17403488454397	0.31470107255541446	0.3120745340813317	-3.340753185625431	0.0026265384740827846
876	191.18974638764317	194.71481997482442	0.3301628557675193	0.3152790015214134	-3.5250735871812537	0.014883854246105888
877	220.3293957752932	229.85997208235236	0.35265417912952013	0.3238154930996754	-9.530576307059164	0.02883868602984474
878	202.31496906301518	207.08789669254904	0.34582132280080985	0.32885846500661814	-4.772927629533854	0.01696285779419171
879	327.6925909400875	296.36636495872693	0.33575290949809905	0.402615090974713	31.32622598136055	-0.06686218147661394
880	340.24581499682984	408.44303725612303	0.4007576067219366	0.3007946839240915	-68.1972222592932	0.09996292279784513
881	228.11227996246075	261.3392907805379	0.3697207703454934	0.27888539581665206	-33.22701081807716	0.09083537452884133
882	184.1913604579555	208.57520812568498	0.3779661151171276	0.2852994550297024	-24.38384766772947	0.09266666008742519
883	236.9757176324688	269.873926364415	0.3306305642029737	0.2318903863350833	-32.89820873194623	0.09874017786789041
884	225.29371084604367	245.42774551215024	0.3347911902254891	0.2812060836041345	-20.134034666106572	0.05358510662135457
885	169.02012305538994	178.86200986214843	0.35838647180968997	0.3296400550659502	-9.841886806758481	0.02874641674373979
886	191.8756060636757	195.90031304986883	0.3108759596054421	0.3010099724926301	-4.024706986193138	0.009865987112812002
887	223.75919617918723	247.4072813106168	0.376977234540421	0.30970152947943114	-23.648085131429582	0.06727570506098984
888	228.65206250534882	249.53693484973513	0.35697264515926325	0.2996487167692731	-20.88487234438631	0.05732392838999012
889	199.28614027812802	223.8504174426942	0.3827760438394023	0.3159753593067839	-24.564277164566192	0.06680068453261839
890	277.8099167259078	316.31369499098713	0.28671817402370026	0.20695712500644872	-38.50377826507935	0.07976104901725153
891	229.45155827406776	259.5335753089249	0.3511073605694249	0.27561031646698647	-30.08201703485716	0.0754970441024384
892	280.8762265452899	279.41821939412984	0.3386036918793698	0.352159609731054	1.458007151160075	-0.013555917851684196
893	210.26277149579042	233.97511087197353	0.3873588328515317	0.32390273315105494	-23.71233937618311	0.06345609970047678
894	290.9555647252901	296.00895452195596	0.3465352050199093	0.3396698795915512	-5.05338979666584	0.0068653254283581044
895	177.7856156908239	180.08271436747458	0.35836224522781	0.35274860046251577	-2.297098676650677	0.005613644765294246
896	278.38091567872016	305.50141991500664	0.37087028110695625	0.3142485348310094	-27.12050423628648	0.05662174627594685
897	195.96887381783282	212.63593690132387	0.38888254215730356	0.33650070563509604	-16.66706308349106	0.052381836522207514
898	222.42125681476827	213.9652105990308	0.31489924065632524	0.35430663555375136	8.456046215737473	-0.03940739489742612
899	201.1141854420408	216.08614956588067	0.34061234657341943	0.2971747669201502	-14.971964123839882	0.04343757965326922
900	275.91012233362255	303.5811938918615	0.34244610608069415	0.27157675787339064	-27.671071558238964	0.0708693482073035
901	323.06429744538787	330.93122161993375	0.3826331751061826	0.3716353359736579	-7.866924174545886	0.010997839132524723
902	258.26204946843893	276.66396735878294	0.3754333145992206	0.3457253296726423	-18.40191789034401	0.02970798492657828
903	286.76235755101465	312.6504274304665	0.33710679751884254	0.2775247869441249	-25.888069879451848	0.059582010574717625
904	178.53263885177677	201.82459747389936	0.30955303796311584	0.21610786299684398	-23.291958622122593	0.09344517496627186
905	283.7145659480962	311.566476973431	0.3782745750443207	0.32557494366381257	-27.8519110253348	0.05269963138050815
906	274.1478435804221	270.7639767933341	0.35572004900240967	0.37379537556465153	3.3838667870879817	-0.018075326562241867
907	292.5510406268467	299.04588413019536	0.34476653815722363	0.3411474342627755	-6.494843503348648	0.003619103894448139
908	297.1270867379366	348.1027579504279	0.3832054094468248	0.2779358396968291	-50.97567121249125	0.10526956974999568
909	354.4751485933813	397.74988403775546	0.3396231161240261	0.2762527797999953	-43.27473544437419	0.06337033632403083
910	218.68210066203142	234.52447396046387	0.3279765802693216	0.2938126217904228	-15.842373298432449	0.034163958478898804
911	209.34705356688914	237.54415342462272	0.41142497791752003	0.33225281725932204	-28.197099857733576	0.07917216065819799
912	190.39426080894427	206.2243471181619	0.3680005887179241	0.3351023173719276	-15.83008630921762	0.032898271345996544
913	173.6464052559829	191.21245116176644	0.4080554755674608	0.35380438040172485	-17.56604590578354	0.05425109516573595
914	346.1684150869735	344.72139644602	0.34080041309881937	0.35608528437366005	1.4470186409535017	-0.015284871274840683
915	237.34202282228372	258.38647108701844	0.33301013139344904	0.2928467045092581	-21.04444826473471	0.040163426884190945
916	289.03826936373264	346.3587343223771	0.3820803252772434	0.259053721664168	-57.320464958644436	0.12302660361307538
917	203.93997268808812	227.91944078012924	0.3748760439284132	0.2973159120789924	-23.979468092041117	0.07756013184942084
918	271.4830587433658	335.5386585651466	0.33591873405059025	0.18606186509833278	-64.05559982178079	0.14985686895225747
919	325.91676476623184	388.8783655234044	0.35454561977009247	0.23232023208916353	-62.96160075717256	0.12222538768092894
920	215.28050612866625	238.9285000595554	0.3673193777429131	0.2913033856519787	-23.647993930889157	0.0760159920909344
921	236.734858376627	275.9890950690854	0.35723932428867644	0.24240895734763762	-39.25423669245842	0.11483036694103882
922	182.8247339086733	213.85504947075577	0.35062176476669377	0.24605404642071288	-31.030315562082478	0.10456771834598089
923	291.1363446744242	338.19865635363556	0.34753715168131655	0.23685283300529883	-47.06231167921135	0.11068431867601772
924	231.75637758940587	259.30665853672093	0.38265871745762114	0.3172400898341068	-27.55028094731506	0.06541862762351436
925	162.20938989114728	178.49472347116716	0.28369870620148885	0.23603328480002658	-16.28533358001988	0.047665421401462266
926	282.6509227040795	326.19202559889754	0.35823866537485416	0.265328335890582	-43.54110289481804	0.09291032948427214
927	233.47481198928634	273.44953959433536	0.35739800438917996	0.2552982254757816	-39.974727605049026	0.10209977891339833
928	271.3732681247611	292.61600846909465	0.33230544174182514	0.28597300836434275	-21.242740344333527	0.046332433377482385
929	265.6830356506525	285.33213411244714	0.3575808453247992	0.31512088779965736	-19.64909846179461	0.04245995752514187
930	253.47330376177408	252.67195508199586	0.3758387718959998	0.3942780124969189	0.801348679778215	-0.018439240600919116
931	172.8132821978584	188.33044894069926	0.2776396639320618	0.2104517648290079	-15.517166742840857	0.0671878991030539
932	210.69290598342937	213.6496329224156	0.3576316882997847	0.36955966051883843	-2.956726938986236	-0.011927972219053729
933	244.73897331375443	258.1487428954201	0.3580113426342919	0.33797703311158056	-13.4097695816657	0.020034309522711347
934	254.34776774464117	287.79392894845455	0.3790897875319562	0.2953622358345553	-33.446161203813375	0.08372755169740093
935	148.84727330055	168.73918300448625	0.3137128296396251	0.20568027391578333	-19.89190970393625	0.10803255572384177
936	286.26929732778007	308.3051573253378	0.30188536345861733	0.24736349445508957	-22.035859997557736	0.05452186900352776
937	214.52473798590842	223.31601306838323	0.36276249396361704	0.3503677927284042	-8.791275082474812	0.012394701235212857
938	244.81636989656099	276.9425649934384	0.3872554042550243	0.3231523310522911	-32.12619509687741	0.06410307320273323
939	238.86668800244206	268.62139397304225	0.3551187083879889	0.27694260876570853	-29.754705970600185	0.07817609962228039
940	196.23026838045558	227.80913052541771	0.37206641622563186	0.2724143611050627	-31.57886214496213	0.09965205512056918
941	325.64002673689123	346.264933345387	0.35912302612174263	0.33349317155166525	-20.62490660849579	0.02562985457007738
942	186.66362319497202	213.68471712194147	0.3621874424409714	0.2652625339426095	-27.021093926969456	0.09692490849836188
943	163.81465956176996	162.8362135298511	0.3673478591727656	0.3774186379333215	0.9784460319188497	-0.010070778760555898
944	213.00745109186457	244.97649298991132	0.3817424714667337	0.2944206049855465	-31.969041898046754	0.08732186648118717
945	233.84016251109918	251.29782137886912	0.35399544162060304	0.30793483159794405	-17.457658867769936	0.04606061002265899
946	187.7323750148394	198.38812335507805	0.3497252641252395	0.31670054840222855	-10.65574834023866	0.03302471572301097
947	279.8692177784166	316.0721059671223	0.3811875933270702	0.303479659665993	-36.202888188705685	0.0777079336610772
948	227.3454543298394	276.5985212925137	0.3638829124629088	0.24001579639148868	-49.25306696267427	0.12386711607142015
949	324.49731184316454	344.5632082989806	0.33782675926403466	0.30321112732606725	-20.065896455816073	0.034615631937967406
950	251.65373021464376	274.26899949537034	0.35725202942630113	0.31316412353821765	-22.61526928072658	0.04408790588808348
951	341.0640638495322	343.9586936096712	0.35626390202945546	0.3652740524004189	-2.8946297601389688	-0.009010150370963421
952	330.4666456876432	338.912594866918	0.3458377501787031	0.3280691978679572	-8.445949179274805	0.017768552310745922
953	322.32054590530095	385.2783630660009	0.34512400843657376	0.2228244733546504	-62.95781716069996	0.12229953508192337
954	294.2728924104051	300.11246695811747	0.3395051251976339	0.3306104720302396	-5.8395745477123455	0.008894653167394295
955	228.5110640795991	230.1175757942625	0.3634747651116744	0.36484911468730674	-1.6065117146634122	-0.0013743495756323165
956	269.73072535660856	300.2031317874853	0.38949204756417316	0.3234550545116047	-30.47240643087673	0.06603699305256844
957	224.90882421434551	276.13522296693725	0.4031267621351533	0.26402267081252584	-51.226398752591734	0.13910409132262747
958	245.26489916165724	250.45105540095764	0.3810318624628297	0.38657663610356274	-5.186156239300402	-0.005544773640733025
959	409.56852171305064	420.07787563949074	0.33575459392004203	0.32043059777616956	-10.509353926440099	0.015323996143872476
960	287.0341156259361	335.3335390186138	0.36506226666138075	0.2655694678249082	-48.29942339267768	0.09949279883647255
961	237.93151263559076	274.98694388584437	0.3401051525839635	0.24001175623686702	-37.055431250253605	0.10009339634709649
962	310.86825412824925	323.9838739987111	0.37562520585402726	0.3549999226434709	-13.115619870461842	0.020625283210556344
963	157.3094095357936	168.0551652247801	0.3314319630028836	0.2869632281270852	-10.745755688986492	0.04446873487579839
964	331.1145768668509	388.09729983393413	0.39948671464591096	0.31044657360369654	-56.98272296708325	0.08904014104221442
965	308.3547476132275	321.49290636631	0.32912123931308473	0.31676130433338157	-13.138158753082507	0.012359934979703169
966	240.357227814856	258.6671727639236	0.38106543279144	0.33409556791298217	-18.309944949067585	0.046969864878457834
967	147.77990440048654	161.3582008264124	0.3311650326714791	0.25752051872413523	-13.578296425925856	0.07364451394734389
968	247.8009900896176	260.9228304930035	0.35335074576115777	0.3208937448399404	-13.121840403385903	0.032457000921217394
969	273.26758689266205	307.1455497684533	0.33414573432785627	0.26287963612622545	-33.87796287579124	0.07126609820163082
970	181.82814882550184	186.58750749361224	0.3369398313659939	0.3190985139488106	-4.759358668110394	0.01784131741718331
971	273.21049143766413	291.64798142852993	0.3451971981766456	0.3026837863321125	-18.4374899908658	0.04251341184453311
972	313.34689497439024	370.31103263402514	0.3379998194921966	0.239368432413869	-56.9641376596349	0.09863138707832761
973	135.48483946280982	146.74948775157492	0.3782988703025779	0.333349577475218	-11.264648288765102	0.04494929282735993
974	216.9001576168324	247.2196100565065	0.37064566692660167	0.27242446502855255	-30.31945243967411	0.09822120189804912
975	260.38914032219503	286.24210354588024	0.37721644495617135	0.32797798936108896	-25.852963223685208	0.04923845559508239
976	290.8645460640526	316.88439993029874	0.33102537951679295	0.28009930172660324	-26.019853866246137	0.050926077790189705
977	270.330146984915	301.4971738529688	0.3756461955972055	0.3095930632780547	-31.167026868053767	0.06605313231915083
978	148.27767723294104	144.0366008977615	0.36682450249606446	0.3957413730462058	4.241076335179542	-0.02891687055014136
979	288.63866490119244	341.29061979549374	0.3963596190181946	0.30139721805663783	-52.6519548943013	0.09496240096155678
980	314.4714408297384	345.41978942539174	0.3311987645620498	0.2754748203943349	-30.94834859565333	0.05572394416771487
981	253.19170722109013	266.82613104108054	0.32574352956963093	0.29545048579085326	-13.634423819990417	0.030293043778777673
982	228.0299729892363	255.47369854627374	0.3490502104250442	0.27519580191320575	-27.443725557037425	0.07385440851183844
983	379.7040995840521	391.13111865502367	0.37266949762343843	0.3642658009901646	-11.427019070971596	0.008403696633273838
984	210.5244354573183	223.8220670091143	0.3871613264173573	0.3542479669024952	-13.297631551796002	0.03291335951486207
985	276.88637217092736	336.77695618830495	0.37315742339722147	0.23749346532076926	-59.89058401737759	0.1356639580764522
986	239.27108720120998	295.9100817403647	0.39180989591916654	0.2442773203399499	-56.63899453915474	0.14753257557921665
987	341.8954623298395	407.4734598335238	0.3896670901911454	0.2708024148298921	-65.57799750368429	0.11886467536125334
988	339.61332740084674	411.99510651142293	0.38076040635572156	0.25562776846880747	-72.38177911057619	0.1251326378869141
989	98.39164240790268	107.12089004862287	0.36020466870239376	0.2926590833436958	-8.729247640720189	0.06754558535869798
990	284.3136002849636	301.1714715806043	0.37063303789976776	0.3351280768517355	-16.857871295640678	0.035504961048032246
991	252.83158681879985	255.37931264085745	0.34387854186772027	0.3427894423546347	-2.5477258220576005	0.0010890995130855563
992	261.29256785937207	270.2205625076596	0.36826136014939226	0.35202587303734	-8.927994648287552	0.01623548711205225
993	219.86429215659913	262.43599227890974	0.3568146025985076	0.2168040675337482	-42.5717001223106	0.1400105350647594
994	242.02550062005463	256.5187440654318	0.36315599005086274	0.3240754682500916	-14.493243445377175	0.03908052180077115
995	190.9527729040369	197.06906438172356	0.3077602635162482	0.2792868387896816	-6.116291477686673	0.02847342472656661
996	269.49617297608887	316.6518779466263	0.332528608827864	0.21538547742489828	-47.15570497053744	0.11714313140296573
997	290.77868413628073	319.6094454045105	0.36423678160713513	0.2943000218349553	-28.830761268229764	0.06993675977217984
998	316.21237469655466	344.46028391351933	0.3683645899125048	0.31279090722370706	-28.247909216964672	0.055573682688797754
999	231.9278922446314	254.27644142974154	0.3671300821674747	0.3103056768810241	-22.34854918511013	0.05682440528645061
1000	223.29137966014892	262.49745311323636	0.38752497947469705	0.2816222806176257	-39.20607345308744	0.10590269885707138
