# Supplementary material for: Cost-effectiveness of incorporating Ebola prediction score tools and rapid diagnostic tests into a screening algorithm: A decision analytic model
Source: PLoS One. 2023 Oct 17;18(10):e0293077. doi: 10.1371/journal.pone.0293077 (PMC10581462; doi:10.1371/journal.pone.0293077)
Supplement: S1 Data — (ZIP) [file pone.0293077.s010.zip › Supporting Outputs Data/Incremental Cost Effectiveness comparing Alg7 to Alg1 Output Report.xls]

ITERATION	COST_CMPR	COST_BASE	EFF_CMPR	EFF_BASE	INCRCOST	INCREFF
1	90.55599509896075	274.00628298512066	0.8488294297499859	0.26581580154429774	-183.4502878861599	0.5830136282056881
2	68.62149388931834	185.90240024859	0.8617701734758391	0.34153087262398313	-117.28090635927165	0.520239300851856
3	85.37207422970017	209.93199964145856	0.8557020741328686	0.41204166003071907	-124.55992541175839	0.4436604141021495
4	55.40021570463824	149.70337527800643	0.864483070952342	0.30773414408895294	-94.30315957336819	0.5567489268633891
5	82.2004039224234	254.12845794846598	0.8587818179557054	0.33778875167190525	-171.92805402604256	0.5209930662838002
6	86.73910087310246	232.52749075505477	0.858655725898726	0.3598240276798708	-145.7883898819523	0.49883169821885515
7	67.04698343209655	215.72167960201267	0.8559790809953141	0.3138002969792457	-148.6746961699161	0.5421787840160683
8	79.78997216451086	245.4053926409083	0.8639398753243186	0.3196312423714867	-165.61542047639745	0.5443086329528319
9	88.28728490888135	291.33257817251143	0.8564542594480176	0.272498812572263	-203.04529326363007	0.5839554468757546
10	55.99493454459704	151.19391913756806	0.8555404852583863	0.2615545002356737	-95.19898459297102	0.5939859850227126
11	83.01962685431042	203.21037584933853	0.856356870934021	0.32138801067110606	-120.19074899502812	0.534968860262915
12	74.48483851773366	228.46681343518662	0.8647310365853184	0.3258378425986298	-153.98197491745296	0.5388931939866886
13	90.05184030790188	295.92852110797764	0.8587627173126705	0.24590934612886806	-205.87668080007575	0.6128533711838025
14	118.10544895666038	366.1302208654201	0.8494230731200783	0.2609763368262755	-248.0247719087597	0.5884467362938027
15	71.195281966359	228.80065587870442	0.8509656631596949	0.204946396012614	-157.6053739123454	0.6460192671470809
16	95.98407382003711	252.23567684697335	0.848771484142228	0.359340520996803	-156.25160302693624	0.489430963145425
17	89.01226719352277	256.92206303893016	0.8451541374758831	0.3369917512324102	-167.9097958454074	0.5081623862434729
18	72.04949584972182	247.75607630535723	0.8523759248481183	0.2553638989595892	-175.7065804556354	0.5970120258885291
19	67.25893292527986	187.68043473006276	0.8615529278560075	0.29930574683825584	-120.42150180478289	0.5622471810177516
20	94.44406440778442	282.39170719152327	0.8599505501634723	0.33902826565958705	-187.94764278373884	0.5209222845038852
21	74.42905514129424	231.89396990002587	0.8668285819634229	0.27682830971842287	-157.46491475873162	0.5900002722450001
22	103.67267550567732	309.5714192715056	0.856606039781964	0.28767617698274445	-205.89874376582827	0.5689298627992196
23	88.38293801584044	271.15128459071565	0.8500394445424458	0.29421231767470213	-182.7683465748752	0.5558271268677437
24	128.34746661075093	378.39561956289685	0.856887367047369	0.32368363238379283	-250.04815295214593	0.5332037346635762
25	89.76889067801854	237.29860499021797	0.8620012912553492	0.3170189504567179	-147.52971431219942	0.5449823407986313
26	86.8402040526029	303.8035987123726	0.8625289584606376	0.3306932356661522	-216.9633946597697	0.5318357227944854
27	83.39163397301118	256.6337569921624	0.8574103670067305	0.3015511731026078	-173.2421230191512	0.5558591939041226
28	129.41564831313144	380.0388691868061	0.8505955410286445	0.3480403960583378	-250.62322087367465	0.5025551449703067
29	94.80113479670386	279.19831491565697	0.8632156755948397	0.3417953105632838	-184.3971801189531	0.5214203650315559
30	96.46250951904602	313.71283372695086	0.8605652154074691	0.3664517152724898	-217.25032420790484	0.4941135001349793
31	124.56945375496153	405.65710700511084	0.8652372265916605	0.2923537581922893	-281.0876532501493	0.5728834683993711
32	98.90627897788237	303.2616900227168	0.8539853722938167	0.349797777114552	-204.3554110448344	0.5041875951792647
33	77.34461797904882	224.07223359255627	0.8526890550207171	0.2660638403923576	-146.72761561350745	0.5866252146283595
34	77.4064582775953	223.9580077535858	0.856863984623569	0.3045089626883522	-146.5515494759905	0.5523550219352169
35	109.22119973372617	362.5704942524516	0.8561005662782475	0.30497917873796904	-253.34929451872546	0.5511213875402785
36	103.28176940538764	353.9542077003333	0.8584659542507301	0.20988005007364313	-250.67243829494566	0.648585904177087
37	85.96950134029686	311.4839290421696	0.8621584493965541	0.26547387083681945	-225.51442770187276	0.5966845785597346
38	85.10157177907664	284.3697499018897	0.8585726075703366	0.22763060617102804	-199.26817812281305	0.6309420013993086
39	85.6254235268016	254.07482439514456	0.8591042641436542	0.31842481521633437	-168.44940086834296	0.5406794489273198
40	122.1090456641491	382.47308424907914	0.8622416572887637	0.3222970755819983	-260.36403858493003	0.5399445817067654
41	55.45590705537106	171.29696799159143	0.8575456532129633	0.26952233442180257	-115.84106093622037	0.5880233187911608
42	76.1560646371916	232.03135654686068	0.8530836762480389	0.20991080008641685	-155.87529190966907	0.6431728761616221
43	57.91626733651174	150.43873000101263	0.859457075147424	0.2933255875307134	-92.52246266450089	0.5661314876167105
44	66.07011693508622	187.0088411463721	0.8493556965438028	0.30076020704781026	-120.93872421128589	0.5485954894959926
45	99.07837534570717	281.4241603575214	0.8600617173130296	0.29783236928227624	-182.3457850118142	0.5622293480307534
46	90.57697987339388	254.8613224986803	0.856277747692183	0.3683022951816609	-164.2843426252864	0.4879754525105221
47	83.6581589748906	238.02505220515562	0.866256199762665	0.3293327091897147	-154.36689323026502	0.5369234905729503
48	77.40574956951914	256.8372137936535	0.8582411747422016	0.2997646946446496	-179.43146422413437	0.558476480097552
49	76.78299429960003	226.62764650485548	0.8409265398797229	0.3045594909679974	-149.84465220525544	0.5363670489117255
50	112.01529556435015	374.34528560514843	0.8552081261933691	0.23639256288208377	-262.3299900407983	0.6188155633112853
51	61.94851735136921	168.83790006905548	0.8609788898523736	0.35264158102528226	-106.88938271768626	0.5083373088270913
52	85.11666042301663	281.968058714636	0.8588469803289913	0.31817995337689015	-196.85139829161938	0.5406670269521012
53	78.8965501116916	252.34013559213608	0.8633375418851011	0.26461706302823906	-173.44358548044448	0.5987204788568621
54	87.23827321124094	309.5328990564208	0.8643269703269479	0.29056551743223236	-222.29462584517984	0.5737614528947156
55	65.6519542467563	180.9481504270015	0.8476248150918166	0.2691238296631236	-115.2961961802452	0.5785009854286931
56	91.6023339619424	280.2342916511305	0.8518271090978784	0.3245934410352573	-188.63195768918808	0.5272336680626211
57	60.60595800788064	165.19931413324534	0.8571806069925829	0.306431806653386	-104.59335612536469	0.5507488003391969
58	91.43556858898303	273.29732902862213	0.8514947935597708	0.38293839989863776	-181.8617604396391	0.468556393661133
59	99.30564168916375	329.3291891851667	0.8524697647062977	0.26060979882525803	-230.02354749600295	0.5918599658810396
60	64.81820958730358	189.70450657531177	0.8531565115173046	0.25107250896805494	-124.88629698800818	0.6020840025492498
61	63.826349308664646	180.20107316226336	0.8671184887162549	0.3206055791284615	-116.37472385359871	0.5465129095877934
62	97.70417699177169	273.4507874334919	0.8564199060287053	0.31984055860207217	-175.74661044172018	0.5365793474266332
63	89.3171171723541	257.59445068259464	0.8587884331779656	0.2894808351903279	-168.27733351024054	0.5693075979876376
64	76.23805113256296	249.03429589446526	0.8531232980563758	0.24323674450547975	-172.7962447619023	0.609886553550896
65	73.74561517203405	221.04437189799788	0.8568946403631893	0.29283594993804657	-147.2987567259638	0.5640586904251428
66	74.64422087752008	269.93855008544057	0.8578429359673111	0.29378530126475705	-195.2943292079205	0.5640576347025541
67	117.21154660925396	350.088033203823	0.8581790307352133	0.2950164081579425	-232.87648659456903	0.5631626225772708
68	71.73179532544374	235.60694831672234	0.8545701982706281	0.30473157883956714	-163.87515299127858	0.5498386194310609
69	145.21346769957248	425.9873042659493	0.8545515095606578	0.380871196582494	-280.7738365663769	0.4736803129781638
70	83.20128280164863	249.44951334918815	0.8563968673008686	0.32058014415172614	-166.24823054753952	0.5358167231491424
71	70.58135210940156	246.81431444370259	0.8593349529958549	0.29176091623700123	-176.23296233430102	0.5675740367588538
72	87.97723952420846	238.43173697239047	0.8466368501265145	0.27676438755265476	-150.454497448182	0.5698724625738597
73	74.55119701899834	191.7096725532242	0.8405760203987231	0.3154934983928076	-117.15847553422587	0.5250825220059155
74	60.91647517145513	150.03966777280485	0.8426878987596911	0.3232716316906692	-89.12319260134971	0.5194162670690219
75	81.82997387047084	265.27311827064625	0.8604052388728675	0.3261711335380552	-183.4431444001754	0.5342341053348123
76	84.73418532976949	277.3244732893616	0.8644283839704465	0.3787640837204824	-192.5902879595921	0.4856643002499641
77	109.88125448668791	358.0520735686298	0.8569524943985068	0.28400477705695776	-248.1708190819419	0.5729477173415491
78	60.09007936054036	151.6699693307279	0.8617953416146772	0.4216338156984057	-91.57988997018754	0.4401615259162715
79	90.6703408268684	287.5435328028855	0.8640635909467832	0.31855263557125424	-196.87319197601713	0.545510955375529
80	74.10312960479075	229.4758008416921	0.8579436218893441	0.325721678227271	-155.37267123690134	0.5322219436620732
81	82.58431073519837	242.02705051453242	0.8589024631580163	0.339014053330018	-159.44273977933403	0.5198884098279983
82	124.43144685929406	378.44646422131484	0.853830370629709	0.30435745762478167	-254.01501736202079	0.5494729130049274
83	102.27738179823493	296.43655460543204	0.8575903784089735	0.33634588047771635	-194.1591728071971	0.5212444979312572
84	88.76644893483885	284.0872895960737	0.8537385238660646	0.2699910990235572	-195.32084066123483	0.5837474248425074
85	96.60531042371707	327.288184297037	0.8563356996360788	0.25592449443643006	-230.68287387331992	0.6004112051996487
86	64.09706279694252	184.1240912445165	0.8525968977756239	0.285083821207284	-120.02702844757398	0.5675130765683398
87	178.95422274318028	501.24808658221417	0.8517893159622757	0.32463104201555454	-322.29386383903386	0.5271582739467211
88	95.41128017701114	280.26239730574076	0.8408252554310065	0.25105213035037127	-184.85111712872964	0.5897731250806353
89	83.27592858493875	242.56630312483304	0.864716772304429	0.2980541787776584	-159.2903745398943	0.5666625935267706
90	74.76486909021213	211.83630343628874	0.8599480263156486	0.28926229289607824	-137.07143434607661	0.5706857334195703
91	77.20718820025468	234.82812528869204	0.8610913393073301	0.3127482648465209	-157.62093708843736	0.5483430744608091
92	83.33237596694488	230.05761488118276	0.8458377714729736	0.28296949347546985	-146.72523891423788	0.5628682779975037
93	101.710351499306	306.4282566057537	0.8536278272400837	0.2925765589149598	-204.7179051064477	0.5610512683251239
94	88.05900462867555	241.82276970688775	0.8515872644820729	0.3347971352873204	-153.7637650782122	0.5167901291947525
95	80.56207542635873	223.33343240440223	0.8541776808260582	0.3000607181913287	-142.7713569780435	0.5541169626347295
96	113.32927868671788	324.902929915844	0.8553105997557572	0.31923165185663943	-211.57365122912614	0.5360789478991177
97	79.69081546944594	232.06646646477463	0.8575477601404792	0.3473899914239231	-152.3756509953287	0.5101577687165562
98	109.75893012661447	347.59426592894107	0.8521637280993436	0.29014043513858645	-237.8353358023266	0.5620232929607571
99	97.97353769386471	301.51960104823905	0.8680825646548961	0.3325922886067577	-203.54606335437433	0.5354902760481384
100	90.77726874071689	279.1554934994192	0.8447662775197289	0.26407881559543833	-188.37822475870232	0.5806874619242905
101	82.6139694877103	241.12558194144316	0.8617591886875361	0.3487866672998233	-158.51161245373285	0.5129725213877128
102	82.39899817381225	258.2585586011555	0.8571982147479732	0.2720729427564422	-175.8595604273433	0.585125271991531
103	100.94453035345468	323.19486093839726	0.8592155949180857	0.3060107680922154	-222.25033058494256	0.5532048268258704
104	63.03357693350455	225.44021032323053	0.8653706307404222	0.27539632258214425	-162.40663338972598	0.589974308158278
105	65.65581474533765	185.7614386971694	0.851824849998032	0.27562043954559073	-120.10562395183176	0.5762044104524413
106	80.5862579608712	229.21213731414696	0.8584735285528645	0.3371162247718688	-148.62587935327576	0.5213573037809958
107	111.03213642002363	352.5916207229832	0.8697889803130101	0.2932779377826637	-241.55948430295956	0.5765110425303464
108	63.327466468393084	193.46847901111974	0.8376320306049222	0.19875921294130905	-130.14101254272666	0.6388728176636131
109	115.2434621695076	389.1266930261336	0.8558599674571631	0.2788201945943087	-273.88323085662597	0.5770397728628545
110	75.46283776573699	237.6661248523789	0.862303154809	0.3187616017806325	-162.20328708664192	0.5435415530283675
111	96.1863079939342	282.7520001981759	0.8519619973612902	0.31989393727400406	-186.5656922042417	0.5320680600872861
112	90.54994675064303	311.50127971498677	0.86795268377273	0.299643180385777	-220.95133296434375	0.5683095033869531
113	87.62015078432334	286.63162882663266	0.8600578332859228	0.3046307548062243	-199.0114780423093	0.5554270784796984
114	91.6805147609038	333.0827874361661	0.8374691893509566	0.22589064470383097	-241.40227267526228	0.6115785446471256
115	74.03177440350274	190.4951771331872	0.858047195752135	0.408056958584988	-116.46340272968447	0.4499902371671469
116	96.9452861725957	292.5601970621484	0.8560240507930945	0.31288503980323257	-195.6149108895527	0.543139010989862
117	82.18507856775325	220.68986488771932	0.8632301984122827	0.37932107270112075	-138.50478631996606	0.4839091257111619
118	105.64104695657457	314.72105759841816	0.8554160152977377	0.32598176396656625	-209.0800106418436	0.5294342513311714
119	86.66631569371393	270.27121522053176	0.8583676905097444	0.3474664267352558	-183.60489952681783	0.5109012637744885
120	87.97706895230412	262.4006657934801	0.8594333937654122	0.3460306115812035	-174.42359684117594	0.5134027821842087
121	84.65130946382476	246.15576743022092	0.859584653343161	0.33221439664536595	-161.50445796639616	0.5273702566977951
122	102.41580704270584	282.966977963575	0.8452400932573841	0.3289836711185942	-180.55117092086917	0.51625642213879
123	70.20902025248519	213.1247126333931	0.8608478335406574	0.3015211006383489	-142.9156923809079	0.5593267329023085
124	96.50850853133366	299.7113481889248	0.858587524309617	0.29768262113495314	-203.2028396575911	0.5609049031746639
125	88.68968710231992	299.0102175537087	0.8611526665761025	0.3538325330427983	-210.32053045138878	0.5073201335333042
126	78.29482360848414	209.69907987887098	0.8595025458332783	0.37251062361794257	-131.40425627038684	0.48699192221533577
127	91.96759514875107	288.5698250291154	0.8570745258854825	0.28684335275312484	-196.60222988036435	0.5702311731323577
128	114.52554118733876	404.36484981216705	0.8488368936027898	0.2907205997176537	-289.8393086248283	0.5581162938851361
129	81.2179305304471	250.40279355638984	0.8543237350117463	0.28041358319820425	-169.18486302594272	0.5739101518135421
130	82.20402154752895	233.08059926396163	0.8613696595185387	0.3598600763081882	-150.87657771643268	0.5015095832103504
131	105.17394544701047	299.4205785119881	0.849887202328135	0.3575817133901081	-194.24663306497763	0.4923054889380269
132	65.67479169932258	185.11692458691505	0.861721424671278	0.29096281140792024	-119.44213288759246	0.5707586132633578
133	75.41609617594405	237.84312738282378	0.8521809720647008	0.2303851911908941	-162.42703120687975	0.6217957808738067
134	91.33075466373	244.60687695382072	0.8452544174469384	0.31927806367688033	-153.2761222900907	0.5259763537700581
135	129.09674108204825	327.91751061862135	0.8389190198480269	0.3408033059178257	-198.8207695365731	0.49811571393020115
136	96.51902780313446	283.6241850185056	0.862140305201916	0.27511422086742493	-187.10515721537115	0.587026084334491
137	110.00519756550145	330.94509827428504	0.8583636197801958	0.3093966180141756	-220.9399007087836	0.5489670017660202
138	83.1185586672212	252.47600198735245	0.8640373920295078	0.2926481774136509	-169.35744332013127	0.5713892146158569
139	107.92508630479898	306.94263601334467	0.8589887540399838	0.33740204202948987	-199.0175497085457	0.5215867120104939
140	101.18667824870639	268.1053719993085	0.8626638493173391	0.3692833048889897	-166.9186937506021	0.4933805444283494
141	81.00806216091092	231.2636400949822	0.8597518601299365	0.3392992416136379	-150.25557793407128	0.5204526185162986
142	149.16520035782102	474.03657795820516	0.8562291453296527	0.2907271360880064	-324.8713776003841	0.5655020092416463
143	112.3249255180422	283.7676667542916	0.8472787932765804	0.3579883917149302	-171.4427412362494	0.4892904015616502
144	67.44673531393778	201.60264425544423	0.8584468011782485	0.35127632127297104	-134.15590894150645	0.5071704799052774
145	70.8041806746018	202.99582004105815	0.8524645908496526	0.3368506338739685	-132.19163936645634	0.5156139569756841
146	102.87419973504619	398.43137930780455	0.8585381585083884	0.2710632560205539	-295.55717957275834	0.5874749024878345
147	73.98785254311436	208.3693408292688	0.8561481357067948	0.3406550285860441	-134.38148828615442	0.5154931071207507
148	100.00973878395197	313.1460563723327	0.860486662614383	0.28792209709442534	-213.1363175883807	0.5725645655199576
149	123.36167512909556	378.34434876288526	0.840831700830249	0.2203193762867014	-254.98267363378972	0.6205123245435477
150	109.34410255832465	417.54689935598424	0.8575433134020909	0.23470893601912393	-308.2027967976596	0.622834377382967
151	88.65145508529892	266.90472123795945	0.8538797649151457	0.33357982711350986	-178.25326615266053	0.5202999378016359
152	76.70562431906944	196.26956919781506	0.8581801992685612	0.3656586189579818	-119.56394487874562	0.49252158031057935
153	86.95654594847018	326.70770664289853	0.8581504942891749	0.28695533849115984	-239.75116069442834	0.571195155798015
154	94.09000324681051	250.77958506018626	0.8576345611400437	0.3958800767629074	-156.68958181337575	0.4617544843771363
155	97.8311119262247	332.6760078769777	0.854864081895811	0.2930903153795738	-234.84489595075297	0.5617737665162372
156	106.75066675754061	308.67136624482737	0.8590003787154576	0.3409867839103023	-201.92069948728675	0.5180135948051554
157	129.39959232914012	431.94083635601027	0.8673023947179825	0.3563407287119207	-302.5412440268701	0.5109616660060619
158	82.41992420095552	260.21146820487326	0.8580642617263745	0.2296058593880755	-177.79154400391775	0.628458402338299
159	74.13411040340604	206.64915429657455	0.8635178088183587	0.3430768461525388	-132.51504389316852	0.52044096266582
160	98.27804948533412	314.69402195182664	0.8628399964558779	0.29199509807949736	-216.41597246649252	0.5708448983763805
161	97.91729039938602	290.3776179490967	0.8576075030911713	0.30763991542589664	-192.46032754971068	0.5499675876652746
162	81.39404170390179	205.43974986638403	0.8617264478305062	0.3488162158109543	-124.04570816248224	0.512910232019552
163	76.21124342555174	209.51228334814223	0.8610325938205118	0.30410709225038185	-133.3010399225905	0.55692550157013
164	99.50479267747959	262.083056443965	0.8628436215560213	0.3548963864039508	-162.5782637664854	0.5079472351520705
165	106.18150553130518	311.8059435679299	0.8619239848506218	0.37630825332608286	-205.62443803662472	0.48561573152453896
166	89.24574743348717	272.5522741290257	0.8510000057852476	0.29291350088605994	-183.30652669553854	0.5580865048991877
167	96.17071253789649	303.84376961298756	0.8621125588762031	0.32404319158724115	-207.67305707509107	0.5380693672889619
168	90.57039235399048	241.7662256509313	0.8443531439408144	0.36940563850765973	-151.1958332969408	0.47494750543315467
169	87.15737513434637	254.9776961866604	0.8613712497216673	0.34406464363996314	-167.82032105231406	0.5173066060817042
170	82.60437985339928	266.0751927279782	0.8594930171971584	0.2354852461443893	-183.47081287457894	0.6240077710527692
171	95.95215450142342	259.2314835356495	0.8540372781757252	0.29694225263409857	-163.27932903422607	0.5570950255416266
172	187.74241865382584	611.2838273555037	0.8513770622725817	0.24881996480334126	-423.5414087016779	0.6025570974692405
173	74.62917358112514	240.4838563023237	0.8623631178794565	0.30860242905787894	-165.85468272119854	0.5537606888215776
174	93.50347163777008	280.14862220102185	0.8558848105644201	0.33673415092876596	-186.64515056325178	0.5191506596356541
175	86.56284125205913	221.79355862741406	0.8528208363592469	0.3569982457983244	-135.2307173753549	0.4958225905609225
176	70.38075042822562	192.34506923070745	0.8661830128850503	0.4002879325774132	-121.96431880248183	0.4658950803076371
177	99.33981707680998	345.4034509674493	0.8649805587412869	0.26388880592816377	-246.06363389063932	0.6010917528131231
178	82.48251107959767	252.91522392387702	0.8588906165194382	0.3239998318133118	-170.43271284427937	0.5348907847061264
179	85.53939357353391	270.60242444188543	0.869333018084204	0.2694697124601387	-185.06303086835152	0.5998633056240654
180	76.1937242476202	186.8394055264957	0.8594236568149165	0.43140518777048764	-110.64568127887551	0.42801846904442886
181	104.42316840049793	346.2402405736664	0.8575776499361227	0.2342165152555302	-241.8170721731685	0.6233611346805925
182	136.04338204505325	384.13555231839825	0.852010960658036	0.33017934481081007	-248.092170273345	0.521831615847226
183	112.5064783122179	348.6883285387963	0.85473301162894	0.28722492517331516	-236.18185022657843	0.5675080864556248
184	82.3041961857775	235.72940141425244	0.853039111013099	0.3119359857637878	-153.42520522847494	0.5411031252493113
185	113.36081207452112	375.3519185501089	0.8540913287728517	0.33803546070864454	-261.9911064755878	0.5160558680642071
186	85.6825554322345	247.46751662202917	0.8612520404165996	0.36214603987598426	-161.78496118979467	0.4991060005406154
187	90.11926214093018	246.8839905651546	0.8518856584711157	0.30114589030265976	-156.76472842422442	0.550739768168456
188	108.39936350578915	314.1040369317097	0.8549633541180457	0.31030926541350673	-205.70467342592053	0.544654088704539
189	74.49931956060446	227.7062287017095	0.8567929368878111	0.3620550172719297	-153.20690914110503	0.4947379196158814
190	85.6979200469214	262.8127798453701	0.8636627504238805	0.33376994632621426	-177.11485979844866	0.5298928040976663
191	68.2736444320723	194.1852095022553	0.8480380027293329	0.22528866993990732	-125.911565070183	0.6227493327894256
192	90.12874920484924	306.4236695005162	0.8536143736672328	0.2735505598671213	-216.29492029566697	0.5800638138001115
193	70.38059758156338	213.6037306972202	0.8500304677826808	0.28868376452219785	-143.22313311565682	0.5613467032604829
194	98.30997380336802	314.65337735609467	0.8536022130487207	0.3143753183764988	-216.34340355272664	0.539226894672222
195	93.50495877389626	279.36754835561374	0.8542393052063721	0.3123635417345165	-185.8625895817175	0.5418757634718556
196	104.72439545662073	342.0147165172829	0.8470759816078655	0.3110016839415907	-237.2903210606622	0.5360742976662747
197	105.12969333366378	324.2266299296089	0.8425736044038129	0.186950129333487	-219.09693659594512	0.6556234750703259
198	66.73238675267648	170.69768532691853	0.8654464566781014	0.3157191961763199	-103.96529857424206	0.5497272605017816
199	68.41632129275024	217.4001812662593	0.8545144931331923	0.1861997305540523	-148.98385997350906	0.6683147625791399
200	102.46528676700727	282.00026982044176	0.8580709586724491	0.36377978263774724	-179.53498305343447	0.49429117603470185
201	141.81137894773536	381.31178390879643	0.8676398965435085	0.331633054135612	-239.50040496106107	0.5360068424078965
202	79.50242858635957	229.50037126220045	0.8573923008976817	0.34546244003396875	-149.99794267584087	0.511929860863713
203	63.63005002050371	175.77704138129127	0.8582601846582396	0.3349530474738404	-112.14699136078755	0.5233071371843991
204	64.92122260677986	186.36924668293082	0.8538704930586934	0.24473091951334036	-121.44802407615096	0.6091395735453531
205	74.05793289272756	204.0054116644266	0.8544046100834691	0.3357263391298886	-129.94747877169902	0.5186782709535805
206	76.10949181085874	233.25642184966964	0.8612368468415642	0.32860909683523915	-157.1469300388109	0.532627750006325
207	103.72051480840891	319.9082659810817	0.8587668354613363	0.30709772855914536	-216.1877511726728	0.5516691069021908
208	107.09159365951781	397.31206246578495	0.8598277980818949	0.2661157777100764	-290.22046880626715	0.5937120203718185
209	74.7295108858094	227.81004544390095	0.861381197131438	0.36754710874013924	-153.08053455809153	0.4938340883912988
210	70.58802925183618	235.02519067074775	0.8478603107099324	0.28155750055672135	-164.43716141891156	0.566302810153211
211	87.7790682511617	243.79046321499905	0.8599519655072134	0.36052620486669296	-156.01139496383735	0.49942576064052047
212	62.31703617149271	177.46894082104777	0.8593708795251553	0.3337752918147497	-115.15190464955506	0.5255955877104057
213	80.84952093388416	241.25167807770814	0.8545209571475827	0.26642027752051245	-160.40215714382396	0.5881006796270702
214	65.58682111410126	189.79670198127783	0.862354652161845	0.28530401113592135	-124.20988086717658	0.5770506410259237
215	90.7701755887935	259.9014787792623	0.8520812798370101	0.37531222584209745	-169.13130319046877	0.47676905399491265
216	137.27255887263567	382.3045784703712	0.8521878373983507	0.3462057235645426	-245.03201959773554	0.5059821138338081
217	101.94038868592756	278.453187827239	0.8696936829235975	0.40386274117593784	-176.51279914131143	0.46583094174765965
218	102.48587056977381	285.36388294273576	0.8497497646236846	0.36390911064338116	-182.87801237296196	0.4858406539803034
219	141.33102235600867	386.5248595464997	0.844409232714952	0.31917294118759887	-245.19383719049105	0.5252362915273532
220	117.85756307010472	376.0237142257453	0.8494906752018299	0.26872030536979596	-258.1661511556406	0.5807703698320339
221	68.6819265899125	219.2533007959673	0.8534225144717058	0.2713174681017733	-150.5713742060548	0.5821050463699324
222	74.1375185193539	213.9636239753755	0.8569590800395744	0.3306275630986062	-139.8261054560216	0.5263315169409682
223	51.394377893500234	159.32791962428206	0.8625174713039967	0.24156292232349802	-107.93354173078183	0.6209545489804986
224	113.57344071669252	354.2958117761371	0.8582433229433961	0.3291035073444221	-240.72237105944458	0.5291398155989739
225	110.91924337533158	330.73224031425593	0.8555807129085526	0.3306679183199944	-219.81299693892436	0.5249127945885582
226	85.00583108111253	309.67252213761014	0.8585674125588163	0.3048384056315504	-224.6666910564976	0.5537290069272659
227	78.45783255318895	243.75373652654642	0.8524604479789907	0.2936618944881619	-165.29590397335747	0.5587985534908289
228	69.79445777096825	202.39344435275464	0.8645897916507318	0.3406414258652894	-132.5989865817864	0.5239483657854425
229	73.93845319996683	194.40491998631785	0.8582105017771137	0.36673347686461455	-120.46646678635102	0.4914770249124991
230	67.31887427759254	216.56259536502714	0.8644476957155297	0.3233007119430933	-149.2437210874346	0.5411469837724364
231	64.17649252640318	173.1771578663296	0.855668238493399	0.30331748897323435	-109.00066533992641	0.5523507495201647
232	135.5843307392724	376.4116113370959	0.8583615922388517	0.3685571793745529	-240.82728059782352	0.48980441286429877
233	84.04111699530857	272.8807728819347	0.855262403325125	0.2540993240274042	-188.83965588662613	0.6011630792977208
234	61.007847887605976	165.3246930892211	0.8549507635449747	0.2722496925193953	-104.31684520161514	0.5827010710255793
235	106.23793325970394	342.49607647848296	0.8528162071794795	0.3111385687824551	-236.25814321877903	0.5416776383970243
236	77.64400608777919	269.7506146256487	0.8603375520609522	0.27599546742130443	-192.10660853786953	0.5843420846396478
237	102.85159733846868	284.81708364475605	0.861958700029895	0.32952758459560266	-181.96548630628737	0.5324311154342924
238	91.91466256726119	288.235127225755	0.8430394038697997	0.2122227082379879	-196.3204646584938	0.6308166956318118
239	107.02702802171339	284.15048717785106	0.8545177890006445	0.36663692194202957	-177.12345915613767	0.4878808670586149
240	106.40315524375436	316.8534655027415	0.8598547978924118	0.31052126088992604	-210.45031025898717	0.5493335370024858
241	62.479469003068516	184.67234468239263	0.8669113626106115	0.3281321679753906	-122.19287567932412	0.538779194635221
242	108.37475901564491	311.0819268561659	0.8522821716661615	0.3560889227946906	-202.707167840521	0.49619324887147087
243	71.57104119198742	195.3479038834473	0.8603655586345327	0.33076633254440885	-123.77686269145987	0.5295992260901239
244	99.62178572551389	284.72966576899	0.8443942527690893	0.34090186246838455	-185.10788004347611	0.5034923903007047
245	99.05451325849114	312.8514926956674	0.8511197240179176	0.2916744244594282	-213.79697943717625	0.5594452995584893
246	87.08255771294468	280.8634768355821	0.8707142531428386	0.2951815263324269	-193.78091912263744	0.5755327268104117
247	110.13311551843324	331.4800807401525	0.8573520982903053	0.3052304729753858	-221.34696522171927	0.5521216253149195
248	112.69752140293113	357.5297270759265	0.8616289337436918	0.33534149614813863	-244.83220567299534	0.5262874375955531
249	113.34765399305947	332.78132272326513	0.8341696642093611	0.1999665449717458	-219.43366873020568	0.6342031192376153
250	81.96135815587505	243.45799036029956	0.8635178990734672	0.36083102839892617	-161.49663220442451	0.5026868706745411
251	116.44098265617933	384.75887204551395	0.8390046116593571	0.2277060342361783	-268.3178893893346	0.6112985774231788
252	113.89183443784052	340.0994828823752	0.8534888345748454	0.31960114043842464	-226.20764844453467	0.5338876941364208
253	82.63409855263686	264.7426359966819	0.8604332656687261	0.26752217348391355	-182.10853744404503	0.5929110921848126
254	72.86409144438642	244.10147455403182	0.8507376229620968	0.23399998269480898	-171.2373831096454	0.6167376402672877
255	92.02310769353782	279.75033600554946	0.8620070560735631	0.3305178420169509	-187.72722831201162	0.5314892140566122
256	116.44835934794907	320.52188030337896	0.8534262344499725	0.3407463906958366	-204.0735209554299	0.5126798437541358
257	111.08434275925035	304.54124461853996	0.8628836263090041	0.35736197223041444	-193.45690185928962	0.5055216540785896
258	100.82729423447125	310.82889663797863	0.8533803668927181	0.3166543456705205	-210.00160240350738	0.5367260212221976
259	103.35143199430433	263.4473512505936	0.8609189775912098	0.267314345411286	-160.09591925628928	0.5936046321799238
260	82.19498947682162	232.7489555223148	0.858055926261395	0.3583539319959015	-150.55396604549315	0.49970199426549355
261	87.55968448409415	218.32224043744503	0.8484631568434745	0.35479206464399926	-130.7625559533509	0.49367109219947525
262	73.48008234397486	199.83804809022467	0.8632968300906826	0.3285567949359964	-126.35796574624982	0.5347400351546863
263	127.93398254272343	372.4931588630332	0.8521680746357604	0.3564680040850857	-244.5591763203098	0.49570007055067467
264	87.772632503843	285.35761561341536	0.8579676265233254	0.3227485265943099	-197.58498310957236	0.5352190999290154
265	85.40822802810615	262.9190235918144	0.8602186973355148	0.31742394190783535	-177.51079556370823	0.5427947554276795
266	108.24254787239873	311.2903295863373	0.8653229886948073	0.31572161770801743	-203.04778171393855	0.5496013709867899
267	78.30502609035166	241.12026952045932	0.8623037495289602	0.30607588342585107	-162.81524343010767	0.556227866103109
268	118.66535056645901	331.1475853935461	0.8515055995726806	0.353684088813141	-212.48223482708707	0.49782151075953956
269	131.16921899958695	376.3479997838978	0.8569488608669107	0.3632432497954272	-245.17878078431087	0.4937056110714835
270	82.22145586337018	253.61061107211904	0.8577792351722189	0.3219036361349784	-171.38915520874886	0.5358755990372405
271	100.06835151802369	355.4129317804305	0.8595366960903666	0.21947607670919925	-255.3445802624068	0.6400606193811674
272	83.46174798193013	236.01652624429562	0.8524894364386434	0.2778034952144267	-152.5547782623655	0.5746859412242167
273	86.7205126829368	261.23330690648163	0.8494475115190596	0.29208535431255855	-174.51279422354483	0.5573621572065011
274	79.42294379316576	220.1408702402606	0.8591320547234839	0.30426529299450483	-140.71792644709484	0.5548667617289791
275	83.12884069790788	270.3100917526723	0.8672333858122814	0.2912614445819045	-187.1812510547644	0.5759719412303769
276	110.28555585095448	280.6471062867878	0.8583553353656661	0.3954309924273016	-170.3615504358333	0.4629243429383645
277	96.6261989210197	324.572453075264	0.8693620536721064	0.3356713458580857	-227.9462541542443	0.5336907078140207
278	77.07272871588873	250.211683090445	0.8639860157226966	0.26886701152228354	-173.13895437455628	0.5951190042004131
279	84.77056663602589	244.7004988257474	0.8531228745716367	0.29682054695990057	-159.9299321897215	0.5563023276117361
280	91.18399522259628	275.9126631568779	0.8558723851219656	0.2459920346680045	-184.72866793428162	0.6098803504539612
281	122.95006647256626	382.1020213008726	0.8579648273271077	0.27800843255432894	-259.1519548283063	0.5799563947727787
282	78.69239757425507	221.31292220562298	0.8536664971689998	0.3366736746966168	-142.6205246313679	0.516992822472383
283	88.16506340640413	266.6297565185723	0.8512115902235926	0.38681680988661166	-178.4646931121682	0.46439478033698095
284	95.97418519204236	262.4266184237939	0.8683593769793392	0.3166130025044354	-166.45243323175157	0.5517463744749038
285	87.48411090009262	233.21478021765148	0.8505705160460322	0.3698089517892254	-145.73066931755886	0.4807615642568068
286	96.63177031502961	311.5074362822298	0.8630581850003417	0.36010790334108245	-214.87566596720018	0.5029502816592593
287	79.16926085290154	219.48418828436226	0.8556698462175275	0.3546053921180591	-140.31492743146072	0.5010644540994684
288	105.7534181722527	330.9856095476199	0.8506190215123165	0.3398159474902523	-225.23219137536722	0.5108030740220642
289	84.36291003846529	295.9715074401981	0.858961119504355	0.3019053786980352	-211.6085974017328	0.5570557408063199
290	124.50232464593176	368.1178698255055	0.858544443672678	0.3223973160257054	-243.61554517957376	0.5361471276469726
291	73.32714069080285	199.03045248478162	0.8609756972132626	0.2834630320492178	-125.70331179397877	0.5775126651640448
292	112.09647549104831	345.91312742045216	0.8568364693205245	0.3185198229125637	-233.81665192940386	0.5383166464079607
293	92.23337162067493	258.9527017356006	0.8571136545364126	0.3675949458905599	-166.7193301149257	0.48951870864585273
294	73.2880222489191	197.1217811302442	0.852712740623782	0.294841116711456	-123.83375888132508	0.557871623912326
295	56.394452972918145	169.404213380123	0.8494315298545435	0.2669629729839293	-113.00976040720485	0.5824685568706143
296	129.3329431942749	422.7097454386815	0.8561491481388995	0.27461636291707797	-293.37680224440663	0.5815327852218215
297	122.38925295319797	384.088803443124	0.8579683027269758	0.281720006306476	-261.699550489926	0.5762482964204998
298	92.69856256457169	290.1248690207534	0.8524802244550147	0.2751252368002162	-197.42630645618172	0.5773549876547985
299	61.946916553237756	186.5910035345288	0.8553852914692965	0.2648535177506595	-124.64408698129104	0.5905317737186371
300	81.99729303446172	237.40698485003185	0.8582627611335537	0.3654330876225337	-155.4096918155701	0.49282967351102
301	77.22657986785629	193.14008943420586	0.8507124070552109	0.34144790491611643	-115.91350956634957	0.5092645021390945
302	87.25152828428331	240.15147367184926	0.8587950622650942	0.35758944724558234	-152.89994538756594	0.5012056150195119
303	84.17681255719879	200.499314431841	0.8512904936528778	0.36389686633724727	-116.3225018746422	0.4873936273156305
304	150.95227205237515	445.0868764330999	0.8504317552208855	0.3622247384791055	-294.1346043807248	0.48820701674178
305	93.83592702958924	272.2661234864974	0.8650370537613861	0.34062070927525445	-178.43019645690816	0.5244163444861316
306	96.26269390757588	275.997968373311	0.8637984549673936	0.31716631292308356	-179.7352744657351	0.5466321420443101
307	76.68425048528793	219.7421445173406	0.852481451053411	0.28588257699566505	-143.05789403205267	0.5665988740577459
308	131.72149275541395	442.13107348045367	0.8630871992342997	0.31568312643824187	-310.40958072503975	0.5474040727960579
309	95.43816502540304	237.04779321430527	0.8693822936362395	0.382100514450375	-141.60962818890224	0.4872817791858645
310	71.95898407767127	209.2324775315688	0.8547515726293836	0.275860496511965	-137.27349345389752	0.5788910761174186
311	103.83088874237194	334.2312077240872	0.8579106442402188	0.28776573247982534	-230.40031898171526	0.5701449117603934
312	51.53754672631801	174.55347136181373	0.8645183003230181	0.26843410814870294	-123.01592463549572	0.5960841921743152
313	95.51644635794932	291.46538048062627	0.8546891768678183	0.2330350776365341	-195.94893412267695	0.6216540992312842
314	94.18022519396956	267.26716871929125	0.8486727132714316	0.3222953369350156	-173.0869435253217	0.5263773763364159
315	117.65901374297802	346.03572657271576	0.8637591999625842	0.393577164402079	-228.37671282973776	0.4701820355605052
316	110.41577441613103	301.97936696952434	0.8550609880070249	0.34753943490454353	-191.5635925533933	0.5075215531024814
317	107.86729507577144	325.57938660970024	0.8636063894294175	0.3005317529320855	-217.7120915339288	0.563074636497332
318	60.43778183318752	164.95067138704826	0.8581055528102731	0.3709035095401193	-104.51288955386073	0.4872020432701538
319	79.89879437340026	246.64545810258423	0.8549749402895189	0.298559066410941	-166.74666372918398	0.5564158738785779
320	105.27204402237305	373.4606829596417	0.860673093345695	0.29239382632170396	-268.18863893726865	0.568279267023991
321	73.42248666638257	210.74739019087139	0.8532820232534631	0.29756359034119073	-137.32490352448883	0.5557184329122724
322	78.66443272803652	223.04434695579138	0.8521246600958661	0.30708187256368635	-144.37991422775485	0.5450427875321797
323	75.42945314488018	203.28967342674898	0.8278852451364789	0.2133323761060784	-127.86022028186879	0.6145528690304005
324	87.15727274486356	271.5646265837856	0.8610103299421195	0.3213327331476907	-184.407353838922	0.5396775967944287
325	82.36945154296636	243.31209692171464	0.8438797592832532	0.270265354650258	-160.9426453787483	0.5736144046329952
326	79.3168951634585	215.12402183301043	0.8594875088867727	0.37822699484333755	-135.80712666955193	0.4812605140434352
327	84.4565600419359	306.76764917653344	0.8617880264616751	0.22536524648748993	-222.31108913459752	0.6364227799741852
328	109.15606590630414	308.8443622531506	0.8549396017788167	0.23388820302053587	-199.68829634684647	0.6210513987582809
329	107.53914157611928	313.5662588395192	0.8632080226825977	0.3496228918696704	-206.02711726339993	0.5135851308129273
330	105.93145739835495	343.14528979003836	0.8568662271237453	0.2813940897013537	-237.2138323916834	0.5754721374223916
331	88.86590058792352	285.1577677947806	0.860014266398377	0.2576006811563491	-196.2918672068571	0.6024135852420278
332	94.82831722309614	243.28072645125175	0.8592333759546211	0.36470702254905774	-148.4524092281556	0.4945263534055634
333	101.0941910922438	312.3293472162014	0.8532648759450085	0.26745901787422144	-211.2351561239576	0.5858058580707871
334	112.2154930998849	390.79622703735083	0.8523523401431573	0.2602639315151544	-278.58073393746594	0.5920884086280029
335	112.86546127314841	329.38901860099384	0.8670741246553595	0.3056355281643883	-216.52355732784542	0.5614385964909712
336	110.35986889243941	339.50573108777564	0.8429205052145102	0.2321469540675777	-229.14586219533624	0.6107735511469325
337	73.2568774909122	233.08590459061662	0.8620103084481199	0.2772479522327685	-159.82902709970443	0.5847623562153514
338	118.54503455665339	392.0372562095323	0.8636441962039592	0.30643717946142596	-273.4922216528789	0.5572070167425331
339	121.4607987768039	407.8931101975771	0.8515507498779944	0.2584904680367258	-286.4323114207732	0.5930602818412686
340	130.75803855558792	374.14675090610854	0.8472006292612476	0.33091364378248495	-243.38871235052062	0.5162869854787626
341	96.40330943697944	288.99105944647897	0.8608974203833171	0.30024618009740534	-192.58775000949953	0.5606512402859117
342	67.14775003817243	195.29338758230085	0.8602856658784935	0.2660287036234889	-128.14563754412842	0.5942569622550047
343	120.94947230703775	384.783235939956	0.8393729414992877	0.25868546644948204	-263.83376363291825	0.5806874750498057
344	80.51394873392192	194.83744173033767	0.8540963705280875	0.35865830570828805	-114.32349299641575	0.49543806481979946
345	98.25817895863746	324.65362895324176	0.8615274230571421	0.2852157717958925	-226.3954499946043	0.5763116512612496
346	84.39931984874036	276.53213298770333	0.8637864769445327	0.3107620278435667	-192.13281313896297	0.5530244491009659
347	73.02251731044015	220.0302805685235	0.8588923775533742	0.3310542135632466	-147.00776325808334	0.5278381639901276
348	94.80727421437686	280.42744045600887	0.8572418802101768	0.3311399354062274	-185.620166241632	0.5261019448039495
349	81.47751568115031	238.75309359065665	0.8712920582365882	0.39436944839210974	-157.27557790950635	0.47692260984447843
350	106.28336289424585	318.99711291354413	0.8480217048033317	0.32043326711598025	-212.7137500192983	0.5275884376873514
351	121.11693551975372	353.3012823662766	0.8682066664793304	0.2608609532715605	-232.18434684652289	0.60734571320777
352	107.79153261498806	326.0286949930382	0.8521893957729048	0.2594937680482639	-218.23716237805013	0.5926956277246409
353	106.48588931073934	309.9871374674025	0.8570437869097789	0.3315842385218814	-203.50124815666314	0.5254595483878974
354	113.32507476221102	358.3008554777857	0.8490313417266028	0.3378014934225423	-244.9757807155747	0.5112298483040605
355	110.69430323023056	313.70988233283913	0.855874714804576	0.3516454222532023	-203.01557910260857	0.5042292925513737
356	89.74198521623421	248.9233238514662	0.8649466309202704	0.33069097761471283	-159.18133863523198	0.5342556533055576
357	115.72959267895172	340.2506964529281	0.8496376829418956	0.3006663204982743	-224.52110377397636	0.5489713624436212
358	99.55479996265193	327.42686298782667	0.8613357241853872	0.26842903738147217	-227.87206302517473	0.592906686803915
359	81.36864232419771	224.3767419892533	0.8321952072036741	0.24337712552270116	-143.0080996650556	0.5888180816809729
360	77.16268888539322	219.4263520685775	0.8591406044628523	0.283535112817367	-142.2636631831843	0.5756054916454854
361	95.16203134971913	259.85958948920603	0.8540603677443868	0.3225883120726413	-164.6975581394869	0.5314720556717454
362	59.887942065594174	179.69000385070473	0.8606888905923715	0.2704183539418853	-119.80206178511055	0.5902705366504862
363	63.717879639535035	208.52575497137974	0.8572043269318482	0.26716178513454614	-144.8078753318447	0.5900425417973021
364	89.98230784870427	272.59790330563493	0.8692606171158453	0.3927585887492006	-182.61559545693066	0.47650202836664474
365	102.2399788375071	305.51285781951907	0.8636472794001964	0.31282927357880347	-203.27287898201197	0.550818005821393
366	103.66653988587497	328.4965971181016	0.8652257522801252	0.3306576963489863	-224.83005723222664	0.534568055931139
367	130.67921197807104	358.89300205437934	0.8534826566303716	0.2730331827515806	-228.2137900763083	0.580449473878791
368	140.98893043310022	402.57945224975606	0.8367965932107833	0.31177223158753725	-261.59052181665584	0.525024361623246
369	59.6504047461153	171.61421090540009	0.8531943490213425	0.27599034721769355	-111.96380615928479	0.577204001803649
370	75.244002961577	218.56054488694	0.8555675370888999	0.29599526401127224	-143.316541925363	0.5595722730776276
371	72.36632234606428	219.77476587634288	0.8524507495053382	0.302121538282548	-147.4084435302786	0.5503292112227902
372	77.03827661919242	242.41250603288046	0.8525015469736104	0.28712676591007197	-165.37422941368806	0.5653747810635383
373	74.31560669710396	236.9677400863658	0.8657795822407152	0.2632905129571828	-162.65213338926185	0.6024890692835323
374	95.23226050543617	330.84964768791224	0.8548389875142286	0.2563627549994982	-235.61738718247608	0.5984762325147304
375	70.57379334683651	229.82759092965267	0.84844563919579	0.27834477550491193	-159.25379758281616	0.570100863690878
376	118.49167327511068	336.26786727173896	0.8524458858394042	0.3102903869109798	-217.77619399662828	0.5421554989284243
377	72.7664912729428	202.27306238951394	0.8529047613088777	0.31111552821181143	-129.50657111657114	0.5417892330970663
378	87.72522349568816	295.56875895434376	0.8558311528195801	0.317211420583922	-207.8435354586556	0.5386197322356581
379	105.00116269773906	316.9254162457887	0.8593646520312842	0.3778174602448866	-211.92425354804965	0.4815471917863976
380	59.46527503388715	166.85759883277174	0.8481691193092548	0.25302084167819394	-107.39232379888459	0.5951482776310608
381	72.28358970832832	197.75264166780323	0.858158571404795	0.3454695389275236	-125.46905195947491	0.5126890324772715
382	89.337106765156	273.1082899224484	0.8486518661335093	0.3210315668585129	-183.77118315729243	0.5276202992749963
383	103.55908646190593	274.14751836721985	0.8492827163952451	0.3186334744981736	-170.5884319053139	0.5306492418970715
384	95.91640868416903	330.87112696133806	0.8612369912809267	0.26669316609930477	-234.95471827716904	0.594543825181622
385	125.10394273923635	407.99608920287716	0.8586180946858438	0.30215705671891746	-282.8921464636408	0.5564610379669264
386	114.05802697096982	312.8509751466332	0.8400438313367756	0.3145312164472794	-198.79294817566335	0.5255126148894962
387	112.58160505451438	348.3972616339029	0.8538045803282939	0.20614142741867164	-235.81565657938847	0.6476631529096222
388	58.67052474573114	172.05556264759065	0.8567487112758535	0.24860775248269318	-113.3850379018595	0.6081409587931603
389	58.45977255101185	182.14534229281708	0.8592673334970864	0.33087844092296537	-123.68556974180522	0.528388892574121
390	97.33854010649405	335.08862717776844	0.8610493426775292	0.29466973651156886	-237.75008707127438	0.5663796061659603
391	82.78528228449274	231.11047497200005	0.8534040746249318	0.35713613837007513	-148.3251926875073	0.4962679362548567
392	66.5111064765131	193.06087067489432	0.8599501671447113	0.3083323778972801	-126.54976419838121	0.5516177892474312
393	89.9357145438153	287.15516542421307	0.8637562302851594	0.3010545082528281	-197.21945088039777	0.5627017220323313
394	83.25772330199	245.58673525526427	0.8546566131370819	0.35021496671343294	-162.3290119532743	0.504441646423649
395	74.78210724255855	260.5037998831589	0.8622772309401561	0.2891889570298741	-185.72169264060034	0.5730882739102819
396	94.98707903439234	239.76528158186954	0.8475403374562575	0.3511693280475735	-144.7782025474772	0.49637100940868395
397	94.65870724720158	310.7164821449451	0.860875796843745	0.3112249824284849	-216.0577748977435	0.5496508144152601
398	74.92231726484891	231.34258290738083	0.8647726865441332	0.30782064692119676	-156.42026564253192	0.5569520396229364
399	111.36996661870589	335.49806887138726	0.8511959197572833	0.247007602152593	-224.12810225268137	0.6041883176046903
400	105.79802147969815	354.3284027283731	0.851218484336608	0.2303601787218222	-248.53038124867493	0.6208583056147857
401	90.57576937918645	281.5434149915259	0.8567413234858346	0.33785710039062683	-190.96764561233942	0.5188842230952078
402	79.74851276442106	216.84983789851995	0.8516430377810804	0.35368233083479406	-137.1013251340989	0.49796070694628636
403	87.33738578776882	267.7460498208748	0.8511586690164319	0.3077625548458158	-180.408664033106	0.5433961141706161
404	101.41832578085415	331.6476971626686	0.8662171406537692	0.2608728041226194	-230.22937138181442	0.6053443365311498
405	80.07551312462206	240.61659665774067	0.8562189763185181	0.2968253837382831	-160.5410835331186	0.5593935925802349
406	79.99817716323867	256.5666481838088	0.8619227133958837	0.29291853279531443	-176.56847102057014	0.5690041806005692
407	89.86967083450753	253.51885877978793	0.8646417479955996	0.33838849662778436	-163.6491879452804	0.5262532513678152
408	65.79654766742675	180.08871200222126	0.8577245496867699	0.32452704417429085	-114.2921643347945	0.5331975055124791
409	117.85463341886557	410.22520192130526	0.8666086757297558	0.26837042020965834	-292.3705685024397	0.5982382555200974
410	96.58234727482852	261.26677697938146	0.848531743715616	0.2973329222305222	-164.68442970455294	0.5511988214850938
411	87.86969756864633	276.08137950271714	0.872149450233864	0.2932190545154558	-188.2116819340708	0.5789303957184082
412	58.77420842460402	192.74459839375766	0.8679380550560172	0.32690075450953504	-133.97038996915364	0.5410373005464821
413	82.80933856894856	246.41341617538603	0.851558328912509	0.30748308322896895	-163.60407760643747	0.54407524568354
414	86.43409928679328	293.0153045099783	0.8628349011489088	0.2687259614253877	-206.581205223185	0.5941089397235211
415	78.64315354842785	237.3468467810959	0.8511755027807781	0.3221260773176236	-158.70369323266806	0.5290494254631546
416	85.13152156542444	238.45701246816253	0.8623412956440316	0.29693684285867133	-153.3254909027381	0.5654044527853603
417	63.38348343893102	185.2187863759821	0.8546977896147447	0.3167258373935131	-121.83530293705107	0.5379719522212316
418	110.06504654685676	303.48358929329333	0.8602032673312863	0.2728261444995717	-193.41854274643657	0.5873771228317146
419	90.34397510275402	257.21536391689585	0.8546468364784108	0.37497772522113837	-166.87138881414182	0.4796691112572724
420	122.40862674876212	331.1945744041615	0.8302995532620697	0.22862598625850178	-208.78594765539935	0.601673567003568
421	85.42179096462388	274.31557329082057	0.8541460159646692	0.28294655956918024	-188.89378232619669	0.571199456395489
422	110.1868221404182	360.07639348436675	0.8598126242850758	0.3153197201227387	-249.88957134394855	0.5444929041623371
423	108.96769572681862	340.1651099562678	0.8553737261877031	0.297066207734147	-231.1974142294492	0.5583075184535562
424	66.42182556471582	216.9733627313147	0.8637270597095851	0.32038302511548106	-150.55153716659888	0.5433440345941041
425	67.58614976651029	194.0547995073	0.8641586676731167	0.28457001402965937	-126.46864974078971	0.5795886536434574
426	97.2593400269476	315.684891832941	0.8641541599599306	0.3336660881122408	-218.4255518059934	0.5304880718476899
427	130.8230130908758	359.3651863885309	0.8505305940485128	0.33690087495227206	-228.5421732976551	0.5136297190962408
428	81.44571574068149	270.533965322376	0.8621331514084514	0.32097393150872605	-189.0882495816945	0.5411592198997253
429	111.0122788227032	295.38438450372337	0.8448360045892123	0.3478641853981828	-184.37210568102017	0.49697181919102945
430	90.86987871718094	257.49023752967685	0.855068163706115	0.3420211938030605	-166.6203588124959	0.5130469699030545
431	99.49643939807197	303.30410380275805	0.85682663919567	0.3158714097865763	-203.80766440468608	0.5409552294090938
432	77.27310582072161	209.2343321658465	0.8456060652733645	0.28740360634245565	-131.96122634512489	0.5582024589309088
433	84.73580112157647	257.1241435806064	0.8634525633319066	0.2844788091983597	-172.38834245902996	0.5789737541335469
434	105.62365949751513	336.6706827170552	0.8502625236971028	0.27712916502221435	-231.04702321954005	0.5731333586748883
435	102.62309924456775	257.91953966708894	0.8498639665609475	0.345501873149587	-155.2964404225212	0.5043620934113605
436	105.86900408784267	308.81520741911265	0.8497990479746718	0.2751567373451624	-202.94620333127	0.5746423106295093
437	105.42514090118206	309.952234956775	0.8539212878710811	0.37093582583797396	-204.52709405559293	0.48298546203310716
438	66.67698364580637	198.8741613460419	0.8654760588291526	0.2702673371044747	-132.1971777002355	0.5952087217246779
439	100.48504329135255	319.5479516391075	0.8641041275435604	0.2954977985198548	-219.06290834775496	0.5686063290237056
440	62.03628202728967	176.3199241718328	0.8571171539453359	0.28388705837283407	-114.28364214454314	0.5732300955725018
441	93.90710681471535	331.2291215917929	0.8670839452072364	0.3173775160621409	-237.32201477707753	0.5497064291450955
442	83.86015942061832	268.49305545339257	0.8605144465112665	0.29732654597558617	-184.63289603277425	0.5631879005356804
443	75.11249135657866	240.2701325483569	0.8657414923147344	0.32924503892641843	-165.15764119177825	0.536496453388316
444	99.99771608593059	291.2283456482355	0.8500165078905477	0.343677174977267	-191.23062956230493	0.5063393329132807
445	121.1572594462977	361.54710055425807	0.8521395579290161	0.32410710802358467	-240.38984110796036	0.5280324499054314
446	115.21893354632019	360.85779810172824	0.8502431023692051	0.27691183249647894	-245.63886455540805	0.5733312698727262
447	133.49488968517207	431.08056625367124	0.8503362096536843	0.27078851067998677	-297.58567656849914	0.5795476989736975
448	123.17602745299831	422.74592289095204	0.861917107401972	0.2728293460303214	-299.56989543795373	0.5890877613716506
449	140.04810757223353	454.1360968901785	0.8506789845747508	0.232630642375453	-314.087989317945	0.6180483421992977
450	70.19651520953244	196.42838604365966	0.8523437783043735	0.32150902251759966	-126.23187083412722	0.5308347557867739
451	95.78269130704132	324.8624693253924	0.8650195699398953	0.3010715814105618	-229.07977801835108	0.5639479885293335
452	99.31775855125342	312.09151647116033	0.8629894223803526	0.3618077532075064	-212.77375791990693	0.5011816691728461
453	78.60706647259362	209.2116239754075	0.8483909072807505	0.3249961713740416	-130.60455750281386	0.5233947359067089
454	76.74711113527033	208.69263424600155	0.8551487818785398	0.3827038896649076	-131.94552311073122	0.47244489221363223
455	90.08317513662917	248.46484363795216	0.8552449831504634	0.3274880242829627	-158.381668501323	0.5277569588675006
456	65.32325713863254	193.72015000331453	0.8575556704922037	0.33784590869706427	-128.396892864682	0.5197097617951394
457	107.96008442083473	335.84518136143174	0.8570635108591227	0.3326692909545015	-227.885096940597	0.5243942199046212
458	72.83974960320072	186.25059036518942	0.8490824501566062	0.31927401286926227	-113.41084076198871	0.529808437287344
459	80.39678424357986	259.1938063499544	0.8444251597639354	0.26660134377167344	-178.79702210637453	0.577823815992262
460	55.22575822646736	179.12699176838044	0.8664212363064356	0.3370057590173805	-123.90123354191307	0.5294154772890551
461	93.88885422568029	288.1486769056516	0.8616376829043667	0.3598875855960374	-194.2598226799713	0.5017500973083293
462	90.38903343373617	270.52369857963043	0.8617536572105635	0.3233088424748574	-180.13466514589425	0.5384448147357062
463	68.70792215355118	204.70999374699983	0.8524908413407907	0.3004082529424227	-136.00207159344865	0.552082588398368
464	58.95091366424137	176.09159867569673	0.8622922028301685	0.3378339922550577	-117.14068501145536	0.5244582105751108
465	138.20321558649925	364.10055681663215	0.8519276312731953	0.3944753263961104	-225.8973412301329	0.4574523048770849
466	75.69320101472226	219.8003370105032	0.8719022580324717	0.32863250033366315	-144.10713599578094	0.5432697576988086
467	82.94144879005276	267.3952569126452	0.8532367216514514	0.2939330748154168	-184.45380812259245	0.5593036468360346
468	100.24049235043782	307.993685099828	0.8527795917395761	0.2606821009107671	-207.75319274939017	0.592097490828809
469	85.62286048393506	254.91561410354126	0.8475035883917674	0.26592621301060615	-169.2927536196062	0.5815773753811613
470	85.92734642684267	293.6066299359212	0.8605745636058647	0.3310139326868362	-207.67928350907852	0.5295606309190285
471	63.32012821234855	190.58674845154678	0.8614029310480853	0.3340664222858758	-127.26662023919823	0.5273365087622095
472	108.87155447854158	331.4226452490095	0.8522017100974262	0.2679576171894976	-222.55109077046794	0.5842440929079286
473	73.89390333691072	235.24704394361828	0.8602086411710353	0.3336916283970832	-161.35314060670754	0.5265170127739521
474	83.12036546200623	256.9459129934954	0.8629779528882124	0.3479463904762855	-173.82554753148918	0.5150315624119269
475	100.23855298995208	338.02587793376927	0.8597775749808225	0.31816752320932473	-237.78732494381717	0.5416100517714978
476	115.64070054637969	367.840702449026	0.8553429420537373	0.3260517454558515	-252.20000190264633	0.5292911965978857
477	85.20960929676076	287.9264048039473	0.8637536991597214	0.31598322277228197	-202.71679550718656	0.5477704763874395
478	82.80487788742859	264.0260554470941	0.8535016151533262	0.28568377566957953	-181.22117755966553	0.5678178394837468
479	74.41902695065788	213.24621085501985	0.8563440833931819	0.3229208146514262	-138.82718390436196	0.5334232687417557
480	125.6509616947342	484.60908306714396	0.859930515769512	0.21560559106683985	-358.9581213724098	0.6443249247026721
481	101.1194422888183	269.5324505237555	0.8550195765543455	0.3455518735444303	-168.41300823493717	0.5094677030099152
482	65.26562244539178	165.96136112176313	0.8559112325063358	0.4264097255892245	-100.69573867637135	0.4295015069171113
483	90.69915800916058	269.96134415748696	0.8462702853614863	0.29337945733036214	-179.26218614832638	0.5528908280311242
484	106.95493605788774	358.5330041977279	0.8659895218473711	0.282541664730225	-251.57806813984018	0.5834478571171461
485	97.82688802566196	296.40751330853203	0.8516065622494562	0.2712786064752031	-198.58062528287007	0.5803279557742531
486	127.80767624246448	405.71551935252523	0.8658314079275263	0.30171365914651777	-277.90784311006075	0.5641177487810085
487	81.96557547135018	264.54745312855607	0.8581232253614598	0.31705854134953054	-182.5818776572059	0.5410646840119293
488	106.1398566106899	340.130296966058	0.8550819066955059	0.22993446738821238	-233.9904403553681	0.6251474393072936
489	88.31074818222572	264.4823209015073	0.8515591465148816	0.31027177121131944	-176.17157271928158	0.5412873753035622
490	86.01957093983816	276.21952762985336	0.854382295029852	0.2692421658189028	-190.1999566900152	0.5851401292109492
491	64.87427341306932	161.49818985306806	0.8614563675645696	0.32303319739349295	-96.62391643999874	0.5384231701710767
492	111.20571351940328	384.9268956542741	0.8543033807572612	0.26868873257024867	-273.72118213487084	0.5856146481870126
493	60.69292655835806	158.2798450753866	0.8532076531839362	0.27589135562046896	-97.58691851702852	0.5773162975634673
494	104.1986666708855	300.8865424461421	0.853420299504144	0.31654481622721414	-196.68787577525657	0.5368754832769298
495	76.89677280022083	226.37525984517345	0.8662538603948995	0.3597778052120581	-149.4784870449526	0.5064760551828413
496	69.73374179260495	171.92421336377936	0.8568545898683763	0.4294712178494136	-102.19047157117441	0.42738337201896265
497	77.51710907115113	233.3640384778091	0.856194042112755	0.28443388212217063	-155.84692940665798	0.5717601599905844
498	61.980186183136155	170.49038108699656	0.845926994341567	0.2764897393766199	-108.51019490386041	0.5694372549649471
499	72.67099660778193	197.00640425084464	0.8541945650675735	0.3188190742691162	-124.33540764306271	0.5353754907984574
500	65.4510865637912	228.97583637431947	0.8496957403915516	0.2812781964807796	-163.52474981052828	0.5684175439107719
501	53.14324131290011	175.51629550381068	0.8629065276857221	0.3621564476444903	-122.37305419091058	0.5007500800412318
502	52.95406166082462	149.33629719122473	0.8482643182915329	0.30800668886629423	-96.38223553040011	0.5402576294252387
503	108.93130551076926	320.7543762961901	0.8465075875964292	0.2585818415046632	-211.82307078542084	0.587925746091766
504	87.40745751328649	264.4967599682717	0.8512958963467416	0.25949117091596374	-177.08930245498522	0.5918047254307779
505	72.8927449667611	206.41651722710532	0.8564230069893429	0.32110552238987194	-133.52377226034423	0.535317484599471
506	96.05304035427898	269.65502407890256	0.8498988620248626	0.2762406184316953	-173.60198372462358	0.5736582435931674
507	111.81567868252993	286.9147221705726	0.8522809421189728	0.3339419225838843	-175.09904348804264	0.5183390195350885
508	89.1050412755979	248.3547883521024	0.8672010365690044	0.3392549466730608	-159.2497470765045	0.5279460898959436
509	132.54283359224678	420.6913416563608	0.8577129142869367	0.32304188492353436	-288.148508064114	0.5346710293634024
510	125.38351285745951	429.72342011939656	0.8429230771967192	0.1997700542870007	-304.33990726193707	0.6431530229097185
511	83.83528332334629	256.5542791326364	0.8654630223594499	0.32362978933357944	-172.7189958092901	0.5418332330258705
512	85.35521102887355	243.85871842098476	0.8563764624497789	0.31849459374329564	-158.5035073921112	0.5378818687064832
513	101.16487064130686	377.9250703860975	0.8482642407824919	0.23960077461097168	-276.7601997447906	0.6086634661715202
514	126.89854325130722	405.3566870350646	0.8541268559849988	0.23692533943081867	-278.4581437837574	0.6172015165541802
515	91.43382469274046	251.1713486546852	0.8496636962658201	0.30691684044434764	-159.73752396194476	0.5427468558214724
516	65.36674068456718	184.32345268991202	0.8558234501885298	0.35104703915561203	-118.95671200534484	0.5047764110329178
517	72.01652270905107	210.7231212689386	0.8647147985404116	0.3211796585462525	-138.70659855988754	0.543535139994159
518	85.85777579885769	250.85793633430526	0.8446937563915132	0.2864830862947207	-165.00016053544758	0.5582106700967926
519	127.99799088067309	333.38009537098714	0.8558394366162035	0.35924750865298777	-205.38210449031405	0.4965919279632158
520	92.84303782326683	255.8640352857851	0.8681393822914341	0.3213727956739975	-163.02099746251827	0.5467665866174365
521	110.02505667362301	306.13253280835283	0.8425921267056072	0.26903793704912954	-196.10747613472984	0.5735541896564778
522	64.42153962407525	172.07185956379627	0.8586122238495006	0.32820087745158083	-107.65031993972102	0.5304113463979199
523	83.30560600857783	278.39697399981617	0.8553558478479586	0.2759394764893209	-195.09136799123834	0.5794163713586378
524	113.05470414584539	365.8091019755744	0.8627861476937859	0.289943717555244	-252.754397829729	0.572842430138542
525	82.23316885243449	270.401622288493	0.8615104423895534	0.32658614280450377	-188.1684534360585	0.5349242995850496
526	71.09021654716072	197.0704480556393	0.8554879235086036	0.3052809408531142	-125.98023150847858	0.5502069826554894
527	83.39362618973061	283.72636325091605	0.8493268922697348	0.21800303890556488	-200.33273706118544	0.6313238533641699
528	121.16449415127846	360.2631536384315	0.8513846704655642	0.32480128520557366	-239.09865948715304	0.5265833852599906
529	86.47353224221229	250.64596808416246	0.8562474194171388	0.2871732676109372	-164.17243584195018	0.5690741518062016
530	114.72805369241429	350.7849715070092	0.84298087585192	0.3164207246327987	-236.0569178145949	0.5265601512191214
531	71.90116751121363	193.69289663755023	0.855035036441909	0.2943016448144586	-121.7917291263366	0.5607333916274504
532	90.72852717950903	274.71226868623563	0.8548721915415498	0.2787487611204863	-183.9837415067266	0.5761234304210635
533	83.04261332735189	265.7813896529931	0.866581144417488	0.32083279750155336	-182.7387763256412	0.5457483469159347
534	71.47382194079414	220.90191260819364	0.8655716912591389	0.3000188601823189	-149.4280906673995	0.5655528310768201
535	131.31801630978623	370.91521102292506	0.8567311169834255	0.29691476459177335	-239.59719471313883	0.5598163523916522
536	102.24755361986377	270.4950565232282	0.8546505144924305	0.3315995544532379	-168.24750290336442	0.5230509600391926
537	101.91686668847574	294.7959590029964	0.8592440750009186	0.38402877225181864	-192.87909231452068	0.47521530274909995
538	96.57102074874807	309.8267226005788	0.8557737371978479	0.30726056871672663	-213.25570185183074	0.5485131684811213
539	97.13313350249413	272.6045449763171	0.8564480037165416	0.2886204882848339	-175.47141147382294	0.5678275154317077
540	143.19006055270052	469.1212002672333	0.8604099454115399	0.2910989991158573	-325.9311397145328	0.5693109462956827
541	92.06695689317061	246.27988528971835	0.8428676884137642	0.3392774515974174	-154.21292839654774	0.5035902368163468
542	78.9853415822275	235.35166942599915	0.8548232595553285	0.26782973846740576	-156.36632784377164	0.5869935210879227
543	102.23826171514214	356.6791697289342	0.8622109514994186	0.33840168220593886	-254.44090801379207	0.5238092692934797
544	56.76209032042684	158.42346723395173	0.86166206312153	0.3514469740953376	-101.66137691352489	0.5102150890261925
545	127.39481069008761	456.86984785109655	0.8597728960515653	0.2810207264506515	-329.4750371610089	0.5787521696009137
546	64.43296585648378	195.749007666405	0.8576093820923211	0.2993174879843781	-131.31604180992122	0.5582918941079429
547	83.78016842610265	253.85330758796272	0.8585507831795506	0.2864126218094268	-170.07313916186007	0.5721381613701237
548	93.05841392401516	257.5956098467368	0.8504636574343974	0.32464289483562386	-164.53719592272165	0.5258207625987736
549	92.63789967306917	265.7478586066163	0.8496198230285555	0.3206109172085288	-173.10995893354715	0.5290089058200267
550	73.44320249179238	238.0851624724849	0.8543172189136584	0.27435148787492086	-164.64195998069255	0.5799657310387376
551	131.65447336929353	409.6796901676008	0.8584366063176814	0.3486579702498964	-278.02521679830727	0.509778636067785
552	106.23668993017304	354.2524152310463	0.8488914531042564	0.2538987891028811	-248.01572530087327	0.5949926640013753
553	54.238386882739796	148.67210040208528	0.85926989119779	0.298389334593562	-94.43371351934547	0.560880556604228
554	96.0893019724832	307.0224830875089	0.8638245719384329	0.3282908568930603	-210.93318111502566	0.5355337150453725
555	96.40828497394145	321.5177354682127	0.8535317774555932	0.28231464844796916	-225.10945049427127	0.571217129007624
556	81.85628447204726	273.7925703417033	0.8557008386739584	0.2736081628637278	-191.93628586965605	0.5820926758102306
557	106.79054728500932	309.781635111007	0.8523859459378548	0.21549156945161962	-202.99108782599768	0.6368943764862351
558	61.41659827743941	177.1804856153157	0.8543482367615943	0.30308315096866945	-115.76388733787627	0.5512650857929249
559	67.37180600658955	178.86363920700384	0.8451273179802771	0.23967908466395704	-111.49183320041429	0.60544823331632
560	90.53576295729292	251.5303820557928	0.8581547641460605	0.287997765209025	-160.9946190984999	0.5701569989370355
561	106.94126317671383	331.9937574172782	0.8510407717675733	0.2635889933685281	-225.05249424056433	0.5874517783990452
562	86.82050425318512	264.450392855736	0.8604602838887956	0.30859447814664837	-177.62988860255092	0.5518658057421473
563	104.81964436751272	301.0022630880146	0.8445959147783498	0.3450697146581717	-196.1826187205019	0.4995262001201781
564	58.50775544340068	167.4787655102776	0.8538905428644148	0.27678520162797704	-108.97101006687693	0.5771053412364378
565	92.07152177515376	279.6366152573263	0.8507892187840839	0.2801870394626412	-187.56509348217253	0.5706021793214426
566	73.53975455876302	199.76327677800933	0.8651326327991274	0.3472677899086917	-126.2235222192463	0.5178648428904358
567	63.70078459149384	190.924727718605	0.8554909854587727	0.3545738224788414	-127.22394312711116	0.5009171629799313
568	78.70914797387903	233.7926298121609	0.8456233281190867	0.23447939071513382	-155.08348183828187	0.6111439374039529
569	79.90304144429373	232.85955264846342	0.8586156531536929	0.2857141464782632	-152.9565112041697	0.5729015066754297
570	95.84886159599982	262.2155856927899	0.865722420540006	0.38462062350225074	-166.36672409679005	0.4811017970377553
571	83.54022367884185	232.01191377563043	0.8548545104056419	0.34387591725973066	-148.47169009678856	0.5109785931459112
572	131.82964864343097	348.96304676937984	0.8408236525479589	0.2858831655371983	-217.13339812594887	0.5549404870107606
573	73.42361210708712	253.76687157610527	0.8568269934781261	0.2975975977056534	-180.34325946901816	0.5592293957724727
574	78.18550402755861	231.80943789437268	0.8436266138040265	0.2674250017228886	-153.62393386681407	0.576201612081138
575	96.10935252907699	278.5183029096437	0.8539285002118331	0.3167068877706088	-182.4089503805667	0.5372216124412243
576	101.07132060878129	329.98599858650556	0.8572378644592057	0.27650504715838203	-228.91467797772427	0.5807328173008237
577	75.3216482593653	232.93417385274623	0.8540683532129005	0.3691995028412284	-157.61252559338092	0.48486885037167216
578	76.46840360291971	243.14517302932376	0.8616577034820414	0.31636033698339316	-166.67676942640406	0.5452973664986482
579	122.8191071371881	346.97870478048856	0.8564488119685181	0.4105558067045697	-224.15959764330046	0.44589300526394837
580	113.31858543669705	362.5714739337075	0.8483900157616087	0.28923021316107217	-249.25288849701047	0.5591598026005364
581	94.13807640681995	291.3841617112948	0.8507735469185698	0.3421411960639117	-197.24608530447483	0.5086323508546581
582	79.72153206751578	202.3103102915935	0.8507566611392212	0.32864577868170164	-122.58877822407773	0.5221108824575196
583	86.44275796434859	251.87019666034098	0.8452873315550995	0.3207291647560205	-165.4274386959924	0.5245581667990791
584	110.41914729139836	334.35462315678626	0.8581992196571625	0.34635502620924113	-223.9354758653879	0.5118441934479214
585	80.8291580110778	210.45208758528736	0.8519704338499277	0.3550451193716502	-129.62292957420956	0.4969253144782775
586	110.29735381776908	329.5472756940932	0.8527379495799146	0.29712930019272066	-219.2499218763241	0.5556086493871939
587	76.23187294535532	240.69732039628477	0.8534157768159784	0.25500181703649094	-164.46544745092945	0.5984139597794874
588	70.51982979875353	202.25429114551815	0.8602913681953948	0.31730212158172993	-131.73446134676462	0.5429892466136648
589	113.60640658117973	372.37955770404704	0.8506312658619828	0.3171304452198732	-258.7731511228673	0.5335008206421096
590	100.38391066574042	321.8507869134312	0.8562505850896442	0.2611284132380828	-221.46687624769078	0.5951221718515615
591	61.973256940929744	161.04056242402348	0.8669396429965366	0.3617625306549852	-99.06730548309373	0.5051771123415514
592	97.20241366934115	266.4563459548401	0.8589526533599509	0.3353851717007424	-169.25393228549896	0.5235674816592084
593	103.15655827055636	309.95062522734236	0.8599204568329332	0.31762808918506363	-206.794066956786	0.5422923676478695
594	66.24323702727463	203.9704022078874	0.8536010637174964	0.16585339970039972	-137.72716518061276	0.6877476640170967
595	110.97048062322366	283.70445553948764	0.8441104603282777	0.2897923015236394	-172.73397491626397	0.5543181588046384
596	62.7550917233789	193.96883021842174	0.85717231867695	0.3104330609179476	-131.21373849504283	0.5467392577590025
597	94.22294463275004	283.9211977096634	0.8474456340959583	0.2895954067813819	-189.69825307691332	0.5578502273145765
598	82.49691018408097	223.31023013024858	0.8577253213300962	0.32799662062106216	-140.8133199461676	0.529728700709034
599	103.2933636380205	370.08316154577955	0.8597233538527964	0.31308976109108116	-266.78979790775907	0.5466335927617152
600	93.89413234957618	278.45903011398264	0.8440722410780149	0.2966530283963509	-184.56489776440645	0.547419212681664
601	104.34580840958449	323.8737631893698	0.8538025208180363	0.2918120672694103	-219.52795477978532	0.561990453548626
602	63.90219729637207	187.99510100374334	0.8553947971220022	0.3176326197494826	-124.09290370737128	0.5377621773725196
603	77.5475013532313	256.5189401140198	0.8597036877023678	0.29829789514808985	-178.97143876078852	0.5614057925542779
604	187.1904270692175	478.13510776407634	0.8373101930016461	0.30617433700739977	-290.94468069485885	0.5311358559942463
605	93.94604263523797	262.74348761660366	0.8522635856373868	0.29765227935874056	-168.7974449813657	0.5546113062786462
606	71.85103631994653	286.9927108119654	0.8637651170049051	0.2521258793247757	-215.1416744920189	0.6116392376801294
607	87.15061544289273	299.608951493514	0.8578043641292447	0.25062258337796534	-212.45833605062126	0.6071817807512794
608	81.34229612003918	238.5952424008754	0.8677071721741789	0.3358981297384715	-157.25294628083623	0.5318090424357074
609	75.40632795641551	221.7202263639079	0.8652297198123988	0.3480230255110527	-146.3138984074924	0.5172066943013461
610	132.6510172992092	377.7008113127093	0.8659886045925949	0.37096336940496594	-245.04979401350008	0.4950252351876289
611	84.6665572455771	233.04566347196322	0.8494042380312287	0.3476522570852518	-148.3791062263861	0.5017519809459768
612	97.50626425571284	312.49684274944104	0.8584768929342674	0.3200535031349391	-214.9905784937282	0.5384233897993284
613	81.30079599436027	250.57745749577327	0.8518277633212595	0.27763266855224944	-169.276661501413	0.5741950947690101
614	109.91844212103979	284.92216491805556	0.8581502481022074	0.407052189292926	-175.00372279701577	0.4510980588092814
615	99.78815835537159	265.6487314868037	0.8566843354976524	0.3487248885621878	-165.8605731314321	0.5079594469354647
616	104.78396551867843	356.1806272387037	0.8641414291616304	0.28687261202696535	-251.3966617200253	0.577268817134665
617	124.60499577846787	386.83726270581485	0.8453588236037093	0.2748239360295946	-262.232266927347	0.5705348875741147
618	64.0926451072611	181.61759577581074	0.863851335271572	0.30603628509932856	-117.52495066854964	0.5578150501722434
619	97.79119672964728	295.4739535605742	0.8526912097848202	0.31991820079036104	-197.68275683092693	0.5327730089944591
620	83.29220678633644	259.77437410350825	0.8573257633758065	0.27306725699539114	-176.48216731717181	0.5842585063804153
621	98.68164105009164	299.6955731557073	0.8661304603903255	0.37103612826492727	-201.01393210561565	0.4950943321253982
622	89.18308186932718	287.7016064712327	0.8603072773455929	0.3062039050121294	-198.51852460190554	0.5541033723334634
623	78.21875898281661	267.6008819645169	0.8683152337098402	0.3279819937653165	-189.38212298170026	0.5403332399445238
624	123.03511208884917	369.4532651444154	0.8559504673716916	0.29681977573978024	-246.41815305556622	0.5591306916319113
625	105.01241637424704	330.9653949567761	0.8667997530443808	0.3061765155062226	-225.95297858252906	0.5606232375381582
626	74.46983024251199	201.58848146969078	0.8582599237284301	0.33645476912335825	-127.11865122717879	0.5218051546050718
627	107.49644649313679	309.07939339599193	0.8383407133331642	0.2841995385555099	-201.58294690285516	0.5541411747776543
628	132.5144721673805	387.4056212010792	0.8525202932249796	0.3483064514793247	-254.89114903369872	0.5042138417456549
629	79.850058007245	239.62296878941115	0.8545524876279699	0.37919499950025715	-159.77291078216615	0.4753574881277127
630	56.67974168419794	166.58204419358484	0.8513142649013858	0.2830280647043707	-109.90230250938689	0.5682862001970151
631	71.12133655750779	212.0414027055587	0.8520324190337658	0.28880400520896743	-140.92006614805092	0.5632284138247984
632	143.50541944185434	482.1877336198598	0.8605885036299666	0.2825277579917018	-338.6823141780054	0.5780607456382648
633	106.22839943836806	310.31378099181654	0.8605470786896338	0.3164091865237632	-204.08538155344849	0.5441378921658706
634	76.20127034904027	269.2365807522815	0.8638592197590794	0.2911579701346708	-193.03531040324123	0.5727012496244086
635	119.12201993938262	336.9549347146142	0.8557189825650676	0.3020453696555286	-217.83291477523156	0.553673612909539
636	108.97576232940801	295.05670936020636	0.8616517315771248	0.38360780933712063	-186.08094703079834	0.4780439222400042
637	72.0953781806288	204.4405445561075	0.8540452980211511	0.24691960898087395	-132.3451663754787	0.6071256890402772
638	79.7930653704237	259.056061330341	0.844707972654745	0.20265558545767262	-179.26299595991728	0.6420523871970724
639	76.40247185040167	245.9146897092377	0.85547716713163	0.3009549842943776	-169.51221785883604	0.5545221828372524
640	85.99427085183575	235.22427756713694	0.8600218880096558	0.32283050961367515	-149.2300067153012	0.5371913783959807
641	48.81024615927663	132.1669332246198	0.8547325189568706	0.27084878160683007	-83.35668706534318	0.5838837373500405
642	75.91697955287336	226.61254731556795	0.8569706617261036	0.32823586803007754	-150.6955677626946	0.528734793696026
643	89.44428909579561	276.4813391635164	0.8628341145026848	0.32293160460598785	-187.03705006772077	0.539902509896697
644	96.4452131960696	301.8053032917009	0.8504526873037664	0.2557076914394194	-205.3600900956313	0.594744995864347
645	77.63719386981691	216.5035693112515	0.8460600324080219	0.26741977117014754	-138.8663754414346	0.5786402612378743
646	83.07220950431756	248.73229298971853	0.8534916626825592	0.2583782664323497	-165.66008348540097	0.5951133962502095
647	88.7487587150847	262.02419775632416	0.8561991155512663	0.32422616993080056	-173.27543904123945	0.5319729456204657
648	90.11997185547776	258.2612702622924	0.8553904510200641	0.37143745359275554	-168.14129840681463	0.4839529974273085
649	86.63900266472398	292.4823851724487	0.8552034731286156	0.3047826053004104	-205.8433825077247	0.5504208678282052
650	108.961836684694	327.67536182622706	0.8676154066805203	0.353620788094737	-218.71352514153307	0.5139946185857833
651	82.33133912562465	243.67805134104637	0.8517058859616659	0.2687674507759333	-161.34671221542172	0.5829384351857325
652	95.7048740414835	291.68925816026785	0.8546717005183716	0.33832875877435264	-195.98438411878436	0.516342941744019
653	98.37476263667493	297.2386730150963	0.8518641466236522	0.315583743133397	-198.8639103784214	0.5362804034902552
654	91.93890983486669	289.53847679899974	0.8442915568731213	0.25179262340803865	-197.59956696413303	0.5924989334650826
655	115.58449838657873	333.8237564180714	0.8520096661581066	0.3491192949090322	-218.23925803149268	0.5028903712490744
656	113.36254621314973	402.71344437908124	0.8463550690805328	0.20721007663053445	-289.35089816593154	0.6391449924499983
657	60.210058761687	213.43315665653574	0.8549193013191457	0.2520197707525767	-153.22309789484873	0.602899530566569
658	109.99438019126205	311.00918391295556	0.8606001965822546	0.3204411076027464	-201.0148037216935	0.5401590889795083
659	126.82782158192234	337.9626479622951	0.8468072498996562	0.35124441462809114	-211.13482638037274	0.495562835271565
660	113.53786127006626	362.08401917414005	0.8629361530794457	0.3200637570745696	-248.5461579040738	0.5428723960048761
661	79.47829405249426	200.686118203485	0.8500925630118699	0.3556221561883453	-121.20782415099073	0.49447040682352456
662	89.76244541183563	287.94055643075484	0.8598420383143159	0.3049591083431864	-198.1781110189192	0.5548829299711295
663	79.65138702967552	249.52806950877695	0.857669524882107	0.2894067669223987	-169.87668247910142	0.5682627579597084
664	97.00830063775109	294.1057195432833	0.8520468064861636	0.33058626063060975	-197.09741890553224	0.5214605458555539
665	89.51413781828683	264.8017416460444	0.8655544593479463	0.36580449655789293	-175.28760382775755	0.49974996279005335
666	61.305772789146566	151.696544198172	0.852210954504397	0.2975718066619268	-90.39077140902543	0.5546391478424701
667	89.24089447097376	287.5521596887109	0.8595674376020983	0.38746024368070014	-198.31126521773714	0.47210719392139816
668	100.10364989929694	281.5283000348016	0.8517015356993436	0.336589147258067	-181.42465013550463	0.5151123884412766
669	79.57168124096069	246.4734049597236	0.8534953507572456	0.24147292684559768	-166.90172371876292	0.6120224239116479
670	77.86756924717177	222.12131272308787	0.83858318650654	0.2444837269793977	-144.2537434759161	0.5940994595271423
671	85.110227984406	296.6321823402251	0.8594464898597388	0.26017182376313375	-211.5219543558191	0.5992746660966051
672	90.89759158617989	277.1404803865744	0.8575192807674933	0.32728368844930467	-186.2428888003945	0.5302355923181886
673	90.89937708759257	260.21064790927716	0.8517010244720218	0.3327720652140774	-169.3112708216846	0.5189289592579445
674	102.82434544253914	288.0976414737857	0.8429920116598193	0.2775789303208908	-185.27329603124656	0.5654130813389284
675	56.94112683365632	149.7018168155709	0.8506950490434777	0.35714758293206267	-92.7606899819146	0.49354746611141503
676	89.9540022098906	272.6255532994117	0.8557749746363266	0.3081473478210104	-182.6715510895211	0.5476276268153162
677	88.42031151903436	281.7696687314436	0.8605890246090476	0.3313947976575984	-193.34935721240922	0.5291942269514492
678	95.42883755268097	323.3387254958026	0.8630980310388567	0.2821543542634636	-227.9098879431216	0.5809436767753932
679	96.16644879730882	333.9257329418975	0.8698334671078815	0.3301263704641882	-237.75928414458866	0.5397070966436932
680	123.06693176964836	368.3077252944503	0.86806414620254	0.38579582431090326	-245.24079352480192	0.48226832189163676
681	111.4454732533247	303.7065553149596	0.858441449494288	0.31758837425724895	-192.26108206163488	0.5408530752370391
682	95.03562775665384	291.87061957955973	0.85644327763244	0.2676723527579235	-196.8349918229059	0.5887709248745165
683	88.28814220848402	250.1316247551292	0.8524834414533341	0.33843942308489855	-161.8434825466452	0.5140440183684356
684	81.91298708131936	201.34197260692494	0.8574372307683834	0.34898455811309237	-119.42898552560558	0.508452672655291
685	88.89186320511779	216.67128953794955	0.8589195785716388	0.3725688905455242	-127.77942633283176	0.4863506880261146
686	78.74531438611109	225.14420150671484	0.8573394363539759	0.3422938981415368	-146.39888712060375	0.515045538212439
687	76.11022472183802	235.9714343110493	0.8570823327740977	0.3229915744596588	-159.86120958921128	0.534090758314439
688	101.05771860784662	252.21096723431745	0.8482552178187213	0.3052706663732669	-151.15324862647083	0.5429845514454543
689	80.29691960449031	203.79368326447735	0.8679107739403563	0.4164577577790929	-123.49676365998704	0.45145301616126343
690	80.71641908796505	264.38896571406724	0.8660547957805024	0.36181186828313094	-183.6725466261022	0.5042429274973714
691	87.00448521903496	269.44637323763925	0.8642785039135312	0.2900026276866969	-182.4418880186043	0.5742758762268343
692	96.98292693447156	331.1091745482357	0.85699269552356	0.25242218088948715	-234.12624761376418	0.604570514634073
693	93.9970214557709	296.0780721901565	0.8668592366997703	0.2809149475516347	-202.0810507343856	0.5859442891481356
694	94.98715367732268	324.3309655301307	0.861769266539797	0.3254809586093525	-229.34381185280802	0.5362883079304446
695	97.016830052845	244.74817539095216	0.8547424830058237	0.3299911237006373	-147.73134533810716	0.5247513593051863
696	75.18955259368074	235.849687313125	0.8535874657960864	0.2455231896781866	-160.66013471944427	0.6080642761178998
697	107.52668206632696	317.4389731058007	0.8610784177569285	0.37678202352476103	-209.91229103947376	0.48429639423216747
698	68.72293054945743	198.03588187730725	0.8727388050741753	0.30769646041855575	-129.31295132784982	0.5650423446556196
699	118.3372863116147	370.55504347739003	0.8547078722305743	0.271402115089696	-252.2177571657753	0.5833057571408783
700	123.40677690359055	374.91729468447375	0.8511974537444821	0.28192182500866025	-251.5105177808832	0.5692756287358218
701	80.86467287210058	269.9029178590258	0.8607608246416525	0.28420622002685664	-189.03824498692524	0.5765546046147958
702	78.58807748968793	238.7087808608364	0.8555912251879135	0.3120484712020426	-160.12070337114847	0.5435427539858709
703	100.5228285977772	338.71648688506804	0.8629173006715997	0.2952156947435161	-238.19365828729082	0.5677016059280835
704	83.82245926602155	224.6273023947428	0.8658962820977915	0.4236553030504516	-140.80484312872125	0.44224097904733983
705	72.47477279332769	168.03459027103966	0.8447363985252283	0.3892165272087642	-95.55981747771197	0.4555198713164641
706	76.55596493546618	229.72958963226114	0.8499103744859076	0.31157692749852234	-153.17362469679495	0.5383334469873853
707	75.9378462118219	200.6743323795485	0.8576092555872152	0.3547288074631989	-124.7364861677266	0.5028804481240163
708	87.53532551052044	246.6797575945327	0.8493050735145486	0.3862564723233083	-159.14443208401227	0.46304860119124036
709	93.5344982844293	281.3752321370622	0.8552586425655117	0.3197669773327693	-187.8407338526329	0.5354916652327424
710	116.78237292336486	377.66426652168064	0.852526341334852	0.28110137869228996	-260.8818935983158	0.571424962642562
711	78.5095297794692	273.40203546055784	0.8631172115951308	0.29366699278423863	-194.89250568108864	0.5694502188108921
712	67.60486801733069	191.9555251460337	0.8620833502439417	0.34966096820962217	-124.350657128703	0.5124223820343194
713	95.27246547184689	309.3785798679843	0.8595993048000179	0.30057371790419335	-214.1061143961374	0.5590255868958245
714	132.64507806542193	350.60361354743424	0.8522764644444021	0.37603881413509377	-217.9585354820123	0.4762376503093083
715	77.0051535562978	210.7668291203167	0.8584744080858775	0.3382102296302832	-133.7616755640189	0.5202641784555944
716	71.34779198770825	233.43835326565227	0.8458781734809251	0.21952896827321042	-162.090561277944	0.6263492052077146
717	92.92219778351117	300.09825324281127	0.8555996912655567	0.2942627312105593	-207.1760554593001	0.5613369600549973
718	108.80707862112953	344.72738371075343	0.8596524917421555	0.28948910239224884	-235.9203050896239	0.5701633893499067
719	74.12641440876797	209.73512653148987	0.85082487851092	0.3022701186583903	-135.6087121227219	0.5485547598525298
720	90.8185253591276	297.8431434116434	0.859136813930029	0.22280627061633762	-207.0246180525158	0.6363305433136914
721	84.70093488173647	270.6528958093222	0.8483143700865347	0.2793726346081364	-185.95196092758573	0.5689417354783983
722	69.78522867160584	223.76153378442498	0.8557941120093909	0.2878465609143731	-153.97630511281915	0.5679475510950178
723	92.70698249685375	299.51243389987565	0.8603164005432034	0.2729007226209797	-206.8054514030219	0.5874156779222237
724	75.80064328483664	206.14302167933096	0.8586551539339045	0.3516935348764517	-130.34237839449432	0.5069616190574527
725	91.07465800128783	275.84162898639977	0.8598359060597544	0.27283761759913416	-184.76697098511193	0.5869982884606202
726	81.54479127891564	238.1688957883011	0.8455984781732723	0.3173196620690123	-156.62410450938546	0.52827881610426
727	77.08329619377695	244.8009453844524	0.8565949889001422	0.28052695332159716	-167.71764919067544	0.576068035578545
728	61.79379984708771	217.0029532747956	0.8693672042223176	0.30215567590535125	-155.2091534277079	0.5672115283169663
729	62.54459323879759	193.6560504701911	0.8508500714772688	0.25249504133303396	-131.1114572313935	0.5983550301442349
730	122.21893688450231	417.79875527584306	0.8573372246557198	0.2948068998265647	-295.5798183913407	0.5625303248291551
731	94.94386754088596	281.34806289061135	0.855477531196676	0.3530184842974753	-186.4041953497254	0.5024590468992007
732	98.91016775997437	315.6881844442139	0.856389944764174	0.2971228763477278	-216.77801668423953	0.5592670684164461
733	108.08738330345167	319.3366707615698	0.8606173206569031	0.3078267129139802	-211.24928745811812	0.5527906077429229
734	90.00490113512735	301.8968785145256	0.859290375691661	0.26763094131386506	-211.89197737939827	0.5916594343777959
735	87.34440275077776	267.0970168822983	0.8566520101979707	0.3180564007630245	-179.75261413152055	0.5385956094349462
736	87.31680066476463	272.8960087903016	0.8516009389124808	0.25302399545621235	-185.57920812553698	0.5985769434562684
737	86.40242765105657	310.15073399423045	0.8503490038191818	0.2916365519158641	-223.74830634317388	0.5587124519033178
738	87.90161494770027	219.57390519010102	0.8570993180922625	0.36399595772670207	-131.67229024240075	0.4931033603655604
739	121.06298351368125	331.67060082825924	0.8415544683076763	0.3101160236308454	-210.607617314578	0.531438444676831
740	73.25645680658073	239.9589492334502	0.8518246589238232	0.32505586269452386	-166.70249242686947	0.5267687962292993
741	87.6377137512178	242.6361947408428	0.8570814015515119	0.3231229600656726	-154.998480989625	0.5339584414858394
742	108.43689545093798	308.0718256226912	0.8461525659548974	0.2728698797325814	-199.63493017175324	0.5732826862223159
743	85.93449746559891	280.8893914078988	0.8580099951218689	0.2973797554604637	-194.95489394229992	0.5606302396614052
744	84.5937646545391	244.83876816565186	0.8598767397297589	0.38857383666269746	-160.24500351111277	0.4713029030670614
745	98.72043755176267	316.01728504057326	0.8582370871429419	0.2730343331564942	-217.29684748881058	0.5852027539864477
746	89.10049682357527	218.53766245488612	0.8500451978224847	0.409222624170512	-129.43716563131085	0.4408225736519727
747	84.31495335928886	238.121382178837	0.8468679423346868	0.30838769109720104	-153.80642881954813	0.5384802512374858
748	82.94418983640374	280.7105253145954	0.8613234936674463	0.2629591782215077	-197.76633547819165	0.5983643154459386
749	96.75868523626988	278.0115461213207	0.854129218870826	0.28837726285966003	-181.2528608850508	0.565751956011166
750	164.1777595925829	529.517902220743	0.850458008032023	0.26411309183582243	-365.34014262816015	0.5863449161962005
751	101.3669277959745	286.9006418470093	0.8565639541928601	0.31273748405388424	-185.5337140510348	0.5438264701389759
752	128.07344999398916	406.9993981400321	0.8518590978314008	0.24625004989975585	-278.92594814604297	0.6056090479316449
753	86.23445396683331	245.72866999253267	0.8609763904776573	0.36492460653113834	-159.49421602569936	0.49605178394651894
754	85.91404077614705	231.35188961758965	0.8598764374010065	0.32586487119150037	-145.4378488414426	0.5340115662095062
755	71.43625769547683	242.36996908311875	0.8626315488013816	0.240120619597324	-170.93371138764192	0.6225109292040576
756	55.62799840389491	166.03137663976338	0.8523527145575513	0.26457875423871846	-110.40337823586847	0.5877739603188329
757	75.11545432952951	245.51904673223015	0.8506466504464738	0.2506363196226774	-170.40359240270064	0.6000103308237964
758	97.31339854524913	274.17171934401904	0.8461353331474558	0.3217026006551422	-176.8583207987699	0.5244327324923136
759	107.59123629144173	298.78466103932936	0.8558053801316602	0.36797416079767026	-191.19342474788763	0.48783121933398993
760	113.13789746520386	320.89937374495446	0.8558564097108702	0.3112308499667015	-207.76147627975058	0.5446255597441687
761	92.10953562717246	277.39697440388176	0.849287298839278	0.2620426364192699	-185.28743877670928	0.5872446624200081
762	96.13088257814644	283.8373023966591	0.8606124825629219	0.260171663946971	-187.70641981851264	0.6004408186159509
763	104.00577579653309	343.4583884358569	0.85256011959958	0.301213343191972	-239.45261263932377	0.551346776407608
764	104.17261793535164	336.5944545682304	0.8623115649602857	0.2610740520110851	-232.42183663287875	0.6012375129492007
765	94.71223795081808	289.91457495131857	0.8593959090121412	0.34686158679492546	-195.2023370005005	0.5125343222172158
766	99.81725642596669	347.0352183965243	0.8577538415697843	0.24086215329757227	-247.21796197055758	0.616891688272212
767	96.47473813286305	273.649842417944	0.8617203966672239	0.24275774487372453	-177.17510428508095	0.6189626517934994
768	66.47232395493067	181.75792209066418	0.8619266909615584	0.39352234018541915	-115.28559813573351	0.46840435077613923
769	91.34733067945598	281.68107037353855	0.855898598899136	0.34824399803346406	-190.33373969408257	0.5076546008656719
770	97.98008280424881	291.33091442424706	0.8619353343572345	0.29119307516595183	-193.35083161999825	0.5707422591912826
771	113.14929899621455	302.59110512449456	0.8453931707456369	0.281448884030876	-189.44180612828	0.5639442867147609
772	75.8042132452806	237.7381491135078	0.8587323113421421	0.2765399751502899	-161.9339358682272	0.5821923361918522
773	148.44174216377843	439.33555488916016	0.8393470010929334	0.3099071069186545	-290.89381272538174	0.5294398941742788
774	81.61289756947347	238.92177656813723	0.8346730151884085	0.29297552623337153	-157.30887899866377	0.541697488955037
775	90.56869177904902	280.2556369169912	0.8607947594065503	0.24921785295044	-189.6869451379422	0.6115769064561103
776	112.55100266538892	340.39894763184026	0.861840759386397	0.30408897454893613	-227.84794496645134	0.5577517848374609
777	67.88310815475973	183.95457063100415	0.8624229092159531	0.3602137629196825	-116.07146247624442	0.5022091462962706
778	101.26984626727096	314.28768301412816	0.8432431117700426	0.2541388255374001	-213.0178367468572	0.5891042862326425
779	82.96434603102799	240.5466704142085	0.8537031078368453	0.34186045601238013	-157.58232438318052	0.5118426518244652
780	64.99976970842732	181.56345648397348	0.8680184709054003	0.3248816271527564	-116.56368677554616	0.5431368437526438
781	68.39684884356386	222.10190256848114	0.8640312472611752	0.26681211905142954	-153.70505372491726	0.5972191282097457
782	110.70192380995667	342.37893558403573	0.8616627277557304	0.34186610359098885	-231.67701177407906	0.5197966241647416
783	99.29110183839127	366.6327285191579	0.8482366240795735	0.247900974666829	-267.34162668076664	0.6003356494127444
784	82.02466719364415	234.23290693528963	0.8600902657201562	0.3287831386476857	-152.20823974164549	0.5313071270724705
785	86.65768070464296	286.18134776866606	0.8597774107025058	0.26725098327208696	-199.5236670640231	0.5925264274304188
786	82.89416777028295	250.2444023043139	0.8661227067005451	0.3825439238431591	-167.35023453403096	0.48357878285738604
787	103.70182272929975	284.8736074998456	0.8562181574864063	0.29655824062557357	-181.17178477054586	0.5596599168608327
788	66.17919656961782	203.58144929842663	0.8612712027776259	0.26170317838059304	-137.40225272880883	0.5995680243970329
789	80.15094846948804	244.931981135844	0.8476435671567383	0.2513071913740724	-164.78103266635597	0.5963363757826659
790	83.5702303284989	248.24386446261545	0.8524105920746397	0.27634043178443907	-164.67363413411655	0.5760701602902005
791	87.5036053530317	281.89677651890105	0.8547026339513204	0.30599671274530804	-194.39317116586935	0.5487059212060124
792	89.20726547470939	252.18986183255757	0.8596524470291907	0.26872947294112337	-162.9825963578482	0.5909229740880674
793	140.06833866688106	457.6519719064434	0.8578600362773272	0.31190725609532377	-317.58363323956235	0.5459527801820034
794	132.37863943332593	316.75138204010955	0.8322804869918673	0.38165052753861206	-184.37274260678362	0.45062995945325524
795	91.99387976602551	303.34724451945107	0.8519114855201914	0.24666224829652955	-211.35336475342555	0.6052492372236618
796	62.985079349924824	163.80700336652504	0.855924933375565	0.3477600985780812	-100.8219240166002	0.5081648347974838
797	81.06834555092134	271.91245102279476	0.8588560112178522	0.34759158931476214	-190.84410547187343	0.51126442190309
798	150.23234576832843	489.6754653283404	0.86801024538732	0.3460516490494244	-339.44311956001195	0.5219585963378955
799	107.21154959849092	349.91256211022784	0.8572652086970718	0.2538758077453953	-242.7010125117369	0.6033894009516765
800	77.10935281542075	229.16006701148348	0.8563641387555909	0.27287125770770465	-152.05071419606273	0.5834928810478863
801	79.88914731999509	215.65449046506222	0.8543433398323396	0.3634429221324899	-135.76534314506713	0.49090041769984966
802	69.81110808161793	217.34094285901878	0.8545245036135494	0.32036654672509546	-147.52983477740085	0.5341579568884539
803	68.37587452161273	190.45206365400023	0.8658985436747344	0.30988039507431575	-122.0761891323875	0.5560181486004186
804	76.07407828857968	231.38313612921775	0.8591882670579675	0.35427159475095593	-155.30905784063805	0.5049166723070115
805	57.766075934621554	173.11393557545554	0.8712958481264477	0.32956442832278166	-115.34785964083399	0.541731419803666
806	95.11641853299314	235.53326396416338	0.8396910210676557	0.3234385846065436	-140.41684543117026	0.5162524364611121
807	97.12581949905088	328.4738114585869	0.8665677290254956	0.2938885569087833	-231.34799195953605	0.5726791721167124
808	71.00212238456425	231.06922040404223	0.8577744414389216	0.28438374859686794	-160.06709801947798	0.5733906928420536
809	79.92912074731781	183.3061285785312	0.8519541800771416	0.3822995606934307	-103.37700783121339	0.46965461938371095
810	100.81780762166002	318.1920059016694	0.8587822257186808	0.3431373868203025	-217.37419828000938	0.5156448388983783
811	112.2236831815893	339.03387391108083	0.8579304584935677	0.27950349903513905	-226.81019072949152	0.5784269594584287
812	113.07704167365192	375.14225922326176	0.8660639957374199	0.2779694707699091	-262.0652175496098	0.5880945249675108
813	107.45041836596661	374.5203211854697	0.8592459060420606	0.3149581594471422	-267.0699028195031	0.5442877465949184
814	109.17061954180848	331.5683565870812	0.8547930997464681	0.287161497420922	-222.39773704527272	0.5676316023255461
815	75.48379546820122	254.80369301516518	0.8600700274047588	0.28710027460864285	-179.31989754696394	0.572969752796116
816	117.86367155651186	420.29769564454665	0.8678720625380973	0.25761313365388383	-302.4340240880348	0.6102589288842135
817	78.77007926981803	240.03091094989244	0.8583257850742961	0.32102973253317646	-161.26083168007443	0.5372960525411197
818	71.67142310751994	211.2298150412552	0.8396423090412397	0.20665121070265188	-139.55839193373527	0.6329910983385878
819	86.7731231674658	286.3466208208278	0.8598837484409808	0.32515596159721116	-199.573497653362	0.5347277868437696
820	53.98498183244159	159.1214065390968	0.8581806277778189	0.24659795005637633	-105.1364247066552	0.6115826777214426
821	64.18324940049631	204.87315250602376	0.8535000801362207	0.291597753074593	-140.68990310552743	0.5619023270616277
822	90.40601947727342	260.87084255832065	0.8548851673995354	0.384584519354504	-170.46482308104723	0.47030064804503136
823	73.90029353803229	208.76625400274332	0.8440002720598051	0.2888669500784993	-134.86596046471104	0.5551333219813058
824	69.05800618855034	214.67127549021382	0.8568353298729793	0.2711225816353122	-145.61326930166348	0.5857127482376671
825	62.75245037897406	177.82432971851242	0.855885878201927	0.3215356147799108	-115.07187933953836	0.5343502634220161
826	59.49816080818355	162.25072477437195	0.8532990686883413	0.34461283060950354	-102.7525639661884	0.5086862380788377
827	140.83567964258765	389.89454221698264	0.8556844569539207	0.33676573830880696	-249.058862574395	0.5189187186451137
828	80.71625470547363	241.04656659219805	0.855879503009588	0.31330900849909943	-160.33031188672442	0.5425704945104886
829	93.89657436969611	299.14974923698196	0.859675974562601	0.2649997917058713	-205.25317486728585	0.5946761828567297
830	88.06504610518736	275.08543455115307	0.861612359736973	0.26074429778226194	-187.0203884459657	0.6008680619547111
831	85.11876499632956	226.32094537835096	0.8664930938673172	0.33864853181764804	-141.2021803820214	0.5278445620496692
832	64.92888431946487	192.07195920211845	0.8515747208276134	0.31805209222420455	-127.14307488265358	0.5335226286034089
833	75.89588999272931	253.31106499081858	0.8470430048001247	0.23479660988698314	-177.41517499808927	0.6122463949131416
834	105.82253463707767	339.99469342893667	0.8640301930649807	0.3513600435181051	-234.172158791859	0.5126701495468756
835	76.7585454521662	230.28132844881736	0.8587382003837474	0.3133387685858182	-153.52278299665116	0.5453994317979292
836	56.29758725207624	147.6164993241297	0.8426641446143882	0.2824166872026622	-91.31891207205346	0.560247457411726
837	72.13841348294802	230.62750082693623	0.857607948913445	0.244521076742538	-158.48908734398822	0.6130868721709071
838	89.97085732185204	273.39637565234636	0.8517692535207475	0.2946768194751708	-183.42551833049433	0.5570924340455767
839	95.02026729070192	310.55979604783965	0.8564743223070226	0.3166792587297891	-215.53952875713773	0.5397950635772335
840	103.56877908225826	366.1871083763203	0.8603825224729094	0.2707040623289152	-262.61832929406205	0.5896784601439942
841	132.37075782721325	439.0870243952447	0.8546366969286017	0.32853685161606533	-306.7162665680315	0.5260998453125363
842	122.26825304829612	338.93176833210566	0.8554991188268255	0.3364366259049418	-216.66351528380955	0.5190624929218837
843	89.65833359300319	268.6722462415049	0.8623117733465806	0.33349932637525037	-179.01391264850173	0.5288124469713302
844	67.76410938621859	198.2644931958749	0.8621304705851544	0.28113235350901034	-130.5003838096563	0.580998117076144
845	70.69680887183723	206.06091902062767	0.8521084294990189	0.32942303016200797	-135.36411014879042	0.5226853993370109
846	107.87735179882095	302.8527547085904	0.8623468697935531	0.39059944487956894	-194.97540290976946	0.4717474249139842
847	94.13458582533681	329.9465759015484	0.8549629452664539	0.22572308355850698	-235.81199007621157	0.6292398617079469
848	98.27330962729397	322.7000269517944	0.8588121309723891	0.35943190867466346	-224.42671732450046	0.4993802222977256
849	71.45873606401301	190.98918010713695	0.8497231561750781	0.33734571899414895	-119.53044404312394	0.5123774371809291
850	103.81579282568235	304.7385915299858	0.8681275734333733	0.3159781110139129	-200.92279870430343	0.5521494624194605
851	79.57191224554795	240.55392813693328	0.8519240685354752	0.24340259547649715	-160.98201589138534	0.6085214730589781
852	92.99261193346437	277.11759434854883	0.8602269712065643	0.34021023261853583	-184.12498241508445	0.5200167385880285
853	63.17801289507217	208.4916855907629	0.8594973828662104	0.36021174413430923	-145.31367269569074	0.4992856387319011
854	119.35565570485075	321.75040504216435	0.8659714853978167	0.3145859991608604	-202.3947493373136	0.5513854862369563
855	78.8008824675493	251.33861189344682	0.8622835029219622	0.37060112046917065	-172.5377294258975	0.49168238245279156
856	83.47269090999305	218.19098411513562	0.8554760301010542	0.3526618462178674	-134.71829320514257	0.5028141838831868
857	91.37905515704479	282.10925344603623	0.8577356287493045	0.34810479472901157	-190.73019828899146	0.509630834020293
858	60.42154820561097	206.7190472891701	0.8572796920874264	0.26184949657958595	-146.29749908355913	0.5954301955078405
859	122.2868562196946	318.2558701070827	0.8544990201038002	0.35458695303607357	-195.96901388738814	0.4999120670677266
860	90.43280735743326	299.48299331878434	0.8496662361564069	0.25400203795214243	-209.05018596135108	0.5956641982042645
861	113.297645267879	308.6652564802215	0.8570907958134348	0.331951103954057	-195.3676112123425	0.5251396918593778
862	93.79961307403892	237.4176971033523	0.8537426769195176	0.31811181752945467	-143.6180840293134	0.5356308593900629
863	98.13799533042935	312.51804344227673	0.8533061190958643	0.2818911273137224	-214.38004811184737	0.5714149917821418
864	100.00358579157881	269.20584692629484	0.8583890403758607	0.34619822161896746	-169.20226113471603	0.5121908187568933
865	120.7345999331607	399.1647417883312	0.8677487330323468	0.30824350931887595	-278.4301418551705	0.5595052237134708
866	97.10721203931901	319.50506840062053	0.8578900971349778	0.22534362278949574	-222.39785636130154	0.6325464743454821
867	130.17014429840478	342.5653835658306	0.8604852633644361	0.37140421175533866	-212.3952392674258	0.48908105160909743
868	101.67370176988722	281.55457794058725	0.8454002307670946	0.28305910460415173	-179.88087617070005	0.5623411261629429
869	85.68698598910439	261.0470527860751	0.8570665684745014	0.37064003518069366	-175.3600667969707	0.4864265332938077
870	136.32022622924922	468.46585524001614	0.8562880647088117	0.25889338958829794	-332.1456290107669	0.5973946751205137
871	104.97266992051081	283.42287441762835	0.8562684829450209	0.2977070837462331	-178.45020449711754	0.5585613991987878
872	79.1127587776648	223.8772212390595	0.8558297587565329	0.34283927069141557	-144.76446246139471	0.5129904880651173
873	70.87535853400695	204.55767196606698	0.8488258021304359	0.32467180930700723	-133.68231343206003	0.5241539928234287
874	124.7308326583335	378.1314817802722	0.8535022391694962	0.24051975333046405	-253.40064912193873	0.6129824858390321
875	84.01783805068337	262.17403488454397	0.8526295708457048	0.3120745340813317	-178.1561968338606	0.5405550367643731
876	68.35932376544767	194.71481997482442	0.8566899050046993	0.3152790015214134	-126.35549620937675	0.5414109034832859
877	76.16496083039897	229.85997208235236	0.8584446282456425	0.3238154930996754	-153.6950112519534	0.5346291351459671
878	70.55346964674945	207.08789669254904	0.8580050035951227	0.32885846500661814	-136.5344270457996	0.5291465385885046
879	96.87270465781194	296.36636495872693	0.8583832750402308	0.402615090974713	-199.493660300915	0.45576818406551783
880	137.4008660991598	408.44303725612303	0.856225093588739	0.3007946839240915	-271.04217115696326	0.5554304096646475
881	80.71114652820658	261.3392907805379	0.8635830646899417	0.27888539581665206	-180.6281442523313	0.5846976688732897
882	77.66560911644405	208.57520812568498	0.8604188382206569	0.2852994550297024	-130.90959900924094	0.5751193831909545
883	77.07210748279932	269.873926364415	0.8528059938651679	0.2318903863350833	-192.8018188816157	0.6209156075300846
884	70.10562042681161	245.42774551215024	0.8598501251441604	0.2812060836041345	-175.32212508533863	0.5786440415400258
885	67.83886918414493	178.86200986214843	0.8567778066554179	0.3296400550659502	-111.0231406780035	0.5271377515894677
886	66.07862687749895	195.90031304986883	0.8483921802555031	0.3010099724926301	-129.82168617236988	0.5473822077628729
887	77.27800174505259	247.4072813106168	0.8601412839685134	0.30970152947943114	-170.12927956556422	0.5504397544890822
888	80.04882431853439	249.53693484973513	0.8594813027658571	0.2996487167692731	-169.48811053120073	0.559832585996584
889	86.15186526597965	223.8504174426942	0.8553575502727333	0.3159753593067839	-137.69855217671454	0.5393821909659494
890	88.9902959699477	316.31369499098713	0.849509470895083	0.20695712500644872	-227.32339902103945	0.6425523458886343
891	91.18565084335752	259.5335753089249	0.8487414243444057	0.27561031646698647	-168.34792446556742	0.5731311078774193
892	95.32039200846876	279.41821939412984	0.8533190832467454	0.352159609731054	-184.09782738566108	0.5011594735156915
893	80.77654934132157	233.97511087197353	0.8569193210720935	0.32390273315105494	-153.19856153065194	0.5330165879210385
894	98.18248822520115	296.00895452195596	0.8564510594014187	0.3396698795915512	-197.8264662967548	0.5167811798098676
895	58.58141571516882	180.08271436747458	0.8600533526034114	0.35274860046251577	-121.50129865230576	0.5073047521408957
896	102.84612832610615	305.50141991500664	0.8588580480179792	0.3142485348310094	-202.65529158890047	0.5446095131869697
897	75.58757892800463	212.63593690132387	0.8636021792929925	0.33650070563509604	-137.04835797331924	0.5271014736578965
898	75.1909343237882	213.9652105990308	0.8478391993818181	0.35430663555375136	-138.77427627524258	0.4935325638280667
899	70.78754005742238	216.08614956588067	0.8495624846670358	0.2971747669201502	-145.2986095084583	0.5523877177468856
900	95.45516569285516	303.5811938918615	0.8535089913152553	0.27157675787339064	-208.12602819900636	0.5819322334418646
901	108.94146330810003	330.93122161993375	0.8616780009161693	0.3716353359736579	-221.98975831183373	0.4900426649425114
902	96.83496354192457	276.66396735878294	0.8555883250006978	0.3457253296726423	-179.82900381685837	0.5098629953280556
903	97.86645422701451	312.6504274304665	0.851889690720211	0.2775247869441249	-214.78397320345198	0.5743649037760861
904	74.1175661329346	201.82459747389936	0.8426013300352689	0.21610786299684398	-127.70703134096476	0.626493467038425
905	102.04188259988126	311.566476973431	0.8576505806549235	0.32557494366381257	-209.52459437354975	0.5320756369911109
906	90.19887131106991	270.7639767933341	0.8630741293667245	0.37379537556465153	-180.5651054822642	0.4892787538020729
907	94.89396019671314	299.04588413019536	0.8549939738802466	0.3411474342627755	-204.15192393348224	0.5138465396174711
908	118.32967280833566	348.1027579504279	0.8545135458102447	0.2779358396968291	-229.7730851420922	0.5765777061134156
909	123.15881318539648	397.74988403775546	0.8538529275409243	0.2762527797999953	-274.591070852359	0.577600147740929
910	67.00091792208177	234.52447396046387	0.8594691888448938	0.2938126217904228	-167.52355603838208	0.565656567054471
911	99.66578015322816	237.54415342462272	0.8443993839604316	0.33225281725932204	-137.87837327139457	0.5121465667011096
912	73.48773339939362	206.2243471181619	0.8628340552465684	0.3351023173719276	-132.73661371876827	0.5277317378746409
913	77.90003424089488	191.21245116176644	0.8539299678122431	0.35380438040172485	-113.31241692087156	0.5001255874105182
914	119.54259995611076	344.72139644602	0.848959928251586	0.35608528437366005	-225.17879648990922	0.4928746438779259
915	94.30891137566074	258.38647108701844	0.8501098580956657	0.2928467045092581	-164.0775597113577	0.5572631535864077
916	106.4746454046566	346.3587343223771	0.8624709136352529	0.259053721664168	-239.88408891772048	0.6034171919710849
917	74.24477941167927	227.91944078012924	0.8597787820122577	0.2973159120789924	-153.67466136844996	0.5624628699332652
918	107.8552743713248	335.5386585651466	0.8507569018046033	0.18606186509833278	-227.68338419382178	0.6646950367062705
919	127.7948893465057	388.8783655234044	0.8417265130202817	0.23232023208916353	-261.08347617689867	0.6094062809311181
920	81.92927294424962	238.9285000595554	0.8569888781938385	0.2913033856519787	-156.99922711530579	0.5656854925418597
921	88.25877022706506	275.9890950690854	0.8507083998650845	0.24240895734763762	-187.73032484202037	0.6082994425174468
922	75.15738420268914	213.85504947075577	0.8416575010490775	0.24605404642071288	-138.69766526806663	0.5956034546283646
923	97.20258234915435	338.19865635363556	0.8529463553427861	0.23685283300529883	-240.99607400448122	0.6160935223374873
924	86.58988786456969	259.30665853672093	0.8612685485596162	0.3172400898341068	-172.71677067215126	0.5440284587255094
925	73.14544629363479	178.49472347116716	0.8377302122425713	0.23603328480002658	-105.34927717753237	0.6016969274425447
926	105.66415909528914	326.19202559889754	0.8549293551987713	0.265328335890582	-220.5278665036084	0.5896010193081893
927	93.41630805722835	273.44953959433536	0.8503534276492002	0.2552982254757816	-180.033231537107	0.5950552021734186
928	91.11851562441076	292.61600846909465	0.84705659400111	0.28597300836434275	-201.4974928446839	0.5610835856367673
929	86.41514685879974	285.33213411244714	0.860331433173581	0.31512088779965736	-198.9169872536474	0.5452105453739235
930	85.88549192345283	252.67195508199586	0.8611725522341429	0.3942780124969189	-166.78646315854303	0.466894539737224
931	60.5103785836435	188.33044894069926	0.8476665287145291	0.2104517648290079	-127.82007035705576	0.6372147638855212
932	83.65667640976159	213.6496329224156	0.8464546761874214	0.36955966051883843	-129.99295651265402	0.476895015668583
933	93.92136229593385	258.1487428954201	0.8566264256021774	0.33797703311158056	-164.22738059948628	0.5186493924905968
934	99.46271725545962	287.79392894845455	0.8520304229630711	0.2953622358345553	-188.33121169299494	0.5566681871285157
935	58.99730120969049	168.73918300448625	0.8435926467971723	0.20568027391578333	-109.74188179479576	0.6379123728813889
936	90.46512114455805	308.3051573253378	0.8455420363070826	0.24736349445508957	-217.84003618077975	0.598178541851993
937	84.75293440718757	223.31601306838323	0.8495106025087455	0.3503677927284042	-138.56307866119568	0.49914280978034137
938	103.28656855909892	276.9425649934384	0.8459882767074789	0.3231523310522911	-173.65599643433947	0.5228359456551879
939	77.81789145261308	268.62139397304225	0.8561051673134777	0.27694260876570853	-190.80350252042916	0.5791625585477692
940	85.03144331276675	227.80913052541771	0.858996146196285	0.2724143611050627	-142.77768721265096	0.5865817850912223
941	109.97033546709727	346.264933345387	0.8596528281369012	0.33349317155166525	-236.29459787828975	0.526159656585236
942	73.62959532258881	213.68471712194147	0.8674500039905767	0.2652625339426095	-140.05512179935266	0.6021874700479672
943	64.26774090751418	162.8362135298511	0.8630248951959799	0.3774186379333215	-98.56847262233693	0.48560625726265844
944	81.65177168190783	244.97649298991132	0.8609018655379624	0.2944206049855465	-163.3247213080035	0.5664812605524159
945	82.26473104162372	251.29782137886912	0.8600541010435041	0.30793483159794405	-169.0330903372454	0.5521192694455601
946	65.9547703120906	198.38812335507805	0.8605582903995155	0.31670054840222855	-132.43335304298745	0.543857741997287
947	103.76437506552924	316.0721059671223	0.8583065735100586	0.303479659665993	-212.30773090159306	0.5548269138440656
948	87.58612347150057	276.5985212925137	0.8536870504369999	0.24001579639148868	-189.0123978210131	0.6136712540455111
949	105.52707775189906	344.5632082989806	0.852251617935709	0.30321112732606725	-239.03613054708154	0.5490404906096418
950	100.5658050795463	274.26899949537034	0.8480599037250219	0.31316412353821765	-173.70319441582404	0.5348957801868043
951	117.5880099408787	343.9586936096712	0.8580206277809985	0.3652740524004189	-226.37068366879248	0.49274657538057964
952	99.01224061318409	338.912594866918	0.8558520370261882	0.3280691978679572	-239.90035425373395	0.527782839158231
953	107.97177853811988	385.2783630660009	0.8615081761253334	0.2228244733546504	-277.306584527881	0.638683702770683
954	93.76626833877984	300.11246695811747	0.8542600988062363	0.3306104720302396	-206.34619861933763	0.5236496267759967
955	86.13228784942096	230.1175757942625	0.857103922277957	0.36484911468730674	-143.98528794484156	0.4922548075906502
956	101.65358645744112	300.2031317874853	0.8541720537745008	0.3234550545116047	-198.54954533004417	0.5307169992628961
957	90.56394136856059	276.13522296693725	0.8639069715056596	0.26402267081252584	-185.57128159837666	0.5998843006931338
958	94.21479783250633	250.45105540095764	0.8630660494305153	0.38657663610356274	-156.23625756845132	0.4764894133269526
959	122.94842664422711	420.07787563949074	0.8545821352174838	0.32043059777616956	-297.1294489952636	0.5341515374413143
960	93.98506906529181	335.3335390186138	0.8605518478103896	0.2655694678249082	-241.348469953322	0.5949823799854814
961	95.66231946483663	274.98694388584437	0.8505559140152731	0.24001175623686702	-179.32462442100774	0.6105441577784061
962	104.54201630160516	323.9838739987111	0.8597483145936389	0.3549999226434709	-219.44185769710595	0.504748391950168
963	58.89104264993273	168.0551652247801	0.84785847855827	0.2869632281270852	-109.16412257484737	0.5608952504311848
964	132.51789286898412	388.09729983393413	0.8548690580237491	0.31044657360369654	-255.57940696495	0.5444224844200526
965	98.90962407202436	321.49290636631	0.8536482072888323	0.31676130433338157	-222.58328229428565	0.5368869029554507
966	79.50343055851934	258.6671727639236	0.8648138679730426	0.33409556791298217	-179.16374220540425	0.5307183000600604
967	58.56908759428945	161.3582008264124	0.8572559101243177	0.25752051872413523	-102.78911323212296	0.5997353914001824
968	80.20779236166251	260.9228304930035	0.8651388104298482	0.3208937448399404	-180.715038131341	0.5442450655899078
969	106.29671877625007	307.1455497684533	0.8482434973535166	0.26287963612622545	-200.8488309922032	0.5853638612272911
970	63.57331664663573	186.58750749361224	0.8644656082720862	0.3190985139488106	-123.0141908469765	0.5453670943232756
971	94.07084094371154	291.64798142852993	0.851692041610773	0.3026837863321125	-197.5771404848184	0.5490082552786606
972	130.39610068442983	370.31103263402514	0.8441231655889211	0.239368432413869	-239.9149319495953	0.6047547331750521
973	60.38996487194639	146.74948775157492	0.8573778606472986	0.333349577475218	-86.35952287962853	0.5240282831720806
974	75.1811446909112	247.2196100565065	0.8650041590570059	0.27242446502855255	-172.0384653655953	0.5925796940284533
975	99.26791461495134	286.24210354588024	0.8560639309242839	0.32797798936108896	-186.9741889309289	0.5280859415631949
976	112.27036723009829	316.88439993029874	0.8399212539194452	0.28009930172660324	-204.61403270020045	0.5598219521928419
977	100.6852155935585	301.4971738529688	0.8597533229637904	0.3095930632780547	-200.8119582594103	0.5501602596857357
978	58.17413549617085	144.0366008977615	0.8612461295008926	0.3957413730462058	-85.86246540159065	0.4655047564546868
979	117.97179741666486	341.29061979549374	0.8592017590814212	0.30139721805663783	-223.31882237882888	0.5578045410247834
980	108.1721704549005	345.41978942539174	0.853718130187849	0.2754748203943349	-237.24761897049126	0.5782433097935141
981	82.07445270376289	266.82613104108054	0.8495076652253593	0.29545048579085326	-184.75167833731766	0.5540571794345059
982	80.42612058030734	255.47369854627374	0.8492905671185181	0.27519580191320575	-175.0475779659664	0.5740947652053123
983	128.75459186663426	391.13111865502367	0.8580230209550488	0.3642658009901646	-262.3765267883894	0.4937572199648842
984	88.85198565804012	223.8220670091143	0.8524086435073162	0.3542479669024952	-134.97008135107419	0.49816067660482094
985	100.04299110749862	336.77695618830495	0.8572904006489085	0.23749346532076926	-236.73396508080634	0.6197969353281392
986	104.43146434482361	295.9100817403647	0.8551481316523595	0.2442773203399499	-191.4786173955411	0.6108708113124096
987	124.33150619880168	407.4734598335238	0.8568152613924996	0.2708024148298921	-283.14195363472214	0.5860128465626075
988	129.5537795360187	411.99510651142293	0.8530069436775581	0.25562776846880747	-282.4413269754042	0.5973791752087507
989	45.52192794685623	107.12089004862287	0.84942905301513	0.2926590833436958	-61.59896210176664	0.5567699696714343
990	99.38169624315304	301.1714715806043	0.857647741658861	0.3351280768517355	-201.78977533745126	0.5225196648071255
991	82.21765493694626	255.37931264085745	0.8575552428559798	0.3427894423546347	-173.1616577039112	0.5147658005013451
992	93.04249378788569	270.2205625076596	0.8666135370391717	0.35202587303734	-177.17806871977393	0.5145876640018316
993	82.6051563156965	262.43599227890974	0.8643280581155858	0.2168040675337482	-179.83083596321325	0.6475239905818375
994	83.35659047655844	256.5187440654318	0.8569648605268092	0.3240754682500916	-173.16215358887337	0.5328893922767176
995	61.280511016610916	197.06906438172356	0.8496221813137497	0.2792868387896816	-135.78855336511265	0.570335342524068
996	102.51628206551842	316.6518779466263	0.8501017826331376	0.21538547742489828	-214.1355958811079	0.6347163052082394
997	92.44400391815782	319.6094454045105	0.8646876505034244	0.2943000218349553	-227.16544148635268	0.5703876286684691
998	95.55547891474208	344.46028391351933	0.8641709203025718	0.31279090722370706	-248.90480499877725	0.5513800130788648
999	85.99007596336584	254.27644142974154	0.8554620485169766	0.3103056768810241	-168.28636546637568	0.5451563716359524
1000	87.28758440273738	262.49745311323636	0.8692482663796053	0.2816222806176257	-175.209868710499	0.5876259857619797
