# Supplementary material for: Cost-effectiveness of incorporating Ebola prediction score tools and rapid diagnostic tests into a screening algorithm: A decision analytic model
Source: PLoS One. 2023 Oct 17;18(10):e0293077. doi: 10.1371/journal.pone.0293077 (PMC10581462; doi:10.1371/journal.pone.0293077)
Supplement: S1 Data — (ZIP) [file pone.0293077.s010.zip › Supporting Outputs Data/Incremental Cost Effectiveness comparing Alg8 to Alg1 Output Report.xls]

ITERATION	COST_CMPR	COST_BASE	EFF_CMPR	EFF_BASE	INCRCOST	INCREFF
1	104.78138542164635	274.00628298512066	0.8014663909366954	0.26581580154429774	-169.22489756347431	0.5356505893923976
2	79.13291343624348	185.90240024859	0.8115480110017083	0.34153087262398313	-106.76948681234651	0.47001713837772513
3	98.13637638440446	209.93199964145856	0.8061900889326065	0.41204166003071907	-111.7956232570541	0.3941484289018874
4	63.29179423931305	149.70337527800643	0.8154698481562759	0.30773414408895294	-86.41158103869338	0.5077357040673229
5	99.72955128852713	254.12845794846598	0.8036877365117336	0.33778875167190525	-154.39890665993886	0.4658989848398284
6	100.44254885284172	232.52749075505477	0.8084831212678485	0.3598240276798708	-132.08494190221305	0.4486590935879777
7	81.11071387033745	215.72167960201267	0.802687066527879	0.3138002969792457	-134.6109657316752	0.4888867695486333
8	94.36392355194494	245.4053926409083	0.8140640932466328	0.3196312423714867	-151.04146908896337	0.49443285087514605
9	106.27665926457797	291.33257817251143	0.8013043650425287	0.272498812572263	-185.05591890793346	0.5288055524702657
10	63.06334305441769	151.19391913756806	0.8070872134941218	0.2615545002356737	-88.13057608315037	0.5455327132584481
11	92.53950039233432	203.21037584933853	0.8088210978463579	0.32138801067110606	-110.67087545700421	0.48743308717525186
12	89.71251268270511	228.46681343518662	0.8086038913823649	0.3258378425986298	-138.75430075248153	0.4827660487837351
13	106.37538363845856	295.92852110797764	0.80494936427797	0.24590934612886806	-189.55313746951907	0.559040018149102
14	135.9041796103626	366.1302208654201	0.8011845680033668	0.2609763368262755	-230.22604125505748	0.5402082311770913
15	80.97705705165292	228.80065587870442	0.8067982145225399	0.204946396012614	-147.8235988270515	0.6018518185099259
16	107.05788405315917	252.23567684697335	0.808759275603853	0.359340520996803	-145.17779279381418	0.44941875460704994
17	100.08432235657867	256.92206303893016	0.8086551758197843	0.3369917512324102	-156.8377406823515	0.4716634245873741
18	87.1075674008739	247.75607630535723	0.79898797821666	0.2553638989595892	-160.64850890448332	0.5436240792570708
19	75.37804783077229	187.68043473006276	0.818469228936304	0.29930574683825584	-112.30238689929047	0.5191634820980482
20	112.10135638159437	282.39170719152327	0.8077196768612794	0.33902826565958705	-170.2903508099289	0.4686914112016924
21	87.48295988546471	231.89396990002587	0.8147031336866127	0.27682830971842287	-144.41101001456116	0.5378748239681899
22	118.88800167786593	309.5714192715056	0.808093139260567	0.28767617698274445	-190.68341759363966	0.5204169622778225
23	104.38129596335163	271.15128459071565	0.7999033557339176	0.29421231767470213	-166.769988627364	0.5056910380592154
24	147.46427704293157	378.39561956289685	0.8120299557577724	0.32368363238379283	-230.93134251996528	0.48834632337397954
25	99.7278641520104	237.29860499021797	0.8189741020657593	0.3170189504567179	-137.57074083820757	0.5019551516090414
26	105.23631323821701	303.8035987123726	0.8162709992773547	0.3306932356661522	-198.5672854741556	0.4855777636112025
27	101.13710163668212	256.6337569921624	0.7979768791696835	0.3015511731026078	-155.49665535548024	0.4964257060670757
28	149.9196842183469	380.0388691868061	0.8033803026532192	0.3480403960583378	-230.1191849684592	0.45533990659488144
29	114.416030197734	279.19831491565697	0.8033189374171886	0.3417953105632838	-164.78228471792295	0.4615236268539048
30	116.87924077728967	313.71283372695086	0.811243461417187	0.3664517152724898	-196.83359294966118	0.44479174614469713
31	145.73846275615838	405.65710700511084	0.8178819217409029	0.2923537581922893	-259.91864424895243	0.5255281635486135
32	115.24684914730236	303.2616900227168	0.8113272695340386	0.349797777114552	-188.01484087541442	0.46152949241948654
33	87.65509500728412	224.07223359255627	0.8063212929128893	0.2660638403923576	-136.41713858527214	0.5402574525205317
34	89.49340109974383	223.9580077535858	0.8057063176524002	0.3045089626883522	-134.46460665384197	0.501197354964048
35	130.3078343207267	362.5704942524516	0.806978640640594	0.30497917873796904	-232.26265993172493	0.5019994619026249
36	123.2241219523424	353.9542077003333	0.8021321459294761	0.20988005007364313	-230.73008574799093	0.592252095855833
37	108.9652253798467	311.4839290421696	0.7989425118941372	0.26547387083681945	-202.51870366232293	0.5334686410573177
38	103.00794180046424	284.3697499018897	0.7997852524271417	0.22763060617102804	-181.36180810142545	0.5721546462561137
39	102.42911600011567	254.07482439514456	0.8026738813730147	0.31842481521633437	-151.6457083950289	0.4842490661566803
40	143.88963184657482	382.47308424907914	0.8144898565631773	0.3222970755819983	-238.58345240250432	0.49219278098117897
41	65.76036956560614	171.29696799159143	0.8027907687826157	0.26952233442180257	-105.53659842598529	0.5332684343608132
42	89.27461208042982	232.03135654686068	0.7953455015908324	0.20991080008641685	-142.75674446643086	0.5854347015044156
43	66.07450798805114	150.43873000101263	0.8070752289191652	0.2933255875307134	-84.36422201296149	0.5137496413884517
44	77.16256511271907	187.0088411463721	0.7953168888883508	0.30076020704781026	-109.84627603365304	0.4945566818405406
45	112.61125552667593	281.4241603575214	0.8127766393164508	0.29783236928227624	-168.81290483084544	0.5149442700341746
46	105.19709710043793	254.8613224986803	0.8110513918550184	0.3683022951816609	-149.66422539824237	0.4427490966733575
47	96.58308965008143	238.02505220515562	0.8157983500998336	0.3293327091897147	-141.44196255507418	0.4864656409101189
48	91.90293780842782	256.8372137936535	0.8109540867312746	0.2997646946446496	-164.9342759852257	0.511189392086625
49	86.82087191028202	226.62764650485548	0.8013494558433569	0.3045594909679974	-139.80677459457345	0.49678996487535954
50	132.80886461435506	374.34528560514843	0.8018940300766486	0.23639256288208377	-241.53642099079337	0.5655014671945648
51	72.62471134860458	168.83790006905548	0.8070824376079329	0.35264158102528226	-96.2131887204509	0.4544408565826506
52	102.1978910706774	281.968058714636	0.8102253047083057	0.31817995337689015	-179.77016764395862	0.4920453513314155
53	93.35380311810815	252.34013559213608	0.810008942615542	0.26461706302823906	-158.98633247402793	0.545391879587303
54	109.29802125376717	309.5328990564208	0.8070571539606229	0.29056551743223236	-200.2348778026536	0.5164916365283906
55	75.63304373739389	180.9481504270015	0.7938092961452753	0.2691238296631236	-105.31510668960762	0.5246854664821516
56	110.3272167188855	280.2342916511305	0.796301616541332	0.3245934410352573	-169.907074932245	0.47170817550607474
57	69.11367148112203	165.19931413324534	0.8100880746022855	0.306431806653386	-96.08564265212331	0.5036562679488995
58	109.14533144543259	273.29732902862213	0.8039372883099983	0.38293839989863776	-164.15199758318954	0.4209988884113606
59	116.58415986421616	329.3291891851667	0.8053001552248121	0.26060979882525803	-212.74502932095052	0.5446903563995541
60	75.87164923932478	189.70450657531177	0.7980503127170304	0.25107250896805494	-113.83285733598699	0.5469778037489754
61	75.88781830650355	180.20107316226336	0.8100485937852043	0.3206055791284615	-104.31325485575981	0.48944301465674284
62	112.25253884095605	273.4507874334919	0.8071982806201603	0.31984055860207217	-161.19824859253583	0.48735772201808814
63	103.07055108901693	257.59445068259464	0.8058920545348591	0.2894808351903279	-154.5238995935777	0.5164112193445312
64	91.23196085899889	249.03429589446526	0.7972196718685055	0.24323674450547975	-157.80233503546637	0.5539829273630258
65	84.27482245078512	221.04437189799788	0.8120498666002014	0.29283594993804657	-136.76954944721274	0.5192139166621548
66	93.02244180350571	269.93855008544057	0.8030554103171536	0.29378530126475705	-176.91610828193484	0.5092701090523966
67	135.58694530038403	350.088033203823	0.8069422033147353	0.2950164081579425	-214.50108790343896	0.5119257951567928
68	83.65986686780387	235.60694831672234	0.8126305150469577	0.30473157883956714	-151.94708144891848	0.5078989362073906
69	169.10081702232597	425.9873042659493	0.8106633515094872	0.380871196582494	-256.8864872436234	0.4297921549269932
70	96.63055138182263	249.44951334918815	0.8090910224628831	0.32058014415172614	-152.8189619673655	0.48851087831115697
71	88.84936198308974	246.81431444370259	0.7988095858343969	0.29176091623700123	-157.96495246061284	0.5070486695973957
72	98.72845880386029	238.43173697239047	0.8009529396537514	0.27676438755265476	-139.70327816853018	0.5241885521010966
73	84.28226352103792	191.7096725532242	0.7894249507534077	0.3154934983928076	-107.42740903218629	0.4739314523606001
74	70.76236932586696	150.03966777280485	0.7798035759460242	0.3232716316906692	-79.27729844693789	0.45653194425535504
75	96.97372486090562	265.27311827064625	0.8138851071338203	0.3261711335380552	-168.29939340974062	0.4877139735957651
76	105.99579091501644	277.3244732893616	0.8089472923172699	0.3787640837204824	-171.32868237434516	0.4301832085967875
77	131.9004119107114	358.0520735686298	0.8027888922119596	0.28400477705695776	-226.1516616579184	0.5187841151550019
78	69.05208216560467	151.6699693307279	0.8167803910944227	0.4216338156984057	-82.61788716512322	0.395146575396017
79	109.04135901911165	287.5435328028855	0.8109114919998901	0.31855263557125424	-178.50217378377386	0.49235885642863586
80	92.72381413505326	229.4758008416921	0.791170382940228	0.325721678227271	-136.75198670663883	0.465448704712957
81	98.20512459027123	242.02705051453242	0.8050348588924369	0.339014053330018	-143.8219259242612	0.46602080556241887
82	142.71287532922835	378.44646422131484	0.8102453845040729	0.30435745762478167	-235.7335888920865	0.5058879268792913
83	118.66652349178955	296.43655460543204	0.80844930741546	0.33634588047771635	-177.7700311136425	0.4721034269377436
84	104.05896320631157	284.0872895960737	0.8037536635316432	0.2699910990235572	-180.0283263897621	0.533762564508086
85	114.4326833403067	327.288184297037	0.8060855626984132	0.25592449443643006	-212.85550095673028	0.5501610682619832
86	71.56856228102187	184.1240912445165	0.8145317525971929	0.285083821207284	-112.55552896349464	0.529447931389909
87	198.9531243474489	501.24808658221417	0.8119672977327227	0.32463104201555454	-302.2949622347653	0.48733625571716815
88	108.74840565689418	280.26239730574076	0.79266105596594	0.25105213035037127	-171.51399164884657	0.5416089256155687
89	96.21115332059205	242.56630312483304	0.8158097525530564	0.2980541787776584	-146.355149804241	0.517755573775398
90	84.46851706701968	211.83630343628874	0.8154406254189401	0.28926229289607824	-127.36778636926907	0.526178332522862
91	91.99320808095476	234.82812528869204	0.8070179274422676	0.3127482648465209	-142.83491720773728	0.49426966259574673
92	92.70584898758915	230.05761488118276	0.8033212955179985	0.28296949347546985	-137.3517658935936	0.5203518020425286
93	119.0313742935524	306.4282566057537	0.8016902956890253	0.2925765589149598	-187.39688231220129	0.5091137367740655
94	99.86374782099443	241.82276970688775	0.8081918126772805	0.3347971352873204	-141.95902188589332	0.47339467738996005
95	93.59733859246678	223.33343240440223	0.7997873386949412	0.3000607181913287	-129.73609381193546	0.49972662050361255
96	126.79472785320027	324.902929915844	0.8153481251793439	0.31923165185663943	-198.10820206264376	0.4961164733227044
97	93.61334746348233	232.06646646477463	0.8070120875583384	0.3473899914239231	-138.4531190012923	0.45962209613441535
98	130.5948955303404	347.59426592894107	0.7987435429047521	0.29014043513858645	-216.99937039860066	0.5086031077661657
99	118.59415321156723	301.51960104823905	0.8100861496620397	0.3325922886067577	-182.92544783667182	0.477493861055282
100	105.05650260882923	279.1554934994192	0.7959587398089365	0.26407881559543833	-174.09899089058996	0.5318799242134982
101	96.70262462857843	241.12558194144316	0.8119217068463733	0.3487866672998233	-144.42295731286472	0.46313503954655
102	97.37747350812435	258.2585586011555	0.8039202501586367	0.2720729427564422	-160.88108509303117	0.5318473074021944
103	118.20613617574082	323.19486093839726	0.8123981553091326	0.3060107680922154	-204.98872476265643	0.5063873872169172
104	76.96354227401959	225.44021032323053	0.8129076090714634	0.27539632258214425	-148.47666804921096	0.5375112864893192
105	76.40148944922112	185.7614386971694	0.7966792475550148	0.27562043954559073	-109.3599492479483	0.5210588080094241
106	91.07840975668833	229.21213731414696	0.817640898015931	0.3371162247718688	-138.13372755745863	0.4805246732440622
107	130.9117976867291	352.5916207229832	0.8182077302214714	0.2932779377826637	-221.67982303625408	0.5249297924388077
108	71.62302652766853	193.46847901111974	0.794043716814003	0.19875921294130905	-121.84545248345121	0.5952845038726939
109	135.61788019368424	389.1266930261336	0.8091505076733914	0.2788201945943087	-253.50881283244934	0.5303303130790826
110	88.90310895804348	237.6661248523789	0.8132062938441991	0.3187616017806325	-148.76301589433544	0.49444469206356656
111	115.85883017280524	282.7520001981759	0.792205331424678	0.31989393727400406	-166.89317002537064	0.4723113941506739
112	112.03456105596615	311.50127971498677	0.8101743913557997	0.299643180385777	-199.46671865902061	0.5105312109700227
113	104.42347282417887	286.63162882663266	0.8099691489686166	0.3046307548062243	-182.2081560024538	0.5053383941623923
114	108.32279054900881	333.0827874361661	0.7921614995657417	0.22589064470383097	-224.75999688715729	0.5662708548619106
115	89.86865802630757	190.4951771331872	0.7896517723965154	0.408056958584988	-100.62651910687964	0.3815948138115274
116	110.17804153324366	292.5601970621484	0.8155041028516725	0.31288503980323257	-182.38215552890475	0.50261906304844
117	95.02901658437955	220.68986488771932	0.8146275297046739	0.37932107270112075	-125.66084830333978	0.43530645700355314
118	122.3628131908324	314.72105759841816	0.8073365774013526	0.32598176396656625	-192.35824440758574	0.4813548134347863
119	102.08804501077257	270.27121522053176	0.8136019065616374	0.3474664267352558	-168.18317020975917	0.46613547982638165
120	105.87659042892419	262.4006657934801	0.8040035214062924	0.3460306115812035	-156.52407536455587	0.45797290982508887
121	96.79235403972118	246.15576743022092	0.8171490884168908	0.33221439664536595	-149.36341339049974	0.4849346917715249
122	112.13318175387664	282.966977963575	0.8111269561670755	0.3289836711185942	-170.83379620969836	0.4821432850484813
123	82.19941960695314	213.1247126333931	0.8110978892276648	0.3015211006383489	-130.92529302643996	0.5095767885893159
124	111.39075320114546	299.7113481889248	0.8130922097718704	0.29768262113495314	-188.32059498777932	0.5154095886369172
125	107.81796851169467	299.0102175537087	0.8132501669600323	0.3538325330427983	-191.192249042014	0.45941763391723395
126	91.90500774607608	209.69907987887098	0.8067787671311603	0.37251062361794257	-117.7940721327949	0.4342681435132177
127	108.58675109978199	288.5698250291154	0.8046735273729217	0.28684335275312484	-179.98307392933341	0.5178301746197969
128	137.02866996108577	404.36484981216705	0.8035558639130334	0.2907205997176537	-267.3361798510813	0.5128352641953797
129	97.99667488246351	250.40279355638984	0.7956451515231378	0.28041358319820425	-152.40611867392633	0.5152315683249336
130	93.07498257170025	233.08059926396163	0.8196434418873386	0.3598600763081882	-140.00561669226138	0.4597833655791504
131	121.40303539706042	299.4205785119881	0.8047899964409045	0.3575817133901081	-178.01754311492766	0.44720828305079646
132	78.49147897724808	185.11692458691505	0.7974357467161735	0.29096281140792024	-106.62544560966697	0.5064729353082532
133	88.37362085013407	237.84312738282378	0.798406494964184	0.2303851911908941	-149.4695065326897	0.56802130377329
134	104.3396372420395	244.60687695382072	0.793988262157347	0.31927806367688033	-140.2672397117812	0.47471019848046664
135	137.80554908345493	327.91751061862135	0.807510076768138	0.3408033059178257	-190.11196153516642	0.4667067708503123
136	110.12027416300181	283.6241850185056	0.8140245424379844	0.27511422086742493	-173.50391085550382	0.5389103215705595
137	129.57557748567828	330.94509827428504	0.8061086439921188	0.3093966180141756	-201.36952078860676	0.4967120259779432
138	95.2220003227381	252.47600198735245	0.8209007343077177	0.2926481774136509	-157.25400166461435	0.5282525568940668
139	122.76760020488997	306.94263601334467	0.814642445482887	0.33740204202948987	-184.1750358084547	0.47724040345339713
140	112.29855202566222	268.1053719993085	0.8249353590753284	0.3692833048889897	-155.80681997364627	0.45565205418633875
141	94.40683171365417	231.2636400949822	0.8097362354417332	0.3392992416136379	-136.85680838132805	0.47043699382809534
142	172.2694795211779	474.03657795820516	0.8099195924258206	0.2907271360880064	-301.76709843702724	0.5191924563378142
143	124.54145161840253	283.7676667542916	0.8060683613789812	0.3579883917149302	-159.22621513588908	0.448079969664051
144	80.23354371749902	201.60264425544423	0.8086706817501067	0.35127632127297104	-121.36910053794522	0.45739436047713566
145	84.26274640191345	202.99582004105815	0.7978750523952433	0.3368506338739685	-118.7330736391447	0.46102441852127474
146	127.65094626525574	398.43137930780455	0.8084786922633518	0.2710632560205539	-270.7804330425488	0.5374154362427979
147	88.15719087123081	208.3693408292688	0.800088146769124	0.3406550285860441	-120.21214995803798	0.4594331181830799
148	115.46927139728439	313.1460563723327	0.8143416203544864	0.28792209709442534	-197.6767849750483	0.526419523260061
149	139.9369840129683	378.34434876288526	0.7937328736032717	0.2203193762867014	-238.40736474991695	0.5734134973165703
150	131.64945898879083	417.54689935598424	0.8099621251185544	0.23470893601912393	-285.89744036719344	0.5752531890994305
151	106.53579266155154	266.90472123795945	0.7987875630646096	0.33357982711350986	-160.3689285764079	0.46520773595109977
152	86.99216877181988	196.26956919781506	0.8118912903227522	0.3656586189579818	-109.27740042599518	0.4462326713647704
153	109.71121008040917	326.70770664289853	0.8037666109431516	0.28695533849115984	-216.99649656248937	0.5168112724519918
154	109.8064521331965	250.77958506018626	0.8077845318248957	0.3958800767629074	-140.97313292698976	0.41190445506198836
155	120.718673320567	332.6760078769777	0.7979721453198855	0.2930903153795738	-211.95733455641067	0.5048818299403117
156	121.79463389287984	308.67136624482737	0.8161142705969733	0.3409867839103023	-186.8767323519475	0.475127486686671
157	157.73886979309935	431.94083635601027	0.8170439134348537	0.3563407287119207	-274.2019665629109	0.46070318472293303
158	95.33919880326606	260.21146820487326	0.8100628446882565	0.2296058593880755	-164.87226940160718	0.580456985300181
159	83.48219997005718	206.64915429657455	0.8221395002085058	0.3430768461525388	-123.16695432651737	0.479062654055967
160	115.26365824354258	314.69402195182664	0.8128794339608639	0.29199509807949736	-199.43036370828406	0.5208843358813666
161	112.2821684957594	290.3776179490967	0.8101557973811834	0.30763991542589664	-178.09544945333732	0.5025158819552867
162	90.84126713889104	205.43974986638403	0.816789476310769	0.3488162158109543	-114.59848272749299	0.46797326049981475
163	85.31234480919318	209.51228334814223	0.8184187914940808	0.30410709225038185	-124.19993853894906	0.5143116992436989
164	114.04208672891407	262.083056443965	0.8121648278638941	0.3548963864039508	-148.04096971505095	0.4572684414599433
165	123.95902489044644	311.8059435679299	0.8168150131840642	0.37630825332608286	-187.84691867748344	0.4405067598579814
166	102.01524160163112	272.5522741290257	0.8060366273099435	0.29291350088605994	-170.5370325273946	0.5131231264238836
167	115.34706427494899	303.84376961298756	0.8082166111417546	0.32404319158724115	-188.49670533803857	0.48417341955451343
168	104.9704559967893	241.7662256509313	0.7966918044740292	0.36940563850765973	-136.795769654142	0.4272861659663695
169	101.75664542532996	254.9776961866604	0.8133259204279211	0.34406464363996314	-153.22105076133045	0.4692612767879579
170	95.56575679337817	266.0751927279782	0.8115567107331834	0.2354852461443893	-170.50943593460005	0.5760714645887941
171	107.32522955038088	259.2314835356495	0.8089186996158771	0.29694225263409857	-151.90625398526862	0.5119764469817786
172	213.18122465732986	611.2838273555037	0.8099974269789757	0.24881996480334126	-398.1026026981739	0.5611774621756345
173	90.2001331448466	240.4838563023237	0.8086721517787601	0.30860242905787894	-150.28372315747708	0.5000697227208811
174	109.89827917294699	280.14862220102185	0.8074796159372729	0.33673415092876596	-170.25034302807487	0.47074546500850695
175	97.72616689423164	221.79355862741406	0.8084931760850731	0.3569982457983244	-124.06739173318242	0.4514949302867487
176	83.35765679801632	192.34506923070745	0.8136834975007011	0.4002879325774132	-108.98741243269113	0.41339556492328794
177	119.42483449251374	345.4034509674493	0.8129970352494719	0.26388880592816377	-225.97861647493556	0.5491082293213081
178	98.03609672671793	252.91522392387702	0.807013719809933	0.3239998318133118	-154.8791271971591	0.48301388799662115
179	100.36943964527019	270.60242444188543	0.8180950349629651	0.2694697124601387	-170.23298479661526	0.5486253225028264
180	85.087199428586	186.8394055264957	0.821756059936125	0.43140518777048764	-101.7522060979097	0.39035087216563735
181	124.22905923730715	346.2402405736664	0.8021658922609539	0.2342165152555302	-222.01118133635927	0.5679493770054237
182	156.01117909966445	384.13555231839825	0.8061039339088212	0.33017934481081007	-228.1243732187338	0.4759245890980111
183	134.94003578904398	348.6883285387963	0.7963294818992368	0.28722492517331516	-213.74829274975235	0.5091045567259216
184	92.6728483237285	235.72940141425244	0.8123498524608423	0.3119359857637878	-143.05655309052395	0.5004138666970546
185	134.99897762889614	375.3519185501089	0.8084793339108992	0.33803546070864454	-240.35294092121276	0.47044387320225467
186	101.3233780287703	247.46751662202917	0.8117399151560214	0.36214603987598426	-146.14413859325884	0.44959387528003714
187	100.02199508245386	246.8839905651546	0.810317422018927	0.30114589030265976	-146.86199548270073	0.5091715317162673
188	123.4758262897926	314.1040369317097	0.8086844427721296	0.31030926541350673	-190.6282106419171	0.49837517735862286
189	86.99630277769762	227.7062287017095	0.8131182176759255	0.3620550172719297	-140.70992592401188	0.45106320040399583
190	104.06854694820255	262.8127798453701	0.8066421126819279	0.33376994632621426	-158.74423289716754	0.4728721663557136
191	81.48096971921751	194.1852095022553	0.7807530734695785	0.22528866993990732	-112.70423978303779	0.5554644035296712
192	109.98382678238924	306.4236695005162	0.7978151489460785	0.2735505598671213	-196.43984271812695	0.5242645890789572
193	81.53888160257708	213.6037306972202	0.804407452871539	0.28868376452219785	-132.0648490946431	0.5157236883493412
194	118.25109718266737	314.65337735609467	0.8023087394997594	0.3143753183764988	-196.4022801734273	0.48793342112326066
195	110.15653941691549	279.36754835561374	0.8008914802695164	0.3123635417345165	-169.21100893869823	0.4885279385349999
196	129.436274208811	342.0147165172829	0.7886445205638188	0.3110016839415907	-212.57844230847192	0.4776428366222281
197	124.04561027256808	324.2266299296089	0.7809270803730531	0.186950129333487	-200.18101965704085	0.5939769510395662
198	74.53770632858658	170.69768532691853	0.8183916289982885	0.3157191961763199	-96.15997899833195	0.5026724328219687
199	79.90078662015219	217.4001812662593	0.7970498724179462	0.1861997305540523	-137.4993946461071	0.6108501418638939
200	120.43760418325326	282.00026982044176	0.8059862581583725	0.36377978263774724	-161.5626656371885	0.4422064755206253
201	160.12092999319563	381.31178390879643	0.8177394251242536	0.331633054135612	-221.1908539156008	0.48610637098864157
202	94.9630253397002	229.50037126220045	0.8022153116504039	0.34546244003396875	-134.53734592250026	0.4567528716164352
203	73.29000997787197	175.77704138129127	0.8112688391545366	0.3349530474738404	-102.4870314034193	0.4763157916806962
204	76.31183915852102	186.36924668293082	0.7949147391393424	0.24473091951334036	-110.0574075244098	0.550183819626002
205	81.6255416934148	204.0054116644266	0.8180866358701653	0.3357263391298886	-122.37986997101179	0.4823602967402767
206	89.03439107365645	233.25642184966964	0.8156943439798615	0.32860909683523915	-144.22203077601318	0.48708524714462237
207	118.48157497625297	319.9082659810817	0.8166018591331423	0.30709772855914536	-201.4266910048287	0.5095041305739969
208	128.9763786975953	397.31206246578495	0.8131241381008597	0.2661157777100764	-268.33568376818965	0.5470083603907834
209	88.68501375578998	227.81004544390095	0.8133354701131701	0.36754710874013924	-139.12503168811097	0.44578836137303085
210	82.25304172526049	235.02519067074775	0.8063661798191043	0.28155750055672135	-152.77214894548726	0.524808679262383
211	100.03050791315492	243.79046321499905	0.8163798163737129	0.36052620486669296	-143.75995530184412	0.45585361150702
212	73.59878045212784	177.46894082104777	0.8052056022396521	0.3337752918147497	-103.87016036891993	0.4714303104249024
213	93.47790809749544	241.25167807770814	0.8029212057200612	0.26642027752051245	-147.7737699802127	0.5365009281995488
214	75.35159375114947	189.79670198127783	0.8104885176228261	0.28530401113592135	-114.44510823012837	0.5251845064869047
215	103.28493168442746	259.9014787792623	0.8149886401684381	0.37531222584209745	-156.6165470948348	0.43967641432634064
216	156.55446035573516	382.3045784703712	0.8079521109273863	0.3462057235645426	-225.75011811463605	0.4617463873628437
217	120.25173834675489	278.453187827239	0.8189832418266669	0.40386274117593784	-158.2014494804841	0.4151205006507291
218	120.49089170814838	285.36388294273576	0.7999883975608802	0.36390911064338116	-164.87299123458737	0.4360792869174991
219	154.75018505619803	386.5248595464997	0.8067377913359753	0.31917294118759887	-231.7746744903017	0.48756485014837647
220	136.84605885606263	376.0237142257453	0.801694756297494	0.26872030536979596	-239.1776553696827	0.532974450927698
221	83.26719272118714	219.2533007959673	0.7938545789973961	0.2713174681017733	-135.98610807478016	0.5225371108956227
222	87.67564799580111	213.9636239753755	0.8039944237938852	0.3306275630986062	-126.28797597957438	0.473366860695279
223	60.39033179149021	159.32791962428206	0.8066752086893982	0.24156292232349802	-98.93758783279185	0.5651122863659002
224	136.731792410914	354.2958117761371	0.8031871750714346	0.3291035073444221	-217.5640193652231	0.47408366772701244
225	129.15609993443206	330.73224031425593	0.805420090803263	0.3306679183199944	-201.57614037982387	0.4747521724832686
226	105.4355512693333	309.67252213761014	0.8057169115255974	0.3048384056315504	-204.23697086827684	0.500878505894047
227	90.0790786480602	243.75373652654642	0.8119833959315081	0.2936618944881619	-153.67465787848622	0.5183215014433462
228	81.5910938087527	202.39344435275464	0.8157604592261712	0.3406414258652894	-120.80235054400194	0.47511903336088185
229	85.9762217917956	194.40491998631785	0.8077484755603268	0.36673347686461455	-108.42869819452225	0.44101499869571226
230	78.31546131722016	216.56259536502714	0.822527562292185	0.3233007119430933	-138.24713404780698	0.49922685034909176
231	72.73637447507261	173.1771578663296	0.8112817963552774	0.30331748897323435	-100.44078339125699	0.507964307382043
232	157.4263065804908	376.4116113370959	0.8094030945082825	0.3685571793745529	-218.9853047566051	0.4408459151337296
233	100.47354330976079	272.8807728819347	0.8002368880240002	0.2540993240274042	-172.40722957217395	0.546137563996596
234	69.518564599597	165.3246930892211	0.8038401375954956	0.2722496925193953	-95.80612848962411	0.5315904450761002
235	128.88731573782366	342.49607647848296	0.7989317215466692	0.3111385687824551	-213.6087607406593	0.48779315276421414
236	92.8387364155898	269.7506146256487	0.8110551788455952	0.27599546742130443	-176.91187821005892	0.5350597114242908
237	112.90254558255562	284.81708364475605	0.8268937295890758	0.32952758459560266	-171.91453806220045	0.49736614499347315
238	105.755050965513	288.235127225755	0.7935721950943212	0.2122227082379879	-182.48007626024196	0.5813494868563334
239	121.38608780307777	284.15048717785106	0.8090074642414712	0.36663692194202957	-162.7643993747733	0.4423705422994416
240	124.14541791532133	316.8534655027415	0.8098247967213954	0.31052126088992604	-192.7080475874202	0.49930353583146936
241	74.61724004251869	184.67234468239263	0.8125022599163176	0.3281321679753906	-110.05510463987395	0.48437009194092706
242	126.08579541576245	311.0819268561659	0.8038594596100759	0.3560889227946906	-184.99613144040347	0.44777053681538526
243	83.64763256591444	195.3479038834473	0.8029342871880398	0.33076633254440885	-111.70027131753285	0.472167954643631
244	122.33367839416817	284.72966576899	0.7798698616035743	0.34090186246838455	-162.39598737482183	0.43896799913518975
245	115.03931494236178	312.8514926956674	0.8063681324939468	0.2916744244594282	-197.8121777533056	0.5146937080345186
246	105.21129114730931	280.8634768355821	0.8116682397159202	0.2951815263324269	-175.6521856882728	0.5164867133834933
247	125.19728145393665	331.4800807401525	0.8155434198931489	0.3052304729753858	-206.28279928621586	0.5103129469177632
248	136.32027390482347	357.5297270759265	0.8065498088355761	0.33534149614813863	-221.209453171103	0.4712083126874375
249	126.07378512296447	332.78132272326513	0.7892429531458316	0.1999665449717458	-206.70753760030067	0.5892764081740858
250	96.39838452102674	243.45799036029956	0.8175157078582709	0.36083102839892617	-147.05960583927282	0.4566846794593447
251	133.65112841302346	384.75887204551395	0.7964696252205837	0.2277060342361783	-251.1077436324905	0.5687635909844054
252	130.16528706225614	340.0994828823752	0.8107833371791813	0.31960114043842464	-209.93419582011904	0.49118219674075664
253	99.09592420569568	264.7426359966819	0.8030174655429322	0.26752217348391355	-165.64671179098622	0.5354952920590186
254	88.64194550626601	244.10147455403182	0.7902533576800385	0.23399998269480898	-155.4595290477658	0.5562533749852294
255	109.83479374730022	279.75033600554946	0.8095561345677369	0.3305178420169509	-169.91554225824922	0.479038292550786
256	129.58005297034384	320.52188030337896	0.8164837265387564	0.3407463906958366	-190.94182733303512	0.47573733584291983
257	125.52665712481715	304.54124461853996	0.8223840286457216	0.35736197223041444	-179.01458749372281	0.46502205641530714
258	118.10964198449444	310.82889663797863	0.8054922158933673	0.3166543456705205	-192.7192546534842	0.4888378702228468
259	114.85017971529459	263.4473512505936	0.8126162916934468	0.267314345411286	-148.59717153529903	0.5453019462821609
260	96.25272517094234	232.7489555223148	0.8078637754902526	0.3583539319959015	-136.49623035137245	0.4495098434943511
261	98.74670462705863	218.32224043744503	0.8022645690062836	0.35479206464399926	-119.5755358103864	0.44747250436228436
262	84.41326355849479	199.83804809022467	0.8114630882074335	0.3285567949359964	-115.42478453172988	0.48290629327143714
263	149.27159211759437	372.4931588630332	0.8036061452876153	0.3564680040850857	-223.22156674543885	0.4471381412025296
264	107.02232571899856	285.35761561341536	0.803161568608349	0.3227485265943099	-178.3352898944168	0.48041304201403906
265	104.82702748225458	262.9190235918144	0.7975794299432741	0.31742394190783535	-158.0919961095598	0.4801554880354388
266	121.86403627345163	311.2903295863373	0.824709325522815	0.31572161770801743	-189.42629331288566	0.5089877078147975
267	92.43591415956159	241.12026952045932	0.812013165529175	0.30607588342585107	-148.6843553608977	0.5059372821033239
268	134.88712571623785	331.1475853935461	0.8100143351250975	0.353684088813141	-196.26045967730823	0.45633024631195646
269	148.7224274658508	376.3479997838978	0.8162218186848075	0.3632432497954272	-227.625572318047	0.45297856888938026
270	96.93438289934576	253.61061107211904	0.8093331653580756	0.3219036361349784	-156.67622817277328	0.48742952922309724
271	117.98298717012175	355.4129317804305	0.809793589557196	0.21947607670919925	-237.42994461030872	0.5903175128479968
272	95.2680414544684	236.01652624429562	0.802096005192689	0.2778034952144267	-140.74848478982722	0.5242925099782623
273	97.61365240157575	261.23330690648163	0.8094597749365069	0.29208535431255855	-163.6196545049059	0.5173744206239483
274	88.89241551631918	220.1408702402606	0.8167719060239751	0.30426529299450483	-131.24845472394142	0.5125066130294702
275	100.89604020067662	270.3100917526723	0.8109760519219698	0.2912614445819045	-169.41405155199567	0.5197146073400652
276	128.28347395362763	280.6471062867878	0.8037915059474375	0.3954309924273016	-152.36363233316015	0.4083605135201359
277	117.24494216438067	324.572453075264	0.8182136523187657	0.3356713458580857	-207.3275109108833	0.48254230646068
278	91.4472375240761	250.211683090445	0.8104405243349075	0.26886701152228354	-158.76444556636892	0.541573512812624
279	95.64599201019172	244.7004988257474	0.8105817109828488	0.29682054695990057	-149.05450681555567	0.5137611640229482
280	100.84985685264661	275.9126631568779	0.8183924112649953	0.2459920346680045	-175.0628063042313	0.5724003765969907
281	141.70861290523703	382.1020213008726	0.8118630141948249	0.27800843255432894	-240.39340839563556	0.5338545816404959
282	88.91423340608723	221.31292220562298	0.8127815468833762	0.3366736746966168	-132.39868879953576	0.47610787218675943
283	109.32743625158223	266.6297565185723	0.7950474869186327	0.38681680988661166	-157.30232026699008	0.40823067703202104
284	111.68444257879963	262.4266184237939	0.8081362516592304	0.3166130025044354	-150.74217584499428	0.491523249154795
285	98.8263753325312	233.21478021765148	0.8076313374971803	0.3698089517892254	-134.38840488512028	0.4378223857079549
286	115.93320454728166	311.5074362822298	0.81513836027002	0.36010790334108245	-195.5742317349481	0.4550304569289375
287	93.83005030474868	219.48418828436226	0.800445665452669	0.3546053921180591	-125.65413797961358	0.44584027333460996
288	125.12687608537045	330.9856095476199	0.8048816286157291	0.3398159474902523	-205.85873346224946	0.4650656811254768
289	103.17651367439737	295.9715074401981	0.8065719140667915	0.3019053786980352	-192.7949937658007	0.5046665353687563
290	143.4232776306302	368.1178698255055	0.8122727609942241	0.3223973160257054	-224.69459219487533	0.48987544496851865
291	84.63965567031926	199.03045248478162	0.8067670670431815	0.2834630320492178	-114.39079681446236	0.5233040349939637
292	131.35374571315862	345.91312742045216	0.8088536464112458	0.3185198229125637	-214.55938170729354	0.4903338234986821
293	108.4737029089518	258.9527017356006	0.8058210554930217	0.3675949458905599	-150.47899882664882	0.43822610960246183
294	83.74857461680892	197.1217811302442	0.8025615807521933	0.294841116711456	-113.37320651343526	0.5077204640407373
295	66.62814366810527	169.404213380123	0.7955969637375928	0.2669629729839293	-102.77606971201773	0.5286339907536635
296	151.78237262412043	422.7097454386815	0.8063650845899177	0.27461636291707797	-270.92737281456107	0.5317487216728398
297	140.26771156379613	384.088803443124	0.8145353238817303	0.281720006306476	-243.82109187932787	0.5328153175752544
298	103.86869964163525	290.1248690207534	0.812367804049876	0.2751252368002162	-186.25616937911815	0.5372425672496597
299	72.32953639640174	186.5910035345288	0.8031549835896633	0.2648535177506595	-114.26146713812706	0.5383014658390037
300	95.36750633049115	237.40698485003185	0.8134593583981983	0.3654330876225337	-142.0394785195407	0.4480262707756646
301	83.90390460460857	193.14008943420586	0.8159167338819349	0.34144790491611643	-109.23618482959729	0.47446882896581843
302	102.08795336989508	240.15147367184926	0.8063646767313338	0.35758944724558234	-138.06352030195418	0.4487752294857515
303	92.24172614774805	200.499314431841	0.8113280774989737	0.36389686633724727	-108.25758828409293	0.44743121116172646
304	173.21459217376795	445.0868764330999	0.8094258471277794	0.3622247384791055	-271.872284259332	0.4472011086486739
305	109.80238147716751	272.2661234864974	0.8151834685339752	0.34062070927525445	-162.4637420093299	0.4745627592587207
306	109.363639413184	275.997968373311	0.8179907905745326	0.31716631292308356	-166.634328960127	0.500824477651449
307	87.51280277715814	219.7421445173406	0.8072177166500268	0.28588257699566505	-132.22934174018246	0.5213351396543617
308	156.17583730493652	442.13107348045367	0.8173306701111674	0.31568312643824187	-285.95523617551714	0.5016475436729255
309	107.22704666193212	237.04779321430527	0.822904580146008	0.382100514450375	-129.82074655237315	0.44080406569563296
310	83.29736401100715	209.2324775315688	0.8017898512381144	0.275860496511965	-125.93511352056166	0.5259293547261494
311	122.43462530785587	334.2312077240872	0.8075891683280841	0.28776573247982534	-211.79658241623133	0.5198234358482587
312	62.391161984562416	174.55347136181373	0.8083539178271528	0.26843410814870294	-112.16230937725132	0.5399198096784499
313	106.55003071026874	291.46538048062627	0.8131909495651811	0.2330350776365341	-184.91534977035752	0.580155871928647
314	106.74043455040436	267.26716871929125	0.8050662088167332	0.3222953369350156	-160.5267341688869	0.4827708718817176
315	141.65240986406084	346.03572657271576	0.8122605664244303	0.393577164402079	-204.38331670865492	0.4186834020223513
316	122.40946458197955	301.97936696952434	0.8195692414903064	0.34753943490454353	-179.5699023875448	0.4720298065857629
317	122.11585580820191	325.57938660970024	0.8220977887221262	0.3005317529320855	-203.46353080149834	0.5215660357900407
318	69.52537951529514	164.95067138704826	0.8150848256451165	0.3709035095401193	-95.42529187175312	0.4441813161049972
319	92.80138785056995	246.64545810258423	0.8087653081531868	0.298559066410941	-153.84407025201426	0.5102062417422458
320	127.513680810121	373.4606829596417	0.8116374331466146	0.29239382632170396	-245.9470021495207	0.5192436068249107
321	83.62130232540406	210.74739019087139	0.8070150148136848	0.29756359034119073	-127.12608786546733	0.509451424472494
322	88.7414479673517	223.04434695579138	0.8095134403362173	0.30708187256368635	-134.30289898843967	0.502431567772531
323	85.09065743530039	203.28967342674898	0.7765439256070827	0.2133323761060784	-118.19901599144859	0.5632115495010044
324	104.6520861919576	271.5646265837856	0.8063895985495576	0.3213327331476907	-166.91254039182797	0.48505686540186693
325	98.1597385340781	243.31209692171464	0.7840448879808155	0.270265354650258	-145.15235838763653	0.5137795333305575
326	91.80380917262943	215.12402183301043	0.8133465533616098	0.37822699484333755	-123.320212660381	0.4351195585182722
327	101.16244440152168	306.76764917653344	0.81218427419099	0.22536524648748993	-205.60520477501177	0.5868190277035001
328	124.48808073070722	308.8443622531506	0.7997212097784521	0.23388820302053587	-184.3562815224434	0.5658330067579163
329	122.81701187843453	313.5662588395192	0.8206891408166316	0.3496228918696704	-190.74924696108468	0.4710662489469612
330	124.71548137044178	343.14528979003836	0.8083099805111904	0.2813940897013537	-218.42980841959658	0.5269158908098367
331	106.45395937552004	285.1577677947806	0.8025981799986582	0.2576006811563491	-178.70380841926058	0.5449974988423092
332	106.50111298884556	243.28072645125175	0.8158164494011136	0.36470702254905774	-136.7796134624062	0.4511094268520559
333	114.46550107250253	312.3293472162014	0.8129502017682637	0.26745901787422144	-197.86384614369888	0.5454911838940423
334	137.1804153773878	390.79622703735083	0.7974767147595959	0.2602639315151544	-253.61581165996304	0.5372127832444415
335	131.66322791260097	329.38901860099384	0.8161525213948343	0.3056355281643883	-197.72579068839286	0.510516993230446
336	124.85813622870756	339.50573108777564	0.7972996296527878	0.2321469540675777	-214.64759485906808	0.5651526755852101
337	86.6883872869094	233.08590459061662	0.809907704518864	0.2772479522327685	-146.39751730370722	0.5326597522860954
338	144.07342748606658	392.0372562095323	0.8092392910653462	0.30643717946142596	-247.96382872346572	0.5028021116039203
339	142.10344892891453	407.8931101975771	0.8047621737732726	0.2584904680367258	-265.78966126866254	0.5462717057365468
340	147.0293317651778	374.14675090610854	0.8082233450655443	0.33091364378248495	-227.11741914093074	0.47730970128305933
341	112.55896373564144	288.99105944647897	0.8092570330151652	0.30024618009740534	-176.43209571083753	0.5090108529177598
342	77.2882040916226	195.29338758230085	0.8071971483801826	0.2660287036234889	-118.00518349067825	0.5411684447566938
343	136.05167013226384	384.783235939956	0.8005815820271371	0.25868546644948204	-248.73156580769216	0.5418961155776552
344	89.6344928004934	194.83744173033767	0.8098042758973703	0.35865830570828805	-105.20294892984427	0.4511459701890822
345	117.84870443021536	324.65362895324176	0.8085144726250054	0.2852157717958925	-206.8049245230264	0.5232987008291129
346	101.9218651236755	276.53213298770333	0.8108186793864272	0.3107620278435667	-174.61026786402783	0.5000566515428604
347	89.91480435135749	220.0302805685235	0.797558813028333	0.3310542135632466	-130.11547621716602	0.4665045994650864
348	110.56185003401016	280.42744045600887	0.80699824642101	0.3311399354062274	-169.86559042199872	0.47585831101478265
349	98.8615713159241	238.75309359065665	0.8156479217274863	0.39436944839210974	-139.89152227473255	0.4212784733353766
350	122.61093285916529	318.99711291354413	0.8045053735988129	0.32043326711598025	-196.38618005437883	0.48407210648283266
351	132.84212820308943	353.3012823662766	0.8304089757528041	0.2608609532715605	-220.45915416318718	0.5695480224812437
352	125.61151408961085	326.0286949930382	0.8000119401947441	0.2594937680482639	-200.41718090342732	0.5405181721464802
353	121.76082634169978	309.9871374674025	0.8132110062351984	0.3315842385218814	-188.2263111257027	0.48162676771331697
354	140.25175259525315	358.3008554777857	0.7882766412942381	0.3378014934225423	-218.04910288253257	0.45047514787169585
355	123.66245422506628	313.70988233283913	0.8191158306415677	0.3516454222532023	-190.04742810777284	0.4674704083883654
356	104.95034893250052	248.9233238514662	0.8110922610847947	0.33069097761471283	-143.9729749189657	0.4804012834700819
357	130.43629170106357	340.2506964529281	0.8087249295577233	0.3006663204982743	-209.81440475186452	0.508058609059449
358	116.82896608797026	327.42686298782667	0.8135381666016438	0.26842903738147217	-210.5978968998564	0.5451091292201716
359	90.54904480633448	224.3767419892533	0.788598953310806	0.24337712552270116	-133.82769718291883	0.5452218277881048
360	86.87967974161403	219.4263520685775	0.8167908868892253	0.283535112817367	-132.54667232696346	0.5332557740718583
361	107.21313063190476	259.85958948920603	0.8098896757547613	0.3225883120726413	-152.64645885730127	0.48730136368212
362	68.69247795380716	179.69000385070473	0.8131589605278133	0.2704183539418853	-110.99752589689757	0.542740606585928
363	75.30116183727164	208.52575497137974	0.8079557593620436	0.26716178513454614	-133.2245931341081	0.5407939742274974
364	109.43601715020498	272.59790330563493	0.8147937012569784	0.3927585887492006	-163.16188615542995	0.42203511250777775
365	118.24321001791635	305.51285781951907	0.8168833643424441	0.31282927357880347	-187.26964780160273	0.5040540907636406
366	125.34646463000408	328.4965971181016	0.8107898132331133	0.3306576963489863	-203.1501324880975	0.480132116884127
367	143.11568452001524	358.89300205437934	0.8145409201376336	0.2730331827515806	-215.7773175343641	0.541507737386053
368	159.10928103736313	402.57945224975606	0.7937565223289762	0.31177223158753725	-243.47017121239293	0.48198429074143895
369	66.98409830901944	171.61421090540009	0.8127145054684957	0.27599034721769355	-104.63011259638064	0.5367241582508021
370	85.41973984155528	218.56054488694	0.8103599760726858	0.29599526401127224	-133.1408050453847	0.5143647120614137
371	83.64814964903466	219.77476587634288	0.8067037703270729	0.302121538282548	-136.1266162273082	0.5045822320445248
372	89.01341676982454	242.41250603288046	0.8079713636629869	0.28712676591007197	-153.3990892630559	0.520844597752915
373	86.07585256607575	236.9677400863658	0.8195460083677325	0.2632905129571828	-150.89188752029006	0.5562554954105496
374	113.31950353274863	330.84964768791224	0.8067176009832072	0.2563627549994982	-217.5301441551636	0.5503548459837091
375	84.91382327738951	229.82759092965267	0.795469733358131	0.27834477550491193	-144.91376765226318	0.5171249578532191
376	133.81088519335748	336.26786727173896	0.8075745161496529	0.3102903869109798	-202.4569820783815	0.4972841292386731
377	83.49593102224014	202.27306238951394	0.8029062628161193	0.31111552821181143	-118.7771313672738	0.4917907346043079
378	111.41508821976826	295.56875895434376	0.793128028491854	0.317211420583922	-184.15367073457548	0.47591660790793205
379	126.50033983667454	316.9254162457887	0.8082432437133139	0.3778174602448866	-190.42507640911418	0.4304257834684273
380	69.32164658758984	166.85759883277174	0.7922922396338687	0.25302084167819394	-97.5359522451819	0.5392713979556748
381	82.73084547278604	197.75264166780323	0.8119198081928649	0.3454695389275236	-115.02179619501719	0.46645026926534133
382	103.31074770533353	273.1082899224484	0.8067580511179987	0.3210315668585129	-169.79754221711488	0.4857264842594858
383	116.68520267221137	274.14751836721985	0.8017916787384931	0.3186334744981736	-157.46231569500847	0.4831582042403195
384	115.83233007682671	330.87112696133806	0.8091786727214895	0.26669316609930477	-215.03879688451136	0.5424855066221848
385	149.95820804766183	407.99608920287716	0.8063990885651171	0.30215705671891746	-258.03788115521536	0.5042420318461996
386	129.43482945752876	312.8509751466332	0.7930069450048886	0.3145312164472794	-183.4161456891044	0.47847572855760917
387	124.9264310397072	348.3972616339029	0.8108786301483334	0.20614142741867164	-223.47083059419566	0.6047372027296618
388	68.53082107423543	172.05556264759065	0.8008383000970711	0.24860775248269318	-103.52474157335521	0.552230547614378
389	71.11209867110347	182.14534229281708	0.8036798326442922	0.33087844092296537	-111.03324362171361	0.47280139172132685
390	117.99316753145129	335.08862717776844	0.8094407614052751	0.29466973651156886	-217.09545964631715	0.5147710248937063
391	96.08964481866167	231.11047497200005	0.8063152693442075	0.35713613837007513	-135.02083015333838	0.44917913097413237
392	77.29332397490332	193.06087067489432	0.8091779834680094	0.3083323778972801	-115.767546699991	0.5008456055707293
393	107.23764248109416	287.15516542421307	0.8113768881740172	0.3010545082528281	-179.9175229431189	0.5103223799211891
394	93.8607027372135	245.58673525526427	0.8183534295345829	0.35021496671343294	-151.72603251805077	0.46813846282114996
395	91.31377269473188	260.5037998831589	0.8093465292207369	0.2891889570298741	-169.190027188427	0.5201575721908628
396	103.45909508732407	239.76528158186954	0.8098988776821551	0.3511693280475735	-136.30618649454547	0.45872954963458157
397	113.83491861961092	310.7164821449451	0.8090105335574269	0.3112249824284849	-196.88156352533417	0.497785551128942
398	89.40467544446264	231.34258290738083	0.8112589796095159	0.30782064692119676	-141.9379074629182	0.5034383326883192
399	125.36432253571984	335.49806887138726	0.8097316290506492	0.247007602152593	-210.1337463356674	0.5627240268980562
400	127.13321125518881	354.3284027283731	0.7955464502762909	0.2303601787218222	-227.19519147318425	0.5651862715544687
401	109.62140776039419	281.5434149915259	0.8036681784894405	0.33785710039062683	-171.9220072311317	0.46581107809881367
402	93.46488862913432	216.84983789851995	0.7967928559719009	0.35368233083479406	-123.38494926938563	0.4431105251371068
403	101.47663327532045	267.7460498208748	0.8041688025078666	0.3077625548458158	-166.26941654555435	0.4964062476620508
404	120.09933433759288	331.6476971626686	0.8131163156609242	0.2608728041226194	-211.54836282507569	0.5522435115383049
405	94.45645651754289	240.61659665774067	0.8018734635036322	0.2968253837382831	-146.16014014019777	0.5050480797653492
406	95.2463565328691	256.5666481838088	0.8118433753616298	0.29291853279531443	-161.3202916509397	0.5189248425663153
407	105.11926589474368	253.51885877978793	0.8115842621101771	0.33838849662778436	-148.39959288504426	0.4731957654823927
408	74.83043325760721	180.08871200222126	0.8111217424217937	0.32452704417429085	-105.25827874461405	0.48659469824750284
409	138.57304542716557	410.22520192130526	0.8201511319402576	0.26837042020965834	-271.6521564941397	0.5517807117305993
410	107.24258345702668	261.26677697938146	0.804390977755914	0.2973329222305222	-154.02419352235478	0.5070580555253917
411	104.69446581304665	276.08137950271714	0.817940899703389	0.2932190545154558	-171.3869136896705	0.5247218451879332
412	71.49635177966637	192.74459839375766	0.8143846915317217	0.32690075450953504	-121.24824661409129	0.4874839370221866
413	96.25738158921614	246.41341617538603	0.801724304036485	0.30748308322896895	-150.15603458616988	0.49424122080751604
414	103.53260948738729	293.0153045099783	0.8106254370080386	0.2687259614253877	-189.48269502259103	0.541899475582651
415	92.21390799861803	237.3468467810959	0.8033516409671404	0.3221260773176236	-145.13293878247788	0.4812255636495168
416	98.06997208240483	238.45701246816253	0.8103334023464426	0.29693684285867133	-140.3870403857577	0.5133965594877712
417	74.69080196275317	185.2187863759821	0.8033084888798038	0.3167258373935131	-110.52798441322892	0.48658265148629065
418	121.5388295944474	303.48358929329333	0.8179573265130113	0.2728261444995717	-181.94475969884593	0.5451311820134397
419	104.21064633049777	257.21536391689585	0.8122169275743508	0.37497772522113837	-153.0047175863981	0.43723920235321245
420	131.48460553275953	331.1945744041615	0.7907457831555135	0.22862598625850178	-199.70996887140194	0.5621197968970117
421	99.5871277202831	274.31557329082057	0.8078277450690325	0.28294655956918024	-174.72844557053747	0.5248811854998523
422	135.88627199063478	360.07639348436675	0.8001012780864336	0.3153197201227387	-224.19012149373197	0.48478155796369493
423	124.73169005781591	340.1651099562678	0.8138010493055158	0.297066207734147	-215.43341989845192	0.5167348415713688
424	79.94629126499368	216.9733627313147	0.8132483228516992	0.32038302511548106	-137.02707146632102	0.4928652977362182
425	78.16815568098787	194.0547995073	0.8118470077588961	0.28457001402965937	-115.88664382631214	0.5272769937292368
426	118.94581090553268	315.684891832941	0.8083948400010528	0.3336660881122408	-196.7390809274083	0.474728751888812
427	146.61244409053413	359.3651863885309	0.8090203250669649	0.33690087495227206	-212.75274229799678	0.4721194501146928
428	100.67367410207258	270.533965322376	0.805282718514169	0.32097393150872605	-169.8602912203034	0.48430878700544294
429	125.44885624023553	295.38438450372337	0.7986786248589036	0.3478641853981828	-169.93552826348784	0.4508144394607208
430	104.2706042142934	257.49023752967685	0.8112143709147176	0.3420211938030605	-153.21963331538345	0.4691931771116571
431	119.26805864916136	303.30410380275805	0.8003676572761119	0.3158714097865763	-184.0360451535967	0.4844962474895356
432	87.41929158369119	209.2343321658465	0.802969425554538	0.28740360634245565	-121.8150405821553	0.5155658192120823
433	96.58897265156303	257.1241435806064	0.8205048973901564	0.2844788091983597	-160.53517092904337	0.5360260881917966
434	119.30522581741602	336.6706827170552	0.8123991811886832	0.27712916502221435	-217.36545689963916	0.5352700161664687
435	114.40775505564459	257.91953966708894	0.8042415262114269	0.345501873149587	-143.51178461144434	0.45873965306183984
436	118.94097051744414	308.81520741911265	0.8033595231458559	0.2751567373451624	-189.8742369016685	0.5282027858006935
437	124.10126765620134	309.952234956775	0.8052010164512065	0.37093582583797396	-185.85096730057364	0.4342651906132325
438	77.28019114851132	198.8741613460419	0.8135789460588873	0.2702673371044747	-121.59397019753057	0.5433116089544126
439	116.9886255341168	319.5479516391075	0.8172488179058337	0.2954977985198548	-202.5593261049907	0.5217510193859789
440	71.42497869434263	176.3199241718328	0.8079815536743615	0.28388705837283407	-104.89494547749018	0.5240944953015274
441	116.55513304193798	331.2291215917929	0.8135591332459297	0.3173775160621409	-214.6739885498549	0.4961816171837888
442	99.63207600669355	268.49305545339257	0.808616410774979	0.29732654597558617	-168.86097944669902	0.5112898647993929
443	91.8818234732613	240.2701325483569	0.8101579699688686	0.32924503892641843	-148.3883090750956	0.48091293104245014
444	115.76056197366523	291.2283456482355	0.8054380397415009	0.343677174977267	-175.46778367457028	0.46176086476423384
445	138.053765552856	361.54710055425807	0.8090687268267566	0.32410710802358467	-223.49333500140207	0.4849616188031719
446	133.1006645405476	360.85779810172824	0.8014417013269747	0.27691183249647894	-227.75713356118064	0.5245298688304958
447	151.98974208363958	431.08056625367124	0.8083524009583332	0.27078851067998677	-279.0908241700316	0.5375638902783464
448	146.98201352246414	422.74592289095204	0.8119131998733585	0.2728293460303214	-275.76390936848793	0.5390838538430371
449	158.58386780186322	454.1360968901785	0.8095573888755302	0.232630642375453	-295.5522290883153	0.5769267465000771
450	79.23185633994109	196.42838604365966	0.8106997087770365	0.32150902251759966	-117.19652970371857	0.4891906862594368
451	116.55129314637036	324.8624693253924	0.8106945301296881	0.3010715814105618	-208.31117617902203	0.5096229487191263
452	120.63652557472074	312.09151647116033	0.8120210096120839	0.3618077532075064	-191.4549908964396	0.4502132564045775
453	89.14703435866441	209.2116239754075	0.8031316072595658	0.3249961713740416	-120.06458961674308	0.4781354358855242
454	87.34056988393291	208.69263424600155	0.8128244163812884	0.3827038896649076	-121.35206436206863	0.43012052671638085
455	107.29542031458061	248.46484363795216	0.792646096443032	0.3274880242829627	-141.16942332337155	0.46515807216006927
456	77.65214031706299	193.72015000331453	0.8055320672153781	0.33784590869706427	-116.06800968625154	0.4676861585183138
457	128.76537215470367	335.84518136143174	0.8067743005058754	0.3326692909545015	-207.07980920672807	0.4741050095513739
458	82.51406245915167	186.25059036518942	0.8002251077597182	0.31927401286926227	-103.73652790603775	0.48095109489045595
459	90.02609318545109	259.1938063499544	0.8079844688391584	0.26660134377167344	-169.1677131645033	0.541383125067485
460	68.80010558685895	179.12699176838044	0.8061127513923773	0.3370057590173805	-110.32688618152149	0.46910699237499676
461	111.8149683810478	288.1486769056516	0.8120805930795187	0.3598875855960374	-176.3337085246038	0.45219300748348135
462	107.21321289869873	270.52369857963043	0.8104500764468491	0.3233088424748574	-163.31048568093172	0.48714123397199166
463	81.08067560118423	204.70999374699983	0.8007068139322367	0.3004082529424227	-123.6293181458156	0.5002985609898141
464	69.41129727211089	176.09159867569673	0.8133687811022319	0.3378339922550577	-106.68030140358584	0.47553478884717415
465	158.72830703309288	364.10055681663215	0.8038268636146676	0.3944753263961104	-205.37224978353927	0.4093515372185572
466	88.3822108927984	219.8003370105032	0.8215593456126324	0.32863250033366315	-131.4181261177048	0.4929268452789693
467	98.44279716161564	267.3952569126452	0.8040394203656687	0.2939330748154168	-168.95245975102955	0.5101063455502519
468	116.97705044312721	307.993685099828	0.7980625384780222	0.2606821009107671	-191.01663465670077	0.5373804375672551
469	101.63528149383357	254.91561410354126	0.7886308021216236	0.26592621301060615	-153.28033260970767	0.5227045891110175
470	105.78773805760602	293.6066299359212	0.8083498418734768	0.3310139326868362	-187.81889187831518	0.4773359091866406
471	76.14065143163539	190.58674845154678	0.8060222311876465	0.3340664222858758	-114.44609701991139	0.4719558089017707
472	126.47674010481643	331.4226452490095	0.8029139759414498	0.2679576171894976	-204.9459051441931	0.5349563587519521
473	88.08777506440818	235.24704394361828	0.8131530571174553	0.3336916283970832	-147.15926887921012	0.4794614287203721
474	102.05884379664491	256.9459129934954	0.8035406659615526	0.3479463904762855	-154.88706919685052	0.4555942754852671
475	119.55403590559091	338.02587793376927	0.8136525126056443	0.31816752320932473	-218.47184202817834	0.4954849893963196
476	135.61420835080204	367.840702449026	0.8107833738591593	0.3260517454558515	-232.22649409822398	0.4847316284033078
477	103.08172964469865	287.9264048039473	0.8121753976341561	0.31598322277228197	-184.84467515924865	0.49619217486187417
478	97.9129680562824	264.0260554470941	0.8034629580186927	0.28568377566957953	-166.1130873908117	0.5177791823491131
479	84.05826263378174	213.24621085501985	0.8170184251481002	0.3229208146514262	-129.18794822123812	0.494097610496674
480	153.6286102588233	484.60908306714396	0.8076972212149857	0.21560559106683985	-330.98047280832066	0.5920916301481458
481	114.09724713056502	269.5324505237555	0.8122978912360416	0.3455518735444303	-155.43520339319045	0.4667460176916113
482	76.06128764658207	165.96136112176313	0.8083397517132663	0.4264097255892245	-89.90007347518106	0.3819300261240418
483	107.12076846019534	269.96134415748696	0.7925698877586532	0.29337945733036214	-162.84057569729163	0.4991904304282911
484	127.01067617403072	358.5330041977279	0.8174861097352717	0.282541664730225	-231.52232802369718	0.5349444450050467
485	112.22071673506032	296.40751330853203	0.8057588178106491	0.2712786064752031	-184.18679657347172	0.534480211335446
486	150.4662820855693	405.71551935252523	0.8153497557597386	0.30171365914651777	-255.24923726695593	0.5136360966132207
487	97.87896646373102	264.54745312855607	0.8087106124244977	0.31705854134953054	-166.66848666482505	0.49165207107496717
488	125.1849440009387	340.130296966058	0.7976259400504676	0.22993446738821238	-214.9453529651193	0.5676914726622553
489	101.32393658505529	264.4823209015073	0.8065705430243645	0.31027177121131944	-163.15838431645201	0.49629877181304505
490	99.67720615633374	276.21952762985336	0.8074959914407573	0.2692421658189028	-176.54232147351962	0.5382538256218545
491	72.3292835912604	161.49818985306806	0.8151526304741751	0.32303319739349295	-89.16890626180765	0.4921194330806821
492	138.2761135536575	384.9268956542741	0.7936959113964066	0.26868873257024867	-246.65078210061662	0.5250071788261579
493	67.56916385229854	158.2798450753866	0.8100010622670988	0.27589135562046896	-90.71068122308805	0.5341097066466298
494	117.25399290734211	300.8865424461421	0.813611214825401	0.31654481622721414	-183.63254953879996	0.49706639859818685
495	90.99327118306798	226.37525984517345	0.8163644387284181	0.3597778052120581	-135.38198866210547	0.45658663351636003
496	79.0077986539836	171.92421336377936	0.8167422116447779	0.4294712178494136	-92.91641470979576	0.3872709937953643
497	91.79679083012684	233.3640384778091	0.8005819803527768	0.28443388212217063	-141.56724764768225	0.5161480982306061
498	72.71714295679175	170.49038108699656	0.7863606580116379	0.2764897393766199	-97.77323813020482	0.509870918635018
499	82.96165004489845	197.00640425084464	0.8063838238375659	0.3188190742691162	-114.04475420594619	0.4875647495684497
500	80.81911380074382	228.97583637431947	0.7951851880423657	0.2812781964807796	-148.15672257357565	0.5139069915615861
501	66.8105525344529	175.51629550381068	0.8069113708539335	0.3621564476444903	-108.70574296935779	0.4447549232094432
502	61.48229902055162	149.33629719122473	0.7975000217999727	0.30800668886629423	-87.85399817067311	0.48949333293367847
503	122.30106008563533	320.7543762961901	0.8023794561217735	0.2585818415046632	-198.4533162105548	0.5437976146171104
504	98.3055692549969	264.4967599682717	0.80875613905431	0.25949117091596374	-166.1911907132748	0.5492649681383462
505	82.2077330496011	206.41651722710532	0.8161178660373735	0.32110552238987194	-124.20878417750421	0.4950123436475015
506	107.38006580176051	269.65502407890256	0.8043573421838331	0.2762406184316953	-162.27495827714205	0.5281167237521378
507	126.54663763558503	286.9147221705726	0.8049186529560053	0.3339419225838843	-160.36808453498756	0.470976730372121
508	105.81918575312693	248.3547883521024	0.8068194235297497	0.3392549466730608	-142.53560259897546	0.4675644768566889
509	155.02057624241903	420.6913416563608	0.8133672170926114	0.32304188492353436	-265.6707654139418	0.49032533216907703
510	148.65059751655008	429.72342011939656	0.7904285678448274	0.1997700542870007	-281.0728226028465	0.5906585135578267
511	101.0408889608365	256.5542791326364	0.808775820768872	0.32362978933357944	-155.5133901717999	0.48514603143529256
512	97.68275402102353	243.85871842098476	0.8107080860286763	0.31849459374329564	-146.17596439996123	0.49221349228538064
513	121.93778040503112	377.9250703860975	0.8005351954630042	0.23960077461097168	-255.9872899810664	0.5609344208520326
514	144.6221954378994	405.3566870350646	0.8089428810088524	0.23692533943081867	-260.73449159716523	0.5720175415780338
515	103.35838670435936	251.1713486546852	0.801683783278585	0.30691684044434764	-147.81296195032584	0.4947669428342374
516	77.11739094319461	184.32345268991202	0.8039578161372107	0.35104703915561203	-107.20606174671741	0.4529107769815987
517	85.73612391720539	210.7231212689386	0.8094084976881504	0.3211796585462525	-124.98699735173321	0.48822883914189785
518	99.88635640273588	250.85793633430526	0.7926580536739012	0.2864830862947207	-150.97157993156938	0.5061749673791804
519	141.78360862517803	333.38009537098714	0.8158921640090357	0.35924750865298777	-191.5964867458091	0.456644655356048
520	105.40519276417398	255.8640352857851	0.8222176367841136	0.3213727956739975	-150.45884252161113	0.5008448411101161
521	127.99984243299305	306.13253280835283	0.7824215083835634	0.26903793704912954	-178.1326903753598	0.5133835713344339
522	73.74041389441535	172.07185956379627	0.8085654582624587	0.32820087745158083	-98.33144566938091	0.4803645808108779
523	96.33366612716793	278.39697399981617	0.8136335162712204	0.2759394764893209	-182.06330787264824	0.5376940397818994
524	132.71304681500771	365.8091019755744	0.8147566728026874	0.289943717555244	-233.09605516056666	0.5248129552474434
525	100.02615699426528	270.401622288493	0.8077610096591806	0.32658614280450377	-170.37546529422772	0.48117486685467686
526	82.28371345468355	197.0704480556393	0.8019188161193699	0.3052809408531142	-114.78673460095575	0.4966378752662557
527	97.21720309216808	283.72636325091605	0.8024186805523417	0.21800303890556488	-186.509160158748	0.5844156416467767
528	137.8608504178298	360.2631536384315	0.8093878761040273	0.32480128520557366	-222.4023032206017	0.48458659089845363
529	98.36746993197274	250.64596808416246	0.810716421387245	0.2871732676109372	-152.27849815218974	0.5235431537763078
530	129.85906225067384	350.7849715070092	0.8058003404031573	0.3164207246327987	-220.92590925633533	0.4893796157703586
531	81.70415257279375	193.69289663755023	0.8049360615864396	0.2943016448144586	-111.98874406475649	0.510634416771981
532	104.79562617840848	274.71226868623563	0.8062614542189992	0.2787487611204863	-169.91664250782713	0.5275126930985129
533	98.4419775555598	265.7813896529931	0.8185547467124701	0.32083279750155336	-167.3394120974333	0.4977219492109167
534	86.18653239387	220.90191260819364	0.8047794870705768	0.3000188601823189	-134.71538021432366	0.5047606268882578
535	146.42612972077856	370.91521102292506	0.8113790601167808	0.29691476459177335	-224.4890813021465	0.5144642955250075
536	112.34713075897385	270.4950565232282	0.8164918542321344	0.3315995544532379	-158.14792576425435	0.48489229977889653
537	121.04905742339936	294.7959590029964	0.8099122287619107	0.38402877225181864	-173.74690157959708	0.4258834565100921
538	117.27583832895138	309.8267226005788	0.7999114583705562	0.30726056871672663	-192.55088427162744	0.4926508896538296
539	109.43907166539418	272.6045449763171	0.8099522705755569	0.2886204882848339	-163.1654733109229	0.521331782290723
540	168.0033804071689	469.1212002672333	0.8123873771736464	0.2910989991158573	-301.1178198600644	0.521288378057789
541	102.98017015669254	246.27988528971835	0.8017385072153873	0.3392774515974174	-143.2997151330258	0.4624610556179699
542	91.73344719572513	235.35166942599915	0.8035261898450942	0.26782973846740576	-143.618222230274	0.5356964513776884
543	125.95117503232161	356.6791697289342	0.8116975289487756	0.33840168220593886	-230.7279946966126	0.4732958467428367
544	67.6039351370582	158.42346723395173	0.8065676133814159	0.3514469740953376	-90.81953209689352	0.4551206392860783
545	155.70543627024122	456.86984785109655	0.8067085507932938	0.2810207264506515	-301.16441158085536	0.5256878243426424
546	75.58975215057797	195.749007666405	0.8073479330696554	0.2993174879843781	-120.15925551582703	0.5080304450852773
547	99.6693074420512	253.85330758796272	0.7984973571931625	0.2864126218094268	-154.1840001459115	0.5120847353837357
548	102.91564740611202	257.5956098467368	0.8139776989226787	0.32464289483562386	-154.6799624406248	0.4893348040870548
549	105.9920905234357	265.7478586066163	0.8061383706768771	0.3206109172085288	-159.7557680831806	0.4855274534683483
550	86.17035731684943	238.0851624724849	0.8068158782569181	0.27435148787492086	-151.91480515563546	0.5324643903819972
551	151.399724889615	409.6796901676008	0.8173989646950833	0.3486579702498964	-258.27996527798587	0.4687409944451869
552	126.24349444851703	354.2524152310463	0.7988800347490498	0.2538987891028811	-228.0089207825293	0.5449812456461687
553	61.224919401159354	148.67210040208528	0.8158384745892345	0.298389334593562	-87.44718100092592	0.5174491399956725
554	116.24537776944408	307.0224830875089	0.8096738569006917	0.3282908568930603	-190.7771053180648	0.4813830000076314
555	117.52829462477554	321.5177354682127	0.7975050885523326	0.28231464844796916	-203.9894408434372	0.5151904401043634
556	96.1155272933554	273.7925703417033	0.8107248389843246	0.2736081628637278	-177.6770430483479	0.5371166761205968
557	118.99812286550703	309.781635111007	0.8049736411652507	0.21549156945161962	-190.7835122455	0.5894820717136311
558	69.76711195921843	177.1804856153157	0.8120087342130287	0.30308315096866945	-107.41337365609726	0.5089255832443592
559	75.83030330619522	178.86363920700384	0.7944637632914726	0.23967908466395704	-103.03333590080862	0.5547846786275156
560	102.47238593335379	251.5303820557928	0.8133872286772144	0.287997765209025	-149.05799612243902	0.5253894634681894
561	124.24258663587183	331.9937574172782	0.801912814628109	0.2635889933685281	-207.75117078140636	0.5383238212595809
562	100.65430419765319	264.450392855736	0.8126051607506789	0.30859447814664837	-163.79608865808285	0.5040106826040305
563	120.26028240098188	301.0022630880146	0.8014175708880185	0.3450697146581717	-180.74198068703274	0.45634785622984675
564	66.77637456533506	167.4787655102776	0.8077407428967627	0.27678520162797704	-100.70239094494255	0.5309555412687856
565	109.43873431200825	279.6366152573263	0.7963615790026166	0.2801870394626412	-170.19788094531805	0.5161745395399755
566	84.8277943528542	199.76327677800933	0.8153839217000135	0.3472677899086917	-114.93548242515513	0.4681161317913218
567	73.32322268530436	190.924727718605	0.8152376767127596	0.3545738224788414	-117.60150503330064	0.4606638542339182
568	88.3612971287496	233.7926298121609	0.8022947216062213	0.23447939071513382	-145.4313326834113	0.5678153308910875
569	89.81964192668973	232.85955264846342	0.815940515010413	0.2857141464782632	-143.0399107217737	0.5302263685321498
570	112.84237269223348	262.2155856927899	0.8146156525194445	0.38462062350225074	-149.3732130005564	0.4299950290171937
571	94.46958830023975	232.01191377563043	0.8118869781321677	0.34387591725973066	-137.54232547539067	0.46801106087243705
572	143.80001837100966	348.96304676937984	0.8046222447238256	0.2858831655371983	-205.1630283983702	0.5187390791866273
573	92.1437915153781	253.76687157610527	0.7964376957961218	0.2975975977056534	-161.62308006072718	0.49884009809046836
574	87.37769059164737	231.80943789437268	0.8046003545530188	0.2674250017228886	-144.4317473027253	0.5371753528301302
575	110.20657353274541	278.5183029096437	0.8092568236158373	0.3167068877706088	-168.31172937689828	0.4925499358452285
576	120.07087405056112	329.98599858650556	0.8059021958541015	0.27650504715838203	-209.91512453594444	0.5293971486957194
577	88.21775454098858	232.93417385274623	0.8122396378442646	0.3691995028412284	-144.71641931175765	0.4430401350030362
578	91.16227738228918	243.14517302932376	0.8129171925009592	0.31636033698339316	-151.98289564703458	0.496556855517566
579	145.64530767377929	346.97870478048856	0.8073878093416017	0.4105558067045697	-201.33339710670927	0.396832002637032
580	128.98259254739332	362.5714739337075	0.8087350413745504	0.28923021316107217	-233.5888813863142	0.5195048282134782
581	112.1201697479063	291.3841617112948	0.8026213235605725	0.3421411960639117	-179.2639919633885	0.4604801274966608
582	88.7010077335313	202.3103102915935	0.8071747094339113	0.32864577868170164	-113.60930255806221	0.4785289307522097
583	101.07655852156981	251.87019666034098	0.7964895041069291	0.3207291647560205	-150.79363813877117	0.4757603393509086
584	129.5474344338481	334.35462315678626	0.8116807392227778	0.34635502620924113	-204.80718872293815	0.4653257130135367
585	90.85838035470603	210.45208758528736	0.8066837451761938	0.3550451193716502	-119.59370723058133	0.4516386258045436
586	129.37462646037056	329.5472756940932	0.8007239851217628	0.29712930019272066	-200.1726492337226	0.5035946849290421
587	89.55699724130662	240.69732039628477	0.8012243461236972	0.25500181703649094	-151.14032315497815	0.5462225290872063
588	81.69480618417221	202.25429114551815	0.8091236645105786	0.31730212158172993	-120.55948496134594	0.49182154292884867
589	134.08365002885597	372.37955770404704	0.8064411005921114	0.3171304452198732	-238.29590767519107	0.48931065537223817
590	117.08001781467397	321.8507869134312	0.8073697021883631	0.2611284132380828	-204.77076909875723	0.5462412889502803
591	71.63292981374299	161.04056242402348	0.8160812803804711	0.3617625306549852	-89.40763261028049	0.4543187497254859
592	110.51339143575309	266.4563459548401	0.8125649347610565	0.3353851717007424	-155.94295451908704	0.4771797630603141
593	119.87105274693582	309.95062522734236	0.8128412260956352	0.31762808918506363	-190.07957248040654	0.4952131369105716
594	75.81745015544965	203.9704022078874	0.8008510511563751	0.16585339970039972	-128.15295205243774	0.6349976514559754
595	118.49821287538549	283.70445553948764	0.8089806833360588	0.2897923015236394	-165.20624266410215	0.5191883818124194
596	74.51942785913643	193.96883021842174	0.806855755424539	0.3104330609179476	-119.44940235928532	0.49642269450659143
597	110.62944103395554	283.9211977096634	0.7959292207682592	0.2895954067813819	-173.29175667570783	0.5063338139868774
598	96.3231175389756	223.31023013024858	0.8032977091136317	0.32799662062106216	-126.98711259127299	0.4753010884925696
599	125.91208814534886	370.08316154577955	0.8117534902150595	0.31308976109108116	-244.17107340043069	0.4986637291239783
600	107.86529615346774	278.45903011398264	0.8000327401568951	0.2966530283963509	-170.5937339605149	0.5033797117605442
601	121.7076253617717	323.8737631893698	0.8031083077185758	0.2918120672694103	-202.1661378275981	0.5112962404491654
602	75.32364338612896	187.99510100374334	0.8037509608592986	0.3176326197494826	-112.67145761761438	0.48611834110981605
603	94.24418684493266	256.5189401140198	0.8054548456634794	0.29829789514808985	-162.27475326908717	0.5071569505153894
604	200.87519050397663	478.13510776407634	0.7991557378498412	0.30617433700739977	-277.2599172600997	0.4929814008424414
605	107.91805655230687	262.74348761660366	0.8031674244394993	0.29765227935874056	-154.8254310642968	0.5055151450807587
606	91.68284610713503	286.9927108119654	0.8058239249363484	0.2521258793247757	-195.30986470483037	0.5536980456115727
607	105.5358349773265	299.608951493514	0.8020659255916539	0.25062258337796534	-194.0731165161875	0.5514433422136886
608	94.69225018371823	238.5952424008754	0.8194887793269422	0.3358981297384715	-143.9029922171572	0.4835906495884707
609	88.52865508888479	221.7202263639079	0.8156196152993576	0.3480230255110527	-133.1915712750231	0.4675965897883049
610	153.34067280637743	377.7008113127093	0.818126197847413	0.37096336940496594	-224.36013850633185	0.4471628284424471
611	99.62969981239928	233.04566347196322	0.793760343576798	0.3476522570852518	-133.41596365956394	0.4461080864915462
612	117.6271448099454	312.49684274944104	0.805509734081299	0.3200535031349391	-194.86969793949564	0.4854562309463599
613	92.39960289604603	250.57745749577327	0.8099638052719416	0.27763266855224944	-158.17785459972725	0.5323311367196921
614	127.679494162897	284.92216491805556	0.8046391784458756	0.407052189292926	-157.24267075515854	0.3975869891529496
615	115.38340439535683	265.6487314868037	0.8050467730317943	0.3487248885621878	-150.26532709144686	0.4563218844696065
616	127.81405647557278	356.1806272387037	0.8087131413182171	0.28687261202696535	-228.36657076313094	0.5218405292912518
617	145.78777182138862	386.83726270581485	0.7945543008421696	0.2748239360295946	-241.04949088442623	0.5197303648125751
618	74.81598817927127	181.61759577581074	0.811002464611257	0.30603628509932856	-106.80160759653947	0.5049661795119285
619	116.00129796851172	295.4739535605742	0.8014239227496285	0.31991820079036104	-179.4726555920625	0.48150572195926744
620	100.74496839739939	259.77437410350825	0.7972040000851803	0.27306725699539114	-159.02940570610886	0.5241367430897892
621	120.46102625461056	299.6955731557073	0.8102303736338197	0.37103612826492727	-179.23454690109673	0.4391942453688924
622	108.125881974021	287.7016064712327	0.8055872325815157	0.3062039050121294	-179.5757244972117	0.49938332756938625
623	97.52090771202982	267.6008819645169	0.8118453967210533	0.3279819937653165	-170.07997425248703	0.48386340295573677
624	142.9525214386984	369.4532651444154	0.805322943210635	0.29681977573978024	-226.500743705717	0.5085031674708548
625	125.3198554495971	330.9653949567761	0.8128753565843632	0.3061765155062226	-205.645539507179	0.5066988410781406
626	85.18796552840632	201.58848146969078	0.8083086917956745	0.33645476912335825	-116.40051594128445	0.4718539226723163
627	119.85054339309039	309.07939339599193	0.798468733463642	0.2841995385555099	-189.22885000290154	0.5142691949081322
628	154.4894154969336	387.4056212010792	0.805839419428241	0.3483064514793247	-232.91620570414563	0.4575329679489163
629	97.87929021431198	239.62296878941115	0.798757163380298	0.37919499950025715	-141.74367857509918	0.41956216388004086
630	65.08311969424722	166.58204419358484	0.8042051846819874	0.2830280647043707	-101.49892449933762	0.5211771199776167
631	83.77274622894117	212.0414027055587	0.7986335716229606	0.28880400520896743	-128.26865647661754	0.5098295664139931
632	172.81276560790405	482.1877336198598	0.8057133216915211	0.2825277579917018	-309.37496801195573	0.5231855636998193
633	123.1128723455812	310.31378099181654	0.8115052684365396	0.3164091865237632	-187.20090864623535	0.4950960819127764
634	94.16564083758387	269.2365807522815	0.8089914776519466	0.2911579701346708	-175.07093991469765	0.5178335075172757
635	131.70337182973333	336.9549347146142	0.8193194959834214	0.3020453696555286	-205.25156288488085	0.5172741263278928
636	123.88374629018364	295.05670936020636	0.8184905154601173	0.38360780933712063	-171.17296307002272	0.4348827061229967
637	79.42436743940179	204.4405445561075	0.8142725105481312	0.24691960898087395	-125.01617711670572	0.5673529015672573
638	92.54245377432548	259.056061330341	0.7943107816916954	0.20265558545767262	-166.5136075560155	0.5916551962340229
639	91.15357351152444	245.9146897092377	0.8047414977852277	0.3009549842943776	-154.76111619771325	0.5037865134908501
640	98.60848619483465	235.22427756713694	0.8080752690570056	0.32283050961367515	-136.61579137230228	0.4852447594433304
641	54.46592860464241	132.1669332246198	0.8123344701170203	0.27084878160683007	-77.7010046199774	0.5414856885101902
642	89.41271223160221	226.61254731556795	0.8076833552678891	0.32823586803007754	-137.19983508396575	0.4794474872378116
643	105.43601836839684	276.4813391635164	0.8131983847745148	0.32293160460598785	-171.04532079511955	0.49026678016852693
644	108.19456199415583	301.8053032917009	0.8113969658386933	0.2557076914394194	-193.61074129754508	0.5556892743992738
645	87.90360730553479	216.5035693112515	0.7979736532585452	0.26741977117014754	-128.59996200571672	0.5305538820883977
646	92.56029139335635	248.73229298971853	0.8160263969678643	0.2583782664323497	-156.17200159636218	0.5576481305355145
647	102.42072828009972	262.02419775632416	0.8114698290903234	0.32422616993080056	-159.60346947622443	0.48724365915952284
648	103.16147041197546	258.2612702622924	0.8150294682764831	0.37143745359275554	-155.0997998503169	0.4435920146837276
649	103.94712333289989	292.4823851724487	0.8064515791477083	0.3047826053004104	-188.5352618395488	0.5016689738472979
650	128.32949582743626	327.67536182622706	0.818621747199471	0.353620788094737	-199.3458659987908	0.465000959104734
651	98.38012511772136	243.67805134104637	0.7915560759318374	0.2687674507759333	-145.29792622332502	0.5227886251559042
652	107.70012051922599	291.68925816026785	0.8189809949319168	0.33832875877435264	-183.98913764104185	0.48065223615756414
653	115.07313499413272	297.2386730150963	0.8029286652758671	0.315583743133397	-182.1655380209636	0.48734492214247016
654	106.15653903950076	289.53847679899974	0.7976400628610075	0.25179262340803865	-183.38193775949898	0.5458474394529689
655	133.27391671964284	333.8237564180714	0.8087762879634848	0.3491192949090322	-200.54983969842857	0.45965699305445257
656	136.8267794490762	402.71344437908124	0.7924700413782542	0.20721007663053445	-265.88666493000505	0.5852599647477197
657	72.82656123806615	213.43315665653574	0.8035869524432937	0.2520197707525767	-140.6065954184696	0.5515671816907171
658	125.45739527084365	311.00918391295556	0.8139552661870906	0.3204411076027464	-185.55178864211192	0.49351415858434416
659	141.85744254487958	337.9626479622951	0.8054116632079513	0.35124441462809114	-196.1052054174155	0.4541672485798602
660	130.18972620352895	362.08401917414005	0.8231468428379404	0.3200637570745696	-231.8942929706111	0.5030830857633708
661	88.08950674265381	200.686118203485	0.8115679751570182	0.3556221561883453	-112.59661146083118	0.45594581896867287
662	104.85130799190735	287.94055643075484	0.8151542637801127	0.3049591083431864	-183.0892484388475	0.5101951554369263
663	95.82797559644351	249.52806950877695	0.7987236134479399	0.2894067669223987	-153.70009391233344	0.5093168465255411
664	110.57887629486615	294.1057195432833	0.8127127641319971	0.33058626063060975	-183.52684324841718	0.48212650350138736
665	105.75692681273381	264.8017416460444	0.8155143277937152	0.36580449655789293	-159.04481483331057	0.4497098312358223
666	68.42289386077866	151.696544198172	0.8054355073069279	0.2975718066619268	-83.27365033739335	0.5078637006450011
667	111.3169092107328	287.5521596887109	0.8051620102833439	0.38746024368070014	-176.2352504779781	0.41770176660264374
668	113.86984189521297	281.5283000348016	0.8088446775963615	0.336589147258067	-167.65845813958862	0.4722555303382945
669	89.8626265129058	246.4734049597236	0.8103074667165939	0.24147292684559768	-156.6107784468178	0.5688345398709962
670	86.53377863761455	222.12131272308787	0.7976032420936868	0.2444837269793977	-135.58753408547332	0.5531195151142891
671	104.60636543991848	296.6321823402251	0.8013381557770899	0.26017182376313375	-192.0258169003066	0.5411663320139561
672	104.85904814077185	277.1404803865744	0.8149134198159602	0.32728368844930467	-172.28143224580253	0.48762973136665555
673	103.9429803191031	260.21064790927716	0.8086313334181765	0.3327720652140774	-156.26766759017406	0.47585926820409913
674	118.30850889197393	288.0976414737857	0.7883637361000588	0.2775789303208908	-169.78913258181177	0.510784805779168
675	65.72271624525611	149.7018168155709	0.8006559030866965	0.35714758293206267	-83.9791005703148	0.4435083201546339
676	106.56202320459255	272.6255532994117	0.8010515821402143	0.3081473478210104	-166.06353009481916	0.49290423431920394
677	105.63303218825037	281.7696687314436	0.811530903188303	0.3313947976575984	-176.13663654319322	0.4801361055307046
678	114.72987730588581	323.3387254958026	0.8114283899529118	0.2821543542634636	-208.60884818991678	0.5292740356894482
679	118.49768741053717	333.9257329418975	0.816279979977245	0.3301263704641882	-215.4280455313603	0.4861536095130568
680	144.9699744549589	368.3077252944503	0.8217342791498898	0.38579582431090326	-223.33775083949138	0.4359384548389866
681	124.78836224186304	303.7065553149596	0.8137032133832645	0.31758837425724895	-178.91819307309655	0.4961148391260155
682	107.06313086944292	291.87061957955973	0.8163967146583705	0.2676723527579235	-184.80748871011681	0.5487243619004469
683	102.30372673519943	250.1316247551292	0.8052363643961323	0.33843942308489855	-147.82789801992976	0.4667969413112338
684	93.41902189440827	201.34197260692494	0.8015702647029241	0.34898455811309237	-107.92295071251667	0.45258570658983177
685	99.20486500734422	216.67128953794955	0.8152431349806837	0.3725688905455242	-117.46642453060532	0.44267424443515946
686	89.52218861376197	225.14420150671484	0.8140284622538947	0.3422938981415368	-135.62201289295285	0.47173456411235787
687	90.53612282585965	235.9714343110493	0.8067309056980266	0.3229915744596588	-145.43531148518966	0.4837393312383678
688	109.90098379783133	252.21096723431745	0.808021736847907	0.3052706663732669	-142.3099834364861	0.5027510704746401
689	93.68568869424874	203.79368326447735	0.8148828317064591	0.4164577577790929	-110.10799457022861	0.39842507392736626
690	98.92089199102492	264.38896571406724	0.8141824497743207	0.36181186828313094	-165.46807372304232	0.4523705814911898
691	104.76303858886074	269.44637323763925	0.8062673549070021	0.2900026276866969	-164.6833346487785	0.5162647272203051
692	116.1192151713427	331.1091745482357	0.8036291537606381	0.25242218088948715	-214.989959376893	0.5512069728711511
693	108.79551551382403	296.0780721901565	0.8189413752822433	0.2809149475516347	-187.28255667633246	0.5380264277306086
694	114.85469091478464	324.3309655301307	0.8122267867419277	0.3254809586093525	-209.47627461534606	0.4867458281325752
695	106.31214022332307	244.74817539095216	0.8149479519728325	0.3299911237006373	-138.4360351676291	0.4849568282721952
696	86.73945446953444	235.849687313125	0.8058746468606869	0.2455231896781866	-149.11023284359055	0.5603514571825003
697	132.04784157297436	317.4389731058007	0.802080797722361	0.37678202352476103	-185.39113153282634	0.4252987741975999
698	79.19724036024441	198.03588187730725	0.8230416875258426	0.30769646041855575	-118.83864151706284	0.5153452271072869
699	141.47995675190955	370.55504347739003	0.7975053377594498	0.271402115089696	-229.07508672548047	0.5261032226697537
700	142.98071295016854	374.91729468447375	0.801082261464462	0.28192182500866025	-231.9365817343052	0.5191604364558018
701	93.05848782437592	269.9029178590258	0.8205095032195941	0.28420622002685664	-176.84443003464992	0.5363032831927375
702	90.83611367013245	238.7087808608364	0.8122065654950152	0.3120484712020426	-147.87266719070396	0.5001580942929726
703	121.19680525692748	338.71648688506804	0.8101763049621996	0.2952156947435161	-217.51968162814057	0.5149606102186834
704	98.99134795542504	224.6273023947428	0.8162320925173533	0.4236553030504516	-125.63595443931776	0.39257678946690167
705	77.33859334815091	168.03459027103966	0.812688167522481	0.3892165272087642	-90.69599692288875	0.42347164031371676
706	88.73985802002855	229.72958963226114	0.8038182925026682	0.31157692749852234	-140.9897316122326	0.4922413650041459
707	88.16922532297227	200.6743323795485	0.80559705986079	0.3547288074631989	-112.50510705657624	0.4508682523975911
708	101.98660189149254	246.6797575945327	0.8042129705997902	0.3862564723233083	-144.69315570304016	0.41795649827648196
709	106.44243340075701	281.3752321370622	0.8153633321115653	0.3197669773327693	-174.9327987363052	0.495596354778796
710	137.05727427770856	377.66426652168064	0.8045925155007142	0.28110137869228996	-240.6069922439721	0.5234911368084243
711	95.3545115941476	273.40203546055784	0.8125110223020177	0.29366699278423863	-178.04752386641024	0.518844029517779
712	78.52954751027904	191.9555251460337	0.8135801723612277	0.34966096820962217	-113.42597763575465	0.46391920415160554
713	118.20707204052508	309.3785798679843	0.7975489577229242	0.30057371790419335	-191.1715078274592	0.4969752398187309
714	149.8117288348556	350.60361354743424	0.8107405106139793	0.37603881413509377	-200.79188471257865	0.43470169647888557
715	85.7845477736097	210.7668291203167	0.8216941424110412	0.3382102296302832	-124.98228134670698	0.48348391278075803
716	86.83551744767094	233.43835326565227	0.7832091800314587	0.21952896827321042	-146.60283581798132	0.5636802117582482
717	107.68571192981524	300.09825324281127	0.8138080919316327	0.2942627312105593	-192.41254131299604	0.5195453607210734
718	123.9241154589223	344.72738371075343	0.8205059518976268	0.28948910239224884	-220.80326825183113	0.531016849505378
719	84.90846275347202	209.73512653148987	0.804059127367563	0.3022701186583903	-124.82666377801785	0.5017890087091728
720	106.96866736859363	297.8431434116434	0.8060824933078753	0.22280627061633762	-190.87447604304975	0.5832762226915377
721	100.6058484198554	270.6528958093222	0.7968878258656731	0.2793726346081364	-170.0470473894668	0.5175151912575366
722	86.15892600904726	223.76153378442498	0.7945358387198718	0.2878465609143731	-137.60260777537772	0.5066892778054987
723	107.40139470426227	299.51243389987565	0.814285209216162	0.2729007226209797	-192.1110391956134	0.5413844865951822
724	84.9202752690311	206.14302167933096	0.8208998373698476	0.3516935348764517	-121.22274641029986	0.4692063024933959
725	106.60452001071641	275.84162898639977	0.806927486751489	0.27283761759913416	-169.23710897568336	0.5340898691523548
726	95.7117355658292	238.1688957883011	0.7938527530402419	0.3173196620690123	-142.4571602224719	0.47653309097122964
727	91.71551860674413	244.8009453844524	0.8037877398106742	0.28052695332159716	-153.08542677770828	0.523260786489077
728	77.26716514196545	217.0029532747956	0.8106518630208537	0.30215567590535125	-139.73578813283015	0.5084961871155025
729	72.2576036942907	193.6560504701911	0.8017847671694912	0.25249504133303396	-121.39844677590041	0.5492897258364573
730	145.2936994456911	417.79875527584306	0.8097802266226388	0.2948068998265647	-272.50505583015195	0.5149733267960741
731	111.95910490580226	281.34806289061135	0.806086022889961	0.3530184842974753	-169.38895798480908	0.4530675385924857
732	114.44171989674982	315.6881844442139	0.8128294322717574	0.2971228763477278	-201.2464645474641	0.5157065559240296
733	125.55454376272586	319.3366707615698	0.8092441169244389	0.3078267129139802	-193.78212699884392	0.5014174040104586
734	109.30009386330127	301.8968785145256	0.8041832177258876	0.26763094131386506	-192.59678465122434	0.5365522764120225
735	107.81597701047393	267.0970168822983	0.7933051088394848	0.3180564007630245	-159.28103987182436	0.4752487080764603
736	99.16706041493688	272.8960087903016	0.8072552111371015	0.25302399545621235	-173.72894837536472	0.5542312156808892
737	100.32574171539363	310.15073399423045	0.8142954122221775	0.2916365519158641	-209.82499227883682	0.5226588603063134
738	98.70135576960976	219.57390519010102	0.8108723081750605	0.36399595772670207	-120.87254942049125	0.44687635044835844
739	134.11275045953042	331.67060082825924	0.8010076327995667	0.3101160236308454	-197.55785036872882	0.49089160916872127
740	88.75010424097802	239.9589492334502	0.8016050614116442	0.32505586269452386	-151.20884499247217	0.47654919871712037
741	100.58407789127853	242.6361947408428	0.8079227674561592	0.3231229600656726	-142.05211684956427	0.4847998073904866
742	123.55206344150139	308.0718256226912	0.7966104875248649	0.2728698797325814	-184.51976218118983	0.5237406077922835
743	99.75698512867373	280.8893914078988	0.8150835370978886	0.2973797554604637	-181.13240627922508	0.5177037816374249
744	101.31643307342866	244.83876816565186	0.8108483305769524	0.38857383666269746	-143.52233509222322	0.4222744939142549
745	114.11798004271836	316.01728504057326	0.8133151019839696	0.2730343331564942	-201.8993049978549	0.5402807688274753
746	100.77173378759178	218.53766245488612	0.8041011663924988	0.409222624170512	-117.76592866729433	0.3948785422219869
747	94.89154404906928	238.121382178837	0.8043735522478942	0.30838769109720104	-143.2298381297677	0.49598586115069315
748	97.76445370146746	280.7105253145954	0.8142307856980958	0.2629591782215077	-182.9460716131279	0.5512716074765881
749	109.91324752077487	278.0115461213207	0.8082581733975692	0.28837726285966003	-168.09829860054583	0.5198809105379092
750	191.35187916820007	529.517902220743	0.8004468688834631	0.26411309183582243	-338.166023052543	0.5363337770476406
751	116.33391086952308	286.9006418470093	0.8080147344858262	0.31273748405388424	-170.5667309774862	0.49527725043194193
752	143.67178124289393	406.9993981400321	0.8111668220557718	0.24625004989975585	-263.32761689713817	0.564916772156016
753	98.84096210871851	245.72866999253267	0.8188929197475738	0.36492460653113834	-146.88770788381416	0.4539683132164355
754	99.04162346093004	231.35188961758965	0.807600355726338	0.32586487119150037	-132.31026615665962	0.48173548453483767
755	84.12002102559339	242.36996908311875	0.813383838984492	0.240120619597324	-158.24994805752536	0.573263219387168
756	61.62184788832183	166.03137663976338	0.8155880437955136	0.26457875423871846	-104.40952875144154	0.5510092895567952
757	89.30308598035492	245.51904673223015	0.7995092533722987	0.2506363196226774	-156.21596075187523	0.5488729337496213
758	107.62270210362027	274.17171934401904	0.811835701080353	0.3217026006551422	-166.54901724039877	0.49013310042521074
759	125.95571059711901	298.78466103932936	0.8047823412506058	0.36797416079767026	-172.82895044221036	0.4368081804529355
760	127.38297138401077	320.89937374495446	0.8129590354185865	0.3112308499667015	-193.5164023609437	0.501728185451885
761	106.01214964036626	277.39697440388176	0.8007475837851127	0.2620426364192699	-171.3848247635155	0.5387049473658427
762	106.1858423532316	283.8373023966591	0.8220452862253267	0.260171663946971	-177.65146004342748	0.5618736222783557
763	122.80483182899476	343.4583884358569	0.807591050154698	0.301213343191972	-220.6535566068621	0.506377706962726
764	124.30190314133796	336.5944545682304	0.8058988243035834	0.2610740520110851	-212.29255142689243	0.5448247722924984
765	113.20247671341184	289.91457495131857	0.806302642713509	0.34686158679492546	-176.71209823790673	0.4594410559185836
766	113.91395239855584	347.0352183965243	0.8194937978235877	0.24086215329757227	-233.12126599796844	0.5786316445260153
767	109.10106968029301	273.649842417944	0.8129506419997103	0.24275774487372453	-164.548772737651	0.5701928971259858
768	79.6231867316971	181.75792209066418	0.8075426128442363	0.39352234018541915	-102.13473535896708	0.4140202726588172
769	111.08912350600312	281.68107037353855	0.8018837437981662	0.34824399803346406	-170.59194686753543	0.4536397457647021
770	118.28543605536561	291.33091442424706	0.7979014400609269	0.29119307516595183	-173.04547836888145	0.5067083648949751
771	126.62989688905816	302.59110512449456	0.7974340930020823	0.281448884030876	-175.9612082354364	0.5159852089712064
772	87.38905840989284	237.7381491135078	0.8120949308858961	0.2765399751502899	-150.34909070361496	0.5355549557356063
773	171.3911707360486	439.33555488916016	0.7923016341349214	0.3099071069186545	-267.94438415311157	0.4823945272162669
774	93.23418737140211	238.92177656813723	0.7910147004670628	0.29297552623337153	-145.68758919673513	0.49803917423369126
775	104.35623411814288	280.2556369169912	0.8114942312235454	0.24921785295044	-175.8994027988483	0.5622763782731054
776	127.54693613303651	340.39894763184026	0.8225510372015169	0.30408897454893613	-212.85201149880373	0.5184620626525808
777	78.14429783566536	183.95457063100415	0.8155287184547815	0.3602137629196825	-105.81027279533879	0.455314955535099
778	112.69118372876201	314.28768301412816	0.8062452870815601	0.2541388255374001	-201.59649928536615	0.55210646154416
779	96.02642172049812	240.5466704142085	0.8093157311157326	0.34186045601238013	-144.52024869371039	0.4674552751033525
780	78.01378889165369	181.56345648397348	0.8052934553580446	0.3248816271527564	-103.54966759231979	0.4804118282052882
781	83.0424221496483	222.10190256848114	0.8048286908931278	0.26681211905142954	-139.05948041883283	0.5380165718416983
782	131.917814503152	342.37893558403573	0.811240422553406	0.34186610359098885	-210.46112108088374	0.46937431896241716
783	115.62909241413027	366.6327285191579	0.8094531611385273	0.247900974666829	-251.00363610502765	0.5615521864716982
784	93.48034958333554	234.23290693528963	0.8132241206710862	0.3287831386476857	-140.7525573519541	0.48444098202340047
785	100.14796539439571	286.18134776866606	0.8167957934586378	0.26725098327208696	-186.03338237427033	0.5495448101865509
786	102.48905273768804	250.2444023043139	0.8076512564255562	0.3825439238431591	-147.75534956662585	0.42510733258239713
787	113.99931160366648	284.8736074998456	0.8169857150897352	0.29655824062557357	-170.87429589617912	0.5204274744641616
788	77.7639189474512	203.58144929842663	0.8073536981175181	0.26170317838059304	-125.81753035097543	0.545650519736925
789	90.75757895936515	244.931981135844	0.8050511460360986	0.2513071913740724	-154.17440217647885	0.5537439546620262
790	95.01256240665249	248.24386446261545	0.8081365055175695	0.27634043178443907	-153.23130205596294	0.5317960737331304
791	107.07503832465446	281.89677651890105	0.7968014216986985	0.30599671274530804	-174.8217381942466	0.49080470895339046
792	100.54896964242278	252.18986183255757	0.8124653801333626	0.26872947294112337	-151.6408921901348	0.5437359071922392
793	174.11212343428087	457.6519719064434	0.7969015518103032	0.31190725609532377	-283.53984847216253	0.48499429571497943
794	142.51083801890547	316.75138204010955	0.7996238094025145	0.38165052753861206	-174.24054402120407	0.4179732818639025
795	107.033276117354	303.34724451945107	0.8050464033503794	0.24666224829652955	-196.31396840209706	0.5583841550538498
796	72.33044199339962	163.80700336652504	0.8072581733976903	0.3477600985780812	-91.47656137312542	0.45949807481960914
797	100.07640582080592	271.91245102279476	0.8068201362409385	0.34759158931476214	-171.83604520198884	0.4592285469261764
798	181.81770254027603	489.6754653283404	0.8152965574783644	0.3460516490494244	-307.8577627880644	0.46924490842893996
799	123.34781840257682	349.91256211022784	0.813916896694041	0.2538758077453953	-226.56474370765102	0.5600410889486457
800	88.16625805981869	229.16006701148348	0.8100424682389784	0.27287125770770465	-140.9938089516648	0.5371712105312738
801	90.2232565868503	215.65449046506222	0.8132928681634347	0.3634429221324899	-125.43123387821193	0.4498499460309448
802	82.5767183611986	217.34094285901878	0.8068167252992414	0.32036654672509546	-134.76422449782018	0.48645017857414596
803	77.96515201923103	190.45206365400023	0.8176929457803903	0.30988039507431575	-112.4869116347692	0.5078125507060746
804	92.52764021214588	231.38313612921775	0.8020271917639656	0.35427159475095593	-138.85549591707186	0.4477555970130097
805	70.09501614886639	173.11393557545554	0.8124464743591081	0.32956442832278166	-103.01891942658915	0.48288204603632645
806	100.8762722900463	235.53326396416338	0.8101936854160771	0.3234385846065436	-134.65699167411708	0.48675510080953344
807	119.30403371679176	328.4738114585869	0.809362822501578	0.2938885569087833	-209.16977774179514	0.5154742655927946
808	85.12169828527787	231.06922040404223	0.8063176872726519	0.28438374859686794	-145.94752211876437	0.521933938675784
809	87.69675280538004	183.3061285785312	0.8100718540520203	0.3822995606934307	-95.60937577315116	0.42777229335858963
810	120.89014293426855	318.1920059016694	0.8074970734072056	0.3431373868203025	-197.30186296740084	0.4643596865869031
811	126.19277076775927	339.03387391108083	0.8175912260500726	0.27950349903513905	-212.84110314332156	0.5380877270149336
812	138.3829304067236	375.14225922326176	0.8071095929489739	0.2779694707699091	-236.75932881653816	0.5291401221790648
813	135.35732400413434	374.5203211854697	0.8014113162090416	0.3149581594471422	-239.16299718133536	0.4864531567618994
814	123.86259286353315	331.5683565870812	0.8130327422745987	0.287161497420922	-207.70576372354805	0.5258712448536766
815	93.82923858025092	254.80369301516518	0.7984719782903997	0.28710027460864285	-160.97445443491426	0.5113717036817569
816	143.94674398664338	420.29769564454665	0.8113529858829329	0.25761313365388383	-276.35095165790324	0.5537398522290491
817	94.54854818691946	240.03091094989244	0.8006319897366974	0.32102973253317646	-145.48236276297297	0.4796022572035209
818	81.20858798896167	211.2298150412552	0.7917085356433673	0.20665121070265188	-130.0212270522935	0.5850573249407154
819	108.3314986896136	286.3466208208278	0.8010781157431598	0.32515596159721116	-178.0151221312142	0.47592215414594863
820	61.36966144482419	159.1214065390968	0.8105113978730253	0.24659795005637633	-97.75174509427261	0.563913447816649
821	77.38140005011748	204.87315250602376	0.7988452114019741	0.291597753074593	-127.49175245590628	0.507247458327381
822	107.50481402660196	260.87084255832065	0.8044862363780121	0.384584519354504	-153.36602853171868	0.4199017170235081
823	87.00693101625029	208.76625400274332	0.7854165845636011	0.2888669500784993	-121.75932298649303	0.4965496344851018
824	77.55303313100032	214.67127549021382	0.8193878430527344	0.2711225816353122	-137.1182423592135	0.5482652614174222
825	70.49467730740773	177.82432971851242	0.8175381484232103	0.3215356147799108	-107.32965241110469	0.49600253364329944
826	64.98960780910508	162.25072477437195	0.8202629650740603	0.34461283060950354	-97.26111696526687	0.47565013446455673
827	158.82063386148252	389.89454221698264	0.812455543488241	0.33676573830880696	-231.07390835550012	0.47568980517943404
828	92.89539752732205	241.04656659219805	0.8120150667020165	0.31330900849909943	-148.151169064876	0.4987060582029171
829	111.69230442369698	299.14974923698196	0.8053494159181376	0.2649997917058713	-187.45744481328498	0.5403496242122663
830	101.41286138194272	275.08543455115307	0.8163581377178386	0.26074429778226194	-173.67257316921035	0.5556138399355767
831	95.9259230443841	226.32094537835096	0.8217606948062599	0.33864853181764804	-130.39502233396684	0.48311216298861187
832	76.34309884875134	192.07195920211845	0.800013918442855	0.31805209222420455	-115.72886035336711	0.4819618262186504
833	89.56708045500693	253.31106499081858	0.7972152570101727	0.23479660988698314	-163.74398453581165	0.5624186471231896
834	129.87993990465577	339.99469342893667	0.8098952582447962	0.3513600435181051	-210.1147535242809	0.4585352147266911
835	89.83956804389804	230.28132844881736	0.8087932599034767	0.3133387685858182	-140.4417604049193	0.4954544913176585
836	63.54818136220601	147.6164993241297	0.7947107999317081	0.2824166872026622	-84.0683179619237	0.5122941127290459
837	84.10667661848902	230.62750082693623	0.8080725743884998	0.244521076742538	-146.5208242084472	0.5635514976459618
838	105.91943824375018	273.39637565234636	0.7972430634953571	0.2946768194751708	-167.4769374085962	0.5025662440201863
839	110.68037988474764	310.55979604783965	0.8137011224078909	0.3166792587297891	-199.879416163092	0.49702186367810186
840	125.74198540982219	366.1871083763203	0.8073491256150783	0.2707040623289152	-240.4451229664981	0.5366450632861631
841	162.507817203517	439.0870243952447	0.7998384034061924	0.32853685161606533	-276.57920719172773	0.47130155179012706
842	141.70191101773963	338.93176833210566	0.8032906622113065	0.3364366259049418	-197.22985731436603	0.46685403630636474
843	107.60246666358573	268.6722462415049	0.8057957985018134	0.33349932637525037	-161.06977957791918	0.472296472126563
844	81.57325354569419	198.2644931958749	0.7957015369737156	0.28113235350901034	-116.69123965018072	0.5145691834647053
845	79.87095779283756	206.06091902062767	0.8128976623881994	0.32942303016200797	-126.1899612277901	0.4834746322261914
846	128.2920424145367	302.8527547085904	0.8098136910119826	0.39059944487956894	-174.5607122940537	0.4192142461324137
847	110.855111228099	329.9465759015484	0.8074112219958504	0.22572308355850698	-219.09146467344937	0.5816881384373433
848	120.85981115308026	322.7000269517944	0.8071717107722048	0.35943190867466346	-201.84021579871415	0.4477398020975414
849	82.58574720807015	190.98918010713695	0.7970607080718433	0.33734571899414895	-108.4034328990668	0.4597149890776943
850	121.03639436758057	304.7385915299858	0.8166045962674521	0.3159781110139129	-183.70219716240524	0.5006264852535391
851	93.09020553996181	240.55392813693328	0.7947743341212268	0.24340259547649715	-147.46372259697148	0.5513717386447297
852	107.34531101026012	277.11759434854883	0.8160189489018946	0.34021023261853583	-169.77228333828873	0.4758087162833588
853	78.52490560014566	208.4916855907629	0.8054273614159688	0.36021174413430923	-129.96677999061723	0.4452156172816596
854	135.36917606197895	321.75040504216435	0.8151265387436657	0.3145859991608604	-186.3812289801854	0.5005405395828053
855	96.76181418865909	251.33861189344682	0.8092261635937843	0.37060112046917065	-154.57679770478774	0.43862504312461364
856	94.07276206271752	218.19098411513562	0.8116820831221219	0.3526618462178674	-124.1182220524181	0.4590202369042545
857	109.50861209152043	282.10925344603623	0.8077725550582076	0.34810479472901157	-172.6006413545158	0.459667760329196
858	73.8145695585041	206.7190472891701	0.8016815880380378	0.26184949657958595	-132.904477730666	0.5398320914584518
859	138.32133628049192	318.2558701070827	0.8063688859552129	0.35458695303607357	-179.9345338265908	0.4517819329191394
860	104.80422282072703	299.48299331878434	0.8047323718952863	0.25400203795214243	-194.6787704980573	0.550730333943144
861	125.5762673457207	308.6652564802215	0.8185789413833281	0.331951103954057	-183.08898913450082	0.48662783742927107
862	102.12072973843216	237.4176971033523	0.8150192086982629	0.31811181752945467	-135.29696736492014	0.4969073911688083
863	115.9701703698818	312.51804344227673	0.803704344192366	0.2818911273137224	-196.54787307239494	0.5218132168786436
864	110.3800922195853	269.20584692629484	0.8231944329765714	0.34619822161896746	-158.82575470670955	0.4769962113576039
865	145.04072580747697	399.1647417883312	0.8156021223372285	0.30824350931887595	-254.1240159808542	0.5073586130183525
866	112.67784800466515	319.50506840062053	0.8110098954404115	0.22534362278949574	-206.82722039595538	0.5856662726509158
867	146.18484693274007	342.5653835658306	0.8179668885343793	0.37140421175533866	-196.38053663309051	0.4465626767790406
868	110.83134016949089	281.55457794058725	0.809478480230311	0.28305910460415173	-170.72323777109636	0.5264193756261593
869	101.44791293357918	261.0470527860751	0.8099574229495686	0.37064003518069366	-159.5991398524959	0.43931738776887497
870	164.5815551423103	468.46585524001614	0.8018091228519972	0.25889338958829794	-303.8843000977058	0.5429157332636994
871	116.59470691686272	283.42287441762835	0.8114077707746652	0.2977070837462331	-166.82816750076563	0.5137006870284321
872	92.68039466908775	223.8772212390595	0.8035542761675378	0.34283927069141557	-131.19682656997176	0.46071500547612226
873	80.7982498503525	204.55767196606698	0.8046598088716924	0.32467180930700723	-123.75942211571447	0.4799879995646852
874	137.2777684355225	378.1314817802722	0.818732951529279	0.24051975333046405	-240.85371334474974	0.578213198198815
875	101.85592759710497	262.17403488454397	0.7957213236810557	0.3120745340813317	-160.318107287439	0.48364678959972407
876	79.26687169034399	194.71481997482442	0.8082355182283909	0.3152790015214134	-115.44794828448043	0.4929565167069775
877	88.92706094510585	229.85997208235236	0.8116711807262118	0.3238154930996754	-140.9329111372465	0.4878556876265364
878	84.03141680025638	207.08789669254904	0.8045878939297172	0.32885846500661814	-123.05647989229266	0.47572942892309905
879	116.35833318136824	296.36636495872693	0.81343025054323	0.402615090974713	-180.0080317773587	0.41081515956851705
880	153.17163479256865	408.44303725612303	0.8183816118683995	0.3007946839240915	-255.27140246355438	0.517586927944308
881	97.22532614094865	261.3392907805379	0.8065510908353367	0.27888539581665206	-164.11396463958926	0.5276656950186847
882	88.96620777464645	208.57520812568498	0.8060530182193462	0.2852994550297024	-119.60900035103853	0.5207535631896438
883	94.25754375706236	269.873926364415	0.7951019632933197	0.2318903863350833	-175.61638260735265	0.5632115769582364
884	84.60280394322893	245.42774551215024	0.8097220888901124	0.2812060836041345	-160.8249415689213	0.5285160052859779
885	77.87020135545696	178.86200986214843	0.8053964545387956	0.3296400550659502	-100.99180850669147	0.4757563994728454
886	78.96973635752119	195.90031304986883	0.7913783492876232	0.3010099724926301	-116.93057669234764	0.49036837679499307
887	88.1098582359249	247.4072813106168	0.822403016979285	0.30970152947943114	-159.2974230746919	0.5127014874998539
888	97.2408861489138	249.53693484973513	0.8007297549689791	0.2996487167692731	-152.29604870082133	0.501081038199706
889	94.70916739466884	223.8504174426942	0.8155168122038704	0.3159753593067839	-129.14125004802537	0.4995414528970865
890	106.03882248940768	316.31369499098713	0.7980815787369729	0.20695712500644872	-210.27487250157947	0.5911244537305242
891	102.6060342705729	259.5335753089249	0.8051135815228877	0.27561031646698647	-156.92754103835202	0.5295032650559013
892	110.18383698487675	279.41821939412984	0.8105528288654935	0.352159609731054	-169.2343824092531	0.45839321913443953
893	91.99050647873568	233.97511087197353	0.8138181655621207	0.32390273315105494	-141.98460439323784	0.4899154324110658
894	116.4298347780377	296.00895452195596	0.8072564654286232	0.3396698795915512	-179.57911974391826	0.46758658583707197
895	68.93625916004353	180.08271436747458	0.8155054863692749	0.35274860046251577	-111.14645520743105	0.4627568859067591
896	120.94084544553493	305.50141991500664	0.8061987405010903	0.3142485348310094	-184.5605744694717	0.4919502056700809
897	86.67170159990687	212.63593690132387	0.8174366827697623	0.33650070563509604	-125.964235301417	0.4809359771346663
898	89.09699114663623	213.9652105990308	0.7959892527685999	0.35430663555375136	-124.86821945239457	0.4416826172148485
899	82.15968884430802	216.08614956588067	0.8031851741106254	0.2971747669201502	-133.92646072157265	0.5060104071904752
900	112.07683493473176	303.5811938918615	0.8034182768770634	0.27157675787339064	-191.50435895712974	0.5318415190036727
901	129.9113003965457	330.93122161993375	0.8135574490475108	0.3716353359736579	-201.01992122338805	0.44192211307385293
902	111.17510470927489	276.66396735878294	0.8105152027050906	0.3457253296726423	-165.48886264950806	0.4647898730324483
903	114.42683879052456	312.6504274304665	0.8049066779204549	0.2775247869441249	-198.22358863994194	0.5273818909763299
904	81.28013873194362	201.82459747389936	0.7981065505588724	0.21610786299684398	-120.54445874195574	0.5819986875620284
905	120.92946599450784	311.566476973431	0.8053740321953902	0.32557494366381257	-190.63701097892317	0.4797990885315776
906	108.38946601699962	270.7639767933341	0.8119569518878001	0.37379537556465153	-162.3745107763345	0.4381615763231486
907	111.85432622361691	299.04588413019536	0.8092084699300987	0.3411474342627755	-187.19155790657845	0.46806103566732316
908	131.29738976361318	348.1027579504279	0.8165902635818142	0.2779358396968291	-216.8053681868147	0.5386544238849851
909	142.9039185294343	397.74988403775546	0.8085900680787325	0.2762527797999953	-254.84596550832117	0.5323372882787372
910	82.96919877833908	234.52447396046387	0.8020127450944514	0.2938126217904228	-151.55527518212477	0.5082001233040286
911	106.05192032699227	237.54415342462272	0.8133925091666282	0.33225281725932204	-131.49223309763045	0.48113969190730616
912	85.11820860850489	206.2243471181619	0.8104993937752161	0.3351023173719276	-121.106138509657	0.4753970764032885
913	85.686095521521	191.21245116176644	0.8135457517185661	0.35380438040172485	-105.52635564024544	0.4597413713168413
914	137.98247155008255	344.72139644602	0.805191955714038	0.35608528437366005	-206.73892489593743	0.44910667134037796
915	107.35126142955193	258.38647108701844	0.7989492135093822	0.2928467045092581	-151.0352096574665	0.5061025090001241
916	126.7491828027492	346.3587343223771	0.8072371107786429	0.259053721664168	-219.60955151962787	0.548183389114475
917	86.15987591032744	227.91944078012924	0.8140235050374404	0.2973159120789924	-141.7595648698018	0.5167075929584479
918	122.14295989867387	335.5386585651466	0.8039260700953281	0.18606186509833278	-213.39569866647273	0.6178642049969953
919	140.34536593328457	388.8783655234044	0.8047062550115084	0.23232023208916353	-248.53299959011983	0.5723860229223449
920	93.91799765723192	238.9285000595554	0.811254978587458	0.2913033856519787	-145.01050240232348	0.5199515929354792
921	99.66368569872874	275.9890950690854	0.8094752250300141	0.24240895734763762	-176.32540937035668	0.5670662676823766
922	82.63050229258867	213.85504947075577	0.8023051974140518	0.24605404642071288	-131.2245471781671	0.556251150993339
923	116.81220223825609	338.19865635363556	0.8001812603234731	0.23685283300529883	-221.38645411537948	0.5633284273181743
924	99.40725238910281	259.30665853672093	0.8161654074639408	0.3172400898341068	-159.89940614761812	0.49892531762983405
925	80.57010874395658	178.49472347116716	0.7858050952527237	0.23603328480002658	-97.92461472721058	0.5497718104526971
926	121.94497926166876	326.19202559889754	0.8070370138709239	0.265328335890582	-204.24704633722877	0.5417086779803418
927	105.62149940394463	273.44953959433536	0.8029927290026418	0.2552982254757816	-167.82804019039074	0.5476945035268602
928	109.05496715300836	292.61600846909465	0.7934885546864694	0.28597300836434275	-183.5610413160863	0.5075155463221266
929	101.67185595901985	285.33213411244714	0.8162115056116217	0.31512088779965736	-183.66027815342727	0.5010906178119643
930	100.57188667866221	252.67195508199586	0.8168586096389349	0.3942780124969189	-152.10006840333364	0.42258059714201596
931	71.30082332522912	188.33044894069926	0.7921078648991756	0.2104517648290079	-117.02962561547014	0.5816561000701677
932	92.83284989777765	213.6496329224156	0.8061263516959468	0.36955966051883843	-120.81678302463796	0.4365666911771084
933	109.97092021486206	258.1487428954201	0.8019350762779537	0.33797703311158056	-148.17782268055805	0.4639580431663731
934	112.80203878998847	287.79392894845455	0.8086793435046362	0.2953622358345553	-174.99189015846608	0.5133171076700809
935	66.6653705301148	168.73918300448625	0.7951561863398483	0.20568027391578333	-102.07381247437145	0.5894759124240649
936	109.65703436032915	308.3051573253378	0.7912124491692225	0.24736349445508957	-198.64812296500867	0.543848954714133
937	96.77176118904423	223.31601306838323	0.8009772551017688	0.3503677927284042	-126.544251879339	0.4506094623733646
938	115.00786008675647	276.9425649934384	0.8011078511106289	0.3231523310522911	-161.93470490668193	0.4779555200583378
939	92.11923259638212	268.62139397304225	0.8100647435598888	0.27694260876570853	-176.50216137666013	0.5331221347941802
940	94.8685854466922	227.80913052541771	0.8133184577465553	0.2724143611050627	-132.9405450787255	0.5409040966414926
941	131.03018848419822	346.264933345387	0.8086353813072821	0.33349317155166525	-215.2347448611888	0.47514220975561683
942	84.51456214666456	213.68471712194147	0.8164979577516032	0.2652625339426095	-129.17015497527692	0.5512354238089936
943	76.27221556490046	162.8362135298511	0.8015717633158499	0.3774186379333215	-86.56399796495064	0.4241531253825284
944	95.23666271483339	244.97649298991132	0.808373228259808	0.2944206049855465	-149.73983027507794	0.5139526232742615
945	96.81407977362396	251.29782137886912	0.8101672316163184	0.30793483159794405	-154.48374160524514	0.5022324000183744
946	79.16333015751026	198.38812335507805	0.8043037714570299	0.31670054840222855	-119.22479319756779	0.48760322305480136
947	120.81227783545663	316.0721059671223	0.8088374883410868	0.303479659665993	-195.25982813166567	0.5053578286750938
948	100.97794728525623	276.5985212925137	0.8035631990320982	0.24001579639148868	-175.62057400725746	0.5635474026406095
949	124.63182980600264	344.5632082989806	0.8054845723686077	0.30321112732606725	-219.93137849297796	0.5022734450425405
950	111.90660282076186	274.26899949537034	0.8066878188809138	0.31316412353821765	-162.36239667460848	0.49352369534269613
951	138.168222931136	343.9586936096712	0.8102516542475057	0.3652740524004189	-205.79047067853517	0.4449776018470868
952	122.93437714923162	338.912594866918	0.8018943378901414	0.3280691978679572	-215.9782177176864	0.47382514002218423
953	128.91971199619258	385.2783630660009	0.8099539096470234	0.2228244733546504	-256.35865106980833	0.587129436292373
954	112.35541924918549	300.11246695811747	0.8043510100308813	0.3306104720302396	-187.75704770893196	0.4737405380006417
955	101.11647408627391	230.1175757942625	0.8019590640120293	0.36484911468730674	-129.0011017079886	0.4371099493247226
956	113.25266011268407	300.2031317874853	0.8199582796286174	0.3234550545116047	-186.95047167480124	0.4965032251170127
957	105.59074230665587	276.13522296693725	0.8090121867004517	0.26402267081252584	-170.54448066028138	0.5449895158879259
958	106.7148070093676	250.45105540095764	0.8208589234910728	0.38657663610356274	-143.73624839159004	0.43428228738751007
959	152.18236445635205	420.07787563949074	0.80083801636081	0.32043059777616956	-267.8955111831387	0.4804074185846404
960	114.58762724098047	335.3335390186138	0.8059772547840218	0.2655694678249082	-220.74591177763335	0.5404077869591136
961	108.54516214750214	274.98694388584437	0.8003455115215531	0.24001175623686702	-166.44178173834223	0.5603337552846861
962	127.04637960655562	323.9838739987111	0.8051997256177676	0.3549999226434709	-196.9374943921555	0.45019980297429674
963	67.23868763639996	168.0551652247801	0.8026693011719664	0.2869632281270852	-100.81647758838014	0.5157060730448813
964	151.33817860749483	388.09729983393413	0.8087487147889247	0.31044657360369654	-236.7591212264393	0.4983021411852282
965	122.49528238484439	321.49290636631	0.7932023439181882	0.31676130433338157	-198.99762398146564	0.47644103958480666
966	94.69156577243149	258.6671727639236	0.817100503228687	0.33409556791298217	-163.9756069914921	0.4830049353157048
967	67.59154338788039	161.3582008264124	0.8033705074720534	0.25752051872413523	-93.76665743853201	0.5458499887479182
968	97.99454512209047	260.9228304930035	0.8098580621947756	0.3208937448399404	-162.92828537091304	0.48896431735483525
969	122.20289384682872	307.1455497684533	0.7964945846998246	0.26287963612622545	-184.94265592162458	0.5336149485735991
970	76.11504159186629	186.58750749361224	0.8073005441600096	0.3190985139488106	-110.47246590174595	0.488202030211199
971	111.83470125701152	291.64798142852993	0.7993333923454877	0.3026837863321125	-179.81328017151841	0.4966496060133752
972	142.85378728196935	370.31103263402514	0.8032667710104017	0.239368432413869	-227.4572453520558	0.5638983385965327
973	66.99247634827677	146.74948775157492	0.8127779722549505	0.333349577475218	-79.75701140329815	0.47942839477973254
974	88.95514822615999	247.2196100565065	0.8151855525941418	0.27242446502855255	-158.2644618303465	0.5427610875655893
975	114.44448154696119	286.24210354588024	0.8091888173607726	0.32797798936108896	-171.79762199891906	0.4812108279996837
976	123.93779326859925	316.88439993029874	0.8008626022642757	0.28009930172660324	-192.9466066616995	0.5207633005376725
977	120.60238123497147	301.4971738529688	0.8016311792832945	0.3095930632780547	-180.89479261799733	0.49203811600523983
978	67.40606550533923	144.0366008977615	0.8093186825678197	0.3957413730462058	-76.63053539242227	0.41357730952161387
979	134.16892049848047	341.29061979549374	0.811763708988889	0.30139721805663783	-207.12169929701327	0.5103664909322512
980	124.26412963173578	345.41978942539174	0.8112372111760613	0.2754748203943349	-221.15565979365596	0.5357623907817264
981	96.27444497534105	266.82613104108054	0.8041268718849529	0.29545048579085326	-170.5516860657395	0.5086763860940997
982	93.68664034735778	255.47369854627374	0.801182460910781	0.27519580191320575	-161.78705819891596	0.5259866589975752
983	154.54089167396555	391.13111865502367	0.8066731737859215	0.3642658009901646	-236.59022698105812	0.4424073727957569
984	98.58515552039552	223.8220670091143	0.810413583992922	0.3542479669024952	-125.23691148871879	0.45616561709042674
985	114.86695978133636	336.77695618830495	0.81318157659701	0.23749346532076926	-221.9099964069686	0.5756881112762406
986	114.36027547268043	295.9100817403647	0.8152550524337091	0.2442773203399499	-181.5498062676843	0.5709777320937592
987	142.08697592978615	407.4734598335238	0.8157513255976874	0.2708024148298921	-265.38648390373766	0.5449489107677953
988	149.69403309603715	411.99510651142293	0.8055195199332312	0.25562776846880747	-262.30107341538576	0.5498917514644237
989	50.30116446343631	107.12089004862287	0.8008750895417589	0.2926590833436958	-56.81972558518656	0.5082160061980632
990	119.10971808498789	301.1714715806043	0.8038689838743794	0.3351280768517355	-182.06175349561641	0.4687409070226439
991	99.68010096643248	255.37931264085745	0.8032361930876672	0.3427894423546347	-155.699211674425	0.46044675073303254
992	111.80217320383936	270.2205625076596	0.8096628524329801	0.35202587303734	-158.41838930382028	0.4576369793956401
993	96.8271279928543	262.43599227890974	0.8105312269298903	0.2168040675337482	-165.60886428605545	0.5937271593961422
994	100.49194070688435	256.5187440654318	0.8021958462352929	0.3240754682500916	-156.02680335854745	0.47812037798520135
995	74.63000776567308	197.06906438172356	0.7925944678785859	0.2792868387896816	-122.43905661605048	0.5133076290889043
996	120.93473035659565	316.6518779466263	0.7899735881205726	0.21538547742489828	-195.71714759003066	0.5745881106956743
997	110.08839185203306	319.6094454045105	0.8192741099234356	0.2943000218349553	-209.52105355247744	0.5249740880884803
998	117.78461651080791	344.46028391351933	0.8136754518346989	0.31279090722370706	-226.67566740271144	0.5008845446109919
999	97.12155027701363	254.27644142974154	0.8151360896554853	0.3103056768810241	-157.1548911527279	0.5048304127744612
1000	99.89823336997395	262.49745311323636	0.8233987614632465	0.2816222806176257	-162.5992197432624	0.5417764808456209
