# Supplementary material for: Cost-effectiveness of incorporating Ebola prediction score tools and rapid diagnostic tests into a screening algorithm: A decision analytic model
Source: PLoS One. 2023 Oct 17;18(10):e0293077. doi: 10.1371/journal.pone.0293077 (PMC10581462; doi:10.1371/journal.pone.0293077)
Supplement: S1 Data — (ZIP) [file pone.0293077.s010.zip › Supporting Outputs Data/Monte Carlo Acceptability curve Output Report571718878.xlsx]

## Sheet: Monte Carlo Simulation Report
WEIGHT	STRATEGY	STRATEGYNAME	ACCEPTABILITY
0	0	Alg. 1	0
0	1	Alg. 2	0
0	2	Alg. 3	0
0	3	Alg. 4	0.779
0	4	Alg. 5	0
0	5	Alg. 6	0
0	6	Alg. 7	0.221
0	7	Alg. 8	0
2500	0	Alg. 1	0
2500	1	Alg. 2	0
2500	2	Alg. 3	0
2500	3	Alg. 4	0
2500	4	Alg. 5	0
2500	5	Alg. 6	0
2500	6	Alg. 7	1
2500	7	Alg. 8	0
5000	0	Alg. 1	0
5000	1	Alg. 2	0
5000	2	Alg. 3	0
5000	3	Alg. 4	0
5000	4	Alg. 5	0
5000	5	Alg. 6	0
5000	6	Alg. 7	1
5000	7	Alg. 8	0
7500	0	Alg. 1	0
7500	1	Alg. 2	0
7500	2	Alg. 3	0
7500	3	Alg. 4	0
7500	4	Alg. 5	0
7500	5	Alg. 6	0
7500	6	Alg. 7	1
7500	7	Alg. 8	0
10000	0	Alg. 1	0
10000	1	Alg. 2	0
10000	2	Alg. 3	0
10000	3	Alg. 4	0
10000	4	Alg. 5	0
10000	5	Alg. 6	0
10000	6	Alg. 7	1
10000	7	Alg. 8	0
12500	0	Alg. 1	0
12500	1	Alg. 2	0
12500	2	Alg. 3	0
12500	3	Alg. 4	0
12500	4	Alg. 5	0
12500	5	Alg. 6	0
12500	6	Alg. 7	1
12500	7	Alg. 8	0
15000	0	Alg. 1	0
15000	1	Alg. 2	0
15000	2	Alg. 3	0
15000	3	Alg. 4	0
15000	4	Alg. 5	0
15000	5	Alg. 6	0
15000	6	Alg. 7	1
15000	7	Alg. 8	0
17500	0	Alg. 1	0
17500	1	Alg. 2	0
17500	2	Alg. 3	0
17500	3	Alg. 4	0
17500	4	Alg. 5	0
17500	5	Alg. 6	0
17500	6	Alg. 7	1
17500	7	Alg. 8	0
20000	0	Alg. 1	0
20000	1	Alg. 2	0
20000	2	Alg. 3	0
20000	3	Alg. 4	0
20000	4	Alg. 5	0
20000	5	Alg. 6	0
20000	6	Alg. 7	1
20000	7	Alg. 8	0
22500	0	Alg. 1	0
22500	1	Alg. 2	0
22500	2	Alg. 3	0
22500	3	Alg. 4	0
22500	4	Alg. 5	0
22500	5	Alg. 6	0
22500	6	Alg. 7	1
22500	7	Alg. 8	0
25000	0	Alg. 1	0
25000	1	Alg. 2	0
25000	2	Alg. 3	0
25000	3	Alg. 4	0
25000	4	Alg. 5	0
25000	5	Alg. 6	0
25000	6	Alg. 7	1
25000	7	Alg. 8	0
27500	0	Alg. 1	0
27500	1	Alg. 2	0
27500	2	Alg. 3	0
27500	3	Alg. 4	0
27500	4	Alg. 5	0
27500	5	Alg. 6	0
27500	6	Alg. 7	1
27500	7	Alg. 8	0
30000	0	Alg. 1	0
30000	1	Alg. 2	0
30000	2	Alg. 3	0
30000	3	Alg. 4	0
30000	4	Alg. 5	0
30000	5	Alg. 6	0
30000	6	Alg. 7	1
30000	7	Alg. 8	0
32500	0	Alg. 1	0
32500	1	Alg. 2	0
32500	2	Alg. 3	0
32500	3	Alg. 4	0
32500	4	Alg. 5	0
32500	5	Alg. 6	0
32500	6	Alg. 7	1
32500	7	Alg. 8	0
35000	0	Alg. 1	0
35000	1	Alg. 2	0
35000	2	Alg. 3	0
35000	3	Alg. 4	0
35000	4	Alg. 5	0
35000	5	Alg. 6	0
35000	6	Alg. 7	1
35000	7	Alg. 8	0
37500	0	Alg. 1	0
37500	1	Alg. 2	0
37500	2	Alg. 3	0
37500	3	Alg. 4	0
37500	4	Alg. 5	0
37500	5	Alg. 6	0
37500	6	Alg. 7	1
37500	7	Alg. 8	0
40000	0	Alg. 1	0
40000	1	Alg. 2	0
40000	2	Alg. 3	0
40000	3	Alg. 4	0
40000	4	Alg. 5	0
40000	5	Alg. 6	0
40000	6	Alg. 7	1
40000	7	Alg. 8	0
42500	0	Alg. 1	0
42500	1	Alg. 2	0
42500	2	Alg. 3	0
42500	3	Alg. 4	0
42500	4	Alg. 5	0
42500	5	Alg. 6	0
42500	6	Alg. 7	1
42500	7	Alg. 8	0
45000	0	Alg. 1	0
45000	1	Alg. 2	0
45000	2	Alg. 3	0
45000	3	Alg. 4	0
45000	4	Alg. 5	0
45000	5	Alg. 6	0
45000	6	Alg. 7	1
45000	7	Alg. 8	0
47500	0	Alg. 1	0
47500	1	Alg. 2	0
47500	2	Alg. 3	0
47500	3	Alg. 4	0
47500	4	Alg. 5	0
47500	5	Alg. 6	0
47500	6	Alg. 7	1
47500	7	Alg. 8	0
50000	0	Alg. 1	0
50000	1	Alg. 2	0
50000	2	Alg. 3	0
50000	3	Alg. 4	0
50000	4	Alg. 5	0
50000	5	Alg. 6	0
50000	6	Alg. 7	1
50000	7	Alg. 8	0
