# Supplementary material for: Cost-effectiveness of incorporating Ebola prediction score tools and rapid diagnostic tests into a screening algorithm: A decision analytic model
Source: PLoS One. 2023 Oct 17;18(10):e0293077. doi: 10.1371/journal.pone.0293077 (PMC10581462; doi:10.1371/journal.pone.0293077)
Supplement: S1 Data — (ZIP) [file pone.0293077.s010.zip › Supporting Outputs Data/Monte Carlo Simulation All Data Report.xls]

ITERATION	STRATEGY_1_COST	STRATEGY_1_EFF	STRATEGY_2_COST	STRATEGY_2_EFF	STRATEGY_3_COST	STRATEGY_3_EFF	STRATEGY_4_COST	STRATEGY_4_EFF	STRATEGY_5_COST	STRATEGY_5_EFF	STRATEGY_6_COST	STRATEGY_6_EFF	STRATEGY_7_COST	STRATEGY_7_EFF	STRATEGY_8_COST	STRATEGY_8_EFF	DIST_1	DIST_2	DIST_3	DIST_4	DIST_5	DIST_6	DIST_7	DIST_8	DIST_9	DIST_10	DIST_11	DIST_12	DIST_13	DIST_14	DIST_15	DIST_16	DIST_17	DIST_18	DIST_19	DIST_20	DIST_21
1	274.00628298512066	0.26581580154429774	250.01132709333876	0.3268264170002968	108.17059326241446	0.7813977749944317	81.85076585664943	0.8133951010579819	269.7744623613815	0.27881161624857925	254.07052404669852	0.3263523991360742	90.55599509896075	0.8488294297499859	104.78138542164635	0.8014663909366954	26.12951014864826	1.7580477055319106	14.896255678551363	0.37906139691486596	12.276962554195327	339.6863698155155	7.438594555110275	0.038225006688230416	0.9834707794590549	0.6460198222654989	0.7813041166732859	0.8490608353010567	0.8694856947277408	0.3743586832909299	0.8710079070351546	0.8239643892730713	0.9940513613172456	0.3319621788650705	0.2522839119854106	0.12752832985778811	2.56795278848026
2	185.90240024859	0.34153087262398313	170.14303459560915	0.38083943231263584	85.81299441915675	0.7719432286010526	62.83505196591336	0.7989722842382659	174.71223792176536	0.3812559438359167	173.4967389468468	0.3818951953948903	68.62149388931834	0.8617701734758391	79.13291343624348	0.8115480110017083	12.88944129699362	1.3450277685748793	9.342509830898369	0.39960723817278615	11.433391262868533	227.68640917722462	13.86822030417193	0.06566296622689939	0.9875048674086094	0.6561274854432881	0.7780938480416224	0.8562102006372816	0.785784318476385	0.3707784750186756	0.8734182429194044	0.8179327184851958	0.9963081925757689	0.3767812902106522	0.20194689884084444	0.11718195532454916	2.4116078315304286
3	209.93199964145856	0.41204166003071907	216.36119810274334	0.3678821215523837	113.63616327033581	0.7581631613308804	83.30061978032006	0.7739387982130169	198.59503235575798	0.44434647588138143	218.25521451403873	0.37057596272531823	85.37207422970017	0.8557020741328686	98.13637638440446	0.8061900889326065	14.79797703331524	1.685843802445883	5.101881210140545	0.2750621205181504	10.440619865796792	290.26943895908244	6.73912715944225	0.08909153578581178	0.9839824697092837	0.6771639414760676	0.8054916141294198	0.8655372536195002	0.8708500822013744	0.3634584893138387	0.8707931102652298	0.8149476243157482	0.9956812223628936	0.44339286752541923	0.16983867797930155	0.16705714520852155	2.433239932482245
4	149.70337527800643	0.30773414408895294	131.66785685183527	0.3913776861497324	69.59566939568549	0.7742385643573539	52.38950122481211	0.7979598254940862	143.48823895017375	0.33631983591142567	133.25232005130545	0.3954520430252845	55.40021570463824	0.864483070952342	63.29179423931305	0.8154698481562759	21.424491435727813	1.5789823543736687	12.574538383744963	0.36999176135027456	8.33644136917671	162.41940550194042	15.058568122451756	0.06269922052353732	0.9748270854890824	0.6605152311689574	0.7858354882623704	0.9144965259296719	0.8548703863135746	0.37692835215975745	0.8691040430351483	0.8158536930978552	0.9971618203756689	0.31801644899647713	0.15164083413398227	0.16462155487462654	2.540148705777521
5	254.12845794846598	0.33778875167190525	248.7787848057128	0.33753963546138877	107.9471082823777	0.7766259233707238	79.97714809436977	0.8102572670530742	243.51484092899503	0.36267851315752253	250.28270613271886	0.34055472226926375	82.2004039224234	0.8587818179557054	99.72955128852713	0.8036877365117336	25.140814779221113	1.4659106110338513	8.790885657542125	0.32964280004252555	9.666646274323433	340.8216401551685	12.264186086598176	0.04635125659307884	0.9727371601160951	0.6545778415749296	0.8013337742395574	0.922747330158222	0.8237561333150251	0.37291537028579247	0.8717219674943926	0.8173626569109473	0.9974471453521027	0.3958045153571358	0.3415221869613424	0.1159040174097176	2.4425648617421265
6	232.52749075505477	0.3598240276798708	228.08205966673842	0.34613910411968	114.05721181300075	0.7628397551578403	83.32518811422099	0.781641843604275	215.95840741326543	0.402154163465968	229.88287030177926	0.3508041354438043	86.73910087310246	0.858655725898726	100.44254885284172	0.8084831212678485	23.608537826986225	2.2118736944467043	8.528773539623792	0.4326267680875535	13.793241855890845	293.4908262793611	12.769262222598252	0.07297106180945535	0.9711186127473349	0.6534272388942122	0.7868776762720452	0.9271389165533832	0.8111158037608327	0.3624039821666969	0.8721774079622749	0.8199252846797788	0.994032832423775	0.4163159465487919	0.3332035594903971	0.08093866051227154	2.509626095986712
7	215.72167960201267	0.3138002969792457	205.22076352959525	0.335014965573852	87.25488338596358	0.7788819311546826	64.99434987180484	0.8133944362984808	206.6611433610817	0.3379197157287853	206.48097428284223	0.3371489974175402	67.04698343209655	0.8559790809953141	81.11071387033745	0.802687066527879	16.046361839687822	2.5465266519787737	8.459145300342708	0.5688285058540627	7.071766011117188	282.7966591618639	8.93218782113479	0.04023037512715283	0.975414546066776	0.6553570792912078	0.7998474726360056	0.9208240995704099	0.8076044098094923	0.3655589525148236	0.8680705622706371	0.8152448955188706	0.9971451313447168	0.36811919523521175	0.22957528380176032	0.09019175089044246	2.5378195360094375
8	245.4053926409083	0.3196312423714867	224.20136272383454	0.3712559720227169	99.2457936823315	0.7865450674788889	74.21684962143614	0.8151273249314112	235.71169765572645	0.3464678998887558	226.91561108983834	0.37364727957869	79.78997216451086	0.8639398753243186	94.36392355194494	0.8140640932466328	15.610873246112323	1.9098370438501053	10.659687192346627	0.5837246550165783	12.050322018859527	303.7256534364836	12.503116893974223	0.04724164316444987	0.9739932330074702	0.6393515610517188	0.7881841918749505	0.8959889900069369	0.8053828266258738	0.3629313157211997	0.8707205231050741	0.8170942059668828	0.9961643592185393	0.3379950953408285	0.11422629779984182	0.1309154251591971	2.4120481497349817
9	291.33257817251143	0.272498812572263	261.07538408543405	0.3373197662455569	121.00628658353693	0.7690521119950376	89.50692946920918	0.7928681587842283	273.93269780246385	0.30480535034953055	261.34754190361434	0.3403213476245264	88.28728490888135	0.8564542594480176	106.27665926457797	0.8013043650425287	16.951727081042932	2.242062937663198	9.893991272902902	0.31358568245044405	7.43556018251307	365.45583292426045	8.349433009869953	0.05621517930984651	0.9722477457334455	0.6293259233664229	0.8003980058919742	0.9291220821959213	0.8148370818064363	0.3729192816975643	0.8727785880854683	0.8175471974850885	0.9945424985305535	0.34097418742708024	0.26874397170762965	0.12213204281033789	2.5421297658065143
10	151.19391913756806	0.2615545002356737	126.95142704992097	0.36841509678896134	69.0828104250185	0.7565172851751287	49.60015804469107	0.780125040298599	140.53859737812706	0.31046212813416385	130.4424745903385	0.36899938637539886	55.99493454459704	0.8555404852583863	63.06334305441769	0.8070872134941218	19.9764113950085	0.8434893423748939	6.778226136897361	0.4765645610719423	11.754543730516858	152.9052192179154	9.07289969180298	0.07942562054455952	0.9886266563553374	0.6683959704172354	0.7718684210851604	0.8719413284242299	0.7912290708165606	0.36316379373866486	0.8709094809525286	0.817737573482532	0.9939118297423284	0.3106675201577209	0.19758219599767346	0.11366337584381045	2.511749523679516
11	203.21037584933853	0.32138801067110606	183.77688727182917	0.3648799990852598	103.88978108979808	0.7548529445682074	81.58606793133333	0.746463168082802	187.0466327483639	0.3737655250186077	187.87537315122333	0.36657810260536894	83.01962685431042	0.856356870934021	92.53950039233432	0.8088210978463579	19.60960613568115	2.2627948874282264	11.341898920729918	0.40693808770727313	14.907648154624836	233.54606144541745	5.296404190394205	0.09778849455756307	0.9892771726787563	0.631586284137029	0.8136634790324299	0.9316056695617247	0.8247704383429679	0.37768319612024925	0.8703311580992331	0.8192160426243968	0.9958041608693141	0.3884800719029341	0.20162182229249412	0.10695757797692922	2.3847126142999935
12	228.46681343518662	0.3258378425986298	214.47579691650648	0.3531129080972055	94.98233295574462	0.785241161554492	68.89926685850403	0.828002343671664	218.6846552913252	0.3511674838618476	216.69483698925154	0.35450084047506636	74.48483851773366	0.8647310365853184	89.71251268270511	0.8086038913823649	11.224681033260632	1.8325316121616326	14.585827085919924	0.34470105897035114	8.712493019992277	300.93291715144437	8.64286967818443	0.037896765724950786	0.9804259214915465	0.6626418551308305	0.7801142893054338	0.8380502962350209	0.7720643394999791	0.3703896952128891	0.8771112604479337	0.8195750472361131	0.9977267677675868	0.3716571156071341	0.16876688210263574	0.1198197870019852	2.6184180374140764
13	295.92852110797764	0.24590934612886806	248.71433010425855	0.356598412126136	120.62686894980502	0.7701804516800081	91.3888230830281	0.7835413752887967	273.44053692008293	0.2894736781832251	249.8849505608626	0.3588062177050229	90.05184030790188	0.8587627173126705	106.37538363845856	0.80494936427797	24.10588351841093	1.575370827274748	10.31719125306745	0.5551697297447759	7.9240281872468605	337.5212403763047	7.761856252629008	0.06781052277409949	0.9831263838009345	0.6331157769708379	0.8231514058110858	0.9005847555440968	0.7910077043985949	0.37173730765852414	0.8729757899651507	0.8154744640389495	0.9962906903839824	0.3078342252585172	0.21422011862000054	0.14352784869485852	2.5043872748653384
14	366.1302208654201	0.2609763368262755	306.1619356524083	0.37551464189281	149.6283716585046	0.7701452068219281	111.90811137200998	0.7922229690937531	343.73069559740384	0.2978570043350358	308.0804570320908	0.3777134703734686	118.10544895666038	0.8494230731200783	135.9041796103626	0.8011845680033668	19.428981438300735	1.7396272818770924	12.143467596371712	0.45769468822539083	10.694870986481437	425.99471949582437	12.726392362613927	0.06535175282551124	0.9811342592681995	0.6584798571076048	0.8089115661832658	0.7794288744836476	0.7841821330546671	0.3718185639036012	0.8672345272392341	0.8106630979324285	0.9969954108560698	0.3006064584307699	0.21461437231415173	0.12683974777348242	2.436007931693265
15	228.80065587870442	0.204946396012614	182.64048990316277	0.35214036002842153	93.87659378000657	0.7622433870876645	68.89117374613684	0.7933543214402775	206.30660446213494	0.2654575810212083	184.02134045538992	0.3542716427043772	71.195281966359	0.8509656631596949	80.97705705165292	0.8067982145225399	15.156387359425857	1.0871290227200443	8.586991546234222	0.4786151430864815	7.175142585032864	246.82297042352272	7.929146990867413	0.07521355936537845	0.9842413063777776	0.7207516823952724	0.7816128688161119	0.8510291741555149	0.7166295351112939	0.37000546532746625	0.8675174638288419	0.821880324855161	0.9965868416478625	0.2927909910874614	0.24629032890344088	0.12693702406150323	2.392417545190912
16	252.23567684697335	0.359340520996803	242.92522293521617	0.3542926240105281	128.32341452370304	0.7576374544574008	96.69591189216366	0.7557333058007877	231.0035681379565	0.40449717768489435	244.34550963793671	0.35705226159662656	95.98407382003711	0.848771484142228	107.05788405315917	0.808759275603853	16.548830318609085	1.664177887482234	8.725684909945265	0.30617170114102604	9.977621848320059	328.76153023168405	7.833865873190922	0.08275810330042047	0.9825979419102678	0.6300848119745672	0.7902221341067607	0.8944853651162756	0.8204933843656772	0.3663650388428547	0.866024953871468	0.8213106367284753	0.995087471238599	0.4185283815177525	0.23776005957476062	0.10495590173458384	2.554692187952325
17	256.92206303893016	0.3369917512324102	244.69066223933055	0.3595811606890866	112.39682576604433	0.7789855225937933	88.04578432882397	0.7912270750935267	246.73644300877936	0.3587343112239006	244.68770519421463	0.3630537865648392	89.01226719352277	0.8451541374758831	100.08432235657867	0.8086551758197843	19.54321742765323	1.902524888463096	11.588799076375292	0.20936884653072432	6.526361968768088	340.55671212380304	9.25040748145176	0.052151118518445484	0.9672130507019147	0.634848658961835	0.7890652828895168	0.8709256411809294	0.8519702634369982	0.37626320120160744	0.8600729526886478	0.820451335758796	0.995497700074661	0.3746703868111343	0.20414642802617067	0.11762789394165596	2.4890331054354005
18	247.75607630535723	0.2553638989595892	224.15404121243049	0.32092728958728056	87.99172962301213	0.7869124568778435	67.32197395093385	0.8258727452792131	241.5017510641446	0.2715974749788901	226.30531241693606	0.3214999567220255	72.04949584972182	0.8523759248481183	87.1075674008739	0.79898797821666	20.35344099120846	1.866110594203431	11.368292763296948	0.39041468001577917	7.517924971927242	313.4127474023217	8.276020773526902	0.02723942153099635	0.9777823310436486	0.6387803958102348	0.8182415529718228	0.857803273283709	0.7870630552407458	0.37286140835825893	0.870424597104694	0.8185651045989673	0.9969321429652478	0.32887963258542047	0.26525845610055776	0.14737314278812533	2.48159983650033
19	187.68043473006276	0.29930574683825584	156.9978961540408	0.40348677696478846	88.85815256373664	0.7640516724308192	66.80587465538072	0.7663692185246137	170.4699492752909	0.35454982648366234	159.35085616773168	0.40416274169610455	67.25893292527986	0.8615529278560075	75.37804783077229	0.818469228936304	12.121545746434515	1.3441565571787146	8.44897072482991	0.47014524381577444	8.263396986516756	208.75262379235096	15.596730705473277	0.09547699172337173	0.9936845298135653	0.6768919752132515	0.8117371247835946	0.89839843854715	0.8144407249344688	0.3712026055122303	0.8683429738079966	0.8176877196690644	0.9964625074630931	0.3250636843630732	0.210170849555189	0.12983485508068537	2.5391375951850907
20	282.39170719152327	0.33902826565958705	264.42910939670884	0.3716887283455161	123.2827583655592	0.7812054212203249	91.56952459342443	0.8131688245428803	269.9908914008559	0.36305686675316134	264.9178967270802	0.3747027371177539	94.44406440778442	0.8599505501634723	112.10135638159437	0.8077196768612794	28.44233644677698	1.992675777719487	16.271124919794612	0.4451567669142455	7.536173175944519	360.78184659496077	10.123009353182495	0.04958701629399555	0.9698530813128474	0.6650840678755848	0.8016324341664807	0.8547842753741399	0.830018755457177	0.37920468629190957	0.8724182084581915	0.8166842665806803	0.996033261992269	0.3711202064477247	0.1734988575886894	0.14366098690647774	2.5401123247969766
21	231.89396990002587	0.27682830971842287	198.6857438559953	0.3752762993400014	100.49673955561121	0.7742604371716426	75.61990631110332	0.7940391978129554	216.09130206124303	0.31647579629620226	199.78354900835325	0.3778611032044286	74.42905514129424	0.8668285819634229	87.48295988546471	0.8147031336866127	14.371946013880855	2.248147655804446	14.23130195577102	0.4246077719764621	7.212144272390861	267.54157889754265	11.85579876158483	0.06533145051861321	0.982674270104656	0.6491651118597143	0.8002479138867664	0.9395249950687965	0.8113695683172522	0.3657363285836608	0.8716843324926994	0.8161079444033902	0.9968024149203587	0.30524678693433926	0.17109717828966647	0.12849708433549503	2.506816570251114
22	309.5714192715056	0.28767617698274445	268.21855119620807	0.3705501044844217	136.5917888499049	0.7663096029471358	100.10673536080304	0.7792804586998635	287.7899469494633	0.32867675135269103	270.0634653146524	0.37322623316267733	103.67267550567732	0.856606039781964	118.88800167786593	0.808093139260567	15.805633185486371	1.227402630063612	9.300819770344932	0.4767049543829095	10.908535562593505	370.1179064870683	13.924004644646564	0.07585073615788898	0.9836429365710861	0.6463179324826152	0.8046969585158202	0.8331103409539828	0.8140533318748494	0.3697739237784172	0.8739219885639989	0.8176401591274495	0.997244602333833	0.33247142725835876	0.29085961931981114	0.128677556746472	2.566626716017129
23	271.15128459071565	0.29421231767470213	258.62797258895364	0.31677080257933826	107.35589085436256	0.7784256976647564	80.12974118391496	0.8178128091816169	265.07805158556175	0.3118549070806626	262.31710980536985	0.31774104574842654	88.38293801584044	0.8500394445424458	104.38129596335163	0.7999033557339176	16.97208785440837	1.8274047802735154	11.78938969471182	0.41384837489079096	12.720158361953212	358.74105607362935	7.966691744762586	0.03477991241912786	0.9818004623160244	0.6605288669249235	0.7680814998958743	0.8433495626607777	0.8168244964722702	0.36456132560278137	0.8679546784075637	0.8191848514410172	0.997777735430162	0.3619519658930343	0.25821641911420173	0.12011492789119786	2.4441179172722323
24	378.39561956289685	0.32368363238379283	343.158983729095	0.37563822572287586	168.3475002954475	0.7727340140255765	123.92199575540582	0.7912358044348298	356.7658380290958	0.35682178125221287	344.61922250044415	0.3794661789247774	128.34746661075093	0.856887367047369	147.46427704293157	0.8120299557577724	17.38625479968699	2.305800958755479	12.542013057499398	0.2742034811342218	13.64156875876649	478.8240313697419	9.36113612149005	0.06634328060664743	0.9763967046882298	0.6621964169452544	0.7941776402650458	0.8497061401461061	0.8305173701750892	0.37202199707982553	0.8690786648039974	0.8186773340521643	0.9975246026133597	0.35425085339170614	0.16006975316237085	0.12026404166737635	2.5589057750008726
25	237.29860499021797	0.3170189504567179	199.5738592262715	0.4134187763918915	117.93963791473077	0.7606007851349365	87.1606681758773	0.7682502410513198	213.9158561298387	0.3777587575201218	202.54492893408548	0.4140451610214304	89.76889067801854	0.8620012912553492	99.7278641520104	0.8189741020657593	23.84809616929509	1.088420230619648	10.467731124790957	0.34152811512045284	10.775110536101518	255.6836391952026	12.296654792429816	0.10930723501561371	0.9919484339104023	0.6896450533089972	0.8022511623373535	0.848487159241125	0.8025349164406299	0.3731067153622974	0.8754539042851093	0.8220986036468639	0.9944638297461008	0.3454777618866812	0.17009965079723297	0.14207097809047925	2.413786655240533
26	303.8035987123726	0.3306932356661522	286.3294524139114	0.3617497748261332	112.71615398780979	0.7982935694767269	83.95223803048862	0.8328858910368292	294.42011614959534	0.3478528302003281	288.59978186963605	0.36117685315994524	86.8402040526029	0.8625289584606376	105.23631323821701	0.8162709992773547	27.123241815158263	2.2473600749484586	9.211461504877066	0.36016797073493834	6.846073227666284	399.18662702137664	10.290390393005568	0.03426323579535634	0.986103447665428	0.681368141017289	0.7912659253664436	0.9116807129688888	0.8234539386785437	0.3653889716265894	0.8712491840197394	0.823712550827569	0.9943189129632315	0.3537464047967298	0.12511547650891616	0.14686188554351742	2.4771100267848483
27	256.6337569921624	0.3015511731026078	231.67528217686066	0.3603504055611745	110.58573397014973	0.7661332262175718	78.68481704376757	0.8078449285956465	244.54192177322804	0.33056876961314036	234.14081265560782	0.36193260706553293	83.39163397301118	0.8574103670067305	101.13710163668212	0.7979768791696835	16.49721028653507	1.1745358518179203	9.158241975285916	0.32326837582386053	10.666077555176862	320.1426715630462	11.82707088150751	0.05543420074809654	0.9781903629613858	0.679146301770939	0.7854611932752353	0.8879664949843012	0.8177280720408503	0.3718952255449696	0.8707839984471637	0.8094395621855899	0.994351780714942	0.3441399134141555	0.24701805312224304	0.14732495917391136	2.453391876334053
28	380.0388691868061	0.3480403960583378	371.8112258707984	0.3369387498205129	172.9538491063833	0.76755954161119	125.22223253488073	0.7854868584641765	354.02996861396076	0.38323096443617033	372.3514767206939	0.34002436387801593	129.41564831313144	0.8505955410286445	149.9196842183469	0.8033803026532192	22.220435616365492	2.076582314959121	6.381047695787885	0.3798728032862278	10.646287086483841	518.9947470329569	7.513309375714187	0.06335322992620791	0.9754362149746609	0.62685794336655	0.7874548291862709	0.8135070211906974	0.7995690900622014	0.3647037786643369	0.874123518949639	0.8217736256224818	0.9962238156027062	0.4137893172834173	0.2348056666645991	0.14112842038972942	2.563236707252037
29	279.19831491565697	0.3417953105632838	260.772860235335	0.3711155314297808	126.13686297125186	0.7730107740740959	93.88250695950157	0.7975901899748632	263.47418175807286	0.3731658455304463	262.64182767565364	0.37281353498290026	94.80113479670386	0.8632156755948397	114.416030197734	0.8033189374171886	25.141702754927827	1.6859216395308587	14.840554121774597	0.3298310621252211	9.070628067203073	353.40816578954843	9.898377796757275	0.05821265495868342	0.9842991046181186	0.6246618817309229	0.8196783507387316	0.8879006722460779	0.821320908644182	0.37050250205661106	0.8738185963045861	0.8088377172129635	0.9968449863467505	0.37464085187096147	0.16832240946331	0.12434818548061823	2.523978042763676
30	313.71283372695086	0.3664517152724898	302.5734360018402	0.3792361624341073	124.89036666302837	0.7942641486017235	93.00438230198773	0.8210979683502893	303.33907042627965	0.3837797890166869	304.55942010045925	0.37902266538364343	96.46250951904602	0.8605652154074691	116.87924077728967	0.811243461417187	18.059019007714443	0.94576492140282	8.99380311962394	0.41935788997821877	6.8678932237738595	439.95196084033745	12.983463632697935	0.03896443039381088	0.981296953338455	0.6158888505628547	0.8105931702307337	0.8501329182089974	0.8312860536273428	0.3766128626836162	0.8730259294772471	0.8188808701546803	0.993555296539213	0.3845888661046944	0.1294384354641286	0.12968291313758368	2.540386556351179
31	405.65710700511084	0.2923537581922893	338.6204341978698	0.40322938650826573	170.92279715116547	0.7736759267944241	122.31502313355634	0.7913810697184736	376.7527312287449	0.3341278181137094	340.3809865857928	0.4062688035350237	124.56945375496153	0.8652372265916605	145.73846275615838	0.8178819217409029	18.034357140816354	2.4523615670105907	7.8658217350984385	0.5137387119376114	12.760953338248335	475.96041973046147	12.827851598722324	0.07314228358831486	0.9812357112835906	0.657553056412932	0.7909695263747767	0.8610897511982323	0.8088905730268993	0.3759406863633571	0.8737626190131617	0.8185838915672468	0.9967620507884078	0.3062060412185098	0.09523897128959306	0.12094111423897407	2.548752691082653
32	303.2616900227168	0.349797777114552	292.24731091419824	0.3556395986756233	137.3801200798127	0.7696938100833619	101.75216622014494	0.7869368413828405	283.1043243008449	0.3840263252661713	292.03956753876224	0.3600145640748209	98.90627897788237	0.8539853722938167	115.24684914730236	0.8113272695340386	24.83720147798895	1.8029421904736513	6.336202757807448	0.37725563724517097	8.662995886829338	409.0106913738586	7.979947110893893	0.05891844636072188	0.9715714873364891	0.6463812500635305	0.7756996783364084	0.9445228130709226	0.8200910474450739	0.37926405487535464	0.8647752889525615	0.8217015222115672	0.9968129486297131	0.4044007162842427	0.22192100446897312	0.12757808206613372	2.5511835846382396
33	224.07223359255627	0.2660638403923576	189.8157424739518	0.37926339721761665	100.13876828012754	0.7656005229550069	75.37192245414636	0.7796256503539736	211.20745336495128	0.30047853700315286	189.7006362029409	0.3845885283559507	77.34461797904882	0.8526890550207171	87.65509500728412	0.8063212929128893	20.580252834957758	1.7229833503352874	11.642540554285448	0.38431475565411866	7.206234161776145	246.32732561107926	12.8444900540038	0.07757560313871277	0.9694717670702269	0.668562604434806	0.8084023665398306	0.8515727826064179	0.8464203107049854	0.3685253417467411	0.8663307045824955	0.8123861596236307	0.9949833925153184	0.2865377972147344	0.19876882320508982	0.12809623600426906	2.5294539487161978
34	223.9580077535858	0.3045089626883522	206.1754715066488	0.33595632389405805	103.37942360167492	0.7605333229760269	77.55679905205184	0.7724587085081045	206.01512960712904	0.3507782407995249	208.0557952010719	0.3383888310142981	77.4064582775953	0.856863984623569	89.49340109974383	0.8057063176524002	21.347729840967748	0.9897055476348984	6.936036633725653	0.6498223435027918	9.11775326825943	273.62447122404905	9.074095158589762	0.07762706275213369	0.9877399085471414	0.6397555530259178	0.8052613893485965	0.8889747454621979	0.803045880504117	0.3666491041808307	0.8741383513886765	0.8203311701687005	0.9987480735675854	0.38379624077567087	0.3333184077167694	0.0988197002590622	2.441160676059535
35	362.5704942524516	0.30497917873796904	336.04842379088143	0.343992249234607	139.7118642217905	0.7869940976380495	103.93763627405752	0.8178296354005837	347.2667417959665	0.32857176093444673	339.10877577978175	0.3431365697692855	109.22119973372617	0.8561005662782475	130.3078343207267	0.806978640640594	22.47918237094724	1.3889976690896413	10.600727139645034	0.39467760248063083	8.942594715640116	469.72557615381976	10.528327982106997	0.044812284531646124	0.989894120811623	0.6585534824607676	0.8045359451587328	0.8262391534465031	0.7984562443173918	0.3573523491318256	0.8728205724722427	0.8204346990999221	0.9941103351195154	0.34803258632619183	0.20920179506108988	0.10239464806099537	2.44130493038478
36	353.9542077003333	0.20988005007364313	287.6743212004858	0.34840018169172077	141.5234435907123	0.7620480853170027	103.54714496498764	0.7817918266532937	325.5491666046122	0.25793761930096226	290.2111948374779	0.3497167296977337	103.28176940538764	0.8584659542507301	123.2241219523424	0.8021321459294761	16.29142692847484	2.431623387901054	8.741023743838301	0.3780586227465748	11.390491170829563	397.3215420139968	6.27192631259766	0.06966702989933284	0.9861947631811323	0.637481153099744	0.8027336835026877	0.9133853685216909	0.778588848942379	0.3650295461787248	0.8730069117109249	0.8141211912942075	0.9952664302098914	0.27902338358820356	0.1868547986051171	0.10904655274461232	2.506696347094956
37	311.4839290421696	0.26547387083681945	280.05484990556363	0.3328420371899955	118.6145904074688	0.7748234994734116	83.12725002480234	0.8224599779901598	299.0083216141464	0.2885097530450061	280.58511123057855	0.3361256070394351	85.96950134029686	0.8621584493965541	108.9652253798467	0.7989425118941372	28.259932925984852	2.3951313887526062	9.90405809587616	0.3221531569205239	8.22723593243052	383.6457675250313	10.856475966680646	0.03712026974793399	0.9634517204160391	0.6399325941971663	0.7747799871675138	0.8877343879178917	0.7953003211170016	0.36690735217763587	0.8755752933214328	0.8130880369436617	0.9974354418886243	0.3236574563708606	0.27225427710008804	0.1270041243976529	2.543760261338646
38	284.3697499018897	0.22763060617102804	244.22935331027114	0.33252022738086423	109.2145642404563	0.7690270410173654	76.77086654929424	0.8116540479705101	275.3864092682103	0.2508179710989078	248.2465205214745	0.3347063739270254	85.10157177907664	0.8585726075703366	103.00794180046424	0.7997852524271417	19.862408235555655	1.5786102652305478	6.5844557520555	0.30748894295390244	15.147469501983343	339.6056531671376	8.271312423973736	0.048232538887365894	0.9792646336187515	0.6737097984048563	0.7821172925304962	0.8810425822196624	0.8408152055237265	0.38142966033340997	0.8764023586524639	0.819452361168449	0.9977247948714201	0.3057201066184037	0.30226486719888707	0.13724250652342407	2.5381476846523627
39	254.07482439514456	0.31842481521633437	236.36234999068952	0.35046152652912405	107.86314685043155	0.7736965632970925	78.7431283470265	0.807064468456268	241.64415927650356	0.35011738775019124	240.415847961132	0.3517667220046278	85.6254235268016	0.8591042641436542	102.42911600011567	0.8026738813730147	19.185695237822436	1.411837314971758	9.383618861322097	0.20830709341362522	14.51264629091101	324.95580829597316	7.923555567925895	0.05069775380035166	0.9803296404572072	0.6512087971238099	0.7956392211805193	0.9122855499974258	0.7922859255419887	0.3776859757732356	0.8736787016547993	0.8168883952133745	0.9952202146256394	0.37891802985884243	0.22207506301431476	0.13711499680517855	2.4946384006288724
40	382.47308424907914	0.3222970755819983	351.7032364492683	0.36206904999619066	176.78699560496142	0.7647656805744905	130.91577251538888	0.7811587245975528	353.59427498493557	0.3624651971809814	351.5973055945384	0.36580376745785215	122.1090456641491	0.8622416572887637	143.88963184657482	0.8144898565631773	21.68179914596606	1.9997139204024492	13.690345542059486	0.4700484756813378	8.785180091858521	487.88593595748335	8.115234074572232	0.06958582799279084	0.982250634003179	0.651760769984758	0.7849416157886053	0.9642988173058719	0.8278270715355555	0.36568922699120043	0.8662030962114493	0.8171715400640188	0.9987608283335703	0.36369469760203876	0.1824830150531641	0.11125789994470704	2.515801294178114
41	171.29696799159143	0.26952233442180257	153.0255369427538	0.34229942529904966	65.0345086492382	0.782048242616078	47.20342492756212	0.821166121703042	168.1382094643151	0.28752476620812456	156.60678100643437	0.34207107314405966	55.45590705537106	0.8575456532129633	65.76036956560614	0.8027907687826157	19.624328745822687	1.6816523048213616	5.6789184861052435	0.7141442396371804	10.733973599790769	198.33032542203136	8.233409666093145	0.04273514571130802	0.9877253751192875	0.6595883581193767	0.7934779688036115	0.8050929963850637	0.836116421264327	0.36466647773256833	0.8754114278452134	0.8183884566470422	0.9955212880440413	0.3158332739703618	0.19599381914550743	0.1361965301280712	2.451731298512363
42	232.03135654686068	0.20991080008641685	196.8314566249997	0.3285390055644062	87.62102666162174	0.7706026355708783	65.52086059936839	0.8022127341859552	226.14494039085432	0.23301109161380185	201.44005383992163	0.3314879021443566	76.1560646371916	0.8530836762480389	89.27461208042982	0.7953455015908324	16.711327848830674	2.4637211447988294	9.024560929183831	0.4848173072802222	16.898240249042303	262.9120489665073	8.636232815714349	0.04591867824983493	0.9736394394081442	0.6201489494859549	0.8100632763874273	0.8603054778082706	0.8289439202687015	0.37731414175653494	0.8723370993838675	0.81437859030045	0.9982871630497966	0.28828784195455026	0.30362148740000455	0.10480586424989395	2.4968111800834496
43	150.43873000101263	0.2933255875307134	139.27100435763072	0.33179879660840617	62.68927060796655	0.7828877990284486	47.74853036546377	0.8153882916524654	146.55305797661802	0.3208323068105931	143.99593746059813	0.33214661482169083	57.91626733651174	0.859457075147424	66.07450798805114	0.8070752289191652	9.532712510998355	1.8277890531878185	10.131950519335629	0.2590903404721295	14.508648877092067	180.1677635035745	9.71564553422502	0.04870837851158682	0.9902225073431175	0.6830768499502659	0.8190579076554543	0.8638216008302982	0.8060966351933007	0.3619922882757365	0.8750503157861278	0.8217316890950511	0.9971090341651435	0.3552378576366309	0.27628065911861205	0.13435961274473893	2.5030255884051757
44	187.0088411463721	0.30076020704781026	179.92356150499327	0.3128313573596223	81.50012242689616	0.7709837679768227	61.5766546902582	0.8037164853374993	181.44375927567444	0.32069029938568644	182.42202710018864	0.3128502950407832	66.07011693508622	0.8493556965438028	77.16256511271907	0.7953168888883508	26.733969204889632	1.2360894919476586	12.357823160972368	0.36303039681828886	7.885879296639481	232.83007983497984	4.767483060065221	0.04351056099802767	0.9893528945803421	0.616806759941281	0.7855562643293847	0.8388915391769826	0.8327893482812603	0.3657027790901526	0.8722473316302608	0.8182448598244253	0.9966152933840196	0.376538389858288	0.190348376005681	0.11114310126856589	2.4911541697183153
45	281.4241603575214	0.29783236928227624	239.60969968703108	0.385643056154308	139.13394115572834	0.7481770226874535	98.9398861153987	0.7619479631883664	253.13495477446975	0.35706598510236603	241.5092946647772	0.38896255281178554	99.07837534570717	0.8600617173130296	112.61125552667593	0.8127766393164508	17.438703254511587	1.6254848347917552	9.599244020199274	0.4478815018868008	11.500304442539111	321.930114974768	13.009976971521114	0.09515809407717506	0.9857259359401636	0.6613290700334318	0.775010133956188	0.8812369932983615	0.7969998492453156	0.3730790818470489	0.8721448517124578	0.8187167985608513	0.9975054711026244	0.3479531561437123	0.2792451244628645	0.12832944500000912	2.529209933895565
46	254.8613224986803	0.3683022951816609	253.4312717616076	0.35959177021188793	104.08360770254286	0.7911404791300716	79.94362942641254	0.8163986960045309	250.4781151972323	0.38644948573056837	258.5487632839378	0.360727865857323	90.57697987339388	0.856277747692183	105.19709710043793	0.8110513918550184	19.43181606016465	1.7562306885432206	9.545197428542705	0.3295009702460148	16.61799642544869	349.13447123192947	14.47156863325595	0.03714116104895873	0.9838496303009903	0.6287771455740562	0.8084464914861079	0.8555045175659022	0.8309904076217266	0.3713934176084568	0.866884931658285	0.8189249730670942	0.9982324888559216	0.39961223019764874	0.23338028421802645	0.12178158346329955	2.512804010076422
47	238.02505220515562	0.3293327091897147	213.00305760167973	0.38342156138702277	121.71793497653294	0.7541285173027038	88.68973517563794	0.762779931608996	213.72000462073635	0.38463895738658044	210.86987057129403	0.3918288395077133	83.6581589748906	0.866256199762665	96.58308965008143	0.8157983500998336	23.567689674725106	2.00177560521529	11.106401849378262	0.4950477258049323	6.004649037224029	277.62271364665685	9.075354678582634	0.09620682351274752	0.9696804477633508	0.6594438296441257	0.7944531105412795	0.9149035908029328	0.8187968052183506	0.37633909463895965	0.8749764162930097	0.8189019388176455	0.9972247465463644	0.3734214292656598	0.20678751379121788	0.13947994087917204	2.530750579011823
48	256.8372137936535	0.2997646946446496	238.148570752634	0.33435229615621	98.73116404578352	0.7856574176763994	73.96984465818088	0.8130380517405468	242.73769085420682	0.3311907113040187	241.10325950974985	0.33460519172513703	77.40574956951914	0.8582411747422016	91.90293780842782	0.8109540867312746	36.80855383415612	2.1449284096253236	7.5395400048907675	0.30423173592562364	9.859315314153498	310.7934249978812	9.250621276513872	0.04257868645296234	0.9877214014634285	0.653126928872833	0.7961892778701612	0.930182746337471	0.7658347402581475	0.3639259363420418	0.8710412580014959	0.8241015212243341	0.9961243695566983	0.36289180431920337	0.24552423922677222	0.11835298870310502	2.546747554735578
49	226.62764650485548	0.3045594909679974	209.12662280231422	0.3468814761412021	89.72580455841035	0.7797376320565543	68.48696613987404	0.798868444423797	219.4677068092493	0.32608880283632374	212.54456157542816	0.3471325010145178	76.78299429960003	0.8409265398797229	86.82087191028202	0.8013494558433569	21.949382372372515	1.3218052393897748	5.508691249059753	0.48283035087164106	11.192013430594736	286.92654945117124	10.352493983069904	0.0435637775153453	0.9793048934152732	0.627702083812684	0.790005946435909	0.8172596798257857	0.8133711439799914	0.37786774371389914	0.8631182478666483	0.8205392783581111	0.9939441592640348	0.36216101990893074	0.27611872500636964	0.11348194222422829	2.584954160539437
50	374.34528560514843	0.23639256288208377	311.0739998249258	0.3557717640631278	158.06166638825073	0.757333286181445	113.3375371294788	0.7803938880108836	346.1033486602875	0.2797690569358239	313.45913075636753	0.3562275535122556	112.01529556435015	0.8552081261933691	132.80886461435506	0.8018940300766486	18.81113597701381	1.7570455110692724	8.48231647377723	0.6027497391794916	9.743828477876521	433.61146833829207	8.375056068526408	0.07168380299872552	0.9887360015206452	0.6492416865778945	0.7836196377244723	0.9017803153855836	0.8019024114611677	0.36718220636951004	0.8706488221745575	0.8144429258194072	0.9943378389943671	0.2959099791221108	0.2291742655825653	0.10225342074316339	2.5199101551740197
51	168.83790006905548	0.35264158102528226	161.48780914460647	0.36660449053057076	72.43765433588744	0.7851492541049648	54.7500641081156	0.8142030342161377	162.85987922452128	0.3794224412050363	164.3697986084164	0.36910549346949206	61.94851735136921	0.8609788898523736	72.62471134860458	0.8070824376079329	14.99264957586369	1.7106186145902664	9.792604971100662	0.3887476044418354	11.297591554787422	214.28529099476793	12.47879316820528	0.046003656958304086	0.9729047743868191	0.645125772166109	0.8235070492873798	0.861076528016525	0.799620579483985	0.3728309882285364	0.8724350821888187	0.8144624136352523	0.9965144826117561	0.38708193330317164	0.19345745859337987	0.14594553500746982	2.544403859078628
52	281.968058714636	0.31817995337689015	265.34398854429816	0.34815421118031614	115.55691611931002	0.7822019303480646	85.54453344019598	0.8162785809217357	267.54136711088796	0.3444666748493064	264.3999748022476	0.35254437253170456	85.11666042301663	0.8588469803289913	102.1978910706774	0.8102253047083057	15.680886794247332	1.448249026774191	11.65850401969362	0.3730100454426526	6.020855914854502	376.56481285949195	6.144708776669354	0.04377217576064693	0.9604922022065354	0.6919132714739347	0.7903970387549477	0.9547691236087626	0.8143939898543794	0.3730201972429108	0.8684951639569425	0.8204107524085117	0.9960338551783761	0.3661549070865358	0.14752030129042654	0.15665535473581851	2.5816075723941982
53	252.34013559213608	0.26461706302823906	219.63835073115024	0.35253503072432224	103.8839224807873	0.7737414819898413	78.4932906556999	0.7906000113602596	237.6243478360424	0.30028547505371195	221.3232915506792	0.35587746309526747	78.8965501116916	0.8633375418851011	93.35380311810815	0.810008942615542	20.592519260897216	1.8867369829878882	8.708063488758203	0.24369090831800388	10.086404490137804	295.693925848065	7.8052630130402525	0.06492632823902417	0.9800475476215783	0.6416867451270666	0.817309216352151	0.9256448570370611	0.8254418817207823	0.37146971646734317	0.8741436445177889	0.8190215898188399	0.9978561850076497	0.31954462580763254	0.22003447106096502	0.13624339037605004	2.4667972900649646
54	309.5328990564208	0.29056551743223236	280.48172751978876	0.35542135908748623	106.50668177645984	0.7968729133174036	78.19733176277698	0.8433121665351556	305.290566943523	0.3029038413753545	284.5855859432537	0.3555972149205881	87.23827321124094	0.8643269703269479	109.29802125376717	0.8070571539606229	30.601783123567582	1.5769686259582731	11.089754554829334	0.4397606535875656	13.101495955734816	384.81550062527765	11.045785266710098	0.024172624989515456	0.9706674064696584	0.6629040041394659	0.8079392735853091	0.9337640400177102	0.8162230422259373	0.37037603008061204	0.8735881037201204	0.8163458358370339	0.9944948886216058	0.3192560858271964	0.15432122878692386	0.13235712229157007	2.4065657537569374
55	180.9481504270015	0.2691238296631236	165.4732094899245	0.318891493206926	76.95682132138184	0.7696193430970629	58.27853901812448	0.804019811875335	174.35706282793745	0.29569989181637046	168.7548936881006	0.31940702826357964	65.6519542467563	0.8476248150918166	75.63304373739389	0.7938092961452753	19.693264821552905	0.9911611148142021	12.058698605738389	0.5333031210556198	10.903306903168167	214.78364045799134	6.789642490784006	0.048230313375616556	0.9815590638040185	0.6538316160008889	0.7946120045575	0.8407440304022735	0.7961783531418327	0.3694549539778661	0.8713714652334087	0.8175723379051713	0.9947969244027668	0.35189032276652715	0.2594277879871416	0.1186934366847157	2.453774428031945
56	280.2342916511305	0.3245934410352573	273.166443974546	0.32746291653083903	120.35669353182382	0.7714128104879863	89.17634819385496	0.809129796853194	269.1797843055061	0.34670381930830374	274.16841408714714	0.329726157353611	91.6023339619424	0.8518271090978784	110.3272167188855	0.796301616541332	21.604011451352992	1.7995163698924204	11.242126426013925	0.4619533213629586	7.309286319771659	382.127281709433	8.97037290549323	0.046517471892281045	0.9773403226825644	0.666258882190827	0.8007587198162843	0.8389748661242734	0.8280899656496352	0.37132038006940615	0.8704316935377246	0.8149089488285803	0.9980863772943573	0.390900962277067	0.29782758242882246	0.1597332318361845	2.4142002357554926
57	165.19931413324534	0.306431806653386	150.82278296053303	0.35737912355899754	71.25832742175675	0.7797662417577582	53.86070043214316	0.8077964017167731	159.85102137285654	0.3321336920514957	154.3574618388782	0.35796445789464876	60.60595800788064	0.8571806069925829	69.11367148112203	0.8100880746022855	19.10838990308346	1.8265684472791095	10.137039066170129	0.3402564798182032	11.22809627811816	192.689866893282	8.52046952240995	0.05334048889500156	0.9893120112143755	0.6845591508522045	0.8007689706060439	0.8756668183678177	0.8378791861510604	0.3687339675737494	0.8693087036915882	0.8200576129129871	0.996840125399184	0.3467144470606079	0.18689464327173697	0.13225682520787885	2.5409637432027243
58	273.29732902862213	0.38293839989863776	284.3761099927088	0.34042240875411134	119.00501664969582	0.7829030515047178	87.39165563851486	0.8182450695301936	263.4349296652246	0.4011679724706785	285.74760588499396	0.34099732687801315	91.43556858898303	0.8514947935597708	109.14533144543259	0.8039372883099983	21.956898742426997	1.507833131012986	9.743987757179152	0.4264724916594206	7.042686319405223	402.0652725017937	8.967153868776625	0.03835255134520111	0.9704057279160657	0.6560320089458402	0.7643704391671257	0.8654033187981821	0.8143768305740453	0.3715227047669236	0.8700227019193019	0.8222036707439754	0.9926138504053375	0.432354978772065	0.22665205658247614	0.13865468709965922	2.499620819743646
59	329.3291891851667	0.26060979882525803	294.2458165838404	0.3299910254625646	129.5695012102837	0.7758677138112289	97.21803840797392	0.8050475388983025	313.8309522064386	0.28821538684792386	296.4629850410258	0.33092592258506937	99.30564168916375	0.8524697647062977	116.58415986421616	0.8053001552248121	16.705087210052184	1.5304450693656042	9.991844778870346	0.4972387601243491	9.108893180262283	419.150807157329	8.705661839000888	0.051063257005728564	0.9841058689720776	0.6604949067784017	0.7819471626258969	0.874685472662872	0.8067999849434767	0.3726356607626689	0.8713116287702763	0.8243456466937253	0.9963588236522459	0.33592021073151984	0.3009489312583021	0.13383864074807142	2.349878434724639
60	189.70450657531177	0.25107250896805494	168.40168562707427	0.33212312773105224	77.66294262927688	0.772927306876002	59.54575965333875	0.8070157242584834	184.71448862871145	0.2722265109932219	171.94254289417432	0.33213981319623553	64.81820958730358	0.8531565115173046	75.87164923932478	0.7980503127170304	19.612379924852068	2.415210516395272	12.9758612553235	0.5510192549272293	10.606325332625513	220.9536831731956	10.413578051811232	0.04321276768737765	0.9889477240771092	0.6285526172437724	0.7877571877262884	0.9132618965464048	0.8320133812152939	0.3742277810874963	0.8696787684080228	0.8158310817071794	0.996343357636432	0.31962251052635476	0.3290594713224214	0.11910558834692657	2.37858102387408
61	180.20107316226336	0.3206055791284615	168.08759389203863	0.35848120631714986	73.90858086219694	0.7880980043709614	55.245033629617794	0.827034773881434	176.44646578316477	0.3421051265908672	172.57759769560008	0.3590146435711015	63.826349308664646	0.8671184887162549	75.88781830650355	0.8100485937852043	16.064519580228517	2.0090662964921124	12.173691949800784	0.45187880999290836	13.955754330456232	220.0143290981197	11.994954257411136	0.038188822599800484	0.983662736316414	0.6512483715007792	0.7979433040344783	0.9412568389523956	0.8167410448583518	0.3687895817734979	0.8750429600588878	0.8173336988370637	0.9959512307860545	0.35332050894935113	0.19283781943561798	0.15030269256610487	2.4837310736383356
62	273.4507874334919	0.31984055860207217	253.1344094750554	0.3605396885172837	125.51991959745611	0.7718858834748122	92.90895497649902	0.7971384568699295	260.98813228542883	0.34716643648827195	254.17092957749205	0.36380105651955796	97.70417699177169	0.8564199060287053	112.25253884095605	0.8071982806201603	13.986024107960198	2.0154719704860256	14.057146476255323	0.32552023085612114	9.307616511562697	345.3587493639459	9.071476554679016	0.06920285572212095	0.9762763344747949	0.6751347225933897	0.8009706899772252	0.8033899533575616	0.8511707402778224	0.3642885598138014	0.8744160361481836	0.8189152392408425	0.9964352584432645	0.3534625151506246	0.19553773772717709	0.0790806267190613	2.4542594462915903
63	257.59445068259464	0.2894808351903279	223.85985115879924	0.372738754737359	116.54578524921138	0.7674334701429406	88.40412762534399	0.7735886891753547	239.79629034451577	0.3295575703109743	225.83242110952295	0.37411319853201563	89.3171171723541	0.8587884331779656	103.07055108901693	0.8058920545348591	23.243018480805244	2.3279891817502745	13.553660574226766	0.5058358340227407	9.19271321289807	294.21618760330966	14.963176512802509	0.07588269901454518	0.9849917619592804	0.616868844280349	0.8166171879294978	0.8801554511494736	0.821840433602669	0.36872785469024544	0.8746267626575484	0.8141941347719177	0.994055167635929	0.32866519785040815	0.2916644107295688	0.13164205559051714	2.530183716128108
64	249.03429589446526	0.24323674450547975	223.41885708693968	0.30987582314504825	102.3026427294644	0.7673033095894113	74.41057495461087	0.8033690244800652	237.7464547578512	0.268306124340037	225.63387928851276	0.30967507847584813	76.23805113256296	0.8531232980563758	91.23196085899889	0.7972196718685055	16.32714942232787	2.30060171930768	12.596921709960949	0.41985201847830506	7.167535942532181	311.27216330476267	8.205968944724589	0.04522241780850709	0.9899386880578792	0.6421010335393308	0.7757151459410137	0.9090458191871765	0.822917583916501	0.3705530738668487	0.8743300600626213	0.8211564200942288	0.9957732544568424	0.3348759684156711	0.3351116537723573	0.11809856290207042	2.6563905946853383
65	221.04437189799788	0.29283594993804657	196.8192485085104	0.3654830034301301	84.37156860338331	0.7932652164281845	63.81997741174621	0.8171445332876456	215.43039427135892	0.3128917855333332	200.42202486861612	0.36550658639477024	73.74561517203405	0.8568946403631893	84.27482245078512	0.8120498666002014	18.97875783487267	1.8055408452282529	8.036764677949755	0.29067022882077853	11.562988043663015	263.1579146678954	9.725588336956067	0.04999117784841396	0.9811042483582386	0.6476366455753518	0.8125715540247199	0.7573812466982791	0.8284294145819702	0.36724232985951655	0.8769661850790154	0.8248315821788293	0.9934014981452334	0.3205305469489647	0.15132078969052318	0.11430957184044253	2.4122109273580197
66	269.93855008544057	0.29378530126475705	253.45586213922874	0.33233311247147174	96.11679185129415	0.7915075218874175	69.1921095287833	0.838765877974044	265.28838003273967	0.3043614825518004	254.584216057877	0.3332821493837324	74.64422087752008	0.8578429359673111	93.02244180350571	0.8030554103171536	16.725802272110894	2.3046462699223533	8.648572258613031	0.42059995578194476	5.788070896898634	365.8924472906329	9.870016905607466	0.024758413133755788	0.959414932123663	0.6526958549193206	0.7692130712814376	0.7711506881267693	0.8170297882908032	0.3746502997745536	0.87651201573551	0.8225114036367615	0.9955717889664758	0.34996759676622574	0.2571609835433584	0.10905416953104262	2.498664451560271
67	350.088033203823	0.2950164081579425	297.6722008852094	0.3886290495154779	158.14165115470163	0.7637440619365333	114.73053930961586	0.7814496073960099	320.47192984825256	0.34326102170358824	298.3747572142453	0.3919731515231782	117.21154660925396	0.8581790307352133	135.58694530038403	0.8069422033147353	17.295384531710248	2.3823088385836666	8.414634392090361	0.3461245424903846	9.718519712670783	414.78383417873164	9.954706163934897	0.08852831909284513	0.9807124547870478	0.6847119824180781	0.8172524102008547	0.8221754880747564	0.8051964692364727	0.37951586467085113	0.8761761471416665	0.8159177739925587	0.9957552866596607	0.3393353339891741	0.21063588649784995	0.08636824569489102	2.5016709589079054
68	235.60694831672234	0.30473157883956714	216.48230420878684	0.3527303438774207	92.0380316636298	0.7889119217940818	71.19996155041576	0.8114882593241624	225.88331105968066	0.32714670232128557	217.8713427794682	0.3530903503457871	71.73179532544374	0.8545701982706281	83.65986686780387	0.8126305150469577	20.91578709591684	1.041203252088476	9.522315262950249	0.40372615734610207	5.367534293942137	301.93495486904123	10.277976172705607	0.04239423722104869	0.9850439899583042	0.656143293591491	0.7992295551467654	0.9187864603163626	0.8244470287436806	0.3728124971052319	0.8664408767656402	0.8237941967990389	0.9956078445459752	0.3493705402677301	0.2264119268987268	0.1243149593374952	2.508814834781062
69	425.9873042659493	0.380871196582494	420.8336446460521	0.3676484454273431	193.09009725423095	0.7794685926014794	145.973161923033	0.7931032401194968	399.2405614059169	0.41186536137612195	422.9163904873721	0.3683396396117992	145.21346769957248	0.8545515095606578	169.10081702232597	0.8106633515094872	35.88090793664723	3.1589199609415886	8.408076796866322	0.44599946171541205	10.37498090534145	587.355720995866	12.068505057514143	0.06350390949300148	0.9852267928532759	0.6669575080249152	0.8193949898139439	0.8921530496439	0.8325533332642815	0.3728805357474864	0.8683037602630315	0.8205786066188401	0.993933686706014	0.42024788378686206	0.251243409645076	0.14802204328190732	2.5366577804300183
70	249.44951334918815	0.32058014415172614	234.02114210225002	0.3504190623259857	101.67588267724983	0.7839656750821502	76.48742636700122	0.8052720224309445	240.9129631437827	0.34328426662098177	237.3851428254367	0.35132337965763	83.20128280164863	0.8563968673008686	96.63055138182263	0.8090910224628831	24.35353333138845	1.4910662345094634	9.258778320192276	0.4544088141725569	11.556082387883476	315.3423268307664	11.534389656319204	0.04614680719468092	0.987877126186211	0.6211885168695227	0.8077834324858294	0.836795679951312	0.8321449839605741	0.3666399134190518	0.8714976220977462	0.8201393232198037	0.997887055307518	0.362926159983551	0.24399209233854416	0.1407415292051153	2.6237097681431423
71	246.81431444370259	0.29176091623700123	232.41317779811382	0.3250911535470051	90.01892690862292	0.7880505235464988	65.3048954580884	0.8375896886787333	240.89348471392955	0.30659013037883864	234.83805333770277	0.32433100121225167	70.58135210940156	0.8593349529958549	88.84936198308974	0.7988095858343969	23.48356871476546	1.8062008377142513	9.853008754398846	0.5747109924708723	7.085141217231449	320.2186337039391	6.577802444102826	0.02735800785804542	0.982249759706338	0.66813568262223	0.8072985422227448	0.8592957954964932	0.7920991076922109	0.364303819415427	0.8763731393960426	0.817128656141175	0.9942789877032194	0.34986614547854955	0.1793806390957067	0.11558741835020957	2.4678454584916993
72	238.43173697239047	0.27676438755265476	209.16339828090076	0.34036289851570684	119.56335503113846	0.739675293869676	86.74023182446301	0.755314701727809	213.95079261790062	0.3367448385005138	211.1090975556854	0.3437063730358624	87.97723952420846	0.8466368501265145	98.72845880386029	0.8009529396537514	22.72079507598342	1.2398704515532153	9.505804828077952	0.40736028979537126	11.985368567483558	269.6572036350655	6.2960759527111625	0.09309181521247047	0.980980887834289	0.6802711962564637	0.7803294486382513	0.9203526713071515	0.7943051433424253	0.3710430259074093	0.865895217073868	0.8190952992062589	0.9937071368665634	0.3690461767236708	0.2686706060041693	0.1584457002889728	2.5403507061082466
73	191.7096725532242	0.3154934983928076	180.51602920359053	0.338524577938414	99.08040298004113	0.7404802284145726	71.34488290967147	0.754694835347259	182.3937976095391	0.3442082944637025	182.00951292594777	0.3406039740082457	74.55119701899834	0.8405760203987231	84.28226352103792	0.7894249507534077	16.258885425973325	2.523472101201422	6.070836050670356	0.2930046900292309	7.643593898432809	239.585818935843	5.327908974242255	0.08476243296031866	0.9866875999858051	0.6419532163755672	0.7917045798739027	0.8119274688831692	0.8791312540059367	0.36717678943605603	0.8691147316768558	0.81141331755593	0.9967984886710415	0.37662255331431765	0.2176370439554306	0.09058465938135328	2.602586944966182
74	150.03966777280485	0.3232716316906692	145.05777360315005	0.31882782617124505	75.32004917098172	0.7485223475580819	55.7243226776352	0.7871005252432379	143.1576335537279	0.35323511701763266	148.1445425501857	0.3175665534089812	60.91647517145513	0.8426878987596911	70.76236932586696	0.7798035759460242	18.881593605945422	1.6213899769660507	11.48015221530934	0.34394774682045565	8.56756430063639	189.1103696858042	7.269473944773421	0.06059306454053348	0.9930880601795467	0.6431557805105739	0.7872019004409077	0.8285735014523401	0.8095948265434443	0.3801465985275899	0.8732209101650271	0.8108493863188646	0.9941304992141959	0.41883773385831846	0.34115293254738543	0.11488552362162414	2.4164504642895523
75	265.27311827064625	0.3261711335380552	252.508668678763	0.3495326960074658	95.69170293616546	0.8034998876913616	71.91123554004197	0.8392089306081387	260.1565269126725	0.3406156066704126	256.0892273162793	0.34894159606722064	81.82997387047084	0.8604052388728675	96.97372486090562	0.8138851071338203	10.529275957790944	1.8857980162883103	10.951239740354186	0.5637718532464134	10.418869040240192	362.44617220237967	7.75864535808336	0.028150017175635592	0.978657189262623	0.640312039568736	0.7920136440307923	0.7519455875077189	0.7733806582714017	0.3692638492697725	0.8776259316421171	0.8285330044195319	0.9943299125822848	0.3659646206531095	0.14002768392995807	0.11523706720787505	2.4558890177007564
76	277.3244732893616	0.3787640837204824	284.07949622283564	0.35079434750920974	109.010192646855	0.7946262669016405	80.04478093464864	0.8361931310422667	268.7519263054722	0.3969951491607701	285.29122539523536	0.3532667976271384	84.73418532976949	0.8644283839704465	105.99579091501644	0.8089472923172699	13.842166339824189	2.629271087342822	8.097247440684187	0.32146473170118844	8.412861071641917	409.0921213202578	10.830902701132354	0.031898894260382	0.9639360420573507	0.6727297007374395	0.8245615082944026	0.8485353252485165	0.7924500024920166	0.37020847435347737	0.8749489559422579	0.8182226395259771	0.9977222235122357	0.41575535255400875	0.19160998546334654	0.10747001936029042	2.417931242156336
77	358.0520735686298	0.28400477705695776	326.458461562204	0.3387479773831005	153.04803316093697	0.7679054835144365	115.48173530013483	0.7872481452675738	336.45621614778605	0.31612421431994453	323.6554083963235	0.3452514362081941	109.88125448668791	0.8569524943985068	131.9004119107114	0.8027888922119596	21.1969346789199	2.086627373184764	13.104647360063696	0.2654698647834717	6.771382569897115	453.78091379977366	9.017260315697557	0.0609028383022018	0.960221919240882	0.6315764623680308	0.808523423163388	0.9353200320653968	0.8312994982269097	0.37027261381021365	0.8699847726152409	0.8152065188978033	0.9964311694608288	0.3437839839401972	0.27233416896887	0.14394390105629384	2.474721551246467
78	151.6699693307279	0.4216338156984057	157.06248135270977	0.377292030413703	69.76062348455316	0.7945868759847908	54.170697560060475	0.8191487217797143	145.30829991498246	0.45063161286406195	159.63903770270232	0.3791716553081584	60.09007936054036	0.8617953416146772	69.05208216560467	0.8167803910944227	14.266224923322383	1.8971003018075407	10.642798569488967	0.35492194306280045	9.923201326011178	209.02447300690585	13.748763648934476	0.04588505960184165	0.9726175299971257	0.6630754212275344	0.8108325366630629	0.888303486182774	0.7762601151605983	0.37265533619999186	0.8704569989984503	0.8218895466654565	0.9946695671732936	0.44906813864819767	0.14158331123788387	0.11966728973212683	2.4384542627434223
79	287.5435328028855	0.31855263557125424	262.44778833323045	0.3688333201535088	125.80390837511429	0.7708005640526323	90.70897589518023	0.8025581187585795	270.33646211973905	0.35275780659091294	262.15289484266543	0.3746608590755097	90.6703408268684	0.8640635909467832	109.04135901911165	0.8109114919998901	18.679537576404343	1.3353273815371811	8.131567809342332	0.5945325216531008	9.718333240749589	360.8229104920394	12.667727436613843	0.06396218341016731	0.9676330896606566	0.6964312419726029	0.7989381656449416	0.9369590787963882	0.8328354091673372	0.3709368170419181	0.8695688779098473	0.8143703131894554	0.9973535849032089	0.3507207771664176	0.22438833797989632	0.10058298165527438	2.506202619673741
80	229.4758008416921	0.325721678227271	217.83553444933014	0.34340156326750015	99.68712858136954	0.7646995183530682	69.18215664232672	0.8142443676529532	218.45666389754174	0.3537496591707035	220.32154366232191	0.3441454593085851	74.10312960479075	0.8579436218893441	92.72381413505326	0.791170382940228	20.31419279608193	1.642539433992493	8.187433562802127	0.28313887989184494	9.240757422177431	298.22666611246797	7.647183170143946	0.04565164887528955	0.9810549249115029	0.6549724425131124	0.7807754673494314	0.8697417659898906	0.7852622884612478	0.3695467347052674	0.8742711797280841	0.8069849838493934	0.9950331177336367	0.3828290951255657	0.19991041660097358	0.13257511475201875	2.5184668995992143
81	242.02705051453242	0.339014053330018	223.87357422434613	0.37909164659627115	109.82036713821961	0.7674554439710307	78.0138002342742	0.798694673588448	232.85529558618197	0.36352947460495755	226.90641977810157	0.3800018231555692	82.58431073519837	0.8589024631580163	98.20512459027123	0.8050348588924369	27.540214749434345	1.0622957242005926	5.806093084789023	0.31581060328136795	10.569621430626972	299.29180402098524	15.086547220883801	0.06393353914057957	0.9906180399291427	0.6753137251883522	0.7940017641108956	0.8482947185264278	0.8677276154516228	0.3721554742539477	0.8702503228843587	0.8113196966748456	0.9975744200635792	0.35968960858259036	0.2353503016357005	0.12919265988312692	2.5372546555751563
82	378.44646422131484	0.30435745762478167	336.18200480637336	0.3685450415743903	167.85547984726014	0.7657842150477672	124.43359010596146	0.7824386866360911	351.7463605375796	0.344804176670688	338.33228700347087	0.37047232030856336	124.43144685929406	0.853830370629709	142.71287532922835	0.8102453845040729	21.70939192186764	2.0544348099054894	8.197501233925191	0.43074077616197604	11.159841081937053	467.9953079491702	10.75932752262838	0.0739362541399072	0.9874620586883749	0.6635865893336081	0.787705784682051	0.8619272278300025	0.8108143987472153	0.3697134039180411	0.8670314132958457	0.8188580432088988	0.9978192488617462	0.35010403610053464	0.24240021640139353	0.10907800618181886	2.417929955221861
83	296.43655460543204	0.33634588047771635	276.34646279657187	0.3624175133008075	134.6615741941809	0.7705562250257056	101.68422257925661	0.7774573321874204	275.75378859615626	0.3753852261358024	278.5238957671763	0.3642712863199091	102.27738179823493	0.8575903784089735	118.66652349178955	0.80844930741546	18.53382207944408	1.1302456632919264	9.433060394756486	0.3782044339421606	11.004789181885462	378.5076748061221	12.215081839902268	0.07023998650257911	0.9842853442125734	0.6164408108831467	0.8105862423143201	0.88654420408542	0.8140147697413735	0.36453060847019764	0.8717636468143908	0.8167946775592988	0.9956409728801174	0.3805262493966227	0.2584908026356513	0.12121283814658133	2.5136732223509854
84	284.0872895960737	0.2699910990235572	242.08138164195717	0.357692152365959	118.53073503224064	0.7653809845657086	87.52617221344796	0.7872203503752782	256.4670575093098	0.3249754676023858	244.58466225249475	0.3588783929885313	88.76644893483885	0.8537385238660646	104.05896320631157	0.8037536635316432	21.12078535618037	1.8777368597004778	8.378697372361318	0.47867378121003223	10.290557267088534	333.0227693255993	6.748623686255441	0.0636426391450709	0.9846409876844007	0.6563470826440948	0.793697784747875	0.9222454852227099	0.7253414963608866	0.3773077630521332	0.8677469771858914	0.8164281318031001	0.9948557466446041	0.3485233055095389	0.1965118306086695	0.15427746052777516	2.524866290218206
85	327.288184297037	0.25592449443643006	283.1738167136658	0.35056874057796267	129.35848319869086	0.7751430606375691	95.1011342758542	0.8033146020620977	310.57833658003733	0.284821366359009	283.3951079227122	0.35363443137657996	96.60531042371707	0.8563356996360788	114.4326833403067	0.8060855626984132	25.713835628759476	2.158483166621417	10.452974717515376	0.60779791100345	7.020443039798694	386.22528432857376	8.99807323161162	0.055179294385217084	0.9761462839244264	0.666242503724087	0.800742477744913	0.8453529687241923	0.8206170351538511	0.36425373820326834	0.8703429905276238	0.816663806033902	0.9976374573094122	0.300886225407809	0.19986805436095978	0.09593086664011602	2.539628472506513
86	184.1240912445165	0.285083821207284	165.83878918479303	0.3446921476451398	73.17702370011696	0.787654279407636	57.009172085723925	0.8017349355038739	176.87236291843274	0.3135588613318417	169.62037670166723	0.3451398636460068	64.09706279694252	0.8525968977756239	71.56856228102187	0.8145317525971929	19.84159170274763	2.021849156473795	8.345550903800172	0.43365522561370895	12.109657510534161	217.8877777448251	8.632141274653504	0.049243372593814165	0.9823501458320109	0.6381175323514068	0.7942566650652535	0.8927855000949174	0.8027456218602758	0.3778420602414444	0.8708620275369705	0.8315504870989369	0.9942177664759967	0.3507527637552978	0.2595796086855828	0.13115622627214607	2.528722103387217
87	501.24808658221417	0.32463104201555454	466.25235689950057	0.3558265774029414	243.2094226228909	0.7628006208639722	178.39410372612687	0.7709666064370884	464.96694556979924	0.3628397291395724	461.00866740912613	0.36349054117030666	178.95422274318028	0.8517893159622757	198.9531243474489	0.8119672977327227	12.92236732904286	2.381689299056463	15.64782510985631	0.33941494174076636	8.499321611279054	651.1930735900505	8.92959596180241	0.08744433048320753	0.9654620109926652	0.6578204164599968	0.7896621911017501	0.7864068372948427	0.838539372583458	0.3652215200640548	0.8754960888855963	0.8268754782457528	0.9982127074497208	0.3728985272034194	0.24694720970129116	0.13421717592125856	2.5011672003735983
88	280.26239730574076	0.25105213035037127	246.97515558845043	0.3193545034288168	117.5180444400367	0.762963679997097	88.5840143706411	0.7910895721089888	261.48194851460147	0.29084274320766734	250.26598946277375	0.31964541260524026	95.41128017701114	0.8408252554310065	108.74840565689418	0.79266105596594	20.151673715105524	1.4013316530559887	13.324852519198371	0.2728699009380279	11.028910438017311	335.7340090323054	6.451395260253542	0.056458323418715796	0.9890620546750457	0.6632118172403875	0.7914709960955725	0.805823103478896	0.7391179529532229	0.36635629863773306	0.8664737491025287	0.816759082788373	0.9963431472697977	0.348264692340781	0.2567749285874223	0.14117974743497708	2.467397664592828
89	242.56630312483304	0.2980541787776584	214.34345026369712	0.3690597045903316	105.18075803443648	0.7832423267267801	81.54667148643182	0.8071767543721877	226.6458082130188	0.3369396168132992	217.29629422324373	0.36914143283619877	83.27592858493875	0.864716772304429	96.21115332059205	0.8158097525530564	15.801166800865209	1.6764262148497793	19.53627262498076	0.49391964792416515	9.418343188658193	289.36812127248965	8.866953541137713	0.05760200665509544	0.9923639996795853	0.6713810074811194	0.8076099309078225	0.9345798499349297	0.7828142204670645	0.3682231238369157	0.8716325449230105	0.8205909469690431	0.9963790318302166	0.3385125684035068	0.1568801137590857	0.12978981781233354	2.430289458001096
90	211.83630343628874	0.28926229289607824	187.39375713468928	0.3589411764014024	93.00951296358113	0.7776443292680288	70.81379496749186	0.7961758312271066	197.90846071960948	0.32935530439784644	189.1586168002684	0.36281645358199643	74.76486909021213	0.8599480263156486	84.46851706701968	0.8154406254189401	11.365101114735117	1.4034550221375794	15.665998768249978	0.42043949574292705	10.236960376153037	253.3207196467311	9.62327147657771	0.05766837627746003	0.9734074357746207	0.6347087688827697	0.7792658874299859	0.8850913960037062	0.77315406480199	0.37260006727983935	0.8723494166147465	0.8249588165833844	0.9975499832923176	0.3441347723698329	0.21655870082760117	0.10915310039943832	2.5364500092360296
91	234.82812528869204	0.3127482648465209	216.5177054734872	0.36094111252088135	94.43448427646042	0.7867624837144285	70.6399510685934	0.8218928896704819	229.53669218663808	0.32980025118139716	219.68333570400335	0.3614937443742832	77.20718820025468	0.8610913393073301	91.99320808095476	0.8070179274422676	19.730142823166865	1.8594529960832926	12.720545511043367	0.4141999852277031	10.30224652993332	294.1164006289369	12.553966053357092	0.04057497250668677	0.9873317421809079	0.6519245244822752	0.8121919278833811	0.8344721515436341	0.8494479610210982	0.3681566908800176	0.872673521374256	0.8151556634140384	0.9974239094485166	0.33988993524635464	0.19438408408431335	0.12473441030994234	2.518408555326586
92	230.05761488118276	0.28296949347546985	203.9087422705462	0.3403347599959199	105.51527214783408	0.7587981011395322	79.06167003206261	0.7702227735207536	209.70161281470516	0.3347662220621987	205.3486154147186	0.34480618864869794	83.33237596694488	0.8458377714729736	92.70584898758915	0.8033212955179985	15.844338784773802	1.5177070900194738	8.789738712391006	0.43505649789048906	10.886986295719078	273.24602487377274	8.15841445367128	0.07854105932145101	0.9759950366051001	0.6691535665993096	0.80091913718989	0.8490522185628697	0.7764211171598999	0.3743408871635504	0.8683594076717724	0.8221542124752101	0.9968764542418646	0.37277684190924887	0.30843237678818924	0.14430640138046877	2.555589720867139
93	306.4282566057537	0.2925765589149598	271.0170595554785	0.36341427254175035	133.9724844503661	0.7652878469992094	98.15464575301849	0.7924869714412436	288.0981539458602	0.327598274656946	272.8873848700392	0.3657631196966418	101.710351499306	0.8536278272400837	119.0313742935524	0.8016902956890253	14.53252203409582	1.2668696252953378	11.912758312076782	0.4327337916336475	10.303627640735503	378.1622042784209	9.289414665870831	0.06313634585496072	0.9815702339960715	0.6566811737537651	0.7910017867293129	0.8426571906417326	0.8058292984035497	0.3700079681485904	0.8685485926684815	0.8120260744494463	0.9971256364207787	0.3379632756330164	0.201237177773543	0.14505472097719432	2.484600231002371
94	241.82276970688775	0.3347971352873204	228.4276564276653	0.3555079900179384	103.64258792344171	0.782906638831288	81.09667795308197	0.8043019714291879	231.11224626369358	0.3640558443564462	232.0802365853434	0.35639963291834365	88.05900462867555	0.8515872644820729	99.86374782099443	0.8081918126772805	19.731838391604555	2.0211907705080354	13.64228762356894	0.46855676111825345	12.245480826258968	307.24367645228125	13.083862925450422	0.05107550025108428	0.9889273426597968	0.664497498410195	0.8157866704363511	0.8330034816721206	0.7944995155046595	0.36708968996143354	0.865172728705243	0.817973779550096	0.9980537177840006	0.38026337975800334	0.2653470745810481	0.0991746657256698	2.4323762574313403
95	223.33343240440223	0.3000607181913287	207.61088601641242	0.32799885575019794	105.84745036020743	0.7557648546964277	80.09634432368902	0.7756622131991069	208.31716876421035	0.34123832082585004	210.76400791812355	0.32875698285040095	80.56207542635873	0.8541776808260582	93.59733859246678	0.7997873386949412	18.72292661646486	2.408850849109072	8.599692917078881	0.3186801325541937	11.03677210219319	277.2648774177626	6.910482796662124	0.07945031938048057	0.9911702348667287	0.6668049644340631	0.8080990060451005	0.9266324909868936	0.8263434014988615	0.37226923778593607	0.8724788476334127	0.8187281257978963	0.9964492321647083	0.38702549777778994	0.3133982684122883	0.11746052574090687	2.3354908750397287
96	324.902929915844	0.31923165185663943	284.1274338220541	0.3838726898852831	163.1131776023571	0.7514651706105672	119.37491650949029	0.7465668887770722	289.68267526548664	0.3776684913472911	284.92833580162517	0.38560214864749226	113.32927868671788	0.8553105997557572	126.79472785320027	0.8153481251793439	25.645346366215644	1.322514112795959	9.487819915398807	0.4206657582481566	7.265008141842247	381.5306524310083	8.69473224574747	0.09777569272898269	0.9882680110749148	0.6366608519105902	0.78130276642588	0.8942499852776703	0.8064550358046072	0.36698324469911225	0.8689344601316309	0.8218287371520002	0.9945625656914643	0.3657056952669811	0.1895264322905333	0.13274047145960907	2.566756247107831
97	232.06646646477463	0.3473899914239231	216.50977616543696	0.37511517954573126	103.49066220876665	0.7747658054611887	75.49411047710502	0.8030703406789065	218.98996673834125	0.379283330042677	218.4646467366493	0.37696164389715403	79.69081546944594	0.8575477601404792	93.61334746348233	0.8070120875583384	24.5436995257857	1.8267342349330198	10.0033469257452	0.44957088254736727	8.773253570594276	289.7562913687957	9.520665360659917	0.055020518347614705	0.9835648930743713	0.6631035980318367	0.796190535452505	0.8435094799334136	0.8046734360055684	0.3707720425711038	0.8686073757433487	0.8131129539667811	0.9974996949634477	0.3787886486410063	0.13516861014449266	0.12973258100622231	2.6214389183247726
98	347.59426592894107	0.29014043513858645	315.2041930766301	0.33892328893349866	145.55015930683498	0.7674593552185178	105.26032183906138	0.7984321363187921	325.0408854519064	0.32630607191831196	317.53979923631493	0.3403224071921576	109.75893012661447	0.8521637280993436	130.5948955303404	0.7987435429047521	24.862462595649056	2.078837850046466	7.9576816386030105	0.4394715855358835	11.422544150998908	435.71213233621415	7.827455909637617	0.05851707964078356	0.980178639874283	0.668140099143831	0.7968084953667375	0.8618435227941614	0.7839121851116416	0.3693073901833378	0.8718949551400912	0.8168100733592515	0.9945223986868217	0.36115058374430875	0.24636884923935679	0.14954532141412671	2.507698476628057
99	301.51960104823905	0.3325922886067577	273.2528442170916	0.3831059780050741	135.203356136805	0.7740559277970623	99.4680522401851	0.7997413750164624	279.904567329447	0.37214952304748	274.1747016421822	0.3854236267409554	97.97353769386471	0.8680825646548961	118.59415321156723	0.8100861496620397	27.1275320868033	1.9485440705101276	12.422156237725142	0.3280166000761748	8.148115736561987	366.4143496562368	15.859574417501094	0.0708637909091531	0.9808098355592328	0.6717162941537582	0.8185554179263607	0.9143949227205446	0.8135624489200408	0.36705011789104053	0.8754883991153086	0.8120206228771609	0.9945101969748127	0.3568699562897044	0.19621034585610003	0.09529779315175099	2.4312821275416687
100	279.1554934994192	0.26407881559543833	250.79662873187507	0.3258993481157102	116.61653172118619	0.764523627826965	83.98821428468722	0.7962536168462198	266.9106259831442	0.2902683247353712	253.20283550765697	0.3265331995623937	90.77726874071689	0.8447662775197289	105.05650260882923	0.7959587398089365	35.94340538928854	1.7744796140856267	5.475848677406365	0.5578556931761217	8.903063500584949	329.20652379191836	8.764694162142439	0.061865745463037046	0.9891385556434704	0.6887128449154598	0.7933864649554642	0.7573366028740618	0.834495051017779	0.36477755464380673	0.871349473256755	0.8198168965909579	0.9970054688639539	0.3381219922463958	0.31600041545706475	0.0973499549046272	2.5154372279780013
101	241.12558194144316	0.3487866672998233	225.45886380141187	0.3693843105848308	108.63990655618562	0.7782107390298589	80.88706494588013	0.8037533541366961	222.61604451567905	0.3900551905200931	227.1026338053264	0.3708214517686502	82.6139694877103	0.8617591886875361	96.70262462857843	0.8119217068463733	16.46071422115787	1.2259893670851274	11.712092109584951	0.4673119374573395	7.6784540392235545	310.7862075642053	11.451220185335343	0.06340718339624388	0.9855759138303727	0.684654893052945	0.8108210150984783	0.874922778888905	0.7799188597903194	0.3706626051732896	0.873335180446355	0.8196348499342837	0.9963116108610905	0.39577278345586936	0.22014558657760405	0.1299922604811804	2.4992836996608006
102	258.2585586011555	0.2720729427564422	227.79406123463107	0.34632395871284105	110.35622077205198	0.7667720510806426	82.54130562400874	0.7884039743048931	241.04884911083735	0.31051662703785465	229.41536587697323	0.348369872565508	82.39899817381225	0.8571982147479732	97.37747350812435	0.8039202501586367	16.738072156874395	1.8650914669777041	11.010468886774314	0.6221663031808919	8.789352133133576	308.5620234179512	8.54759394946729	0.062494033710527114	0.982727186474808	0.6452751824673428	0.8015705226847222	0.9306446029431075	0.8049119275643946	0.36274098897649953	0.8687257634204136	0.8139359599904314	0.9960099292037341	0.32813494707864793	0.22423593628142352	0.12198331812428406	2.5059026491807903
103	323.19486093839726	0.3060107680922154	287.8468008328307	0.37379269511817115	129.16624880128683	0.7848054842506933	96.24393694188817	0.8105985336071678	306.8763090151096	0.33552967420796037	288.8866703261742	0.37708193396296424	100.94453035345468	0.8592155949180857	118.20613617574082	0.8123981553091326	26.52127541043562	1.6664985657181506	11.309138155791768	0.4383014403718106	9.616597413237297	395.95939253005787	16.971724965325127	0.05158637480957755	0.971333253568905	0.6520857457084317	0.7972419032905834	0.8156836905287445	0.7918899504923327	0.3732244771143431	0.8715762529503774	0.8193821838918817	0.9976006888678055	0.33716685855279865	0.22546008557321406	0.15930909221628073	2.4624776516282263
104	225.44021032323053	0.27539632258214425	199.67643034485545	0.3548398009685654	82.41195725538037	0.7914493453530534	60.99776333344586	0.8271370386665474	218.09298253480097	0.294987720771353	200.90954900840302	0.35658540168658875	63.03357693350455	0.8653706307404222	76.96354227401959	0.8129076090714634	21.425997960207482	2.4713272406175633	8.281747009887505	0.567332403748638	6.116447055440602	274.5704310689313	12.027010484324913	0.037992414358335225	0.9785375810964785	0.6659183252638614	0.8063491740184134	0.8984954636302986	0.8312779989421343	0.37398593228473226	0.875114363870622	0.8220045393208668	0.9978202924099905	0.31577261150860925	0.23635481746524784	0.11142537400338354	2.52419388665217
105	185.7614386971694	0.27562043954559073	168.02465794230773	0.3296152868538869	82.49454699863583	0.766264246936673	63.39032676492096	0.7962073741154724	174.67130413625276	0.3112105554805149	170.29816001478395	0.3300198360433766	65.65581474533765	0.851824849998032	76.40148944922112	0.7966792475550148	13.703661417930254	1.9860446861306733	14.81845581423506	0.5631202184410097	7.799440886661209	224.3585938128	7.364813593321616	0.053578907705598394	0.9879439821530955	0.6487792473596887	0.7990134357224097	0.9179469534870089	0.7805972417119909	0.3674107338504509	0.8684118308751331	0.8138182235066369	0.995780591358254	0.3525120361120972	0.2521040409701473	0.11140470815804668	2.4437813356901086
106	229.21213731414696	0.3371162247718688	208.56785028798217	0.38439246163651597	102.98904926230713	0.7782710358762069	80.48531292775607	0.7783184423141534	213.9557785434895	0.37614630750326217	210.178342106859	0.38690940790934675	80.5862579608712	0.8584735285528645	91.07840975668833	0.817640898015931	22.331410358492022	1.8135152132692245	7.915168912332721	0.2964233985997195	8.90774071439193	273.8821775448846	7.986423850536724	0.07776200657193746	0.9845200061107494	0.6567761640637632	0.8259371086053396	0.8983947091056773	0.833766630709362	0.36439205811046077	0.8656834800398	0.8182564215487478	0.9964911407150032	0.3574691900582695	0.10910371771650694	0.11971635138229489	2.464730212946909
107	352.5916207229832	0.2932779377826637	305.0397054950412	0.37552826053225274	158.77577776156616	0.7643809051854479	113.63324176930931	0.7812620847458742	320.3241565348156	0.34667324501335994	306.04043663206903	0.3792307635418096	111.03213642002363	0.8697889803130101	130.9117976867291	0.8182077302214714	15.516899417055615	1.1304762525662901	8.727694545559041	0.3554335511299001	11.872460324634169	416.64521689314176	11.800579754348622	0.08438590201240793	0.9794507162117387	0.6522461576620181	0.7832333243654998	0.9180105186216972	0.7939142129711614	0.3611944110007127	0.8785646353923101	0.8217726864168865	0.9948949487350681	0.3319891941532083	0.20396944437734615	0.10596924319296684	2.4473323765285886
108	193.46847901111974	0.19875921294130905	166.41462736091427	0.30301234155419987	73.62351343392949	0.7665438472060803	56.82458459085345	0.7893392328276376	186.10400820106034	0.22657993821847464	169.90753889176548	0.3036443394745962	63.327466468393084	0.8376320306049222	71.62302652766853	0.794043716814003	18.771521744064696	1.7227275622714553	7.165363129460448	0.2783366488609766	11.502643769243116	219.00915130205084	6.065807566080449	0.04569527801591465	0.9821001281976077	0.6205137443945304	0.7720017881215524	0.8838635954772643	0.7884472860405938	0.3688298826046477	0.8625901978925006	0.8202557548778785	0.9954394402779851	0.3016621350769574	0.27126391973047725	0.1352105662095536	2.4331545852174536
109	389.1266930261336	0.2788201945943087	352.3186215662076	0.3354515847428019	143.23860644369333	0.7898494301915114	107.90110691488128	0.8183314805690576	372.74938480317854	0.3030489667918011	355.23113600417264	0.33649059328417874	115.2434621695076	0.8558599674571631	135.61788019368424	0.8091505076733914	18.681857561927448	2.113058936659372	13.34617812907808	0.5802826234059534	11.63424932116125	510.70499273678746	8.60608236179886	0.037610177915446706	0.9775572334376829	0.6225052583749222	0.7931067935442921	0.8176956202659799	0.7634592597090842	0.37974557223051814	0.8763654316772458	0.8285649063709956	0.9965888278974072	0.3531293433502319	0.27130312727565276	0.10901100591089587	2.5072703861300685
110	237.6661248523789	0.3187616017806325	218.00454526247853	0.3624220769810656	99.54683797701294	0.7839163518059971	75.53417366920752	0.8016057687351604	223.00923198274342	0.3516423737496596	218.13786596589864	0.36578258738436287	75.46283776573699	0.862303154809	88.90310895804348	0.8132062938441991	18.08981178016042	1.6789369157012703	10.576207892333565	0.51253199174146	5.963555638410753	300.90686938015926	8.776886707622845	0.05560113187238118	0.9728235948272351	0.6356777608108812	0.8155880375462868	0.891724360911286	0.8050133561300423	0.37402348951796865	0.874631899927524	0.8220235024878315	0.9962574032280215	0.3635279660032665	0.18580156299332212	0.0964357156981409	2.5432633941461478
111	282.7520001981759	0.31989393727400406	264.3119348080411	0.34532470774900864	129.44977684405907	0.7557471491681191	90.08374867131724	0.7970601083376895	265.11409884800355	0.3558977265879155	266.3131289196769	0.3483591887114549	96.1863079939342	0.8519619973612902	115.85883017280524	0.792205331424678	33.88853472179637	1.69829870214306	6.800209740586254	0.3893812215543835	12.5672285649481	349.5300921696048	6.276118781344041	0.06234920748318247	0.9717779379922334	0.681973480645594	0.7812498548534053	0.8647508408988929	0.7974569909844657	0.3747272358480605	0.8715458518793315	0.8107280772501723	0.9940420885706899	0.3870526937565824	0.20225848910782807	0.131485691816381	2.51593154856894
112	311.50127971498677	0.299643180385777	277.29838102355416	0.3741213983491562	119.25654787467954	0.7873847171856199	85.82332095573771	0.8226430760846564	303.1202434121183	0.317213940303317	279.8567385265136	0.3754147737726279	90.54994675064303	0.86795268377273	112.03456105596615	0.8101743913557997	26.15581525053865	1.320658006253551	9.563467004022439	0.3818065543217485	10.306024720938243	385.67730745793887	10.862843444277539	0.04311311302927705	0.9809203899029072	0.63242344856718	0.8059112429216724	0.8625825223509385	0.8580008046042723	0.3743606262774618	0.8779290502128202	0.8160695018841955	0.9967669295949332	0.3183056316523635	0.13763427223018437	0.11154360058237169	2.5213710077728426
113	286.63162882663266	0.3046307548062243	256.692731622469	0.36848177049089825	113.36013783553324	0.7843289401504463	83.60243707077825	0.8141767006731702	274.2748758305875	0.32978576165440093	259.3541758785781	0.368781206745602	87.62015078432334	0.8600578332859228	104.42347282417887	0.8099691489686166	17.91099903340609	1.3087559501347197	11.214317112573259	0.27945178158376366	8.681289783114115	361.23226307458947	10.442481396884125	0.04336331161757972	0.9903995476339544	0.6300639514464714	0.7867382435438197	0.8450689879167197	0.8000004375751094	0.369262873777035	0.8709767605151905	0.8169531726464259	0.9974261767305035	0.33468092762963475	0.14350482900049355	0.1271911830867246	2.5496696814500703
114	333.0827874361661	0.22589064470383097	285.0644701305527	0.3277866881828554	116.28043937863205	0.7754058620572521	89.02787606473149	0.7997421372571896	316.66376866656014	0.2526740280118679	286.8916167070172	0.3271226900887064	91.6805147609038	0.8374691893509566	108.32279054900881	0.7921614995657417	18.78544785049784	1.3926731550180222	3.633540516296688	0.4538565989511384	6.337217274875489	413.0648467728253	10.830855543697382	0.0400790226146207	0.9784967015052348	0.6286757008370388	0.8039256906441149	0.8754727288949475	0.7582050937427072	0.3746285898037769	0.8611963666593068	0.815643145818351	0.9918027503586145	0.30808298938669204	0.34464100593394686	0.11878851043990894	2.475419507596579
115	190.4951771331872	0.408056958584988	202.9849030511159	0.3185064489436698	103.32974135187175	0.7481590110087978	73.71844751148211	0.7783464417426949	172.29314226702448	0.45515984926591585	203.9484497233184	0.32187732956831316	74.03177440350274	0.858047195752135	89.86865802630757	0.7896517723965154	16.52164416896555	3.0423823017889267	8.417043401242259	0.4228045672772285	8.086757793505791	270.8074751750609	6.295890099466026	0.07251292307215497	0.9810219688310794	0.6468419063027746	0.8117929598302711	0.8945020508928154	0.791582631010909	0.3643846070217392	0.8781199155475194	0.8094220449169454	0.9972985388791313	0.4948418462659881	0.2721736442537433	0.09897052801344211	2.5895658044537226
116	292.5601970621484	0.31288503980323257	262.66283870781194	0.3677500733547324	128.41898436624206	0.7739292137474738	95.62497401609457	0.7906323799589098	272.34489606051943	0.35170492371320106	264.8649970536937	0.36880221953069164	96.9452861725957	0.8560240507930945	110.17804153324366	0.8155041028516725	21.40232805459155	1.3997336758941443	10.050117871171267	0.3748099957300329	8.888129283789205	360.0106981640888	8.475574298211903	0.06684100837690819	0.9903067748860305	0.6651743309436016	0.7838094004274928	0.8624840868509787	0.8031806619095812	0.3667849592892583	0.8682557248234235	0.8235828981280486	0.9975259366962081	0.3556205727287057	0.17221746929998902	0.16384450531525557	2.4984556790050463
117	220.68986488771932	0.37932107270112075	210.71399941822816	0.3881175024694316	115.52179725399316	0.7586770840331444	85.73667460202125	0.7682630653512114	203.70921605307905	0.4219473352177012	211.5766644607322	0.39126256872438936	82.18507856775325	0.8632301984122827	95.02901658437955	0.8146275297046739	24.29915245390002	2.5747222227985254	9.086785295787381	0.39163954456935246	7.61821667535683	273.8138540217397	9.726965301672562	0.08886016501802504	0.9837389381131466	0.646195613044923	0.7874867986457884	0.9197580802993578	0.8410257019876411	0.367166345099946	0.8697166401650748	0.8152643542233136	0.9961134890799994	0.4029005364588443	0.1582913556283212	0.12126997580741448	2.3963163046631597
118	314.72105759841816	0.32598176396656625	289.760893064088	0.35651134826002	134.7489696794869	0.7757518616749652	98.63266379517779	0.799742295372551	289.60012305143937	0.3708122648820804	290.85868928783333	0.36036299294353397	105.64104695657457	0.8554160152977377	122.3628131908324	0.8073365774013526	19.6205483167207	1.9112608344874171	7.528492046727399	0.4306312427739685	11.759153316201353	397.43662069230595	7.758193918310783	0.06611231563787716	0.9695614265410164	0.6765056218419446	0.8079832432771425	0.8047785835987963	0.7477592728062081	0.36885406290947803	0.8752409566253664	0.8214494642344967	0.9951998804137172	0.38919420816937383	0.18884231386489803	0.11718516517416826	2.4807876752526146
119	270.27121522053176	0.3474664267352558	261.13971102057985	0.3608119013126684	106.47639321007551	0.7929276926783556	79.61104633153316	0.8239648070762934	264.46952017402424	0.36323446994899644	264.1860052656685	0.36179774967180295	86.66631569371393	0.8583676905097444	102.08804501077257	0.8136019065616374	19.776765171102547	2.4210064647869523	8.251270258289349	0.3683153201159406	10.767495159670267	366.6558259133825	12.56234385443917	0.03805953613551087	0.9828242605806256	0.6667102900493835	0.7931213741260505	0.8214778733802756	0.8477278942926605	0.37213417286177924	0.8702582254233575	0.8230499127306056	0.9976292745865009	0.3767306624039755	0.20578744196182214	0.12967660173484707	2.502357932561316
120	262.4006657934801	0.3460306115812035	251.8033682779369	0.35851662770063086	118.17506830596987	0.7705015598434342	86.21546367607965	0.8018248741431653	250.5786899005366	0.37249764362289545	254.07816579682057	0.3598571592579748	87.97706895230412	0.8594333937654122	105.87659042892419	0.8040035214062924	20.58094438875046	1.1992120986258936	10.635425899643069	0.3565084083232967	9.377226852889478	348.10832197248953	8.434854186770426	0.052725048758542524	0.9848052538866402	0.6258128598642746	0.7767042006833332	0.8891299866716129	0.8283577608024266	0.37014609236212725	0.8713544834234056	0.8135397140903731	0.9970578797356489	0.38575207865881533	0.18184826641165747	0.10454864379941627	2.432299664339558
121	246.15576743022092	0.33221439664536595	225.84213545429458	0.3740866982899743	108.58428151402205	0.7788212501954352	81.5371889463714	0.7963325029731149	232.20456106511062	0.36652784453933496	228.90996450920727	0.3746939629100723	84.65130946382476	0.859584653343161	96.79235403972118	0.8171490884168908	21.76084320841356	1.8905883666174244	8.908500994146161	0.3118529593613137	10.85502913500292	303.50193348445106	14.425572155287425	0.0658009502287131	0.9877548932320701	0.665132432647633	0.7896730434215925	0.8948727572780042	0.8209975328303574	0.37003490016465573	0.8705205684985812	0.824398003343217	0.9949014759472393	0.3657581178804194	0.24859807989622687	0.14489190634471452	2.430465923338575
122	282.966977963575	0.3289836711185942	255.02845926416344	0.3761023001475956	132.80479653869435	0.76542451239699	99.75924254375096	0.7711282193737792	259.66543047503296	0.3745880893278465	255.32234379215197	0.3794673334333806	102.41580704270584	0.8452400932573841	112.13318175387664	0.8111269561670755	15.345140356139726	1.2506268936975584	10.837896074374367	0.2586603823098636	7.06739119100434	350.51068239649527	10.107924429431336	0.07662174011472443	0.9792419115821906	0.6303812800261964	0.7685466872149636	0.7815450450469154	0.7745161570059628	0.36481078692979874	0.8651861400263821	0.8218478431609569	0.9974107629526592	0.3719497079522395	0.16881844109702454	0.14683634709788781	2.4468634067304977
123	213.1247126333931	0.3015211006383489	188.65590463403086	0.3749528084548465	91.46583636810502	0.7790214775837387	69.06624964759216	0.8052355591626938	201.96165667382428	0.3320477842807306	190.74809804263032	0.3745234090192067	70.20902025248519	0.8608478335406574	82.19941960695314	0.8110978892276648	18.156845655347748	1.816242319958304	12.303906213663772	0.47857353403378805	6.514149299764054	253.6239769976943	16.13258390361825	0.058933875486812996	0.9915148030971573	0.6692688034916938	0.7999402088205799	0.9023103545939809	0.8229029149344455	0.3669965558622986	0.8700767933302863	0.8166434727780668	0.994531125851688	0.32702315494589	0.22229967971842193	0.11939577072476945	2.4285163151348965
124	299.7113481889248	0.29768262113495314	267.65510190190025	0.3613932310363208	130.858796803213	0.7689305847997864	96.80227549140871	0.7825951817413274	279.67831914737246	0.33628405116137183	267.89409959610134	0.36602143999739845	96.50850853133366	0.858587524309617	111.39075320114546	0.8130922097718704	19.243477166992417	1.688212484829327	7.27346178185979	0.5907853856988864	9.176297969952717	367.1356685942434	8.522536378631175	0.07121289324134633	0.9748095219174937	0.633965027805531	0.7843941602634451	0.8671986206591673	0.8149735696204591	0.3689302723994116	0.8724614221190705	0.8220879541780515	0.9980566738150601	0.344393709541739	0.20345571618284264	0.11365482615586595	2.4369541740159453
125	299.0102175537087	0.3538325330427983	297.1574998138644	0.34117898101007826	120.72489819614013	0.7895426493815364	89.17812554037778	0.8240366420689617	283.69471551311693	0.37890280689543926	298.52901010805596	0.34102868596589697	88.68968710231992	0.8611526665761025	107.81796851169467	0.8132501669600323	23.83125326751172	2.167924344562951	9.56276238362692	0.3458460540332406	5.0929166453240375	416.14647123971315	9.015696451958563	0.03922505524574175	0.9862475895274196	0.6683162916037387	0.777054741114129	0.9307600173796233	0.7838380711604556	0.36038719666773245	0.8722618478784822	0.8243925916466199	0.9949275409961664	0.3992996395865731	0.18939825236253088	0.14700688148569852	2.4403276219702836
126	209.69907987887098	0.37251062361794257	207.06592258795138	0.36018814157263235	97.09700042332832	0.7766122116365204	72.55830430932664	0.8064935884981783	200.2658469757939	0.4020715270079498	210.31434736026574	0.36226227341124156	78.29482360848414	0.8595025458332783	91.90500774607608	0.8067787671311603	17.82830778712784	1.6176804194320837	12.72132450396493	0.4182997687205335	12.513300759878474	279.2921558433494	10.266162406326098	0.04957292332627149	0.9810264333636627	0.6554698529571101	0.7987543855722341	0.9083350455480739	0.8089859080531446	0.37381208679009814	0.8694754006769908	0.815182235797571	0.9974489106409895	0.4158258215447764	0.21364957328457213	0.09778038856419884	2.5622157871500617
127	288.5698250291154	0.28684335275312484	256.6084351992109	0.35359267590340854	119.57045883534059	0.7732175365468318	87.72527745567541	0.8029063046264838	272.18056286534227	0.32063839493497875	259.1372905532014	0.354650716507393	91.96759514875107	0.8570745258854825	108.58675109978199	0.8046735273729217	22.951243436581848	2.3544906165344512	8.960182014890457	0.21950971567409833	9.940000552128911	349.2547387841992	12.950214283297026	0.06028644452956382	0.9864306486810949	0.6682145351020323	0.801052638750855	0.8356960558699219	0.7971482295385145	0.36735032334343504	0.8735623219796111	0.8174336889857075	0.9965695248213411	0.34013209215624757	0.3033678975079607	0.12091474806475587	2.422934828178948
128	404.36484981216705	0.2907205997176537	383.2870884570393	0.31986010256722675	147.9954979214286	0.7870273310444739	114.47906169294282	0.8109465428671407	392.3770061662542	0.3061750280205681	384.84673677800083	0.31978305483479375	114.52554118733876	0.8488368936027898	137.02866996108577	0.8035558639130334	16.763334160337124	1.975908124124551	6.441997903712125	0.5397418757891599	6.515348301919505	554.1288901821658	8.309654976343223	0.03953925571980989	0.9835642061642104	0.6583621716861939	0.830007637794911	0.9116562218502675	0.8608543162984944	0.36058385339462073	0.8662144997033436	0.8212723620761943	0.9943804560448349	0.3490966287832772	0.2536378841199338	0.12159563382887496	2.4958738622153605
129	250.40279355638984	0.28041358319820425	231.01837260775145	0.32973584760496394	101.95901844484948	0.7711049029466703	73.37407054422624	0.8125927903334234	245.61660999318545	0.29663949998392525	235.3488863611933	0.3292626682403974	81.2179305304471	0.8543237350117463	97.99667488246351	0.7956451515231378	15.168859052341874	1.7032648174792808	9.432413662527003	0.3847893927179826	12.847988969439175	321.5069732596675	7.909983290976724	0.04268996607048762	0.9873904230382275	0.638068005653315	0.7739117673203756	0.87088741869938	0.8591523459990243	0.3711563331991615	0.8741061071579154	0.8161479855813931	0.994678549251101	0.34261851198906734	0.25643301751029846	0.14183980541141625	2.4687244665828243
130	233.08059926396163	0.3598600763081882	209.2731230105854	0.3988167824471745	115.43600881071856	0.7640134252447521	86.70960144804195	0.7627306464158651	202.61576538671923	0.4291400716429369	208.4268753475612	0.4040870607611492	82.20402154752895	0.8613696595185387	93.07498257170025	0.8196434418873386	19.93944397097335	2.3506355999694133	9.00716909915885	0.42723416605366454	5.601185182541977	279.2662119454008	9.01175351840958	0.09170205607132216	0.9762581372012767	0.6488257954108432	0.7969513344925512	0.9099504672576324	0.7563973967713269	0.3755729770174474	0.8688652389810702	0.8202442660955038	0.9953567889888941	0.4087615116970463	0.13145944436053875	0.10725433562008377	2.4969880010408905
131	299.4205785119881	0.3575817133901081	292.1968976080923	0.35290830407838886	139.0736122096019	0.7676085663573727	106.07579758221718	0.7772848891515904	280.4305181746382	0.39214194183807	293.9330528692586	0.35430780172591936	105.17394544701047	0.849887202328135	121.40303539706042	0.8047899964409045	23.045327209289002	1.7521826892533368	5.948441669992715	0.4412916145153452	9.38755878288674	399.3094883588864	9.847633322680615	0.07018673630748451	0.9829177544706568	0.6286576690179155	0.7991226836281511	0.8867500319508259	0.8234554019840241	0.3626158683462833	0.8662220664776228	0.8167060223692868	0.994041566256141	0.40459615730039816	0.2466513545551372	0.11056369492060569	2.366683214587083
132	185.11692458691505	0.29096281140792024	174.03990146675707	0.3145571706271097	79.8366771030683	0.7689593403076693	58.46265366217628	0.8118132698498918	176.57829117991176	0.3243043837594464	177.23699591889402	0.3177593016081461	65.67479169932258	0.861721424671278	78.49147897724808	0.7974357467161735	20.317979011941105	1.0830177022306648	10.640530824338438	0.3401757462950032	13.020462966674186	224.89336607834701	7.905258573821979	0.051652587343387645	0.9765279245808307	0.6816918182017789	0.8153093859140421	0.8947248806658645	0.7893784588303479	0.36959806792122896	0.878896258384659	0.8169717805111133	0.9985483753502075	0.3789518477253706	0.3136107168885898	0.12984250228929461	2.48639336087199
133	237.84312738282378	0.2303851911908941	208.4265410225949	0.3089854013936342	100.52447367588462	0.7589608202401288	74.85732230996453	0.7785174236867308	220.8921927937254	0.27165552197262366	210.2694358128626	0.3113210474440522	75.41609617594405	0.8521809720647008	88.37362085013407	0.798406494964184	15.171385096125153	1.5434055846348376	8.543671214804203	0.3763503942859405	9.45428268056999	283.1406954866653	5.189758014213867	0.06499729422656157	0.9834795723172133	0.6479807360525597	0.8059144367828202	0.9330148267960878	0.8052530462403685	0.3661468956932559	0.8714968742628704	0.8194503641987669	0.9968195679236561	0.33202047446496324	0.24682088186700113	0.13718644203399327	2.591418622320716
134	244.60687695382072	0.31927806367688033	232.33106252458072	0.32546380489018856	117.5947791165371	0.7546011381747413	89.09847851875577	0.7698382607236244	226.1996983137	0.3617832902568349	234.07468344647583	0.3282196331558497	91.33075466373	0.8452544174469384	104.3396372420395	0.793988262157347	21.07043938072134	2.3934273194832847	10.725955943316414	0.4017214861700982	10.098607168349439	308.36523159488144	6.390613525478144	0.0740425013019237	0.9825582273657639	0.647110038824826	0.8107929567439472	0.8590161323746913	0.8022705949808456	0.36579248215007504	0.868125355060836	0.8138243526571853	0.9971516673072972	0.40386196449910094	0.2648116874078986	0.13095687171179812	2.4764189362688716
135	327.91751061862135	0.3408033059178257	305.116177864289	0.36520046868971057	159.1696479173022	0.7682459494826462	119.6426809877214	0.7710911860205455	306.1188796268288	0.3764437912171474	305.07352680951215	0.36884869835573203	129.09674108204825	0.8389190198480269	137.80554908345493	0.807510076768138	14.801822823096117	1.9295799811725747	12.299164769229211	0.5720105379921702	8.253441535451243	421.07403786295276	7.73216555084385	0.08585374874468689	0.9781723188774135	0.6764055929105421	0.8082363296051019	0.70557131432587	0.8309014191519841	0.3680704128703669	0.8701240998420475	0.8263421487902021	0.996985168480413	0.38923487701032544	0.20399888947421488	0.15327869074481734	2.5932528394316012
136	283.6241850185056	0.27511422086742493	234.74113610826774	0.3906675032647057	133.18684841164762	0.7568474390857224	96.45419133847307	0.7731930926815039	256.46773152180816	0.33174697459322594	235.52936261331217	0.3953445838607438	96.51902780313446	0.862140305201916	110.12027416300181	0.8140245424379844	15.549562040811	1.8695504336555628	14.869186753166495	0.3482937717661979	9.914756671038349	316.4501897340975	7.714123790431217	0.08468453808904476	0.9801136272094098	0.6587596659525954	0.779122269311753	0.88058365505816	0.7841548428904196	0.37345771997788585	0.8709801462855349	0.8164404405689427	0.9983702000676601	0.31462368243208666	0.12638410105882217	0.13442310182214695	2.5491221925663123
137	330.94509827428504	0.3093966180141756	311.031406998998	0.34049722124494963	141.29538423684124	0.7771610790337515	106.89821547440002	0.8029991867486862	317.67172525646686	0.33402071272008976	313.2875629012879	0.34224905790543175	110.00519756550145	0.8583636197801958	129.57557748567828	0.8061086439921188	12.33783231165695	1.550052759845115	14.703174338158169	0.20215383976343987	11.062246944810374	432.80943737346206	8.909488836989853	0.05770766782322214	0.9835200531920942	0.654113389334652	0.8130863366279051	0.8565796119139307	0.8467613447036549	0.3570022217834976	0.8731192346283875	0.8174098425949283	0.9972476732546176	0.3526786431848449	0.22159152787317712	0.1367198123379999	2.381599031874243
138	252.47600198735245	0.2926481774136509	218.01665171660227	0.3819043140894487	106.14067991188942	0.7773853009604663	79.60500062449677	0.7884175756480841	236.78511118161285	0.3330431779403038	221.49360697369022	0.38401161920358357	83.1185586672212	0.8640373920295078	95.2220003227381	0.8209007343077177	19.67166050084929	2.026005569015474	8.397861464477328	0.21371012819433302	14.25094647240777	286.6624827757399	10.347649686537725	0.06649246968228639	0.9821167151915706	0.631739284410703	0.7808649664501606	0.9403638754301922	0.8066628078982814	0.36388597013813706	0.8687589645811701	0.8217050567320616	0.9949600514090792	0.3133241648539574	0.1110722103819854	0.12506675525395947	2.467599151886916
139	306.94263601334467	0.33740204202948987	269.1010330660109	0.40680737704468567	139.109704138023	0.7715823958691786	103.72596241480579	0.7787138433819139	283.01448943864534	0.38431445539127845	271.5973724923389	0.40975502161488747	107.92508630479898	0.8589887540399838	122.76760020488997	0.814642445482887	20.815053166248724	2.267687586109751	5.587018949222479	0.34430621792962857	13.323178262895238	363.03439200728894	18.629997666035113	0.08625734712065347	0.9836796161050467	0.6708852600881109	0.8191171023185937	0.8413190463077421	0.8096058547587812	0.3709370305827733	0.8688876591116415	0.8137423059297751	0.9966305647706842	0.3525267042339876	0.1361903731565587	0.09632715557535869	2.4756914877654155
140	268.1053719993085	0.3692833048889897	245.52955052199752	0.397686796903971	139.02325490508832	0.7617575822055384	102.19666763431962	0.76946179334059	235.8988025403852	0.4360918240505525	243.19042694181405	0.4079729136712666	101.18667824870639	0.8626638493173391	112.29855202566222	0.8249353590753284	30.257034509756128	2.199392859496857	13.018465983487241	0.40400916099020995	9.975101407373733	309.48776947631205	12.65321197672974	0.0965821982823215	0.9628112602515193	0.6819239384759613	0.7826025346259385	0.8856469295994887	0.7736270417537109	0.37032247279576136	0.8685943135316715	0.8240502164830079	0.9975733128821003	0.40824125314670023	0.1442840949874933	0.10443506869830108	2.498160104385971
141	231.2636400949822	0.3392992416136379	220.4548176041351	0.3548856559140083	104.50240522561751	0.7789326775365657	79.87950494673524	0.8006910894192493	219.0655659796069	0.3685779374968149	221.42779956174255	0.35778061065521216	81.00806216091092	0.8597518601299365	94.40683171365417	0.8097362354417332	15.953382954455098	1.4775721068187857	14.920498933626398	0.28592511764386763	7.599059905204271	301.51947757007474	7.546214358140546	0.05662418772536409	0.9784793535854008	0.6595595777376448	0.817045351674313	0.8962760553852221	0.8319603925662757	0.36893244729142266	0.8711673495867038	0.8185351214616352	0.9973688941597401	0.3826132279432487	0.17677395848516733	0.11308419193906083	2.5530391001776054
142	474.03657795820516	0.2907271360880064	404.3961542781675	0.37426427489911024	214.3021300033587	0.7568881306651326	160.8797300901104	0.7516180645873668	416.24178435029944	0.35734469003288866	401.8487056766958	0.3801314224906126	149.16520035782102	0.8562291453296527	172.2694795211779	0.8099195924258206	15.331253316093697	2.883930731217286	5.55443351935291	0.4272949058617748	9.13422892656625	569.7248692825171	7.818488513705315	0.0915772646372643	0.977612625967687	0.6438748069894119	0.8166636379847583	0.9146271175752912	0.7746912003923774	0.3714705200449857	0.8659537278735355	0.8138638086278149	0.9977267365857544	0.3540309773299028	0.1971616865064017	0.1476859833355615	2.571993014935588
143	283.7676667542916	0.3579883917149302	275.7745040622115	0.35977826370327304	135.9710915512572	0.7672475413310051	102.65825057764158	0.7729051170781371	272.7171349397139	0.38584178375856737	279.16876400009687	0.3629615603679227	112.3249255180422	0.8472787932765804	124.54145161840253	0.8060683613789812	21.623863600517495	1.6786899410283265	7.015057069626561	0.27092067063689285	16.762915484526822	366.1099297167635	7.49749886652268	0.07631271361819043	0.9788486814904198	0.6313322152206956	0.8015533045053439	0.7971043781513313	0.8608272851010913	0.36332070704274	0.86956647316255	0.8189254964862785	0.9965314500309069	0.3927014615841285	0.18169341850603837	0.1096604457755165	2.4505046162717434
144	201.60264425544423	0.35127632127297104	197.6241273304438	0.3537284726238666	88.36088412693682	0.7791977431621834	65.78846027250867	0.8051177697751719	195.0173693566197	0.3712303980683288	198.58800027332003	0.35686486910451964	67.44673531393778	0.8584468011782485	80.23354371749902	0.8086706817501067	25.364463735976887	1.9526264478935158	8.34449944106904	0.2974643761711894	7.815927191221273	261.76059168539047	7.591252157350513	0.04768250804391951	0.9684009845155285	0.6391366280839114	0.7895916964000527	0.9425914292249937	0.8629993992217735	0.3708546592887131	0.8689384564351088	0.8183748321440321	0.994893424109175	0.38604456041460716	0.1634020137094581	0.1536325418557014	2.5667454204251436
145	202.99582004105815	0.3368506338739685	199.00008055184642	0.335863659013215	87.46095075178624	0.777627450616102	65.98340089031997	0.818511667049779	196.71858342310952	0.3570875880724506	201.12350870700962	0.33730246892264054	70.8041806746018	0.8524645908496526	84.26274640191345	0.7978750523952433	19.692563304737412	1.6969107582233633	12.705665151741721	0.4159925580682654	8.300091848576152	272.235045953974	9.612801536004183	0.03873135309188481	0.9778248662796624	0.6819479125909983	0.8027195376842251	0.85838227521412	0.8135124722149772	0.3760329772307464	0.8688642767216347	0.8150383959148397	0.997222410246443	0.3977017586057005	0.28364443494457403	0.1195373298157488	2.452805875589453
146	398.43137930780455	0.2710632560205539	366.39903717775724	0.3268155432822858	132.06574444971312	0.7942302500046269	97.79219310500235	0.8342927407999667	391.9790228411024	0.2823095626657479	368.6261160883924	0.3280108651188727	102.87419973504619	0.8585381585083884	127.65094626525574	0.8084786922633518	18.8065186093572	1.7926645662154448	6.5955998316955355	0.3614391305839598	10.057309224718926	525.8138797395337	9.979887420791592	0.02609890240065391	0.9734944447176521	0.6705291903369046	0.7963275916833942	0.8964729739254318	0.8500032675180378	0.3590372459757402	0.8699292217238178	0.8208569720432644	0.9975035722804723	0.31635928052507606	0.22222496210951875	0.11918039097712846	2.440078665215439
147	208.3693408292688	0.3406550285860441	201.7212845485149	0.3499169942510179	87.92718675121566	0.7792033067295221	64.49333950567092	0.8198660830393806	202.73136013715788	0.3631932151058639	204.65914894285913	0.353353959296706	73.98785254311436	0.8561481357067948	88.15719087123081	0.800088146769124	23.47576342874812	1.7830713163583645	9.169518739053451	0.3930001236148559	13.631349443784142	266.03123688663277	9.997966459485138	0.042684791769387415	0.9568508246620651	0.6763052778529018	0.8003537423172126	0.8581488057143001	0.8054424180850231	0.37569966922680176	0.8716159276181814	0.814429980547291	0.9947698114739908	0.3883816106480745	0.22912225671932052	0.10836089644451351	2.456428635584558
148	313.1460563723327	0.28792209709442534	275.86373971456294	0.3665313252219258	139.7749579216662	0.7686210294054311	103.77197425395141	0.7789857794545899	293.65237637789755	0.3219676600310099	274.6718281325097	0.37142141112708615	100.00973878395197	0.860486662614383	115.46927139728439	0.8143416203544864	19.15506029845591	0.9065601077463522	10.00418884192303	0.6100048982774507	6.022833484412691	383.40620072340425	11.436756418108741	0.07707596552187396	0.9755127575904913	0.6485839412438413	0.7993473179276679	0.8800353704853793	0.8535832252736948	0.3746701589015769	0.8743990758626418	0.8233540407653074	0.9974911578537279	0.32917077083478513	0.2833455346330522	0.1366245374909992	2.5114323849798654
149	378.34434876288526	0.2203193762867014	329.37640863563456	0.3151697759569637	169.97443066881334	0.749425798964609	128.5520079951808	0.7572684002541128	356.0098349450671	0.25210953548456627	327.60327643857715	0.3190290842965688	123.36167512909556	0.840831700830249	139.9369840129683	0.7937328736032717	28.55583247006168	1.4652245908723065	10.24632114851503	0.4524142576871501	4.440798838588062	450.42568695913894	6.719491674401508	0.08477240142968571	0.9792347965638325	0.6558374303550624	0.8122170647931841	0.8519135950225323	0.869358870395626	0.3690198816475275	0.8690663491401381	0.8187285134192853	0.9965272887209177	0.3110815856867243	0.3326273757031841	0.10962816579551131	2.4926372101889003
150	417.54689935598424	0.23470893601912393	344.0140431529953	0.3691859004304385	150.13696475895478	0.782035777408571	107.8285015045096	0.8139228496049228	401.8979769685144	0.2558297066129464	344.7674909067351	0.3703665232848447	109.34410255832465	0.8575433134020909	131.64945898879083	0.8099621251185544	17.71017732163455	2.5265780095052417	8.504647810257419	0.40432793191165933	5.974973520162178	495.8488766596826	11.748235325441918	0.04423721541770274	0.981174639248341	0.6487217796191026	0.7680383649406864	0.840261573049573	0.8343597129989765	0.36811849723861106	0.8687146091311096	0.817603514360415	0.9963786144858772	0.2561757692589456	0.14446835600072766	0.09966455591452127	2.5800849177731577
151	266.90472123795945	0.33357982711350986	257.82167912054064	0.34407233465760834	111.10906166130599	0.7801173592711111	85.63219946742207	0.8049238439416722	255.54466712502435	0.35836276739383455	258.78416318392635	0.34722192807764946	88.65145508529892	0.8538797649151457	106.53579266155154	0.7987875630646096	19.776264702361516	1.5041172597251367	11.483690527094476	0.47973451656749144	9.579555705925108	352.96278984698733	10.752158568435547	0.04638502765117052	0.9616237439549316	0.6226697978155427	0.8342499709159822	0.9093203839427645	0.8117527387722058	0.36564699286743657	0.8682705190686799	0.8111359903464436	0.9935604887430854	0.37872139765568463	0.23605856558067997	0.12977086795259954	2.4358902471748323
152	196.26956919781506	0.3656586189579818	188.75006530560927	0.36444619278604384	97.67569385339687	0.7663382155420684	73.38967370827893	0.7764743936646792	183.54699595305124	0.40585405940222397	192.43658870140314	0.3651484912546359	76.70562431906944	0.8581801992685612	86.99216877181988	0.8118912903227522	21.235181433146053	2.611427621624933	8.6909371473878	0.4366433025192267	12.339707197577644	244.90942202939593	6.7487268073505025	0.07747519136832012	0.9917791636068427	0.6577695858708841	0.8043411859764833	0.9075454708718024	0.8318066526928863	0.3724401203486977	0.871126047205032	0.8214131207082317	0.9964469614408952	0.4169371759679464	0.19316636436023218	0.12549884843888542	2.5253013029460187
153	326.70770664289853	0.28695533849115984	314.2198575520429	0.3123134885835246	103.14655087741453	0.801746005689273	76.0068184885829	0.8513594380960195	327.57161948026175	0.2904470589764312	318.2902910473426	0.31168069679553034	86.95654594847018	0.8581504942891749	109.71121008040917	0.8037666109431516	25.443317687585594	1.6759687966581078	9.132223030338452	0.351190892323389	11.574599753294883	449.1470484868867	8.504700279839971	0.011245606907148896	0.9569798079733818	0.6432709300317795	0.7985388249298984	0.8277518020217811	0.8333881473763104	0.3699063015092966	0.8763509018283968	0.825174956866764	0.9949532412285609	0.35107652749436247	0.2529002066667187	0.13777047132570475	2.495163389847
154	250.77958506018626	0.3958800767629074	251.3585259098439	0.37821913723142153	113.6541808145671	0.78663829519609	87.47071504909397	0.8019976083151452	243.38077046392567	0.415999724576915	255.78416859862853	0.37733703828506193	94.09000324681051	0.8576345611400437	109.8064521331965	0.8077845318248957	12.189161930796562	1.1596092237446116	12.590100687137735	0.5242875853564203	12.697231828326132	355.2178843138069	15.331663379845475	0.05028627440276809	0.9894754373406971	0.6061387213291747	0.8294151557721586	0.8718119767004351	0.8531562353455202	0.37513118489109215	0.8715230390476055	0.8157266725379652	0.9932134313297442	0.4175470182883618	0.2050534403008905	0.17748004639177845	2.5619804762781015
155	332.6760078769777	0.2930903153795738	312.67343134787586	0.32309926589746146	135.49168736042228	0.7709280407762499	95.71963393670961	0.815216765253129	317.78499749773454	0.31666810069792306	313.8898097318263	0.3243603003949642	97.8311119262247	0.854864081895811	120.718673320567	0.7979721453198855	20.161064887890447	2.179443407617315	9.748450700102396	0.3474514071153721	7.803725228146083	443.6285565241518	6.942028225395086	0.04230024511895289	0.9757221778851386	0.6725722750855445	0.7676112241374077	0.9048142919199562	0.8115887093131663	0.36893062778757807	0.8728578545869482	0.8179743708296385	0.9948275690741125	0.36389222633583945	0.23576004883655566	0.09768876380396486	2.5480528872185104
156	308.67136624482737	0.3409867839103023	289.4999002435475	0.3694259212258071	139.32852055106937	0.778077446645567	107.78561774806148	0.7779864661820555	290.4893212356385	0.3741332891344058	289.74150490281045	0.3737382825911155	106.75066675754061	0.8590003787154576	121.79463389287984	0.8161142705969733	22.527875923452715	1.4352148810734633	12.012708360975612	0.33693464761915265	10.122353337117008	389.3126048532679	13.535750467458497	0.06994639823233453	0.9732002630927187	0.613021145796771	0.8102031300388507	0.8951484483225239	0.8414811078044587	0.36152870634656	0.8697266384260841	0.8204538031965856	0.9955916350182418	0.3654076349071319	0.20662872426346593	0.1212561536451346	2.4982380056186715
157	431.94083635601027	0.3563407287119207	421.1533158532748	0.36082677866189417	176.80935752198283	0.7905323738165977	130.70666955481812	0.8164546713026748	413.59837171714406	0.3784695725312518	421.5318954838837	0.36350912419488357	129.39959232914012	0.8673023947179825	157.73886979309935	0.8170439134348537	23.773351083038804	3.0719961912804785	11.72793415303488	0.5533153337352024	9.326525272907915	601.3786114342861	9.397633163111383	0.046503271807109225	0.9767639480800936	0.6475081483641606	0.8109515520676917	0.9052263147164722	0.8465198624720475	0.36948930364564386	0.8756543861638659	0.8231251852659799	0.9978688430471825	0.3863965095287665	0.1644068392169601	0.15777928463971322	2.553471290038645
158	260.21146820487326	0.2296058593880755	218.25316998523192	0.35794619640883585	112.3289485980278	0.7621619417077844	83.08015975101114	0.7828907247428285	246.97791429793807	0.2613797761271489	218.44073550342233	0.3632057375213294	82.41992420095552	0.8580642617263745	95.33919880326606	0.8100628446882565	14.054789976497924	1.0266419733816872	9.76587022429229	0.2967631018752069	9.209124780698033	297.47636004953443	8.749592567524934	0.07611796139270582	0.9689222479738123	0.6695680389668218	0.782664359531914	0.9397934750935109	0.8627362356973796	0.37319370467703955	0.8701224410588858	0.8206138214046023	0.9938557952432826	0.27354934797222746	0.24491886823178777	0.11469479902395499	2.4090322611612085
159	206.64915429657455	0.3430768461525388	188.1210466672001	0.3852882588318806	91.72794287172366	0.7838595009924634	68.98701745901533	0.7991124617949704	191.3500012188337	0.38809835666254544	189.241836445361	0.39107132581825355	74.13411040340604	0.8635178088183587	83.48219997005718	0.8221395002085058	19.131647936441837	1.9234591121353863	10.618868976059895	0.3304553128624423	10.553488649273406	246.9324563861371	12.891244838919661	0.06512525840947095	0.9646311387014591	0.6481882457295601	0.7869876369643344	0.837967739559261	0.7570207213834206	0.3752673675295862	0.8748803417449964	0.826930990982358	0.99752063760851	0.3800326726098393	0.15464248817303852	0.12251431685695441	2.4642789400816723
160	314.69402195182664	0.29199509807949736	268.3760033752665	0.3848493251571218	131.26548877578415	0.7753437924056573	96.61050389294905	0.7907855862800127	288.8936525399167	0.339054241137947	269.2161912974636	0.3884385291725816	98.27804948533412	0.8628399964558779	115.26365824354258	0.8128794339608639	27.464522090913928	1.7991590127066859	9.595714461160957	0.39181878526382974	9.790162001261113	358.05332414353745	11.316842180319284	0.06851852105082978	0.976311545555691	0.6429150380383342	0.8074051218728235	0.8688817467562701	0.77130454647526	0.3670084266563445	0.8728425894380041	0.8152713910164584	0.9959985005423481	0.3223197548708292	0.11945537194554198	0.1305500385607776	2.547548389387619
161	290.3776179490967	0.30763991542589664	256.3830405139192	0.38097564661432404	130.1987337124204	0.768800243385008	96.08837918509201	0.7800105213900875	272.46457870496084	0.34357235539448183	256.58987403956763	0.3846708553230983	97.91729039938602	0.8576075030911713	112.2821684957594	0.8101557973811834	20.602240039600048	1.6862479914062019	6.919078177353886	0.4290872941218482	7.605006519637669	346.6041061243384	13.143355763378356	0.08285976491100178	0.9775660459462294	0.642069843154528	0.8034030599875668	0.8019427489821666	0.8355004315327872	0.3655949488281383	0.8766637873254751	0.8179786225415385	0.9961058404394724	0.33111694464917363	0.20901415842522542	0.12246999231502223	2.401193091374939
162	205.43974986638403	0.3488162158109543	188.8868801322001	0.3902533338531388	110.74497254365255	0.7531775571595383	82.80890491897492	0.7497918182254115	188.3751953987437	0.3975392678469338	186.32738032669903	0.40299076152651997	81.39404170390179	0.8617264478305062	90.84126713889104	0.816789476310769	18.35317740406049	1.968874791379604	11.672412306719746	0.5677748273088062	8.622564836838409	236.1919684776542	11.086398865308084	0.10726947648480852	0.9572146947383741	0.6529623401734762	0.7988244813739438	0.8911299449010661	0.8491044580289128	0.3671672921497123	0.8714684702896014	0.8170164856083153	0.9956392682531721	0.3660372432446025	0.17314653388437956	0.13900895746208491	2.4816829522961292
163	209.51228334814223	0.30410709225038185	181.2264284426519	0.3918646296629516	96.65692214918104	0.77217405442138	74.03048150185357	0.7778781245138264	192.9151434960231	0.3525354116580077	181.04709728739272	0.4004980704923553	76.21124342555174	0.8610325938205118	85.31234480919318	0.8184187914940808	13.95658458336643	1.6320321815905712	13.113437189406447	0.32269240124365134	10.215847774613128	235.47645616944953	16.329043881451714	0.08006533040774783	0.9618556689438322	0.664290175121011	0.8093745126608537	0.8998130003344152	0.8065937209592552	0.37070685942535	0.8663811820235198	0.8169826756453064	0.9968470346506682	0.32468267422128344	0.15963195553292586	0.1267995662861829	2.545354068959257
164	262.083056443965	0.3548963864039508	244.32957930247554	0.38215928589968645	125.01877857791271	0.7706873766865011	95.40439440612067	0.7764730332572498	245.4005740846984	0.3964815944934914	247.9536481623207	0.38429458431020913	99.50479267747959	0.8628436215560213	114.04208672891407	0.8121648278638941	24.608350264618352	2.1433208790670775	11.281871405947774	0.4597290573159663	15.219585694137399	315.47139557331127	15.644665287918066	0.08045886326350381	0.9833643480432104	0.6093192621235477	0.8043155675609202	0.8689448999476047	0.8126997060036483	0.36360117254074953	0.8761622736491719	0.8162208356894222	0.9950955645561945	0.38252472453828973	0.2238698576930514	0.1799598019474247	2.313752079857427
165	311.8059435679299	0.37630825332608286	300.239428756508	0.38440951858678196	141.9216252382654	0.7786586231763665	104.86470967477928	0.7943629584036767	294.29912810285396	0.4077651704006374	301.6695510534025	0.38771893433969457	106.18150553130518	0.8619239848506218	123.95902489044644	0.8168150131840642	28.240792890519725	1.552076958918499	9.191926973277498	0.34926594984912157	11.362130470540603	413.18798337198314	12.097351436822503	0.058859385682273294	0.9745319152294646	0.6106641763734065	0.7738145541882322	0.8861183795974547	0.8188106147124357	0.37685642699329375	0.8713850713049834	0.8212744287711479	0.9964570071643072	0.40111192315396543	0.15257879401272106	0.1739270908415013	2.4760114813245337
166	272.5522741290257	0.29291350088605994	244.59856819044447	0.3627279619920574	109.11465938013339	0.7825580962475871	80.3891610996339	0.8066814636407338	265.48313254389046	0.3098879845547966	245.6501791687481	0.365511281549479	89.24574743348717	0.8510000057852476	102.01524160163112	0.8060366273099435	25.809741753572826	2.2772889360262734	7.888146041034621	0.39636113913969895	8.194992300385973	328.6870911934413	13.179265646494349	0.054568336117038686	0.9695238726568729	0.6410146912833209	0.8007517213887878	0.6905611623966061	0.862959820113914	0.3667870717886648	0.8747529281370612	0.8200348196477345	0.9966436211927883	0.3171450580856741	0.21568884225035645	0.11236693955782988	2.4926052031716126
167	303.84376961298756	0.32404319158724115	283.38391487811225	0.3454761036020294	136.02438588222012	0.7669948734768846	96.46472013331332	0.7975473544923075	278.6105477496028	0.3676861365814586	284.71131601789705	0.3474167077974138	96.17071253789649	0.8621125588762031	115.34706427494899	0.8082166111417546	15.496261851945603	2.4804743053698686	8.627043879538029	0.4548856861711473	8.411804731543793	397.3165195900491	10.460245748752467	0.06328829165089866	0.9841991843322733	0.6605650768083624	0.7789927060930525	0.8914995721731308	0.7738485436632399	0.367478865912859	0.876777226842647	0.8214544718237252	0.9968325453694109	0.392191956709568	0.29541138568964664	0.1229434729528802	2.5205481398212006
168	241.7662256509313	0.36940563850765973	248.4559822702593	0.33402681825102504	113.36745638002111	0.7661195013793808	82.66412819143282	0.7984524664118553	236.00940571269828	0.3877985311710712	252.02964344441352	0.33463137849701563	90.57039235399048	0.8443531439408144	104.9704559967893	0.7966918044740292	15.523951544906362	2.084930656300934	6.148784152391143	0.5079004846728264	12.038703955489074	347.0537523524921	8.223053045533065	0.05320287334207252	0.986709965143988	0.6623912119105584	0.7692108275726479	0.7964015912391249	0.8627978361263812	0.3703421133464646	0.8671332681757956	0.817978441433957	0.9966065109950589	0.42534319635117984	0.2708295223050583	0.15153658178214852	2.425547653791683
169	254.9776961866604	0.34406464363996314	237.34853974690424	0.3737950899123546	114.69617906778979	0.7741348001742543	86.50783844117483	0.7877245516360646	238.15659676231616	0.38266551678318916	239.27817722469243	0.3771241773278405	87.15737513434637	0.8613712497216673	101.75664542532996	0.8133259204279211	20.02948887652848	2.1941102994879538	7.590758664786585	0.47052242702367586	11.368715919770995	325.58046372071743	10.128677289852936	0.0671943970331868	0.9771965381310909	0.6381284594464862	0.8006958524139985	0.9263920859725634	0.8116027791815594	0.38094257172837437	0.8714021889526848	0.8205543059553067	0.9959888072940185	0.38929713771477165	0.22706288515434755	0.10287806160632829	2.4250686301008866
170	266.0751927279782	0.2354852461443893	222.38697007330683	0.36058254519301036	109.65318708934362	0.7717586152601997	83.6207846958087	0.7851813182997744	249.72323993923533	0.27258761462390346	222.46139880276408	0.36539703731623274	82.60437985339928	0.8594930171971584	95.56575679337817	0.8115567107331834	14.160346714789549	1.1190489065383034	11.159871755214876	0.45096216846166826	7.779068438772381	303.4702860079047	13.251147621933493	0.0706805671727418	0.973282893161288	0.6514297599910925	0.8086345772336344	0.9058494019622895	0.828051968263861	0.36724485920590777	0.8700657570735054	0.8183879036077789	0.9970684105551764	0.27752337084579004	0.2892955210379286	0.09027002367544033	2.4440629143022385
171	259.2314835356495	0.29694225263409857	222.9660522443221	0.3762885511969647	126.65443753716804	0.7533614634339559	93.73056562579849	0.7677039074966224	231.53126734396278	0.3613291458583731	223.85181982227706	0.38130220992156616	95.95215450142342	0.8540372781757252	107.32522955038088	0.8089186996158771	17.58474417653079	1.8209862813198434	12.154250818387846	0.30211880172036804	10.85711684076191	291.2021329179218	11.960461359471772	0.09795761012669227	0.977270310809648	0.685650540944695	0.7940626078224113	0.8542787821380806	0.7696849124584735	0.3668705727909241	0.8693650575530109	0.817352183227405	0.9958461560519626	0.3567038238660128	0.2726267932590373	0.12109559726976625	2.4155087461994906
172	611.2838273555037	0.24881996480334126	508.4565036583897	0.36850636322164376	263.79317889436015	0.762356737282406	196.70446664903284	0.7657782132682793	562.5978974575609	0.2929504519190808	506.9945392973762	0.371052311543819	187.74241865382584	0.8513770622725817	213.18122465732986	0.8099974269789757	26.26792882409018	2.336980430706415	10.363414009538706	0.2849772936411035	7.063868612479599	713.2968891043263	9.606330895461777	0.08702359616640688	0.9826178155089841	0.660826740723474	0.8040009175842159	0.8724109756136328	0.82846473212559	0.36585925030289246	0.8679351650548608	0.8200888902764181	0.994199042898425	0.29243445162471743	0.23261658801706542	0.10939748475945049	2.5172784028366606
173	240.4838563023237	0.30860242905787894	218.36912053028936	0.36559088648842847	94.10316384098701	0.7847296105053311	68.46269572591757	0.8225345030517341	233.25063627982115	0.32982853989362393	221.86558808943556	0.36580166189818564	74.62917358112514	0.8623631178794565	90.2001331448466	0.8086721517787601	14.16380811175105	1.3789493515852815	8.660241896538153	0.2779119065569383	10.905613170509364	305.4466283720399	9.82884721294353	0.040348381293018244	0.9870903944298681	0.644722229782817	0.7776052847387108	0.8722589688255816	0.8145403294976901	0.3694316011542471	0.8722719911219707	0.8162013483306696	0.9963508219313757	0.3365049118076146	0.13927499114550893	0.09568216328394186	2.4407357355255117
174	280.14862220102185	0.33673415092876596	268.48913789062874	0.34347618115936024	121.76432937784251	0.7777495513260736	92.84256255176872	0.7974335651914065	261.85450962765213	0.3720878975724959	271.4426023679506	0.3428436306728008	93.50347163777008	0.8558848105644201	109.89827917294699	0.8074796159372729	16.786945225804992	1.4111386896157798	10.166718518697976	0.2927684208031302	9.49032735801579	370.6918565449503	9.893224348732199	0.05927025660798652	0.9899588995573937	0.6631327453759066	0.8146555293219722	0.9375098231490461	0.8012564635618794	0.3595578745299617	0.8692441081361335	0.8196343651910624	0.9930347967662413	0.39075442777781244	0.2507785313761738	0.15097741126748948	2.4531747031428233
175	221.79355862741406	0.3569982457983244	213.62684340660343	0.3630162888329757	111.1974619794361	0.7620367286733227	80.30381297584053	0.7846481722748518	211.00777142470412	0.38848053231019347	215.9926415798529	0.36595061421937913	86.56284125205913	0.8528208363592469	97.72616689423164	0.8084931760850731	28.641724588224307	1.8782993074348338	6.648724785145762	0.38598250407398993	12.442653104156856	270.8135308323839	9.696600869830654	0.0835409130186422	0.9790993095139017	0.7008120408609457	0.7905490477548622	0.8423270299235782	0.8620115029806501	0.3669327754855903	0.8713194800591869	0.8224124580801407	0.994006583424387	0.39510277795844856	0.24930054407376498	0.1331194818992025	2.485263396024278
176	192.34506923070745	0.4002879325774132	192.34790866729708	0.37691284872447195	91.51001937643414	0.7768114064787511	66.89313913120289	0.8023859238466529	180.42739374641093	0.43715332624849745	194.30964112027903	0.38064324237571484	70.38075042822562	0.8661830128850503	83.35765679801632	0.8136834975007011	22.019480986785553	1.534438221594976	7.841001273231383	0.4535838431178174	10.610686367006464	252.04048191245744	12.882297027469505	0.05997872005649308	0.9784343708942782	0.6626991816444235	0.8032437028667585	0.9005474084345063	0.8055228208460491	0.3675174510967158	0.8714663343438248	0.8146661058108042	0.9988569060984359	0.42912641827668446	0.1597772081248413	0.11922131825831994	2.555174178005907
177	345.4034509674493	0.26388880592816377	289.9001498699402	0.3702585973643481	138.0314450158221	0.7724109247074942	98.44504694672597	0.7995854073608338	317.14635018645697	0.31107742909738234	292.325759383192	0.3723522440690502	99.33981707680998	0.8649805587412869	119.42483449251374	0.8129970352494719	15.103743689003231	2.0078882629522417	6.536611744345789	0.37952512439979436	12.28874355503294	406.2642951344893	8.182300271270337	0.06298638936217085	0.9828540774939851	0.6781451212193306	0.794707401331268	0.9481807414219005	0.774137040500917	0.3695723974116201	0.8715776250883582	0.8176020169483988	0.9956667575420087	0.3100605811329111	0.15114260806295732	0.11040751875898558	2.597160828861513
178	252.91522392387702	0.3239998318133118	232.91771594511556	0.36214802259184936	105.01079288193375	0.7783275803650255	77.64484738996312	0.8087274621933818	238.9860102637597	0.3575491166286214	236.27481302575637	0.36279803310404335	82.48251107959767	0.8588906165194382	98.03609672671793	0.807013719809933	11.432778747634643	1.6850087861945988	8.162342800245085	0.21440184989062275	11.145634455384354	329.9084594712488	11.39825372954798	0.051463558105463984	0.9881658135463555	0.6552871178421177	0.7963888205117304	0.8722132950456227	0.7737272563786143	0.3732101941264964	0.8712046835342409	0.8167662967687286	0.9969211461865259	0.37278586311309747	0.23404066114600325	0.10584871824255393	2.4177747478676754
179	270.60242444188543	0.2694697124601387	232.07493573933056	0.367546713730807	116.45259592357709	0.7747947635725773	87.7757302727072	0.7921164584990306	251.71004712538408	0.3106667894716624	233.41619781436236	0.3702638369682262	85.53939357353391	0.869333018084204	100.36943964527019	0.8180950349629651	14.895511441364096	1.3437283927447055	13.942793313747554	0.41744884425952955	8.602130043221354	314.64784680320577	7.827030623596639	0.07232800398690126	0.9854800222500781	0.6667355484504217	0.810342718787972	0.9432233535317687	0.8235551458181752	0.36281008028078426	0.8741723754974475	0.8200666127557666	0.9979805941076225	0.30464104496226246	0.1548212884338389	0.09100974394805982	2.4728789846744825
180	186.8394055264957	0.43140518777048764	190.48068305982315	0.39200772448718124	98.20922920001678	0.7760265578256409	73.76073977728775	0.784036998453362	174.80925286189486	0.46762927806195626	192.85954220135147	0.39344907506791	76.1937242476202	0.8594236568149165	85.087199428586	0.821756059936125	17.08743515370593	1.9466391149125437	9.1486600229798	0.463261604136543	9.598464351033313	253.17839061179788	9.092395398231773	0.0756650321827436	0.987745190825157	0.6734175148342889	0.7968195103918985	0.8917736618987734	0.8424800524345738	0.36931230229400414	0.8670958317220955	0.8238449670219932	0.9957028019402111	0.4514832016453671	0.10733039918817419	0.10661907952285621	2.5831009279948103
181	346.2402405736664	0.2342165152555302	295.9825997769468	0.335050230487648	140.9249178848347	0.7665303932438766	102.1457679296173	0.7967837277848827	324.1140505278429	0.2710846230619246	297.7361326305129	0.33737649754928994	104.42316840049793	0.8575776499361227	124.22905923730715	0.8021658922609539	13.406568391529598	1.6783013570413243	11.183065194144596	0.4676953859883718	10.606418608245505	415.8840352034222	5.776728400192247	0.0628037572995294	0.9825882126365851	0.679262243297921	0.8073035736023484	0.881231103176278	0.8088861524318273	0.36826643193010156	0.8746022383335221	0.8182211030258542	0.9970982353553817	0.30916804554815314	0.2045349864313276	0.15224208238336168	2.574398893531895
182	384.13555231839825	0.33017934481081007	350.6523825954892	0.3701927466754529	192.82807905485902	0.7515922855575145	137.53589817879092	0.7704249466423964	355.24645063013094	0.37012509994689935	353.2899913224138	0.37101498154668094	136.04338204505325	0.852010960658036	156.01117909966445	0.8061039339088212	16.082185330055104	1.8025850056245785	14.868379347456631	0.5948259611028123	11.737676197957715	496.2490479598851	8.804072661308714	0.07630603569186054	0.9873333088117372	0.6465245010520563	0.7579299465055159	0.9002818810609032	0.8280055265908906	0.3779525365437986	0.8678019827229579	0.8189053143803028	0.9939832528902642	0.38139545402495995	0.23544687474019704	0.11867836833042024	2.576353937374453
183	348.6883285387963	0.28722492517331516	311.7890853049013	0.35633598044612186	155.11652942565883	0.759825583982275	113.28772277603926	0.7836224345232464	330.6939925975339	0.3163005670588063	312.0509271028524	0.35932483206584276	112.5064783122179	0.85473301162894	134.94003578904398	0.7963294818992368	20.281479406109934	2.763434658105561	7.8823420876309385	0.3326141770708055	8.749128757327247	434.6694361014106	9.081320671895412	0.07407660038870516	0.9751290405202289	0.6528057935895657	0.8107487866069987	0.875813566895771	0.8586832327967148	0.37504083595774995	0.8740409392801802	0.8114908948940734	0.9933933417328885	0.3361879795370763	0.2683057561581386	0.12862270195966374	2.418407845005871
184	235.72940141425244	0.3119359857637878	206.1826108731521	0.38175592724302676	107.63138407406703	0.7656782346932542	80.4788011089529	0.7720547320907867	217.31942626886882	0.3571169595958583	209.51004493984593	0.3819158187293444	82.3041961857775	0.853039111013099	92.6728483237285	0.8123498524608423	16.66546159257065	1.2425429385904592	8.193386050326419	0.27618480662836364	10.634938607081045	282.6146783278176	9.961565166063032	0.07280126331480076	0.992753521313079	0.6435411687715191	0.7889802795189066	0.9040822381895142	0.8033065264984006	0.37758342099904485	0.8642533747054425	0.819279473939454	0.9958304551903897	0.3572700375570173	0.2041700165998455	0.11389776784180981	2.6038901458037693
185	375.3519185501089	0.33803546070864454	356.1114478665496	0.35791595058603304	150.18607882294458	0.7860879080885702	114.20941115612487	0.8093745385906277	355.7652663425514	0.36386811955754716	357.7016497304909	0.35762073100220987	113.36081207452112	0.8540913287728517	134.99897762889614	0.8084793339108992	17.35690168782878	1.9856599640991814	9.269484626175771	0.32424596866115446	5.439448329230075	517.9822615037205	9.214112158532222	0.045503988307358495	0.9891130200548177	0.6466865233058562	0.8095337354228301	0.8778816114734759	0.8001718067896645	0.36970060895407797	0.8672509950934105	0.8190355438728065	0.9951984605776022	0.3794806832134833	0.18124342953163022	0.14178531509924605	2.4680418414741934
186	247.46751662202917	0.36214603987598426	240.55166491232313	0.36560196101185777	105.11731216146816	0.7847708610183773	77.46336829609108	0.8205872004633317	238.14963557221512	0.38910787190192436	244.57604449713054	0.3670187785546798	85.6825554322345	0.8612520404165996	101.3233780287703	0.8117399151560214	25.41083307132873	1.3182833021255915	10.62355033987524	0.287787719373225	14.429298805026244	321.4164431279852	9.793288771696012	0.0427675156406166	0.9779760197172294	0.6569594410967666	0.7652889648604916	0.8873398691991059	0.7780317054023858	0.36781863410575444	0.8699685084660628	0.8184163480830489	0.9961669208384616	0.3932998821036357	0.13207941803663184	0.13452901156884578	2.37946466896349
187	246.8839905651546	0.30114589030265976	218.11532826644554	0.3645597099110145	118.70062417044267	0.7573586585253126	90.13158462321142	0.7557618986763328	225.65089648104913	0.35179208189270456	219.65241496479865	0.3676724408677685	90.11926214093018	0.8518856584711157	100.02199508245386	0.810317422018927	14.354130007587095	1.8379778837721374	8.033479650306965	0.4391595321908651	9.645963787791672	297.10156037896144	10.334420490201833	0.09284846654812935	0.9835887481649844	0.6339741626978006	0.7938450117843037	0.859538943721788	0.8083395407783713	0.37663226637353087	0.8726039920795913	0.8243169671498051	0.9964919197304483	0.368575454842504	0.3312380312607457	0.1327680054416928	2.396580449333509
188	314.1040369317097	0.31030926541350673	279.57648701042905	0.3644357114612626	150.34824511349058	0.7571086660450512	115.149977757269	0.752605007700216	281.305857710982	0.3676143757808084	279.8395306326784	0.3673204091491132	108.39936350578915	0.8549633541180457	123.4758262897926	0.8086844427721296	20.95316765897371	1.420204353835898	6.962006061679459	0.3539218774989709	7.202380702045774	379.8068893024282	9.319564536177692	0.09940117791468335	0.985878280978556	0.6550999204666963	0.8213399148551199	0.8988239527238565	0.8083685041290177	0.36691376193359426	0.8698196750066725	0.8174006479823023	0.9960424053723607	0.37338588164003766	0.2854539877804211	0.14767636370913603	2.433025189752156
189	227.7062287017095	0.3620550172719297	219.5634640172247	0.36742062852258556	92.857929249878	0.7902209883818538	70.7154953150832	0.8117983531370084	215.6903555139924	0.3913374006508007	221.63060563334164	0.3684548849147752	74.49931956060446	0.8567929368878111	86.99630277769762	0.8131182176759255	13.443531964578261	1.588209015491996	6.904165794916627	0.6509145755572042	7.960242304105795	311.25149040417233	14.950192680306296	0.0445620832421058	0.9832133100978493	0.6413778443628699	0.8083122954186509	0.8506335492661435	0.7706120285637568	0.37227994593995156	0.8684607320502407	0.8208939980108286	0.9967792384228049	0.40012960790807073	0.22359283382425382	0.10501553379772172	2.5163938377764263
190	262.8127798453701	0.33376994632621426	249.9125897927412	0.3562761984340959	113.3314000371963	0.7765033418104585	80.35962828328051	0.8162048356493397	253.19014077216823	0.3570210447605855	251.86848250934483	0.3589639420672571	85.6979200469214	0.8636627504238805	104.06854694820255	0.8066421126819279	32.68672990255074	1.679617762658534	9.626224370143474	0.3084100572733211	11.133486810399761	328.32229353572336	11.492730354358356	0.05074237706787292	0.9713385085039808	0.6682928386414428	0.7812443999016386	0.8796237830507677	0.8393856526683494	0.3672893109418316	0.8761454354444129	0.8169836572910515	0.9951994229116192	0.36815714293911345	0.2174750770769522	0.14350217889506933	2.4921766713448883
191	194.1852095022553	0.22528866993990732	178.6941911366286	0.276708581054768	80.5409180059939	0.7571638750431221	58.00176002679208	0.8065319348612491	191.14872306978333	0.2436943174576538	184.05048682550998	0.27543888458380034	68.2736444320723	0.8480380027293329	81.48096971921751	0.7807530734695785	12.695353689889178	2.214470425896368	9.860043949629873	0.4473019423477096	14.935826271458184	241.00458026989565	5.67423043679868	0.044325318246779835	0.9919774525913986	0.6527988919353833	0.7878265294549925	0.8758769140784952	0.8480066445433955	0.37268118284660445	0.8785973791010638	0.8175511305458523	0.9945049557945623	0.3473650313524207	0.32994407725213926	0.15211656806081678	2.4914364242999416
192	306.4236695005162	0.2735505598671213	276.1423038417298	0.3337082003743807	122.04695450432553	0.7684035374466747	88.86906480143601	0.8010571424211502	290.76462461779465	0.3027504366253567	278.4630626427646	0.33469670309798644	90.12874920484924	0.8536143736672328	109.98382678238924	0.7978151489460785	32.117252894452484	1.6622874039242304	7.6400046290155315	0.3189670285708264	9.536026862781892	377.45092062851603	10.037261263025806	0.04508525500240392	0.981552713423748	0.6086468797207845	0.770761484607206	0.9234218510492511	0.7869239482514958	0.3717256154274042	0.8695091634607997	0.8145937999755016	0.9957366913856457	0.3435568293217766	0.3025281471806297	0.08146568674894854	2.465979671442056
193	213.6037306972202	0.28868376452219785	193.38056768674878	0.34908863701646725	82.21788774665282	0.7855302620162377	64.63847015567946	0.8101607042508155	207.13107064548777	0.31078983092347584	197.14387533723433	0.3481500534580082	70.38059758156338	0.8500304677826808	81.53888160257708	0.804407452871539	29.716354812268996	2.7534584844777417	10.065768420648274	0.45029586479261646	10.538120895775377	249.4254595387208	7.639418848741434	0.039215143504191544	0.9901976637620978	0.6201988436467837	0.8005002462408002	0.8976122656365991	0.7963987914454319	0.3682329590999924	0.8638992118530903	0.8169119843365817	0.9944686292625188	0.3342466224981046	0.16554445974106413	0.11695114737449433	2.3497927841278914
194	314.65337735609467	0.3143753183764988	307.31932579425876	0.3234965438666344	121.22552761536241	0.7844209912832565	90.86263933575283	0.8224225458423502	310.27301932380414	0.32691378009488287	310.25282502748115	0.3253489322281995	98.30997380336802	0.8536022130487207	118.25109718266737	0.8023087394997594	20.16915947737441	2.047095335183624	9.800372865003196	0.25707246787199545	12.257672325696534	434.7383996333809	8.401623942115323	0.033553837700292875	0.9738128395009114	0.6519672970903403	0.7947785136711224	0.8281019039907339	0.859644252740356	0.36960151958121135	0.8706348855602931	0.8199515884307808	0.9984805476538672	0.3731487770415245	0.25982901232321703	0.1342716959580556	2.3703850766072256
195	279.36754835561374	0.3123635417345165	243.9172848929965	0.38988279043649676	118.05165989338647	0.7742705649142253	84.12101745172349	0.806946015039417	265.1381857793356	0.34285093261245453	247.23533696336543	0.3898687529919052	93.50495877389626	0.8542393052063721	110.15653941691549	0.8008914802695164	12.611754716756439	2.8209807181198725	9.288761297015453	0.3215807877906304	11.120904225887841	343.35869706070883	14.459445529274634	0.057797496225303675	0.982305667700256	0.6650179125618405	0.7963619663119164	0.7808345836967998	0.7946518449131054	0.37749790967448466	0.8727077262640798	0.8113828734708207	0.992219197100307	0.33762738217314153	0.15198407683409507	0.15126024529895732	2.56590571790417
196	342.0147165172829	0.3110016839415907	332.233519524781	0.31730944039877995	141.33101637675682	0.7666429133476302	102.1408808060113	0.8103155971108185	330.2310538620656	0.32963244648572754	334.72254681401944	0.31678332673123727	104.72439545662073	0.8470759816078655	129.436274208811	0.7886445205638188	18.554681012454243	2.5825643605842368	7.494790995527608	0.37120702871242295	7.239458043118746	480.58434598995007	5.705079205952604	0.04166042952482449	0.9916835174539984	0.6620161078056377	0.7876692742153978	0.8429359034739472	0.8305971427929141	0.37007872156862087	0.8688927084344494	0.8120872677379112	0.9962077794341958	0.3853229925926372	0.22168090147340208	0.13333308275650496	2.397529122137159
197	324.2266299296089	0.186950129333487	275.3260204479814	0.29887357498799405	139.7032002478095	0.7402573636636418	100.98299569093332	0.7734315665432437	304.6724229578708	0.2244215677448589	278.4882465689524	0.30078303001290946	105.12969333366378	0.8425736044038129	124.04561027256808	0.7809270803730531	18.713885884170054	1.6832852348164038	9.656076001782903	0.659410404311816	14.15065878833626	376.86971098454603	6.544189283109077	0.07031929847668367	0.9823155194161297	0.6599045901531794	0.7928301964480631	0.8866848337626679	0.8195925425690898	0.372665445762233	0.8707774508136945	0.8116924959569966	0.9953640386514983	0.3076692228950617	0.3554907254357838	0.1099672623291743	2.472054954153378
198	170.69768532691853	0.3157191961763199	148.9362241778978	0.3939293181919488	86.60068280851591	0.762117486546013	65.26975837432946	0.7619819924304536	157.24743110681837	0.36460826907103006	150.27911417283957	0.39877468117819154	66.73238675267648	0.8654464566781014	74.53770632858658	0.8183916289982885	22.82995399749391	1.5814154002958556	12.084412932076386	0.6522397435703245	9.545899948457135	179.3193394985379	10.683565322222178	0.09749372285190594	0.979244045033159	0.6567820048743761	0.8084292372450697	0.903264286356202	0.8388844765669127	0.36983623098993923	0.8746155819678074	0.8194991617500093	0.995313575001958	0.3386868854061501	0.17346785282909918	0.14427332296747658	2.5520595444976992
199	217.4001812662593	0.1861997305540523	177.14338956347797	0.33390378864549913	94.52443211290203	0.7483524846282706	68.74329707742467	0.768719436640409	200.8438340729309	0.23183235410198813	176.7328769597648	0.34041896315356157	68.41632129275024	0.8545144931331923	79.90078662015219	0.7970498724179462	20.081562495609177	1.5155981286764997	7.924171503386499	0.38744731316344544	7.048424061601871	231.21300209743112	6.493274936592266	0.08287472436660945	0.9704870264327752	0.6640523877906692	0.8051681180898607	0.8956364261223462	0.8237904527147282	0.3741124663281606	0.8741977598594346	0.8151551622938994	0.9967275364937419	0.27470530155156	0.2754612479078052	0.12451452597855676	2.5611201683041656
200	282.00026982044176	0.36377978263774724	284.8822060702713	0.3437386823763996	124.50309463171064	0.7808131441255436	90.27004417674675	0.8164284725446942	277.50569145787705	0.3799848405889231	289.06969275903765	0.34567837323804806	102.46528676700727	0.8580709586724491	120.43760418325326	0.8059862581583725	22.784218193154793	2.4481895653918357	10.964637185602454	0.5208859422336589	16.280035748256932	385.1974050272805	12.542342228080601	0.04787165186155577	0.979700380576915	0.673401908552529	0.7980022483844775	0.7846068792908377	0.8719401262222561	0.36481300944709216	0.8752951523875824	0.8200748913540514	0.9979669722221429	0.40209999502167554	0.28577544658565135	0.14166002109661113	2.543718719039722
201	381.31178390879643	0.331633054135612	321.5491489195742	0.42213668068388016	208.0777164404152	0.7395540480022351	152.31653392685735	0.7233143970485129	329.6289168267964	0.41073941156216126	319.2485027400886	0.42921128707803724	141.81137894773536	0.8676398965435085	160.12092999319563	0.8177394251242536	20.15464331662542	2.292936476670402	9.190550794998037	0.6631648473523322	9.381722286346822	425.269349785096	9.993356065572723	0.14246391309452464	0.9798911545295305	0.659104845976104	0.8118328839425228	0.8808265917190411	0.8143960557437754	0.37180447705643177	0.8801659311920574	0.8147026922546188	0.9950244612640928	0.36209754180431925	0.16674645051542	0.12981681325308136	2.466412241404235
202	229.50037126220045	0.34546244003396875	229.36993867565755	0.3242548774438832	103.9220791936298	0.775956281728675	78.02360748017348	0.8106305712781878	216.21540334631015	0.37551212007244833	229.35335230924824	0.3283102396321637	79.50242858635957	0.8573923008976817	94.9630253397002	0.8022153116504039	17.165315867373828	1.3726454193442277	15.789245647269096	0.2882854605317846	7.6750310509125095	310.6778218908825	7.664926870452738	0.04772621015629162	0.9605977098607829	0.6787653700716973	0.8064414836463317	0.9587880437518286	0.7995966354284898	0.3636834983130043	0.8719389180187241	0.8182735090846693	0.9937748074333037	0.40994018978258884	0.23717274932836388	0.13469494004929392	2.5694326658160005
203	175.77704138129127	0.3349530474738404	163.4974768910216	0.3768125313003115	78.61540563826665	0.7795303884132692	59.898870522260495	0.8011814981939852	171.88199261832847	0.35296455211985167	166.27310403615525	0.37745914262893215	63.63005002050371	0.8582601846582396	73.29000997787197	0.8112688391545366	26.207608757136317	1.4141816147168291	10.628673012889358	0.6057255593675251	9.12764007345589	209.78290925876914	12.325639177509991	0.0534520464830369	0.9867631033832472	0.635857356639334	0.7892146455090606	0.8980874216966671	0.8830862673147634	0.37772346870020734	0.8684003415586139	0.8181780765763523	0.9958637154076252	0.35503888228137553	0.2000841508762402	0.12968053199345567	2.4702458850471625
204	186.36924668293082	0.24473091951334036	169.5314302906632	0.2984468055565574	76.87660635291394	0.7656800991665592	55.90155160877907	0.8081308183432425	179.4813151057482	0.274380745533808	173.99966108595808	0.2994712299515639	64.92122260677986	0.8538704930586934	76.31183915852102	0.7949147391393424	13.860437969250572	0.943102873110976	9.693981365527344	0.383226604064427	14.71967290067745	225.49645442328037	5.06491494810515	0.04607935314426951	0.9805200507691	0.6617748427817491	0.7749723692259894	0.9185617083640497	0.7880915234353512	0.3715743330074147	0.8764669752587727	0.8218338673144499	0.9954885206661857	0.3511814553281325	0.24919643684736525	0.1680844313854985	2.501977707560601
205	204.0054116644266	0.3357263391298886	186.1655273569936	0.37890387142204596	90.77643388038409	0.7811967253528666	70.17718527241246	0.7822649231864865	192.25891913686215	0.37043693387211896	188.51433460403535	0.38014341399160745	74.05793289272756	0.8544046100834691	81.6255416934148	0.8180866358701653	29.404759049042088	2.0611210267585	9.007303417511134	0.4581260234537981	8.718923257366141	238.3318236257813	13.270406233316422	0.06630489442826197	0.98845830206286	0.6071900255781593	0.7940275247417461	0.8183352382628416	0.8116512272288401	0.3726611064489297	0.8712905635813284	0.8263700205516674	0.997427602841379	0.37034488552434536	0.22053335502689533	0.1174626933914646	2.4883228049265083
206	233.25642184966964	0.32860909683523915	218.3697328341306	0.3647131388342226	94.37187345015317	0.786342416348749	70.33683983340606	0.8110074451493162	225.39003560407932	0.352686431620972	219.88414470599068	0.3698246908363086	76.10949181085874	0.8612368468415642	89.03439107365645	0.8156943439798615	15.482266281247362	2.302069455446876	6.471949334601097	0.42782166055052046	12.213433721055774	296.47063809920263	12.628647217486542	0.0493965688499491	0.9569034727133879	0.6469409962929982	0.7856556424298249	0.8936347127807435	0.8324075712183072	0.3680073040058007	0.8701807364746205	0.8216320865377877	0.9960796553856662	0.35296496829486496	0.17465739779867145	0.13285769421438037	2.440448545850953
207	319.9082659810817	0.30709772855914536	291.1050730080308	0.36215633916329304	130.97735046860282	0.7862004756646046	100.89084138489427	0.794390234040298	305.1130897648121	0.3343884619603552	291.8359488817405	0.3658508286121974	103.72051480840891	0.8587668354613363	118.48157497625297	0.8166018591331423	17.65854594961265	1.9696816135517825	9.567094328617252	0.3255227941211275	10.217598258444106	396.63210322625423	17.395760474926483	0.0641532005305005	0.9752063588522434	0.6538908268750924	0.8299561944579613	0.8532070382534952	0.8539230992248829	0.35688637478418833	0.8708314773170556	0.8218111490965896	0.9968320794303223	0.3289072506887219	0.2554256615313159	0.13275969839466392	2.541298928100732
208	397.31206246578495	0.2661157777100764	344.1714242249474	0.3600595622646957	140.19051209300562	0.7892076183733294	104.72902929013446	0.816499586332978	383.3691934855725	0.28720092470048675	346.8427503809905	0.3611616648704254	107.09159365951781	0.8598277980818949	128.9763786975953	0.8131241381008597	27.254698550369334	1.9822835467245907	7.222848416521269	0.40076844990478244	10.44456427600328	487.95959081597783	12.118164313141774	0.039078036640672165	0.9868192047659837	0.6401636316787321	0.7974372138902664	0.8972260164285882	0.8263117339501719	0.3703006913926721	0.8679430075214611	0.8195853105749074	0.9985861257755042	0.29946317998450045	0.19950103913069978	0.14407713667767716	2.5328108510760226
209	227.81004544390095	0.36754710874013924	228.82211476159813	0.3460996660359938	94.5566285293833	0.7923824886924059	71.09018268239923	0.8201109628630139	218.34791418179196	0.39046620437274393	231.01349149104294	0.3463381492002549	74.7295108858094	0.861381197131438	88.68501375578998	0.8133354701131701	10.544858262185278	1.7991543114285102	8.047180068227552	0.42020651154262306	7.484855934954489	328.15837116110225	9.910681053959376	0.04506433250860377	0.9869692847282594	0.6694482573432639	0.8205810450969164	0.8568589558818662	0.8185360479688336	0.37128114761296804	0.8770178351838789	0.827170907324252	0.9960226792366567	0.4177142979191688	0.24965008618085888	0.1166883225176435	2.5167024633137767
210	235.02519067074775	0.28155750055672135	208.9881736007335	0.36124165299881034	82.41782352441437	0.7957150704071941	65.64493324024839	0.8233435491248732	232.06301063050248	0.2915994166494328	211.7504622892892	0.36026160808170005	70.58802925183618	0.8478603107099324	82.25304172526049	0.8063661798191043	18.0540752110192	1.8298634386080017	9.657901112390512	0.25379157166695754	7.3321106925789605	295.308500914417	12.851041328879205	0.02755387007481761	0.9872674024214981	0.6465395361323335	0.817394292494896	0.8693806273689179	0.8580150564487565	0.3756235489461046	0.8598476295867005	0.8169091992388828	0.994705618597815	0.30959979200272086	0.19436451514874184	0.09953123189673796	2.444539117913322
211	243.79046321499905	0.36052620486669296	227.4871481710115	0.3758370155612043	119.38128710172208	0.7681025161649654	89.63947935116698	0.7788780989843063	219.35814078520016	0.41366127651792883	229.07359598306255	0.3774001416970157	87.7790682511617	0.8599519655072134	100.03050791315492	0.8163798163737129	25.33045319685808	1.4325357895373012	9.902594737371011	0.37539629497059207	8.027979578426983	302.7589061356918	7.094583449241027	0.08340832390668414	0.9877434901284753	0.6811399278574628	0.8049047079528053	0.9174388771320066	0.7936866241800494	0.3733619516844173	0.8703333132194833	0.8231196440134564	0.9953859623600176	0.4148708316201947	0.175465196890514	0.16508740346653913	2.4857187470599076
212	177.46894082104777	0.3337752918147497	168.03044692744882	0.3555527185005419	77.12132984735585	0.7793029527796012	58.30541005374926	0.8108983189145262	170.3308193672287	0.36013919583669296	170.57967172150774	0.3564529909892531	62.31703617149271	0.8593708795251553	73.59878045212784	0.8052056022396521	22.83800078027088	1.7757282005060793	10.642130097596429	0.39933775772491636	8.675208675342287	218.21639865134694	11.063095831527653	0.04872665269910135	0.9880278669345947	0.6653498442830497	0.8154736086267897	0.8881270922692325	0.8195798724137283	0.36886006596871185	0.8702130746205312	0.8140513526146907	0.9975743484399868	0.3756514245994925	0.22984524692765076	0.13063256953251629	2.4954145109391654
213	241.25167807770814	0.26642027752051245	212.63200025164488	0.3443433239861403	96.55767356431939	0.7794265807690489	71.6287197643706	0.8098424706419807	230.79411820429902	0.2947181632926525	215.1087554068486	0.3471640796842948	80.84952093388416	0.8545209571475827	93.47790809749544	0.8029212057200612	13.555187046232177	2.233111793205968	10.460444437343684	0.49183433618920985	11.938203531821246	291.4821424971025	7.859296581668979	0.05460514997322379	0.9705316537952691	0.6854931077349768	0.8238084726024606	0.7919192448010691	0.8074995947232199	0.3759373982679272	0.87651466771244	0.8213093597220812	0.9955371910602856	0.3317548626634963	0.23707666336615338	0.1464539491829434	2.5846645606363357
214	189.79670198127783	0.28530401113592135	160.76799281706582	0.36544704291833935	85.74372820497989	0.7635473011826772	64.95293136332876	0.7684102446027733	165.32015017755955	0.36088074763713507	163.12469942373525	0.36738704340270556	65.58682111410126	0.862354652161845	75.35159375114947	0.8104885176228261	26.619587646392215	2.3150501161303985	7.665707568212132	0.3150161051154092	9.72291897418204	198.90094470868246	8.520494324156967	0.08873901367401474	0.9882926633819201	0.6699197848065883	0.8298174549473132	0.9338272296566484	0.7389935785920773	0.3739933253905116	0.8737857072281825	0.8187753815188851	0.995972770244149	0.37270942234936744	0.26370534934766404	0.11724588342576113	2.564199320433817
215	259.9014787792623	0.37531222584209745	260.2380597977976	0.35992662110803353	114.52216385007247	0.7846592715429872	86.66183850131033	0.8036049516306795	251.2804040479815	0.3954025717547583	262.8683738445806	0.36083497865092945	90.7701755887935	0.8520812798370101	103.28493168442746	0.8149886401684381	20.760514408624715	1.6685482497973698	8.460934974811677	0.43766411484617534	10.177068437358196	362.70640619476444	11.33217308656986	0.04796384458627219	0.9826130188621877	0.6536196149460769	0.7745757179615574	0.8864405091161331	0.8548986461674798	0.3723939205642806	0.8648586166723383	0.8258276266647432	0.9954336542325953	0.40905591186723617	0.22364146158435225	0.13727992547705323	2.563862867436419
216	382.3045784703712	0.3462057235645426	361.6775454839939	0.36708467574258985	173.50185575219243	0.7758474294313992	133.85176019177817	0.7871815794167254	363.1068730281218	0.37519898881621094	365.00949567571774	0.367900114416272	137.27255887263567	0.8521878373983507	156.55446035573516	0.8079521109273863	18.25741851767843	1.7813876125969952	14.004141834034517	0.6367505575850375	13.37729488995456	504.5122976151213	9.830722417447879	0.06915363010714452	0.9872223863860987	0.6611354511324672	0.8233435918143589	0.8573197205798352	0.8490421028839651	0.36728880230542	0.8673570559295856	0.8171336938435354	0.995088992274914	0.3794006630797842	0.20571430655952092	0.10893365527393815	2.4467938306103933
217	278.453187827239	0.40386274117593784	277.27971620817544	0.39117354083742495	131.85283989472646	0.7843680638009184	98.71483088190617	0.8011565761747393	267.53272079980303	0.4293917553599874	280.3684486986344	0.39391378109885233	101.94038868592756	0.8696936829235975	120.25173834675489	0.8189832418266669	18.704502791264694	1.0038161006728101	11.729421966325615	0.283836299602907	14.286103430935839	385.9787584521	15.096693405130528	0.06269233078234056	0.9813370579328506	0.6469639657461772	0.8167167294869575	0.9110560534636493	0.8672779363293471	0.380233697867846	0.8759133426233399	0.8203814345516078	0.997290176526877	0.41899016079517293	0.18748619907234323	0.10375324276142495	2.51382320587142
218	285.36388294273576	0.36390911064338116	286.57505943094134	0.34881535671497327	125.50813171029912	0.7746932707404124	91.16116267059468	0.8094994388000997	280.485400775361	0.3800590201731736	290.8892765699974	0.3502048883818663	102.48587056977381	0.8497497646236846	120.49089170814838	0.7999883975608802	15.809210929306733	1.6669221855094405	8.203022570395142	0.49323797485702947	15.802730264684524	401.22127072097436	12.247115410049275	0.04378880263095372	0.9782822342774018	0.6506415351497773	0.7727624327269235	0.8058498714719978	0.8582886035609275	0.3690570060381519	0.8668119739923729	0.8146169702633314	0.9965618998696767	0.4017351238834901	0.2629326248894272	0.1194650016844984	2.5132019439148494
219	386.5248595464997	0.31917294118759887	340.52315740345034	0.3876113368959625	174.55342751374351	0.7676983249330454	129.33601395855	0.7725201227240188	361.42188385596603	0.3580042768717653	341.73984908991804	0.3917036428355065	141.33102235600867	0.844409232714952	154.75018505619803	0.8067377913359753	12.320381003363986	1.7675337690968973	8.307451730694062	0.5754350366812927	13.49513497945185	474.8472040611799	12.549999673047326	0.08089463961918965	0.9747911227587579	0.632527752664742	0.7958126613826934	0.717084099979041	0.803147759433306	0.3691425435886993	0.8708305751707456	0.8178507554228661	0.9971726102115996	0.348221817408574	0.16893987601118587	0.1434932913092114	2.4832988936465616
220	376.0237142257453	0.26872030536979596	325.7628893776911	0.3485488050309899	158.5108162751198	0.7625496574639535	115.64620776009693	0.7872965154670005	344.5308154138474	0.31578907933600525	326.49560746068937	0.3518830674648563	117.85756307010472	0.8494906752018299	136.84605885606263	0.801694756297494	20.943881635257195	1.3154390605512731	8.673867908694024	0.27395079147239604	10.007446869009348	456.00449572960196	7.664255079827021	0.06613328855133331	0.9776072304006601	0.6658755451373034	0.7859710061489372	0.8384368062358828	0.7514353865239868	0.3716762095090482	0.8680044736815961	0.8170625288444213	0.9974138892026652	0.3446957748507572	0.23175626725814888	0.10624176100389585	2.4816251226523005
221	219.2533007959673	0.2713174681017733	207.1202724454146	0.3016399316777987	84.29207055444733	0.7746119846945743	60.760849936859145	0.8154974360488629	213.68462082770137	0.2904448856089539	209.20293690886783	0.3049789410275886	68.6819265899125	0.8534225144717058	83.26719272118714	0.7938545789973961	22.81063740968191	3.3938864105521587	6.101475402460146	0.45754980271468443	11.253876717102555	275.2980605780511	9.049829804083021	0.03872336731842658	0.9590204160414937	0.64392802170985	0.806973144798241	0.8342377311921068	0.8231947450353185	0.36862383625053297	0.8769321821725575	0.8190087132226961	0.9965074565544558	0.3581916709936389	0.3537056281293952	0.10073604267281833	2.5891585456535124
222	213.9636239753755	0.3306275630986062	205.00523819334904	0.34563441876084977	87.89380593856868	0.7831514384439187	66.16217078032379	0.8171338076023714	207.77260478041867	0.35325497251842664	208.8304696373939	0.3468819413920943	74.1375185193539	0.8569590800395744	87.67564799580111	0.8039944237938852	18.497340041301356	1.1204512856691986	9.833539868511219	0.22668837963448077	12.970862036329812	279.24824700880924	8.252964501003259	0.04133280726456822	0.9814226887307538	0.6682052040042724	0.8178185642485778	0.8791397412425456	0.8141245578841589	0.37393058428434006	0.8707109807869796	0.8171424148953361	0.9970978112545624	0.3829067464007263	0.2128593956704558	0.12185237014088755	2.521372344396067
223	159.32791962428206	0.24156292232349802	132.81542927208974	0.363281868464186	69.13562002135481	0.7614887402859841	49.45427624573129	0.7905038472229936	148.568899239783	0.2833202665418613	133.93731330230298	0.36654724816895384	51.394377893500234	0.8625174713039967	60.39033179149021	0.8066752086893982	22.476800199795846	0.8915671935779041	7.777138251122267	0.3751724617663683	6.814891253819251	164.17097868126694	8.134380615539184	0.06897545775040112	0.9768513197113846	0.649416743951855	0.7740885768638854	0.8954616289526863	0.8016488830650221	0.3653170231139351	0.874950308092126	0.8153165490241773	0.995128908359292	0.28570305034607324	0.1701755970439248	0.15569951516040015	2.5214022154515052
224	354.2958117761371	0.3291035073444221	326.7304663978989	0.36515902966015745	155.489839265636	0.7713789182771668	114.71488254793427	0.7946971647234594	328.7694212991147	0.36687331655359984	327.66784728860995	0.36665165772585406	113.57344071669252	0.8582433229433961	136.731792410914	0.8031871750714346	27.481852570287636	1.3447456761763432	8.621268679059217	0.33312505967453626	8.156996577056832	450.9806103334957	9.64307032399549	0.06813033767990792	0.9803777167908931	0.6714114255532231	0.8226656307403593	0.8998463116286618	0.809652342453892	0.3690326423149462	0.872201692611673	0.8130641314741454	0.9927276887217976	0.373331892098812	0.20835127410256224	0.1305986058743155	2.468967733115279
225	330.73224031425593	0.3306679183199944	305.0295616232809	0.36509025765751235	154.26588997684127	0.7639010752050316	110.18277916125919	0.7851369264399896	307.50504762775216	0.3667659704890752	304.40234418834893	0.36821130543021896	110.91924337533158	0.8555807129085526	129.15609993443206	0.805420090803263	14.383921357447807	2.0123647301075533	9.551427788736005	0.5171493062926344	4.9922896231446865	429.7500791956294	10.095554653739246	0.07324924775829039	0.9816429843149613	0.648638861572082	0.7903420452918967	0.7879160548498519	0.8205922089302153	0.3658735680423948	0.8757020554576056	0.8172584765279507	0.9982417355743017	0.3733684462768996	0.21816603937708987	0.12942086684094212	2.5492589493065645
226	309.67252213761014	0.3048384056315504	282.5089026890566	0.35926781660545853	110.22616887462672	0.7924476775869197	80.99604747431601	0.8315073725640867	301.3319374148149	0.3200792941493243	284.8453285601635	0.3584472868783222	85.00583108111253	0.8585674125588163	105.4355512693333	0.8057169115255974	17.859938096674796	1.1039623123607267	6.479740199608836	0.2576947173411569	5.880501402753511	415.6436487028797	11.65650993525101	0.031929869585098226	0.9935290096354104	0.6569003899133421	0.8154711665876704	0.8018930299919416	0.8129278214976918	0.3775068969179304	0.8728451389504667	0.8178825049769768	0.9964147210767522	0.34389864572348483	0.21627271142831106	0.1538340047833316	2.4465679558541398
227	243.75373652654642	0.2936618944881619	219.3157718078837	0.36178202232606227	98.29977145878075	0.7839599646089204	76.54506598731156	0.8051785047056778	235.88119751062072	0.31380939119326245	221.09385876706924	0.36354174247153564	78.45783255318895	0.8524604479789907	90.0790786480602	0.8119833959315081	23.67091113129672	1.7340955577965496	12.681276386420805	0.33188549741446055	8.379941626680054	294.1406425416003	14.738929246927764	0.04418554299992288	0.9798305477048173	0.6645246191835683	0.79409177758931	0.9475995438481045	0.858153690961144	0.36651902244586876	0.8585369595861734	0.8169457559731746	0.996569339427481	0.3177457932889091	0.21467947315779087	0.1516258282594859	2.5763200008467035
228	202.39344435275464	0.3406414258652894	190.3997268925475	0.36923840691108845	83.67282852588173	0.7928724214587568	65.14423642136228	0.8146859638977961	194.81356008204625	0.3662977569476152	193.23990922426623	0.3707813928070055	69.79445777096825	0.8645897916507318	81.5910938087527	0.8157604592261712	21.887062622391046	1.7122798347630914	12.268998369068834	0.44048308262434377	10.543130384895777	250.70923364957144	11.021906829686893	0.04536915345169228	0.9811252741371626	0.6324716062809871	0.8222115587215993	0.9105840273244769	0.812834658895773	0.3690016374042663	0.8718507983150239	0.8199254232657138	0.9968384041597239	0.36686762842189313	0.14457243774296522	0.11687311000005197	2.467336145262796
229	194.40491998631785	0.36673347686461455	192.69945872571327	0.3556186624625113	84.23083594746029	0.7853500409456451	63.846005896973224	0.815879318038113	190.27605887533846	0.3891292486910094	198.16569003778372	0.3549823813212216	73.93845319996683	0.8582105017771137	85.9762217917956	0.8077484755603268	17.05438330177691	1.510437946866968	11.131917115446557	0.3464562043751449	15.522286486685681	255.84477590788268	16.214115099577477	0.040665494530215215	0.9941852350149343	0.6366741126094038	0.7971339321973951	0.8830480286657458	0.8094876256182174	0.3657387873231685	0.8694069793482092	0.8168528960612709	0.996319791574113	0.40255227842807045	0.26998491279092757	0.12008552584006091	2.493376307768482
230	216.56259536502714	0.3233007119430933	199.42091200981838	0.36833879934634517	80.13363204212462	0.8030811339475201	61.441938205066734	0.8254231701336034	209.17839229797391	0.3457456439084042	202.20502718074408	0.36914211652021073	67.31887427759254	0.8644476957155297	78.31546131722016	0.822527562292185	22.704040101560942	2.2098474639214607	9.094609838360702	0.482490180626656	9.808747921844576	265.52800629143934	16.31483990370207	0.03590572771601694	0.9791041015037182	0.623853851728257	0.7976709988253707	0.8836381069783845	0.7896512773908746	0.3647516880725221	0.8725882307600569	0.8274231285361842	0.9956423796171995	0.34389719164346305	0.13710515378357926	0.18366724120846906	2.585428003808053
231	173.1771578663296	0.30331748897323435	163.16951696887088	0.33672906102666283	67.82325509047018	0.7904361654870958	52.823576190672455	0.8175381450901921	172.57091908097655	0.31943796379579226	168.54030254205233	0.33721854698356385	64.17649252640318	0.855668238493399	72.73637447507261	0.8112817963552774	12.322868509488492	2.7488635620505937	9.281685574903094	0.5159709532802739	16.22379047589629	213.26576994947618	8.319287103363973	0.03764846167709663	0.9892080307944645	0.6477632796485034	0.8012280220750887	0.869688895592345	0.8514186549082247	0.3632453872570564	0.8685780693165798	0.8232830457668201	0.9980601850184553	0.3483594331199082	0.2016002116688288	0.13929784579933846	2.457998674171441
232	376.4116113370959	0.3685571793745529	359.8860997260937	0.37517892370387784	171.25168509475148	0.7802612005456478	128.83302338429513	0.7978759934518241	350.28889040526076	0.40706225290584835	363.0378801061663	0.37650875851253546	135.5843307392724	0.8583615922388517	157.4263065804908	0.8094030945082825	24.620899186759477	1.720718559471566	14.243998278056683	0.5119128596266155	15.450218580372542	488.39084045633416	14.277738557363234	0.06924274088003887	0.9785256946595874	0.6757697340677787	0.8272805058950965	0.8695163880260887	0.8000134525630295	0.3639837388255025	0.8729408027559813	0.8172855698461214	0.9910278244345079	0.4014579671280206	0.20075772425698582	0.1238675271461835	2.489343314865059
233	272.8807728819347	0.2540993240274042	242.69503869980232	0.32875073397135907	111.89250085263735	0.7671596060280194	81.87531252887075	0.8005123138056494	261.7580974686157	0.27916326161747734	245.3731981853712	0.3297937047487127	84.04111699530857	0.855262403325125	100.47354330976079	0.8002368880240002	16.81369846532176	2.05121979006846	9.086059607705316	0.3960785479768399	9.663001711767304	342.60630793441106	9.32631920421328	0.05326282142793767	0.9887986991395272	0.6603323004785222	0.7909727009787659	0.899054678566655	0.8453602000881643	0.3788476157682755	0.8733189479103276	0.8198629742925693	0.9979779426004114	0.33425357457473354	0.3552632933309336	0.12728813851861798	2.483009012819281
234	165.3246930892211	0.2722496925193953	150.13840811420815	0.327485074783413	73.70250564332451	0.7704999535289603	56.801395808658015	0.7952945656787582	157.3257876496803	0.30492045765650017	152.2471107676693	0.3306826785719834	61.007847887605976	0.8549507635449747	69.518564599597	0.8038401375954956	23.97236043771418	1.4156795480356994	12.546623335954425	0.4427487515560594	9.68613865111412	185.8578795695421	9.799274426970609	0.06066959323789874	0.9767325901036402	0.6704360343837065	0.8100559742821193	0.9012427421259666	0.8217146503380658	0.371582786431445	0.8726026563238942	0.8216044881044972	0.9969203792924048	0.3503005354755405	0.3543619755436094	0.17585181168138098	2.469002970967474
235	342.49607647848296	0.3111385687824551	320.9499017908555	0.3472015265405214	134.60311244942625	0.7796858933291633	98.45108900608017	0.8223590771971896	332.9307753222273	0.32913806503081683	322.9354935005394	0.3497135844210094	106.23793325970394	0.8528162071794795	128.88731573782366	0.7989317215466692	12.936006635782801	1.7749861327487522	14.424849293872628	0.32444105356529696	11.550066041446074	460.1460276436174	12.06714131413005	0.030494113808024147	0.959804428703804	0.624682248549672	0.7546440853357678	0.81988607662588	0.7831542486151837	0.3689364201853875	0.8660780252660177	0.8110694871171393	0.9973580881630474	0.35217125767727364	0.2162619266782381	0.1298532435072643	2.496372777049352
236	269.7506146256487	0.27599546742130443	236.88132609963242	0.3576962119265914	98.15858558892148	0.7894888767528232	72.64446883931241	0.8198640700410817	259.7146609636558	0.29881651451479485	239.11400690387958	0.3590996874036212	77.64400608777919	0.8603375520609522	92.8387364155898	0.8110551788455952	14.604589140672218	2.0550142652858603	7.879464564229389	0.4568721373697316	8.899977625207097	337.60009805322954	10.476441152536804	0.03876144957641157	0.9801384726674556	0.6310995572826441	0.7961268178981749	0.8380685551567152	0.7955326596779992	0.375050005201472	0.8735802087254202	0.821711735793672	0.9976895134991601	0.32003696955671335	0.2041009949651049	0.08346274632347567	2.5497645618324274
237	284.81708364475605	0.32952758459560266	244.58386380227367	0.4081151353766421	140.2808648109755	0.764374189936282	107.01836746341371	0.7494394783890406	251.5445162860727	0.396976320384983	245.1639682811009	0.4118475831738811	102.85159733846868	0.861958700029895	112.90254558255562	0.8268937295890758	24.4422574201008	1.4231741182319544	8.526887033218987	0.4428199936536935	8.98092332208063	317.6107527280774	18.771145472307925	0.11313881720980694	0.9846859664907182	0.6700512096418205	0.8122288446937787	0.8962204004491542	0.8043472766746774	0.3651499263894764	0.8693543815712379	0.8248357006073626	0.9950290597225093	0.35698482626637684	0.22540616081604	0.13987441385814184	2.482408564223615
238	288.235127225755	0.2122227082379879	238.14844317191233	0.34447754194868746	119.29985437061288	0.7623162053962916	88.50389906733083	0.7911525521281938	271.3943367286559	0.24611640801046356	240.16836853238547	0.3431150141734546	91.91466256726119	0.8430394038697997	105.755050965513	0.7935721950943212	16.455244197927414	1.7550191957096486	11.46774116141798	0.3804422631615965	6.042832360826269	328.5920488834474	8.53529451712299	0.0704506981778688	0.9896513903985854	0.6926685676572303	0.8010345899694593	0.8094612260183384	0.8128929059749166	0.3663770564156519	0.8691653580481807	0.8158669792096126	0.991049604147653	0.2793512223023452	0.2703026770768051	0.1463509123746509	2.4179928256843883
239	284.15048717785106	0.36663692194202957	270.4798916742923	0.37281305197495573	134.88997695098226	0.7709734951325756	100.97462403815585	0.7802573002666153	264.2707640231726	0.4069383097005987	273.6802738113392	0.37511902800693225	107.02702802171339	0.8545177890006445	121.38608780307777	0.8090074642414712	22.971514330109432	1.6020418328179318	10.106606512701038	0.2870816141598805	14.309204990828986	367.12409443180036	9.73651226581013	0.07089131815320353	0.982686947421465	0.63888510865126	0.8085372833056699	0.8476709895700716	0.8050303723935653	0.376365820986897	0.8715457382957787	0.8192241882664096	0.9962460648456518	0.4152367689959737	0.21812095897881636	0.1021178128238737	2.5726623007753444
240	316.8534655027415	0.31052126088992604	285.39251871701066	0.36838451715763465	150.61228058013904	0.7594063576871578	107.01167478666227	0.7826435573303715	296.767259811495	0.3456774943814562	286.04250538584625	0.3714717466420507	106.40315524375436	0.8598547978924118	124.14541791532133	0.8098247967213954	18.120902365907167	1.7856729320559865	12.98265409335165	0.39858656913766277	9.121133141933779	390.4158514171115	11.048850342128414	0.07342236454736677	0.9793013032461692	0.6497496309684884	0.7662640991581212	0.8891635706453217	0.8416064091167197	0.3658517784016993	0.872490853068066	0.8181540714647667	0.9952451100539399	0.34366007710592855	0.21712571872981776	0.12244196541677549	2.555856304398566
241	184.67234468239263	0.3281321679753906	174.98919136666166	0.3554747435223092	74.5081121908303	0.7918410488324852	55.722867621621006	0.8324697133908492	180.20330054621337	0.34866499933579753	177.68721870921314	0.3583196697051763	62.479469003068516	0.8669113626106115	74.61724004251869	0.8125022599163176	20.32750728570665	1.5753324623827312	11.76889995228572	0.5193892401591849	11.06435574558384	231.62365706134005	12.0433801959314	0.03583659788693194	0.9660316219957494	0.6746635118358622	0.7979141749061169	0.9099507834273695	0.8096493852302766	0.37588435087536726	0.8760774600816827	0.8215608065196287	0.997425817317968	0.36815811247867125	0.22896542632994524	0.1520773254609564	2.4645195236463637
242	311.0819268561659	0.3560889227946906	293.2898370502883	0.3645445228078473	150.72146128704873	0.760046212186436	108.1482116378626	0.7867724679561783	282.0519512400903	0.40300775286059504	293.7487081284849	0.3670696634495166	108.37475901564491	0.8522821716661615	126.08579541576245	0.8038594596100759	12.795184676746524	1.1998567938042803	11.940074849854248	0.45647801140072025	7.071807328712166	416.548932801986	11.243220515429579	0.06788204723153596	0.9825475368755188	0.6693894591728016	0.7756129204496944	0.8487021396734473	0.7660789584225002	0.371645273344768	0.8674928642857845	0.815264809431372	0.9971496853045109	0.41544501640921594	0.25557732349100626	0.08632097367960181	2.5697788456809136
243	195.3479038834473	0.33076633254440885	179.7566969283427	0.36318462812670566	96.77825370292369	0.7558032277271732	70.32014925630963	0.7803270675372755	177.9373614409097	0.3812189768169708	179.27646138722812	0.3708358504443471	71.57104119198742	0.8603655586345327	83.64763256591444	0.8029342871880398	26.417603829475475	1.891858618895904	11.197464165039282	0.31470110145247693	8.219813291872656	223.7051787581337	10.855265553444386	0.07897336389788592	0.9637355468070201	0.6637687235872508	0.7977284830251838	0.8878008846121425	0.7904364483009456	0.369337569741791	0.873194639472693	0.8109649096562406	0.9964109152018676	0.3852938991871365	0.2513526094523561	0.10726222468589305	2.527302857878864
244	284.72966576899	0.34090186246838455	291.5694764884697	0.3069517629009507	133.39337860438738	0.7522422554487672	94.7489217207835	0.7992394861949793	276.0213051928574	0.3596475282408788	293.7711204050561	0.30873184410501253	99.62178572551389	0.8443942527690893	122.33367839416817	0.7798698616035743	17.526486482307345	1.4118856119692713	9.959227156688877	0.2974023352282197	10.48220313763502	409.70962611583053	7.730173498002348	0.04649847673027055	0.9811881577137679	0.6654249299796882	0.7906513248240368	0.8504425638189687	0.8601540569468917	0.36619081656613917	0.8665831905978182	0.804314681165916	0.9978042525816471	0.41583419351970574	0.31189718151547596	0.16093677015215163	2.5694738290875336
245	312.8514926956674	0.2916744244594282	281.6866353130586	0.3552701288776641	132.43715607143156	0.7698294584697937	95.73664274996642	0.7988919824353449	299.7703341169733	0.31605198045242966	282.57591839331945	0.3580856578485242	99.05451325849114	0.8511197240179176	115.03931494236178	0.8063681324939468	36.00180233749834	1.9643628195192107	7.240169647364838	0.4557973113129639	8.338863461624658	381.6544190611441	9.198814440604007	0.057764284093580004	0.9757670400617273	0.6618192544028225	0.7595205255235443	0.8152849196032919	0.8433280043817408	0.3774700908389448	0.8697283797920041	0.8225690264387117	0.9971386063399041	0.34120355406260905	0.24660952652881116	0.12238095071467724	2.439940377725407
246	280.8634768355821	0.2951815263324269	235.83448936960096	0.3903735980137367	129.80574864918037	0.7577813120311562	91.72838068385134	0.7871296023418519	247.60415732400483	0.36099959021205763	236.63057504440678	0.39236702984206195	87.08255771294468	0.8707142531428386	105.21129114730931	0.8116682397159202	18.95938014129915	2.1474261902637997	12.574445733852205	0.5639847486934065	6.0223331942720675	322.13772097679094	11.736621001877513	0.07921923781606603	0.9884938359208759	0.6671400858250879	0.7828957856141057	0.9289345278870234	0.7413843744958308	0.3725637766105192	0.8754038150216126	0.8117764655811787	0.9972921096679747	0.3450815725906843	0.17796411342591387	0.09516106962389065	2.5058511633498384
247	331.4800807401525	0.3052304729753858	288.8907422228299	0.3894434088321651	150.15366249047963	0.7686619253011493	112.14469689693573	0.7767039106388393	309.0942637513693	0.34338507309155897	287.91418373450193	0.39453806725267665	110.13311551843324	0.8573520982903053	125.19728145393665	0.8155434198931489	13.59774012164553	2.091774996487143	11.917104441118397	0.4289552307250551	7.929000232740384	403.4585364747994	12.089262893169371	0.07718288358660547	0.9699736597011149	0.6336364794049412	0.7802464099659685	0.8734413630186826	0.8285009353907636	0.37473416933758674	0.8692630748993114	0.8205145560317798	0.9948198757322155	0.3263391273267771	0.16469003573298213	0.12028772425848067	2.4410358242099774
248	357.5297270759265	0.33534149614813863	333.3728446083152	0.3610725550347443	154.4569962730733	0.7747007370005845	113.5166633715645	0.8005658918866569	331.36626231517204	0.3734843111785398	334.61365748222704	0.36309726655237407	112.69752140293113	0.8616289337436918	136.32027390482347	0.8065498088355761	17.583558000440657	1.9400450947172212	13.386053804165758	0.4023891862544932	8.776587324388226	473.1654403232806	10.320747814866873	0.053753704244441654	0.982500470216657	0.6251707065806663	0.7991567590616464	0.889935397917767	0.7682491489141245	0.3700057789668627	0.8727755863806309	0.8144388289782121	0.9975131403906125	0.3847698423319659	0.20577409333162422	0.1326381483461862	2.5276033190718095
249	332.78132272326513	0.1999665449717458	281.7794032968995	0.3093026763639194	152.11365372782177	0.7382853557496425	117.60016539077232	0.7277024438176152	305.49868716509025	0.24748622271632167	282.1926823864822	0.3126020086495139	113.34765399305947	0.8341696642093611	126.07378512296447	0.7892429531458316	14.911460321424062	1.204305477038673	7.923674319142782	0.4638767687840225	9.180302995393358	387.03037431327607	7.22772873134611	0.09326759484112943	0.9810901745569399	0.6104838387909468	0.8054851788567365	0.8829131559954079	0.8276325876872611	0.3672048854779652	0.8649680997256822	0.8163419983679328	0.9946867231087297	0.31210300514576816	0.3817504207712822	0.10949496792536756	2.4742670430354257
250	243.45799036029956	0.36083102839892617	235.5775492784005	0.36966132064131	95.09039805768721	0.7966608992286476	71.07287327955753	0.8285916996456608	237.28190701494913	0.38303404202417185	240.42864151224157	0.37117322110737044	81.96135815587505	0.8635178990734672	96.39838452102674	0.8175157078582709	20.309906814700405	1.4537895118627768	8.310005735843948	0.6164038486743258	16.381109387721583	319.86502758696844	10.803058403354111	0.035310143564245174	0.9802123766447983	0.6665341705675945	0.7959947881478048	0.8735900190173626	0.7907596553171089	0.3681072173744294	0.8695021616269111	0.8210565401134472	0.9982174604765385	0.38308801960021843	0.10285413658248502	0.09394749823188428	2.5451321396565545
251	384.75887204551395	0.2277060342361783	339.87832352341724	0.3076723868278912	153.51433647411667	0.7637524834084459	116.39884887990482	0.7850087810369684	365.6663396294638	0.25506768689404735	341.13354879267024	0.309325250442351	116.44098265617933	0.8390046116593571	133.65112841302346	0.7964696252205837	18.127568511385526	1.7326896077016463	11.294158219113486	0.30308133070021587	8.347774683012023	486.31791288597674	7.135910444328299	0.05036867442590644	0.982115605059762	0.6371187294501766	0.7742578731771765	0.8796585633832275	0.8183266761977831	0.3710496162645148	0.862557010202256	0.8209486252736289	0.9971990939618524	0.32459384679839026	0.31315117119554	0.10852688459952517	2.522956255982521
252	340.0994828823752	0.31960114043842464	311.2590889076666	0.36679996458871383	141.33958026427325	0.785857947780615	111.79169301650003	0.8004067975147325	322.5542555167354	0.3486197776957847	312.83897335492776	0.36852478811128797	113.89183443784052	0.8534888345748454	130.16528706225614	0.8107833371791813	18.119328771396777	1.5651363556558504	18.376364133574384	0.5279648481073833	8.779246789716263	435.2317938039096	12.348464405107123	0.052340918695940486	0.982216807578945	0.6357016503654688	0.8217377585087554	0.8454213027018364	0.8029641641711198	0.36731759754106885	0.8653519729392103	0.8171420202004576	0.9973235211953979	0.3522920216875455	0.19000586285451582	0.15057703931441827	2.4359470733354005
253	264.7426359966819	0.26752217348391355	229.2795710497474	0.35732850443133785	108.5228823289109	0.7715959443973162	80.84326508187814	0.7966204061073241	248.55486808851342	0.30418800042866506	231.23604726404085	0.35944440773204156	82.63409855263686	0.8604332656687261	99.09592420569568	0.8030174655429322	34.128008881721605	1.9339188468155126	10.306141345214213	0.674413473771049	9.81204871797083	296.0448535187534	11.69502797796929	0.059518890550010216	0.9793729980326187	0.6355170665548894	0.8109262178194758	0.9078790763592007	0.7951741345876036	0.36954812161100375	0.8730089075717362	0.8127597666573072	0.9953873126299891	0.3181839319329657	0.2614895824766289	0.1208387855896544	2.4470761126913705
254	244.10147455403182	0.23399998269480898	219.07955171417618	0.2999599496154233	94.64219568367172	0.7704512506171145	69.83223891451347	0.8121091096001114	233.43794634041598	0.25820127420981215	221.48743991105727	0.2988747436113962	72.86409144438642	0.8507376229620968	88.64194550626601	0.7902533576800385	22.56557042394036	1.9765915528053037	12.197397889043419	0.4213156431211331	6.4768455344603355	300.88383801102333	6.988602240121398	0.03847505205274551	0.9934247336447972	0.6407784656390297	0.8002367291515757	0.8733493219565029	0.7839262150807959	0.369402639543869	0.8750063924061952	0.8176889909142021	0.9954255027683607	0.3358483328784351	0.3064712884181368	0.10005947392933036	2.5678603629353898
255	279.75033600554946	0.3305178420169509	256.6544810770491	0.3719572766403566	123.08513544075454	0.7714209958636442	87.87134013347335	0.8079110700126182	264.91935970166355	0.3626181675381076	260.67425770301276	0.37252823217638786	92.02310769353782	0.8620070560735631	109.83479374730022	0.8095561345677369	21.54143877428945	1.7131776669053809	9.836983316504384	0.571316443525944	12.664207261735426	355.13925578213764	11.004015577129561	0.05465637456146247	0.9935033639982638	0.6854980647487026	0.7765359169551221	0.9101042755493906	0.8146457478633033	0.3760475960013182	0.8694011421654265	0.8155278968856972	0.9984807373246073	0.36927124820640184	0.20714512051886352	0.11371533038537623	2.5426920698554363
256	320.52188030337896	0.3407463906958366	301.1862727063642	0.35667228151325825	161.02870034975825	0.7609273406540736	120.0608988199918	0.7606849778841925	291.35169502481546	0.38849165627018956	300.78516531705145	0.3609440095643712	116.44835934794907	0.8534262344499725	129.58005297034384	0.8164837265387564	18.531081249711942	2.2579038525151063	10.22208626174093	0.3496617160797921	10.13737283599566	404.76896667455793	8.070997014961225	0.09217945509413765	0.9759390250397711	0.6726960707162801	0.7953564144965332	0.9284971483165849	0.8329757035537936	0.36254231073931076	0.8681106327969026	0.8278044243490914	0.9914497540899638	0.39382599122899786	0.2350966593029848	0.10883317165555983	2.574711493515514
257	304.54124461853996	0.35736197223041444	280.3492146116269	0.39717344998044923	153.80358929862388	0.7640189966254298	113.53699002053621	0.7772760373563378	284.203302487277	0.39618485059999625	281.9728483177304	0.3997242063854054	111.08434275925035	0.8628836263090041	125.52665712481715	0.8223840286457216	18.011314934576276	1.6220185744541313	10.880662111347338	0.3303069212143311	10.623363044152702	381.32955793111284	10.583359079658567	0.09250133651366235	0.984948772421119	0.6821096610914549	0.7795216505930758	0.9057529079487925	0.8562391925254691	0.369311193808729	0.8694499843884681	0.8235129834982062	0.9951720161492774	0.36956020085768565	0.14802115163196944	0.12370858358027623	2.363705743747139
258	310.82889663797863	0.3166543456705205	286.5075176288063	0.35517782473862686	133.46666223478917	0.7715789691336941	96.28909795431156	0.7989016939645291	294.1612868558111	0.34661884051091185	288.73785820462643	0.356736491652764	100.82729423447125	0.8533803668927181	118.10964198449444	0.8054922158933673	17.067353757058576	1.5367231753653916	7.905716679349811	0.3886036925123954	10.290467907343594	405.8636459736449	9.516225596044203	0.05557217309837874	0.9828101440299112	0.6566833179378213	0.7804195541249447	0.8419373935134028	0.8134776236347132	0.374019366118944	0.8704566394757062	0.8197436096860401	0.9965470575552401	0.36933032497677953	0.23911034861215988	0.1337662970729747	2.5832423871664765
259	263.4473512505936	0.267314345411286	214.01138372377025	0.4034820482167911	147.66143219130828	0.7215526286904484	102.67168625382747	0.739920570171693	239.2998918486835	0.32699588317735173	217.11651501044997	0.40552986733999996	103.35143199430433	0.8609189775912098	114.85017971529459	0.8126162916934468	21.030137811729897	3.4102221291778676	11.681272769447276	0.3791987531219081	13.275609176247938	268.28958550602783	10.984272058543837	0.1364601324641108	0.9926419427070788	0.6964910371325737	0.7705761185488558	0.8656831162465439	0.8511521281272314	0.3692178808823137	0.8747769675191454	0.8182859890572372	0.9972934777747566	0.2949684792979053	0.2810663349585263	0.10988861173505036	2.4368504135416837
260	232.7489555223148	0.3583539319959015	222.11750774977114	0.36793362399508545	107.75936688849589	0.7723580011988599	79.26881657618404	0.7971489432581227	218.3966105437023	0.3930931254552364	224.5827761713046	0.36880476000299717	82.19498947682162	0.858055926261395	96.25272517094234	0.8078637754902526	16.982651623614135	1.6993565163968514	8.33562289078379	0.47374275398910726	9.492932517058755	305.6743093169481	9.698303768966506	0.06529852735929327	0.9858758152888993	0.674557292551311	0.8021555256727121	0.8833212847453913	0.8168663362622659	0.37357262125433294	0.8718062961102867	0.8181455396628735	0.9947417049108903	0.4023955261698829	0.21510458548439576	0.09065296570961381	2.4898257867323244
261	218.32224043744503	0.35479206464399926	206.69924386633681	0.36947375766781443	111.97400319503213	0.7544864786049104	81.73257563413577	0.775621336912863	205.3514498830765	0.39216080036805484	209.1792464754428	0.3730228199001292	87.55968448409415	0.8484631568434745	98.74670462705863	0.8022645690062836	16.989359215296847	1.1230365764701542	11.509629538810792	0.4560306094445113	13.004034272837028	274.11652139877236	10.39745085235832	0.07413897461507751	0.9760735260542304	0.657514194748001	0.7699743272355246	0.8619140079574216	0.8252755664898588	0.37413893296971235	0.8647147469501142	0.8140843833315113	0.9950796378569521	0.3988987230729154	0.23782284508639737	0.1391010759037238	2.5222576220776265
262	199.83804809022467	0.3285567949359964	178.66354848175845	0.3740541658711689	96.66998507669899	0.7619866408854172	71.61747762350531	0.7800078392990759	178.47246502949974	0.3914481204401792	180.31932765358482	0.3781734602711895	73.48008234397486	0.8632968300906826	84.41326355849479	0.8114630882074335	17.418515602895113	1.9504326713615068	11.048477202666087	0.47734565353014363	10.274707882434559	230.4718140008415	12.787309982132191	0.08352977440858472	0.9802199893487978	0.6734551918726496	0.8026978506355789	0.9042026597071144	0.7564508533705085	0.36818519489083723	0.8726116075401342	0.8159698671353783	0.9970089222288033	0.3881178841618858	0.26405377381594913	0.1152075559366714	2.480933049681812
263	372.4931588630332	0.3564680040850857	367.257454680754	0.3462851891583667	174.23533921326083	0.7667867202677796	131.51482816633495	0.777409357469503	351.6923844123258	0.3849066791602941	367.65641379188406	0.3488775977181663	127.93398254272343	0.8521680746357604	149.27159211759437	0.8036061452876153	23.93690315073783	1.2265958216520865	7.965860380979448	0.48919811212212316	7.765531265751347	519.5656973793498	8.515029510044247	0.06733075731012202	0.9852703077566739	0.6263539702600256	0.813955627695922	0.8589301835984986	0.8574512298339318	0.3710534102576848	0.8699174641280284	0.8168559294580212	0.9989812408830788	0.4100547630349744	0.26922491239210594	0.14566637302331562	2.502034853262672
264	285.35761561341536	0.3227485265943099	262.2283988794611	0.37104243288910554	107.51981878728482	0.789374335126171	78.20190860038258	0.8315410948103628	279.2105469148131	0.3385843120484802	265.95018623856237	0.37081604323631867	87.772632503843	0.8579676265233254	107.02232571899856	0.803161568608349	12.137407971360481	1.794769489809071	7.950858435672855	0.3043470585194063	10.824920609646146	380.18975308347206	12.783487162032976	0.03596101937523709	0.9862432181383298	0.6732105208705054	0.8140502148084392	0.7432061362860727	0.8116600427098131	0.3760710013813028	0.8724122376318894	0.8132413535371252	0.9960755626851966	0.34939014936705337	0.1679867975173041	0.10745455378092053	2.4198343212643745
265	262.9190235918144	0.31742394190783535	252.33479101566672	0.32629339475271885	116.01121967746907	0.7681996013321771	88.67577314927739	0.7902455623055561	247.73025629851722	0.34877463003523357	254.04113967606057	0.3277419510156639	85.40822802810615	0.8602186973355148	104.82702748225458	0.7975794299432741	28.690410384691226	1.6244156742262044	11.125793146231526	0.2607955556797453	7.79825438593512	341.13767915709485	6.971682133432691	0.05839848920466725	0.988581803934715	0.6271497848934916	0.8387646924566905	0.952371631322418	0.8329482325532823	0.3704298104727597	0.8739471498420073	0.813185971602128	0.998105573072716	0.3915964600685291	0.2703014857963312	0.12739802907913922	2.4594849471024385
266	311.2903295863373	0.31572161770801743	274.14998198586727	0.38791715397709386	156.00930815241975	0.7576227371388333	115.27835124862514	0.7550022668577581	285.43452223245237	0.36265916277656823	273.6262020181795	0.3938316807358819	108.24254787239873	0.8653229886948073	121.86403627345163	0.824709325522815	23.39598036883839	2.0754451607917668	11.771134887822141	0.25472402294153274	9.719777435659543	364.07419306612053	13.065838554199184	0.0976788381682189	0.9799695976404909	0.6569523440290004	0.789896981067095	0.9353723761420396	0.8541916947028924	0.37053122240335434	0.8694237743159722	0.823984243115327	0.9982853979558146	0.3409980559317086	0.2500964829925527	0.11632712660294914	2.5655177035638457
267	241.12026952045932	0.30607588342585107	218.6266622032268	0.36396745948550924	96.77256275764121	0.7829245317041139	70.79791904395992	0.8133180241105192	234.2392615098663	0.32824443240694395	223.0003587191431	0.36414256999520567	78.30502609035166	0.8623037495289602	92.43591415956159	0.812013165529175	28.665320796141145	2.6759628697769675	8.028787553847575	0.4475109559426726	13.483738458956717	284.23386193063413	14.987633605095235	0.04776701567004252	0.9911059120707372	0.6416780027597415	0.7808849371462789	0.8689647001907113	0.8391684219495767	0.36459295874034325	0.8725677228246405	0.8190181512209322	0.9969609894693937	0.33185320325521817	0.21776257022460233	0.11914573577257657	2.4716138350874477
268	331.1475853935461	0.353684088813141	317.39292357588306	0.3636761518374847	154.46052935244796	0.7707962376760467	119.85877881652067	0.7732688775816835	311.3452544531111	0.3873719078029028	319.46748136162427	0.3657714923536456	118.66535056645901	0.8515055995726806	134.88712571623785	0.8100143351250975	21.850185017141246	2.096370562394908	8.499724298825111	0.2555405044494541	12.12701606942432	435.72739450947836	12.124606703975303	0.07439041648296407	0.9819805449472084	0.6419136190659878	0.8110759174820007	0.9106794582878089	0.845308928084406	0.36796514707690997	0.8645019052997299	0.8188772435933482	0.9943212436965304	0.39283118486172186	0.2789724034693088	0.16177153163035374	2.427352176580458
269	376.3479997838978	0.3632432497954272	348.7914960609097	0.38098838399048385	169.98034967862264	0.7779909867771442	130.88303163351873	0.7825856292033722	335.12689307275815	0.42173040951483826	350.5856002998969	0.3835999477486639	131.16921899958695	0.8569488608669107	148.7224274658508	0.8162218186848075	30.447524404415873	1.5144298891205525	9.395830135511662	0.5918399345464785	12.385087103511156	473.57028222911936	9.623163837206702	0.0778672424838949	0.9838444839433309	0.6764118558295024	0.8283418397754084	0.8780135407683585	0.7492608781462626	0.3688101747946335	0.8671324272159753	0.8199651309217475	0.9965261493386457	0.4161284497078809	0.16575216135126034	0.09752606948899926	2.493902629083515
270	253.61061107211904	0.3219036361349784	235.70699414310644	0.357342158742942	108.19568185427548	0.7740586388127924	80.42682097974944	0.7975368241395097	241.59659494318606	0.3508789929925172	238.61282477644352	0.3582249285512892	82.22145586337018	0.8577792351722189	96.93438289934576	0.8093331653580756	25.827494490404053	1.137383212696626	6.583253709321164	0.30048513294358087	10.160467622628516	320.7670084028865	10.794298429485796	0.05586072818155484	0.989543023174739	0.6380228854260894	0.7836019133655889	0.9038688924650647	0.8266163040246387	0.3721549600041935	0.8692325161248845	0.8190189235506319	0.9975784490580761	0.3678725427434338	0.25522964953338717	0.12147350800981424	2.4136875715913315
271	355.4129317804305	0.21947607670919925	283.4139525502894	0.37233120923691554	139.63866148761383	0.7679226601791833	101.614014543206	0.781307923891484	328.30223131074194	0.26465457567641615	284.7117362765107	0.3737490678463664	100.06835151802369	0.8595366960903666	117.98298717012175	0.809793589557196	12.38121770474811	2.1130408909969076	5.132160612398904	0.2826744754134258	7.846579430548052	399.50667663520574	13.459077896173328	0.07338865117445569	0.9856628905272317	0.6358862972062914	0.7973641962839859	0.8799991338523566	0.7951379281508244	0.3650801442827428	0.8730014824133591	0.8170152760141195	0.9948848869183505	0.25953014547120346	0.24014189411649797	0.09925989299871434	2.5133603693924504
272	236.01652624429562	0.2778034952144267	204.83675599592036	0.3611649015744448	106.54689038698643	0.7616836943088525	78.40588631529228	0.7843226818413608	220.05311499329397	0.3186042687664625	206.31971047754482	0.3657677505355186	83.46174798193013	0.8524894364386434	95.2680414544684	0.802096005192689	15.070668139822041	2.0796611125876656	12.338822583096944	0.3509104359290124	10.751621786388258	278.8998536240891	9.35911345801929	0.06780871067534822	0.972887014043077	0.6537227372819098	0.7912611948376388	0.8375418126547675	0.794774378394656	0.3835947039260787	0.8714443817518986	0.8169193630668248	0.9977293650538139	0.34435355808467655	0.27271436356585815	0.10401979968132546	2.5694312506704247
273	261.23330690648163	0.29208535431255855	227.76906403702546	0.3745455385848866	114.5080160456566	0.767278336287817	85.06984122409519	0.7779175701517417	244.45617322108006	0.32880496623139205	227.756880285225	0.37846438466344196	86.7205126829368	0.8494475115190596	97.61365240157575	0.8094597749365069	21.192185850004105	1.678129194779485	6.56295609083125	0.5186791120953619	6.604559176650647	307.14660001567944	8.782710156299707	0.0741483743106259	0.9744103285959823	0.6432157169211815	0.7838009981644669	0.8165395382484198	0.819111896125515	0.36821246693673815	0.8670030728133272	0.8192124690924049	0.9959585770303072	0.3248252881056008	0.15757546603075961	0.13238598418858888	2.4702271748671754
274	220.1408702402606	0.30426529299450483	193.1805392299445	0.3829340486391078	96.95781219810954	0.7812199020162374	73.54017710988663	0.799422423326485	208.3005924496945	0.33881424484439415	195.12719984277544	0.3856271418355641	79.42294379316576	0.8591320547234839	88.89241551631918	0.8167719060239751	12.296937862123063	1.895185758659283	11.633616533668995	0.4567124259341451	9.7839168542487	258.1801000145317	12.140567305438061	0.07608392374474426	0.9807910670047725	0.6972344976500029	0.8145715136144746	0.7965795132612244	0.8278820717776402	0.3656809480094234	0.8738256614288888	0.8232998855582275	0.9963415558047436	0.32541173967965686	0.16550258870208012	0.10066915676709412	2.422093793090006
275	270.3100917526723	0.2912614445819045	239.08510199565768	0.3698736591665492	106.71213761332399	0.7843969050977089	76.63732726740157	0.8251258213742503	262.70873673931914	0.3113149016231048	243.13839422280662	0.36977524480559637	83.12884069790788	0.8672333858122814	100.89604020067662	0.8109760519219698	15.219168070911694	2.0416182802677625	11.223288996791554	0.4238950443709224	12.089001656633931	334.3365124305595	13.58511473100789	0.04509731159407728	0.9907225937170635	0.6734988049779703	0.7868186166874892	0.8847056657617212	0.8471817080502455	0.3734015726112029	0.8768105255310832	0.8184773287349482	0.9962965104310827	0.3175173931749363	0.20665421325669306	0.11346460941186	2.4825069594154954
276	280.6471062867878	0.3954309924273016	279.19760622980294	0.3585331435245699	148.22578209200572	0.7521342237397676	103.89931430374392	0.7758656824492055	252.39338267928375	0.4519074416330454	281.52948353698866	0.36338433416199134	110.28555585095448	0.8583553353656661	128.28347395362763	0.8037915059474375	12.11705706673022	1.7848218707006025	9.125556743075505	0.3857889523611622	17.400629946292433	373.5907992917846	9.518574875917414	0.08041940125459729	0.9751170128886801	0.660890081218148	0.7833564638336087	0.8772364518312604	0.770107538602101	0.3583915081116363	0.8725009202278743	0.812659286774345	0.9958705436963948	0.4557052774205053	0.21418247644637362	0.11293274097453632	2.5969955805611056
277	324.572453075264	0.3356713458580857	300.22784194458535	0.3768411304926925	131.9437902899162	0.7910371107610028	97.86451248903433	0.8139065958523557	309.6427273410154	0.35990616413553633	301.3799511993468	0.37789439376741557	96.6261989210197	0.8693620536721064	117.24494216438067	0.8182136523187657	16.931927263975695	1.9400262753152042	10.468813047943579	0.542015775033287	6.601868410852793	435.32120128972275	9.320370460419113	0.05141609638880538	0.9815794874507148	0.6264896045856966	0.8047180735435145	0.900308423272997	0.8373398145091422	0.38199443031008934	0.8807237365481286	0.8263089596635222	0.995047963063318	0.36653473985032353	0.16478596641126592	0.11230791459246627	2.4604009662202513
278	250.211683090445	0.26886701152228354	216.03185119706586	0.361805779548304	107.61370419869344	0.7634280986978956	77.91380135172801	0.7783422026406036	233.8780748355707	0.30807381888678764	216.57239430118133	0.36644206072801294	77.07272871588873	0.8639860157226966	91.4472375240761	0.8104405243349075	15.325251638640461	1.7490821938370484	5.321631859221084	0.5683609339600751	8.798021418497758	290.96731065414883	8.865021290508833	0.07404635263675542	0.9757727195454852	0.6223316281306113	0.7886368552992534	0.9031497327747358	0.8282485051046732	0.36113036944602217	0.8745313664678159	0.8160261165160049	0.9971571701573179	0.3056951332754753	0.18453845595482188	0.13128505161286275	2.4883217481515647
279	244.7004988257474	0.29682054695990057	226.01400678263252	0.3344139664970578	107.26372376723995	0.7750254088401788	83.50844403785983	0.7853708482199896	228.93460760800417	0.33409634206563654	226.68037486036621	0.33838516197943813	84.77056663602589	0.8531228745716367	95.64599201019172	0.8105817109828488	18.86610896898993	2.5061399919663243	11.527997369486918	0.5205406467462035	8.650951979331417	301.83696920729744	7.019625279298679	0.06804431838928422	0.9728105843776234	0.6467488660136744	0.8070201343105656	0.8746972304959325	0.8079795514361751	0.3661022201026079	0.8721020286394866	0.8265576173990429	0.9960007287934055	0.36656792392484344	0.2418396393813801	0.11631362445773695	2.3950085856958827
280	275.9126631568779	0.2459920346680045	229.91120439515203	0.372483114932164	116.68343084934571	0.7781912292200183	90.11778026241163	0.7801989259346951	258.05522841313876	0.2838162520952349	228.89358269807434	0.3788114650257212	91.18399522259628	0.8558723851219656	100.84985685264661	0.8183924112649953	20.913336510965973	2.4419064606012157	13.516096818812754	0.6211943294925889	7.579730482944549	305.94684488522734	12.398181398741759	0.07774987933306797	0.9661498764288979	0.6636338099652673	0.8144300173879503	0.8565276374408167	0.834711195953177	0.37629638287201356	0.8719524546467566	0.8279105382734442	0.9954996973085346	0.28529545519631944	0.26842043612781535	0.08535548014550556	2.551861350607183
281	382.1020213008726	0.27800843255432894	339.26202618496586	0.339819246033462	179.61226820038377	0.7530048600447017	129.24747228357484	0.7702635614578357	346.4305564709455	0.32906489513540943	338.5228283117088	0.34463035963200217	122.95006647256626	0.8579648273271077	141.70861290523703	0.8118630141948249	23.45895358122009	0.8363445147753289	8.96167472081049	0.31928564291359063	9.631394028313677	466.39637293732966	5.624440821952373	0.08611771223335861	0.9786658211098289	0.6753314426042338	0.779480289079449	0.9228574637454443	0.8126262035300211	0.3699477808026963	0.872953984211125	0.8260503182886076	0.9970654560443263	0.35863609051303874	0.22873673794888916	0.1379301926237757	2.5019153628333957
282	221.31292220562298	0.3366736746966168	202.78962517688393	0.3818059548329573	99.86540970157614	0.777886253142267	79.68508427733583	0.7761716289894494	208.7453498020151	0.36920401487728544	204.3462077519988	0.38324788359975615	78.69239757425507	0.8536664971689998	88.91423340608723	0.8127815468833762	22.132348160945156	2.4875244981816547	10.243521489076057	0.5493977299653009	7.318547987284584	270.4219738719611	14.456441784160958	0.07002714575755233	0.9848506385695491	0.6235055066575896	0.820715346013578	0.9062950951163198	0.8419535774291049	0.37389562645162433	0.863881539958298	0.8174838078534272	0.9949642941105998	0.36280108632731056	0.23650634850928648	0.15730435194004916	2.4219402289153424
283	266.6297565185723	0.38681680988661166	290.97966435756024	0.3164231312718731	112.75506749637258	0.7824506639725708	82.88106744960373	0.8301147523361326	263.08476754426204	0.3961918826889186	293.3432949087339	0.31630563328284056	88.16506340640413	0.8512115902235926	109.32743625158223	0.7950474869186327	19.278206315294533	1.4622750583780382	10.863689040250083	0.4123148317488104	7.3929928133188705	419.2511393803047	9.130679859006884	0.02554985992016783	0.9832117138533731	0.6696278778900716	0.7880040252936423	0.8278734495522103	0.8502238605581506	0.37066866623332156	0.870301140560202	0.8166324966450207	0.9966378386302162	0.4465051041738963	0.29403053772073756	0.1039997219653617	2.4728183381672193
284	262.4266184237939	0.3166130025044354	224.94520864615674	0.3876115136901296	138.56813971402158	0.7422380466153072	100.80055854028411	0.7470754149567037	227.00683137092864	0.3925959667897792	226.0353745908659	0.3915115484367512	95.97418519204236	0.8683593769793392	111.68444257879963	0.8081362516592304	18.852214338759477	1.3821239779818484	15.69056986841006	0.4319220828254074	10.01201343984016	298.30644983343467	10.162914386132417	0.10413907122618546	0.9842849502920082	0.6385211730941647	0.7997075105551483	0.9308844094481484	0.7754236523043196	0.3812295937612548	0.8787493226041218	0.81282976957428	0.995917699528913	0.3878244588807604	0.27696255456748553	0.1291536937284179	2.5614263996874223
285	233.21478021765148	0.3698089517892254	226.09653887134905	0.37179308386012955	108.7336632058439	0.7767231113042731	84.63552270977543	0.788198329186817	220.8070994430691	0.40016721337754213	227.0972764659478	0.3747543650888733	87.48411090009262	0.8505705160460322	98.8263753325312	0.8076313374971803	16.0649801146339	1.8111561976437665	11.520069857543833	0.273392903973324	7.729212612811766	309.69435272439694	14.112301461830459	0.06435891218047948	0.9776396700158085	0.6338836361230643	0.8127140093730416	0.8097189164370657	0.8221092284432147	0.3690992997386607	0.866495408068523	0.8153793667606323	0.9972851877365949	0.4014457920464175	0.2333363328750408	0.12544104732267247	2.390919342518088
286	311.5074362822298	0.36010790334108245	303.210152249668	0.3587185029843712	132.9090561980987	0.7826026429417106	98.60176377121604	0.8083777604260346	289.8908285222764	0.3956372267647242	302.61238627452485	0.36303754663064747	96.63177031502961	0.8630581850003417	115.93320454728166	0.81513836027002	26.567232358543016	1.3878237589491342	8.493386687123209	0.44670768965243235	7.216037039702187	422.9922850504011	8.855274327887159	0.051299972758880014	0.9682083478018164	0.6483971234465189	0.7867746737897988	0.9147063809365091	0.7736388512936617	0.37282473201759647	0.8719232943975249	0.8224949346612928	0.9979021432952446	0.407939407106003	0.18470547324063713	0.14131984028178832	2.426587360736959
287	219.48418828436226	0.3546053921180591	214.01547199856222	0.3528649332961992	100.50832355080806	0.7710723811099571	73.69940384629535	0.8057785063963636	209.312595756704	0.38329007065432097	216.24807903546304	0.35533518096906686	79.16926085290154	0.8556698462175275	93.83005030474868	0.800445665452669	16.756475035035272	1.9852522117519806	10.869370539894181	0.36732722962470366	10.840994641677582	289.64243897938394	13.32106720792002	0.053105600146261464	0.9741782776982338	0.6688311439495662	0.7963460162034395	0.875645956736143	0.8124775358135614	0.36914120119237237	0.8698026984235969	0.8123993322800922	0.9953720449969915	0.4004186102630064	0.2871967514162913	0.11301381524753101	2.5058585648182135
288	330.9856095476199	0.3398159474902523	332.6352115801524	0.3234801146603274	131.25995841301307	0.7877030245302867	101.12089324932597	0.8154837602120912	322.38548233994777	0.35559716606314534	335.88803061189407	0.32341906773531853	105.7534181722527	0.8506190215123165	125.12687608537045	0.8048816286157291	15.74918396405515	2.2601969581856025	10.456493265080098	0.2506798082012728	10.586124235362739	486.01005171118777	10.697437107218171	0.035436885240926794	0.982113799092503	0.6342932102449277	0.8016404261391443	0.8938667131559209	0.8348417055340525	0.3779603531680301	0.8708220739533304	0.8264224395146997	0.9951055794584664	0.4095506904786696	0.36316179706628343	0.13289488052377565	2.4319376614725416
289	295.9715074401981	0.3019053786980352	274.7640587907097	0.3368550076251877	110.85135424476265	0.7874182769477407	82.30276864124173	0.8224885921542696	278.5573239840448	0.33272053963994747	275.35573955147186	0.33898195006511794	84.36291003846529	0.858961119504355	103.17651367439737	0.8065719140667915	30.248037475332325	1.1125950398548357	10.593104660428514	0.550034773122485	6.6116778697782115	375.1796542767176	9.781466329616736	0.03481310178782136	0.9666180804908728	0.6339550639744129	0.793873088523058	0.8946016763625086	0.7051903234724011	0.3637009230122409	0.871950005740447	0.8191590418620597	0.9959258078329285	0.3609061927087649	0.21443243888487093	0.11761159144604028	2.5220935347845703
290	368.1178698255055	0.3223973160257054	331.1469508866467	0.37715157431246865	167.49478505100905	0.7718099870426014	128.08829058171466	0.7762859484558614	340.01064729286543	0.3643223743690285	332.3440167746616	0.3787603155757694	124.50232464593176	0.858544443672678	143.4232776306302	0.8122727609942241	19.75107722817369	1.6908531637096802	13.072153711347061	0.5973852145843712	9.210114267056493	457.0517657178774	9.721708043362225	0.07982867756830671	0.9827581694475191	0.6387411966128156	0.8109528959456074	0.8989638538667618	0.8184141416282955	0.36717763094698547	0.8717173106648821	0.8191121110157746	0.9927137363880699	0.35695292395670236	0.18254990000095392	0.14722503593087757	2.4122522686120043
291	199.03045248478162	0.2834630320492178	177.10347365877865	0.3525856174041897	90.52359408245493	0.7642359992920876	66.0224936467877	0.7954713689081941	190.43286704853384	0.3162675080954236	181.70790029039583	0.35414975835216045	73.32714069080285	0.8609756972132626	84.63965567031926	0.8067670670431815	16.752942916197863	1.799756985432447	11.133568419661083	0.48558790219133713	15.418041625569593	230.5405418221288	9.92123803092093	0.06529044530418236	0.9887699773171827	0.6853882936362145	0.7930863326243891	0.921332669342319	0.8434547521154535	0.37490408236843786	0.8727139740906533	0.8181309768324748	0.9978171116929531	0.3406843229355331	0.29431371625109753	0.0845990953917476	2.5650528802275394
292	345.91312742045216	0.3185198229125637	315.7721823966923	0.36164000707950095	151.34036457029777	0.7713978770419188	109.62262716235358	0.7976444259282264	321.33836379468914	0.35730699762321183	316.8758931009669	0.3642564281218774	112.09647549104831	0.8568364693205245	131.35374571315862	0.8088536464112458	34.78210831777197	1.7072625860516313	9.727483293444653	0.31806993143638823	10.366889008259225	423.67420551122893	8.989564162304262	0.06437933561234435	0.9759950036955675	0.6747587341262105	0.7863509444717158	0.8747827783863485	0.7928425154496338	0.36836689612150103	0.8713163525435259	0.819990410746445	0.9942487062930682	0.36658694340227566	0.19376972633215683	0.12830665246941445	2.5057006859955377
293	258.9527017356006	0.3675949458905599	255.8693644251121	0.3597899578507977	115.96811798834199	0.7758409036714314	85.15245167494405	0.800904358742583	248.84597168775645	0.3936955456276053	258.0353877247239	0.3636332103662247	92.23337162067493	0.8571136545364126	108.4737029089518	0.8058210554930217	12.749425644071296	2.0885438059800308	7.562343806023337	0.23400350750180093	13.322625063330765	356.3793015513998	12.932941876587924	0.054264630497835496	0.9659986020017225	0.6156570071015355	0.7863029289609076	0.8339984312274072	0.8215252628075761	0.37145817166489103	0.873399620607092	0.8171063440648351	0.996193492423098	0.4058163702856385	0.25126518466109987	0.1661911087928155	2.424283066594304
294	197.1217811302442	0.294841116711456	183.2413016861622	0.3313480102187155	93.31737998680447	0.7555942934223271	66.42680783050284	0.7849016161677739	189.1369567078539	0.32467761261311573	186.17608755766523	0.33420517056430943	73.2880222489191	0.852712740623782	83.74857461680892	0.8025615807521933	15.270916052515657	3.030334525293236	7.509398323085282	0.335459685589128	13.161972611170416	236.10012840978436	7.729327152046576	0.0715466463281257	0.978880721938706	0.6645671907852326	0.7629827167875625	0.8591398652743355	0.8530639172414427	0.3589777294695355	0.8729823205022802	0.8209476581726419	0.9955110408563688	0.35401972259536335	0.2600266924315277	0.11632084022082667	2.485527569271219
295	169.404213380123	0.2669629729839293	155.62170245650142	0.3201358350581138	64.10609067164593	0.7769486514099185	48.252945407641676	0.8159791179515226	166.6736564190919	0.2854533784455867	159.12332394384626	0.3221068633464134	56.394452972918145	0.8494315298545435	66.62814366810527	0.7955969637375928	16.458702155124314	1.9881101423610794	6.340961805061134	0.27834644950544213	12.099509738409548	207.4066424026572	8.761725186758449	0.034707687754776305	0.9712037675003733	0.660694107856646	0.8018098304169603	0.8854137661496765	0.8161795959717969	0.3745442887272064	0.8673914627399905	0.8156855739814611	0.9973328861956029	0.3425326896122608	0.30147389967756066	0.15759186431124067	2.448164649976171
296	422.7097454386815	0.27461636291707797	367.348904131801	0.35638547321843006	182.62173924249845	0.7618148377436282	134.7891333943276	0.7694596583858101	391.26561236052373	0.3152744195245192	368.35691377518975	0.35878502324700295	129.3329431942749	0.8561491481388995	151.78237262412043	0.8063650845899177	19.249900424800167	0.8614220953899642	7.05724054637615	0.40407572001224323	9.49000819400235	525.3135179896863	8.205406128374179	0.07182311731063414	0.9859050383982283	0.6099153905177678	0.7960578284819191	0.891469058374412	0.8177199688337943	0.3753087256906538	0.8719315125859013	0.8182075550012248	0.9979195892743804	0.3372980240981299	0.2509967684344911	0.14494020669506374	2.5452705311723727
297	384.088803443124	0.281720006306476	325.05999416127986	0.3839111162788278	173.68055015072355	0.7625129539715949	127.6688562572512	0.7742704151308561	352.98945672282775	0.32681417211364483	325.82380556867565	0.3856221357206104	122.38925295319797	0.8579683027269758	140.26771156379613	0.8145353238817303	22.192265346606582	1.9364046892983582	10.51729082796575	0.3506937818634524	7.2471759789665695	451.0683443376482	11.851959126686994	0.08514143506921726	0.987765039744741	0.672969432411715	0.7923379548413859	0.8963830995890486	0.8261926032683033	0.37121336003252525	0.868281373641145	0.8196968379304213	0.995695052378689	0.3157182630453801	0.22757609939720932	0.15902998425959888	2.4993183365141562
298	290.1248690207534	0.2751252368002162	253.76769673831285	0.35912782697052903	114.88471208674841	0.7833719995032797	87.3170342589624	0.7904545265794503	275.0868974986341	0.30536623919724737	253.59637003773432	0.3635493991102822	92.69856256457169	0.8524802244550147	103.86869964163525	0.812367804049876	19.850652234944278	1.3417623371968133	7.174421542125217	0.33263648642655785	7.707147960218351	342.95709968480764	9.925503564197717	0.06530977140823666	0.9681850007746834	0.632347624670606	0.8203074610813128	0.7643207548472403	0.8229742671369328	0.3592682600849548	0.8740009758769882	0.8229056922619119	0.9966272869294247	0.3082496965841657	0.17568399449977443	0.12244375588758993	2.5385302697142182
299	186.5910035345288	0.2648535177506595	167.02397296863694	0.331969504118756	74.69915619762027	0.774318838310136	57.31124130935708	0.7944518458820742	178.78422917727335	0.2949180432959511	170.2836298334222	0.3331212474902173	61.946916553237756	0.8553852914692965	72.32953639640174	0.8031549835896633	23.14423565775447	1.0636924747810397	5.7031727984916	0.26179712118284093	11.273665146906831	213.24305847663646	7.416873129173693	0.05855897203221109	0.9885894428765175	0.6546584507710788	0.8308446561348569	0.907810895816876	0.8310432404645256	0.3615885143986918	0.8696315498847942	0.8162729413440812	0.9975177616709696	0.32767594433428887	0.23742121500042	0.1273258011823388	2.4416963742332465
300	237.40698485003185	0.3654330876225337	229.8172333692105	0.37313990456666707	103.20348090712179	0.7844117404803492	79.09998648476878	0.7955607815774968	228.23457004265615	0.3896563430907379	232.5219019683098	0.3745049520010855	81.99729303446172	0.8582627611335537	95.36750633049115	0.8134593583981983	9.174965620981547	1.6624000779907733	6.768817653290387	0.3712842220011346	10.937785197342382	327.8554631654703	8.681508314625416	0.05543708646287986	0.9798049815969244	0.6180924215633034	0.8091909470133244	0.9155800807904079	0.8505200526081464	0.37707565218339195	0.869643837967543	0.8214285596932529	0.9941087416075075	0.394445911711745	0.15769866251602485	0.11944740767953961	2.498948372986112
301	193.14008943420586	0.34144790491611643	179.84664384136784	0.3762711513713229	90.749270533693	0.7773287067337732	70.20972020303923	0.7826010706971087	186.1676390569469	0.3686016148170517	182.78625986877665	0.3784734648327145	77.22657986785629	0.8507124070552109	83.90390460460857	0.8159167338819349	12.378196624159237	1.2212811231210996	9.014835231017498	0.2880878621765719	11.705205126594116	241.70108769442066	10.605746768732361	0.07705348488111347	0.9827529702847547	0.6589230430091069	0.8007570313991283	0.798447165494868	0.863599250634803	0.37438994311636514	0.8706815331330768	0.827792448696841	0.9962021436300239	0.370762399963549	0.22824393144875968	0.10998563163466256	2.4018203688182593
302	240.15147367184926	0.35758944724558234	227.83136219562587	0.375795478907034	103.83497759139766	0.7838012560372383	77.98413476641554	0.8124820688297518	230.3787848851996	0.38570832476079503	231.77467413079148	0.37693838225754467	87.25152828428331	0.8587950622650942	102.08795336989508	0.8063646767313338	15.802668276791232	1.259898334631721	12.11989734482737	0.45734242301637396	13.812823578180463	312.35363355436465	11.410849768399856	0.05014326049394084	0.9796910045128624	0.647125667557192	0.8152632969990892	0.8251698046970918	0.7904099369646913	0.3736377589626516	0.8724289537845304	0.8141056070920697	0.9952494040195649	0.38834021902654886	0.1527121801502929	0.16376558464016663	2.4532411887564227
303	200.499314431841	0.36389686633724727	194.21039736634552	0.3652710586235439	103.20824232354421	0.7685840842364732	77.76589688470867	0.7816942612792881	191.34203045581236	0.3936429287987181	195.84281632449984	0.36872362404528175	84.17681255719879	0.8512904936528778	92.24172614774805	0.8113280774989737	22.0784755333375	1.4756023825991673	12.350302703685461	0.37663984727404637	10.014805510628209	246.29825921395346	11.041994108829082	0.08621383939868268	0.9796625450394142	0.6854021835120063	0.8025016167370465	0.7758271397167278	0.8652148809399668	0.3619037555468915	0.8733890223370923	0.8247349196582496	0.99652236331747	0.39505609436037226	0.2529660986858972	0.10583890344980156	2.449622872330598
304	445.0868764330999	0.3622247384791055	429.38043274386456	0.3664717168500533	192.35691085480082	0.782495733408055	149.83323149218512	0.7925520850757088	418.3518774833968	0.3932389137857179	431.95221855881283	0.36700151961276106	150.95227205237515	0.8504317552208855	173.21459217376795	0.8094258471277794	23.03431657093217	2.6593950502723036	10.894576022190536	0.3780981601817769	10.829599467541925	602.8247165818661	14.263597340737219	0.060640121095826394	0.9890585648276761	0.670122311632925	0.8371985594637572	0.8662687073991305	0.8248180267092461	0.35996816360793127	0.8616237139576812	0.814968320665383	0.9957468010171246	0.3915007066789447	0.21247944689467166	0.14750172117441435	2.5486596499668654
305	272.2661234864974	0.34062070927525445	250.1238757905195	0.37830916381013824	130.22267114795682	0.7654801467783319	94.69954622563344	0.7873215378752113	251.87234508090793	0.38340011100787474	252.39550930287788	0.37979813999534956	93.83592702958924	0.8650370537613861	109.80238147716751	0.8151834685339752	21.865236974854213	1.3050236750400162	11.223447197005592	0.3616545695908829	10.493860278364208	334.5927537336485	14.25557876556633	0.0759272774075507	0.985523901499059	0.6606263530290147	0.7769816901803275	0.9345289303517473	0.8156679724345272	0.3650792723938577	0.8722597864208189	0.8186902579706642	0.9942775404043072	0.3717937431003836	0.22510899658195366	0.11211445975826882	2.4290294079829753
306	275.997968373311	0.31716631292308356	237.579714077218	0.39395616164789576	139.38488446402192	0.7470003769379807	100.75607238137175	0.7437918410319975	245.2280766615669	0.3819940930685598	238.85370305054124	0.39767459355241913	96.26269390757588	0.8637984549673936	109.363639413184	0.8179907905745326	20.042134136160758	1.304665275777785	5.667966867682622	0.4390907617708546	10.177304680634432	317.07025668007975	13.400741693862834	0.10494342781065001	0.9863859232942842	0.6303113349227962	0.7794074283853896	0.9003243876746285	0.8009842870501269	0.37114250958947914	0.8734991277205819	0.819766396013208	0.9978366566119341	0.36179272973593746	0.2640738639224472	0.125343465439989	2.4874052155762456
307	219.7421445173406	0.28588257699566505	200.30180230917654	0.345535026336961	87.59334104327743	0.7821010798921215	66.1867165014774	0.8080713420219551	217.23029582976466	0.30145650710233435	204.89230449020016	0.3471083622414585	76.68425048528793	0.852481451053411	87.51280277715814	0.8072177166500268	15.75058611786019	2.072898710327652	9.637302365248138	0.33983775094015084	15.319225023493958	272.37385869564366	7.3499683824100845	0.04193898724527311	0.9793510525476165	0.6261643572291558	0.7814961217027437	0.8393688596224264	0.868242988787182	0.37700752915418756	0.8696906090799981	0.8227257732828823	0.997442550840818	0.3357827478758598	0.2033098333039407	0.11340348921364987	2.551379433265506
308	442.13107348045367	0.31568312643824187	392.1903677902033	0.37925882886519985	184.46114657689833	0.7774231326064891	132.8482529845226	0.8043140239335121	409.5018246150522	0.35582442807270886	394.9097095820947	0.3798863086067015	131.72149275541395	0.8630871992342997	156.17583730493652	0.8173306701111674	15.939834415063423	2.850703963028169	10.326647646461382	0.32689832394814416	10.807238324778135	565.6806290612441	11.884220968960012	0.05785190924872769	0.9882380592329985	0.6581034305561713	0.7626917936274368	0.9089115415023566	0.7719064334270552	0.37270388428578505	0.8710438760214148	0.8224894059658268	0.9958728334148472	0.3522191894451524	0.16883942257442489	0.15137320002262095	2.4663525373467965
309	237.04779321430527	0.382100514450375	216.44062092237303	0.41421462255664687	133.6904609231278	0.7506118680597906	97.88222345628675	0.7550359445382954	211.4901457857061	0.444865371178214	217.03051700501976	0.4195947946667957	95.43816502540304	0.8693822936362395	107.22704666193212	0.822904580146008	15.155471518953364	1.4332345300462284	12.555786373902139	0.39321756178506606	9.950171715103851	282.1022849497012	7.777595030135129	0.11827964262349566	0.9826664404696417	0.6735769378015195	0.7920180431035162	0.8844059983088434	0.8213006542871977	0.3665380136054719	0.8757474337324905	0.8187127901473786	0.9976342631850315	0.4024996121226081	0.09031699628173542	0.13861935072614776	2.40416631371624
310	209.2324775315688	0.275860496511965	187.197811902826	0.3376337958782763	85.34415478018278	0.7731577352718068	64.0028825844678	0.7895465913459329	198.66873464564196	0.31073029253968304	190.9099513569695	0.3396538514578419	71.95898407767127	0.8547515726293836	83.29736401100715	0.8017898512381144	13.508183238874665	1.4355122628672095	5.861893751754747	0.5518799143678896	14.30785757742015	250.6705111198219	8.469011235829937	0.06000429462545551	0.9781468993137219	0.6236784772192229	0.8217975223212111	0.8723689740862541	0.8023975208552342	0.3690671025187743	0.8751564410397054	0.8188738494931395	0.994675445784221	0.3457891321914774	0.26900830513081064	0.12661804121608555	2.556674133599573
311	334.2312077240872	0.28776573247982534	302.24923602562683	0.3416024365111566	144.32911377303407	0.7660981644497948	104.04954685624827	0.7901123972776668	311.2382229354593	0.32584830492591843	301.8452437799902	0.34610747065346437	103.83088874237194	0.8579106442402188	122.43462530785587	0.8075891683280841	27.280107132086723	2.1275145102079103	8.445990672630533	0.4742046920021539	8.624007158563312	409.0472487415379	12.2355985846103	0.06497008390793028	0.9709675209619737	0.6393842032103838	0.7745750947762673	0.8684535094538236	0.7997826520378084	0.36459368825426025	0.8746868694494951	0.8215572534103586	0.9968412461082096	0.34974934434452865	0.331577194079236	0.10392419474253278	2.4713696453174827
312	174.55347136181373	0.26843410814870294	151.94479349237315	0.3564995697180735	69.47418585996596	0.7783360495330464	50.882032802276825	0.8087182888909147	166.0547962731778	0.29670940781811705	153.2911903233041	0.35685361530730403	51.53754672631801	0.8645183003230181	62.391161984562416	0.8083539178271528	15.73231262646317	2.2702733481226933	7.186480627568166	0.3934825791797613	4.60505216284181	205.83221046132306	10.852348916492723	0.05107362527816029	0.991382892863997	0.6261956940478135	0.7929462503380863	0.8764575668114261	0.8128548740129191	0.36807723788351854	0.877020940386091	0.8179806607989947	0.9973618979834814	0.3125814561805549	0.2276895089232324	0.10110006181914005	2.475212473719497
313	291.46538048062627	0.2330350776365341	242.7116876443891	0.36158404003793576	119.5771066778732	0.7745583355697179	93.81038500362948	0.7700499542567948	274.5337848289361	0.26975580702749063	243.26452934244324	0.3668948154766988	95.51644635794932	0.8546891768678183	106.55003071026874	0.8131909495651811	22.578723818566722	2.692740129700555	7.766802369718166	0.3444101847086658	10.81324837099064	321.5278081902534	8.390954577591001	0.08408010903013181	0.9724928574189604	0.6416878825615471	0.8297198460042342	0.8547302700019281	0.8461031909372462	0.37240747638117816	0.8736346643007209	0.8243220670157005	0.996130949703368	0.2806160182247671	0.24074769968369644	0.13471344870570937	2.4187854863944986
314	267.26716871929125	0.3222953369350156	238.85265855907153	0.38044334560826554	120.79914324093218	0.7689780304100802	86.98158662397222	0.7869107693837669	251.07173214504311	0.35649748665394687	241.45125386491324	0.3802036898091205	94.18022519396956	0.8486727132714316	106.74043455040436	0.8050662088167332	16.54993998042212	1.924931083847254	6.719579679926781	0.4176035938764152	9.518419397246769	326.0247756614268	10.836643594986716	0.07423155204917524	0.985076757917979	0.6730060395085201	0.795350983722487	0.798646385195615	0.824708782185212	0.36581602305551225	0.8706710984074859	0.8184447661737557	0.9903371932291232	0.3501491854918957	0.16179231355416135	0.14013942049570582	2.6071847367286543
315	346.03572657271576	0.393577164402079	358.6775525206127	0.3487731375966451	162.98442106689097	0.7779761107024357	120.594259683594	0.8066947367025666	326.7911157693145	0.42163822247342303	360.0214214394281	0.35052242090170477	117.65901374297802	0.8637591999625842	141.65240986406084	0.8122605664244303	24.116011950035233	1.8467161516937574	15.973887813542815	0.39807343804323736	9.144502914562723	499.5668449745652	10.521182310892437	0.052524971248175456	0.9826779129945759	0.6507550551452171	0.7843566647069895	0.9467309095590366	0.828138011283011	0.36378277344249976	0.8724570321273407	0.8204611670674866	0.9966888852992614	0.4352999870618967	0.23418146372011595	0.17226775148316667	2.455257904064936
316	301.97936696952434	0.34753943490454353	273.8330554670677	0.3977728936477901	150.00391175166106	0.7642404660807343	117.09836588363503	0.7519386314330047	279.05844406458647	0.3898533752272731	273.90688543184365	0.4018439920268646	110.41577441613103	0.8550609880070249	122.40946458197955	0.8195692414903064	15.448297280242548	1.5596206905214725	10.331480221763156	0.5917106265252515	8.503682386201609	373.9796806436324	14.64074774663589	0.09572887807975425	0.9822599824230093	0.6522724088136275	0.8091567545192585	0.9226327990425316	0.8572420555111553	0.3682219871801932	0.8592306334120188	0.8172076273970724	0.9961139502650486	0.3588770401879493	0.19392918954393415	0.14012662412933655	2.460322346335842
317	325.57938660970024	0.3005317529320855	281.1971186602943	0.39136824269773823	146.84040721447124	0.7729831790149934	109.11225803591346	0.7829405608987398	302.58676526156825	0.34135873229804203	280.0533126232735	0.3972450480663289	107.86729507577144	0.8636063894294175	122.11585580820191	0.8220977887221262	16.54127742332512	1.692563863524312	10.043205340791417	0.48031973826701935	7.912667736730072	385.9418754330725	10.02683600176955	0.08873663869771023	0.9740380173808383	0.6815463131796798	0.8034780299487685	0.8503423076292733	0.8399299698813406	0.37146977096985284	0.874650575687623	0.8252673237799588	0.9975616918884002	0.3192809466919618	0.1516126410286593	0.10768322431423209	2.441785990193048
318	164.95067138704826	0.3709035095401193	167.48254512329515	0.35030128331910737	66.02014667065279	0.8059299757609906	53.039477170829755	0.8396361198651727	163.95474869092973	0.3823889959348102	170.53879928595953	0.3505745948045111	60.43778183318752	0.8581055528102731	69.52537951529514	0.8150848256451165	15.92167920010301	1.668576967817328	14.59063468015546	0.43281640936303784	9.341729400353437	225.94136345792356	11.970697349552951	0.02121583916497042	0.9743103739423945	0.6557697908759436	0.8066470454557054	0.848293407800649	0.7938183682501894	0.3704704422674556	0.8689160277397706	0.8253090393776495	0.9964862528877354	0.40347298858144937	0.18662484632475107	0.10448145989554353	2.4883754668252585
319	246.64545810258423	0.298559066410941	225.2352839973796	0.352704216019027	103.85888807265108	0.7768807187618504	78.4916492959458	0.7984614765679855	236.65640271930496	0.322474821937212	226.2107520306625	0.3554241207366451	79.89879437340026	0.8549749402895189	92.80138785056995	0.8087653081531868	18.121852336654094	1.8557461002632194	9.819703844755512	0.7170929100015544	7.3911090504965316	312.0788354808734	8.84850724577102	0.05507597910927743	0.976025683356772	0.6408469717178225	0.7907386523774405	0.871752796258514	0.8484485720836237	0.3756086140039131	0.8704084385990221	0.8218192286839024	0.9967797700721047	0.34652201981398295	0.2348537165068468	0.11643629690361702	2.444628715335863
320	373.4606829596417	0.29239382632170396	337.00041209653745	0.35441711975567863	143.6161537094019	0.7855513910865186	107.74822855471663	0.8110596780752165	356.94805059249893	0.3157538591748761	338.1043151912339	0.3555509761179021	105.27204402237305	0.860673093345695	127.513680810121	0.8116374331466146	28.50730417061153	1.841844970272111	10.255947172639162	0.38869029020924095	6.887473086292421	480.04258055703673	10.82557319733769	0.04519461349200031	0.9823286667380009	0.6470351512953151	0.8046315530346734	0.9444479516133374	0.8356981620299477	0.3774686591962351	0.871499804602766	0.8224641551963628	0.9960832362024643	0.34003531869678144	0.25747924137984485	0.1389254091886338	2.5270174680392365
321	210.74739019087139	0.29756359034119073	185.0210010674973	0.37423295227769526	92.11186625172273	0.7715670893656397	69.01718105861022	0.7872659775813169	198.97215420723222	0.33164656853209074	187.01269507056958	0.3764827344984897	73.42248666638257	0.8532820232534631	83.62130232540406	0.8070150148136848	13.74064719221587	1.9631269644556955	10.446508585472447	0.3318150664193718	9.265268581742554	249.51144715666135	9.628840023558627	0.0616469527096461	0.9799137428129698	0.6280534642829093	0.7926755141752859	0.8472369914324941	0.8105462009598724	0.36953308314894207	0.8674380815562392	0.8146405724229903	0.9958640610118832	0.32966737687470116	0.1501355942992117	0.11707059809685151	2.5802304958075735
322	223.04434695579138	0.30708187256368635	197.2371254867011	0.36503108233750226	104.69288588550754	0.7573143288680242	75.75380404483842	0.7763468518648826	202.7245701788855	0.36016487019628896	199.12205174882064	0.3682941334852371	78.66443272803652	0.8521246600958661	88.7414479673517	0.8095134403362173	26.124461522545545	2.2962677833293337	7.640659089112103	0.400134500715379	10.1394802893663	255.640134099913	9.60919276653533	0.07572621598250531	0.9818531227902494	0.662391042483762	0.7650481435446841	0.8662399756194286	0.7659892449766418	0.37523435432500385	0.867433591937342	0.8214457666346259	0.997555776831429	0.3748005071101245	0.2567642411557205	0.10949599666871407	2.5182725587702364
323	203.28967342674898	0.2133323761060784	191.9235315153488	0.23842650951637265	88.42945384902947	0.746018950226806	68.63837647655973	0.7660516252552972	195.27838801511353	0.24234217363895869	194.38733540762524	0.24315304146325806	75.42945314488018	0.8278852451364789	85.09065743530039	0.7765439256070827	19.98408266229072	1.8161356575854557	9.768468520967886	0.3940727725180895	13.879867583989125	251.33971667904524	3.476535610879299	0.054105903636133816	0.9602831491743727	0.6029290608595426	0.7920738898997663	0.8883581370814108	0.814602806940406	0.37590936802228625	0.8680723646604651	0.8221112873313451	0.9958250569846735	0.3777726094987471	0.28637297005052054	0.1006836482286136	2.469296938962686
324	271.5646265837856	0.3213327331476907	246.75866331812452	0.37178357091337644	120.67230264569923	0.7703631128751538	86.15625597016097	0.8053654999146432	254.96144534205317	0.35438826950683966	247.39399895243514	0.37390009223358833	87.15727274486356	0.8610103299421195	104.6520861919576	0.8063895985495576	17.210413400076213	1.589636397630815	8.609218454906676	0.6391533041070746	6.477619236446923	343.4054208872469	10.50004786378747	0.06690692924630831	0.9797461456580845	0.7016386346283702	0.8002639920569683	0.8675057644972679	0.8270251566752965	0.3719317636580669	0.8739442347535449	0.8155446510354438	0.9946481258561448	0.3569444328220411	0.20235665175535922	0.17672767898117117	2.4813294014788685
325	243.31209692171464	0.270265354650258	226.485658953546	0.29918408558917886	105.29369978859754	0.7542809664293232	76.10998975578582	0.7928853572288981	230.29207425070365	0.30284783810046395	230.48057364637697	0.29857495475060847	82.36945154296636	0.8438797592832532	98.1597385340781	0.7840448879808155	22.34695982026048	1.5780440807707465	8.067872187926678	0.3778008158023526	12.42227356865084	303.33014559565487	7.015733505926141	0.05419244857761746	0.9887123017136964	0.666234249372779	0.792785457123713	0.8940952159128697	0.7941845215465372	0.36523606944208226	0.8697874071472964	0.8127370001423281	0.993686223639855	0.3727431644472351	0.32546031405634124	0.1322122564420622	2.527006567292743
326	215.12402183301043	0.37822699484333755	213.60478052250053	0.3660064392742392	104.81725966134064	0.7702728023461042	78.38082591078874	0.7847745358291671	205.15249914505787	0.40688425221622926	215.13045589925508	0.37004432589489733	79.3168951634585	0.8594875088867727	91.80380917262943	0.8133465533616098	21.006932121704867	2.299464476770359	8.692507477532928	0.5428973530047982	10.849087121893454	281.4417248517181	14.345945259398738	0.06587941408294869	0.9762959490590878	0.6484528159596096	0.7926421462134087	0.9432559732401715	0.8640842170383338	0.36633382818873833	0.8658585873544099	0.8172469474523945	0.9967262957257422	0.40510732080810397	0.2578505035136568	0.10532385885943599	2.548742184499129
327	306.76764917653344	0.22536524648748993	253.88118268198778	0.3607857481634754	106.95194733274252	0.7909253805354693	80.14382869794218	0.8262068407141505	296.6457822651842	0.2463370921459998	256.0800876583253	0.36203360145056557	84.4565600419359	0.8617880264616751	101.16244440152168	0.81218427419099	18.214929633153712	1.0937431118405156	11.680563172113711	0.5801683080545968	9.079781669041289	353.98345624130263	10.165099987891859	0.04080000035708429	0.9809211164713734	0.6976106035182622	0.8117990719242284	0.8888028300085524	0.8282939977088077	0.3668666961785066	0.870057391371829	0.8187493945775501	0.9968207436705663	0.25383082928094447	0.1514094539852579	0.14489401454458448	2.498396142482773
328	308.8443622531506	0.23388820302053587	256.1356158928219	0.35311635189923	159.77101846866486	0.7236795736958768	115.26352331277253	0.732586751454727	273.3757067277764	0.3035386758106566	254.32425471796145	0.3614149116362304	109.15606590630414	0.8549396017788167	124.48808073070722	0.7997212097784521	21.944782091700723	2.550522492542048	10.614826204011168	0.28100626313146304	9.55782508753576	329.4343846001729	6.8344467325175176	0.12214194704425627	0.9738306867371932	0.6660867374663892	0.7893784354365277	0.9020085275989062	0.8120009215918556	0.3663843610605092	0.8728856783043478	0.8125663758937112	0.995685064766873	0.31511388178475525	0.2842918215492957	0.13020085732403922	2.4286222870265477
329	313.5662588395192	0.3496228918696704	280.6688799176069	0.3850709444468611	151.28444407158105	0.764205973836614	109.13845949427598	0.7832870487865046	270.458946696155	0.4233238229306524	281.95767341019314	0.38839524888695637	107.53914157611928	0.8632080226825977	122.81701187843453	0.8206891408166316	24.286087086410728	1.5692451045916265	12.152456287537452	0.34711182684991515	11.010260923854581	380.11707003364853	9.533009888237473	0.08104666031003745	0.9819173176733811	0.6878057574010209	0.7762157919452689	0.9301122369522813	0.7178792778933049	0.3759159077054896	0.8699727479557764	0.8244499137453919	0.9958973307010655	0.4172613217927936	0.1836329912445012	0.11722649064233376	2.5441570694365545
330	343.14528979003836	0.2813940897013537	305.12666779124146	0.3519404894130893	137.39390978288975	0.7786867688293515	102.41828855518523	0.8024646647695511	324.21206574723146	0.3134042206754323	306.57367725138704	0.3549036662010968	105.93145739835495	0.8568662271237453	124.71548137044178	0.8083099805111904	12.984777915051408	3.0659127517147793	9.239311814475078	0.3487975020978893	11.876993544012423	428.96903443818206	10.031909193208246	0.05784747991218433	0.9714697757676267	0.674191575351754	0.8110093788488126	0.9036037670685927	0.8143335245230442	0.3698617023371187	0.8710644452506137	0.8204951719583107	0.9939825896664132	0.3319337329208036	0.24228655464054208	0.11663867239438466	2.5080816544042612
331	285.1577677947806	0.2576006811563491	246.23910897785652	0.3458502197235299	124.06983261598376	0.7577958309680485	87.34971515177853	0.7951566186645687	263.9463806374803	0.30108313626905997	248.19005520832286	0.34834683565674507	88.86590058792352	0.860014266398377	106.45395937552004	0.8025981799986582	16.883610907796953	2.045898738958446	7.8154395991869405	0.33636191183265185	10.692172725700079	339.62216916221064	6.418559806707818	0.07079572785988154	0.9821011296727739	0.6983209928517485	0.7876717966908677	0.9183806499111548	0.8024389825004986	0.37424948016789183	0.8745757126124372	0.8173096811177081	0.9959623426045966	0.3320522576061237	0.22606467327396892	0.14019966187181218	2.4935654998966594
332	243.28072645125175	0.36470702254905774	227.89466985189517	0.3867738579528452	121.52594094097596	0.7658460227916047	89.29092420900673	0.7788155770721756	227.2125623414751	0.40640141112683836	230.3779030063464	0.39083652655045004	94.82831722309614	0.8592333759546211	106.50111298884556	0.8158164494011136	22.7632425870191	2.7343962079810145	7.722563858792816	0.3974922083224547	14.18723381503203	295.7261402419628	15.557068087420143	0.08949468145428674	0.9791372713790951	0.6812127882094248	0.797851068943666	0.8503714536773387	0.8355516287374343	0.3720844913433728	0.8730218678263703	0.8223135497356538	0.9960565168215181	0.39515065284880374	0.2748002229761818	0.09546865321108011	2.4518378520700397
333	312.3293472162014	0.26745901787422144	266.42800118964465	0.3622092084122609	129.62969788297093	0.7729416123885052	97.51496676343874	0.7907563741971512	287.8370625141279	0.31403081036417635	269.06936712744823	0.36456890427777544	101.0941910922438	0.8532648759450085	114.46550107250253	0.8129502017682637	20.005680607017858	1.4578853181544835	12.151826485462065	0.3129272224017255	12.8812801395872	365.03222518000206	8.010170826655628	0.062084273391069165	0.9787810328643048	0.6596044101104339	0.7755305730482693	0.9055593907145058	0.7541457876130112	0.37424893076013527	0.8659686102564007	0.8235874719650779	0.9952578340939365	0.32862319466597256	0.19221310663927796	0.09974870387002344	2.4834427329543227
334	390.79622703735083	0.2602639315151544	351.903623821927	0.3302826677388626	135.52105833705545	0.7853084280425092	99.38205104777694	0.8300800584905084	384.6611187881047	0.27347642077102974	356.09647510607624	0.3316396457908095	112.2154930998849	0.8523523401431573	137.1804153773878	0.7974767147595959	21.40266857249549	1.4583618345256706	9.111317786798425	0.3917620363242525	15.771653030058928	505.0472133481052	6.058265638233279	0.0293020246495486	0.9661900681122867	0.6829785435500221	0.81147034327933	0.7904920961984504	0.8206118650588549	0.37542742267097956	0.8708517702563391	0.8166701095943815	0.9966216002039596	0.32362982833715476	0.18395439067710237	0.10449515849916907	2.4604756716200438
335	329.38901860099384	0.3056355281643883	288.7444363658225	0.38728856530407235	154.19007905451952	0.7617261744847253	110.35362630551123	0.788171805146704	309.93043432475184	0.3439067998223929	290.9846188633533	0.3923721507891818	112.86546127314841	0.8670741246553595	131.66322791260097	0.8161525213948343	18.085541689512286	1.4481258845718763	11.698991237416577	0.23909917604528563	17.202945322428736	390.3043197435916	13.206191793487282	0.08066290536417449	0.972923435692976	0.6752444825780872	0.7718106245396098	0.9348945682728083	0.8443427185738889	0.37491249631941154	0.8731734700872943	0.8185273729987577	0.9948899347896413	0.32698672836840276	0.21076397876244712	0.1265147336832391	2.3982097621635163
336	339.50573108777564	0.2321469540675777	276.6237741815587	0.35994009155377976	146.53032181699726	0.7563261548632846	108.63031863364584	0.7756752371052258	307.2776459617679	0.28626456764668834	276.83634194316375	0.36249873131357463	110.35986889243941	0.8429205052145102	124.85813622870756	0.7972996296527878	22.219669036634542	2.293659740494968	11.495123296594999	0.45234138741966434	6.5759271497790195	383.04618464394156	8.155943099723384	0.08015723028778256	0.9803749452025265	0.6826778484120983	0.800405692592028	0.8080086850528795	0.7528560689188405	0.3813052981483464	0.8675450771616715	0.8166809775025646	0.9952384684723249	0.31855482339614655	0.2731196034546268	0.1196776612882554	2.4780752320060286
337	233.08590459061662	0.2772479522327685	198.99198588542595	0.3804041347909368	100.45395527994111	0.7667514522683166	72.74198096431975	0.7922068327494691	220.60954562952986	0.3097760021032985	200.34904264359278	0.38304823495921114	73.2568774909122	0.8620103084481199	86.6883872869094	0.809907704518864	15.825332839484412	1.5153895177694308	7.140989966435362	0.3348015008265216	7.97057426875594	273.23754556554394	9.782402780684468	0.06920866083331063	0.9813377928385884	0.6610235329626563	0.7857229779457093	0.9008010458322773	0.8437769896832279	0.37520519651383993	0.871250120313588	0.8151168394588078	0.996278777405957	0.30383001898895134	0.17314504724911062	0.130669385288893	2.4541166034279494
338	392.0372562095323	0.30643717946142596	351.129829782171	0.36872220249267695	163.2575893986985	0.7761646504567883	121.85556067278104	0.8024643744496393	366.4034130308276	0.3428591461139201	352.61659223569364	0.3707548431195476	118.54503455665339	0.8636441962039592	144.07342748606658	0.8092392910653462	14.19173986853286	2.3701275963295383	10.7543109414819	0.4035298439138948	10.24154522732274	503.81444869258195	7.324484699270984	0.06199783663845565	0.9813233645403769	0.6753424809311946	0.8166311389813135	0.9564205878124821	0.8106003312272425	0.3749080031696523	0.8710685445219275	0.815318286579432	0.9954387262479533	0.3485486512835037	0.15872037946432632	0.10551786156436152	2.385162541328793
339	407.8931101975771	0.2584904680367258	351.0554519590378	0.35300602870860576	160.43660791323487	0.7746140826378679	121.50621122618712	0.7962443234350217	383.72289588615456	0.2919715815400188	352.8294167377247	0.35375507494907343	121.4607987768039	0.8515507498779944	142.10344892891453	0.8047621737732726	18.329299972581087	1.4703563040123477	10.875572168243908	0.32451255920971317	7.890915403987377	500.81731718301836	14.235735207279019	0.057973116862475936	0.98835341634422	0.6543319337105588	0.8048455781568777	0.8521787638401963	0.7948880759582189	0.36803895737159636	0.8671676855204707	0.8168349771733263	0.9967759397460654	0.3128325484568853	0.32905267528022486	0.1145386115258216	2.405626602973579
340	374.14675090610854	0.33091364378248495	335.67313003472054	0.3877354048459487	167.70439425173524	0.7709255193712854	126.29866508253167	0.7813506577710185	349.86361896499557	0.36751509052881554	337.70959014528415	0.3894854567020955	130.75803855558792	0.8472006292612476	147.0293317651778	0.8082233450655443	14.834656450856968	1.4602756379893342	9.683179749462992	0.48609830061167136	11.882754622060022	473.39826662370933	9.204754487954476	0.07197562368928141	0.9791487682033888	0.6565419288632126	0.7944805924445367	0.837154180528213	0.8132072486696942	0.3727279350503274	0.8628190620082256	0.8164023218824861	0.992749870623651	0.3568938024130468	0.12394688926303085	0.12123058215086013	2.474462014251024
341	288.99105944647897	0.30024618009740534	257.7787840581606	0.3716127096451638	136.2208141546492	0.7612755545172405	100.04701710154723	0.7734717893572498	271.07592850763046	0.33419890616310594	255.33039607597948	0.3790170682997969	96.40330943697944	0.8608974203833171	112.55896373564144	0.8092570330151652	17.963915224600264	1.6066095887440313	11.436342390457265	0.469993925361378	6.509273962864758	352.6531970271349	10.858783200883606	0.08112004089077	0.9637421729233157	0.6407970045435023	0.7963517074514316	0.8964455785432863	0.8605988471738863	0.3769031653731991	0.8747866332655662	0.817816353025893	0.9950383891594246	0.33457715987093095	0.2529105650946372	0.13923773197757558	2.5117496262444723
342	195.29338758230085	0.2660287036234889	166.4545870417686	0.35943367585505204	81.20548771521898	0.7769765274788841	62.860100077042105	0.7947759788608427	179.26395203298114	0.31633230273770674	168.50835460529183	0.3629850038821328	67.14775003817243	0.8602856658784935	77.2882040916226	0.8071971483801826	19.31627051870373	1.1203090631386687	12.859196962000512	0.4718384566293613	10.145588722182719	213.44466002591338	11.023422205283888	0.061686212584114886	0.9789488358181002	0.6579264137820365	0.8389707148619143	0.8835678206091128	0.7400082814461221	0.36720375235942165	0.8710621737868708	0.8135069820202601	0.9984764665617311	0.32684055163597053	0.2320073849917248	0.13569779728933756	2.5851754734877623
343	384.783235939956	0.25868546644948204	343.78395646159663	0.31895783533926375	144.9636814769145	0.7794979395287772	116.97094528342078	0.7892425630624996	358.99824283177674	0.29580862368303856	345.6017746344007	0.32092101691675956	120.94947230703775	0.8393729414992877	136.05167013226384	0.8005815820271371	21.63250696635943	1.4367413889327496	12.821493908546865	0.45552118059707875	10.574382447250276	480.8942519155987	10.532892184025059	0.04763870800575869	0.9795996525624016	0.6292219548182535	0.8359163430809381	0.8391260590983286	0.7306137360765477	0.36359851459477827	0.8605897941436288	0.8188100977015098	0.9976390125300528	0.346295517372837	0.3447442094565159	0.12045710649184217	2.5281658054266756
344	194.83744173033767	0.35865830570828805	185.3321125680515	0.3781752807263623	98.08332568192571	0.7740597927671038	77.01633361364682	0.7851838409264065	186.0049574255106	0.3873421714668085	186.35721997402644	0.3825817253342998	80.51394873392192	0.8540963705280875	89.6344928004934	0.8098042758973703	29.724335391323088	1.3876037560376762	19.08682285030088	0.47035670050322526	9.231454826161164	228.95565074509545	10.561660808775782	0.0686228484996548	0.9671692653017204	0.6329729423602257	0.798864034707554	0.861118376944652	0.8465751230657748	0.37515016672490253	0.8689262338454586	0.818063325669509	0.993986749596968	0.38403956358769975	0.1782949988770594	0.1339978497829115	2.41415753691254
345	324.65362895324176	0.2852157717958925	291.9308878761932	0.3486009530641675	130.81709250429728	0.7790234642279733	98.83705630827862	0.8000598867770524	308.23879369748425	0.3145509168489275	294.10279848323654	0.34926495758026677	98.25817895863746	0.8615274230571421	117.84870443021536	0.8085144726250054	13.037705713542975	1.6632942116770322	9.410262471116257	0.4370452568360226	8.918471579569607	409.4416401489858	9.187069148067478	0.05977377674613869	0.9875924454399287	0.6454154697887151	0.8200972428312512	0.908606371957159	0.8329700368371161	0.35908782098181563	0.8736328855686173	0.8178193423312323	0.9955296209070038	0.32749309729682835	0.21198446707159765	0.15444977285542397	2.397149142059718
346	276.53213298770333	0.3107620278435667	244.51576463271394	0.3815292467039867	111.97895972233417	0.7783662645601176	80.20922408958033	0.808086128162348	262.1822158471952	0.3422132510121447	247.34592893979797	0.3833724778026789	84.39931984874036	0.8637864769445327	101.9218651236755	0.8108186793864272	20.994531222798454	2.634041345907518	6.167723415135057	0.49210906118958997	11.695399638690658	339.23859598165853	15.362275526757028	0.05156755280799943	0.9798580042349965	0.6404234407987809	0.7832570052730217	0.90142745158889	0.8005420341161317	0.3790712510409574	0.8723597323938407	0.8160524063227426	0.9960945449511021	0.3406050120357855	0.20291626477747138	0.11835748978871222	2.534234533059839
347	220.0302805685235	0.3310542135632466	216.91022018014866	0.3297525060754042	88.27863065344337	0.7791114111642755	63.89065952454723	0.8244348329705826	217.59451133918452	0.34623372994986695	221.7283031745996	0.3300864550977273	73.02251731044015	0.8588923775533742	89.91480435135749	0.797558813028333	22.05372754999075	1.4638900237281396	7.562339597108975	0.4611561610578215	14.283672475472757	294.95525584290635	5.919377440602447	0.03263297224126301	0.9905624454562251	0.6480460772025903	0.8058238046103054	0.8873499500024811	0.8448991092621567	0.37093892510151355	0.8730309802276193	0.8133548679824998	0.998403978554424	0.3879208183594863	0.1812054551387241	0.13062914105118908	2.526448951937294
348	280.42744045600887	0.3311399354062274	260.3487683165986	0.3527949359832289	126.12976284490894	0.772688065387915	94.5704429888736	0.793427844417832	254.93628491710905	0.37811701638493894	260.84075494230893	0.3555950258096808	94.80727421437686	0.8572418802101768	110.56185003401016	0.80699824642101	14.589280452873847	2.4057039321303355	13.666827025752081	0.3950948299519893	7.22598606550166	362.92807646410864	8.236862039097124	0.06405304667930953	0.9787269991086649	0.661642489607826	0.8113293666276102	0.8751439534711515	0.7555945984531771	0.37165873615312206	0.87300047388599	0.8195088808684065	0.9962575671302032	0.39997453969149604	0.22696222392253698	0.1388282288815605	2.5406088298625567
349	238.75309359065665	0.39436944839210974	236.92704483575912	0.3737732099725871	113.36187425230231	0.7738780170268407	84.48511058713918	0.7881634318031133	218.46794636411173	0.44085693737445947	238.4483654119187	0.37702180340323715	81.47751568115031	0.8712920582365882	98.8615713159241	0.8156479217274863	12.573791133065601	0.898116434290615	5.70688345350532	0.28229182830112026	10.029833436057656	329.1555916022066	12.320673865682181	0.07092548602179785	0.9811426013070074	0.6266940847527295	0.8075880588841541	0.9587777478924024	0.7919509407563029	0.36686514889291033	0.8753060556472578	0.8166450312849006	0.9969995823701902	0.43397644400897395	0.21022575893971898	0.1362953242956756	2.3762438856528876
350	318.99711291354413	0.32043326711598025	290.8582299114528	0.3705986040365842	139.0288617539282	0.7720040253135085	100.82892342895394	0.7998541963415214	305.0206105223368	0.34470279355341954	292.97570440419486	0.371245737104822	106.28336289424585	0.8480217048033317	122.61093285916529	0.8045053735988129	23.741865501751924	0.987117985407678	11.073766911924716	0.470579225576991	8.97043380679313	409.2241524246275	8.486204218237457	0.05278923209575843	0.980232128472274	0.6511737911699824	0.754980658836243	0.819292986903476	0.827496011743436	0.37862482810005965	0.8662564754966995	0.8192486550785211	0.9937240537134817	0.3572757575451716	0.16497453869725864	0.13543235397442913	2.5555766358251346
351	353.3012823662766	0.2608609532715605	275.8125955412114	0.4126324237958388	164.95160540550586	0.7600444770221386	129.9603951397137	0.7264033782719486	297.92932209809754	0.36160196805776845	275.34300179185317	0.420303737874537	121.11693551975372	0.8682066664793304	132.84212820308943	0.8304089757528041	13.36445193000582	1.7631418226861035	12.879279490776396	0.3496349079494347	13.01131589614064	364.70680448566407	11.705574603204548	0.1249881649914442	0.9781803155329534	0.6312582498528282	0.8147514837671864	0.9189110604874757	0.7398142823458262	0.3689893721182463	0.8721539773043069	0.8238865106436339	0.9975250052510453	0.3137315115306102	0.1688595881303216	0.1508677700580098	2.394974406257021
352	326.0286949930382	0.2594937680482639	291.3502288401429	0.3220733794578635	138.67573867837663	0.7634267110501569	104.29081359059978	0.7860720443629406	304.01872032371057	0.3001982358050965	293.95673890412866	0.3256063892276623	107.79153261498806	0.8521893957729048	125.61151408961085	0.8000119401947441	16.392230166614823	1.2063701634513178	10.49557729451108	0.662298458545665	15.255254222220664	400.5184658259101	8.131355667009334	0.0672430534389816	0.9784437020699178	0.68256766536318	0.819561664433247	0.9202385808181944	0.8072293561656825	0.369598820866105	0.8696117690585856	0.8181664766504876	0.9971130120959442	0.3487467624862746	0.3302045672481547	0.16180033863914847	2.5024361475612547
353	309.9871374674025	0.3315842385218814	284.8219389852402	0.3614032734858915	147.7799357697672	0.7624836325272004	104.84388808600531	0.7809761902295687	281.0957875698503	0.3815445891478569	285.7447631958328	0.36439719784635816	106.48588931073934	0.8570437869097789	121.76082634169978	0.8132110062351984	27.90898865510096	1.4374921028776642	8.565632404184278	0.4176102261136237	10.70102043662795	379.4331747930475	11.100150976229282	0.07845366395074437	0.9760115267197507	0.6640792760285604	0.7681057646071892	0.8858795522102032	0.7852967239289353	0.3676405569869724	0.8746399855184672	0.8270794845962631	0.9920050406449438	0.3910664634347103	0.2713482563846946	0.18286514768731338	2.5574791047862417
354	358.3008554777857	0.3378014934225423	359.1957079428121	0.31913610110668633	149.84710321015012	0.772864166669012	110.19791755584214	0.8144619377886828	343.7335464809995	0.3576357639314668	359.7516386335929	0.32005984111571306	113.32507476221102	0.8490313417266028	140.25175259525315	0.7882766412942381	20.734067240075696	1.9912469587396355	11.679923569828539	0.44346514952944893	5.410520564976634	518.8214359416019	5.817806726582006	0.04049011265427349	0.9742257689984429	0.6410372809414568	0.8203238673756711	0.7909311203034818	0.7982160565043588	0.37169939498672117	0.8736027316035322	0.8121848731165898	0.9953212315482497	0.4114274386796118	0.21698877156645507	0.11157772323532586	2.390448423731819
355	313.70988233283913	0.3516454222532023	286.3678636099336	0.3906987343122524	148.24934119959033	0.7717057548150761	114.2839305117416	0.7685415554422205	286.6816669260545	0.39854829939158887	287.61111067525025	0.39240809006741345	110.69430323023056	0.855874714804576	123.66245422506628	0.8191158306415677	24.199477574670496	1.9436391154605486	8.169779090114138	0.48521244978284556	8.117250005306209	389.55173268177487	8.893446001839639	0.08719972164808956	0.9867822154434381	0.6521698424646516	0.8047732890425818	0.8847123274944237	0.8147079996325746	0.3696208189065517	0.8666474977583388	0.8227056207109134	0.9950225533213394	0.38221802763405216	0.14419876838723697	0.1132042138994861	2.4089565202186902
356	248.9233238514662	0.33069097761471283	231.44857075709893	0.3609535856309086	117.11179466624817	0.7708194380306707	87.36231754006849	0.7956080465300508	231.98083904350736	0.37110659295694026	233.4133961394826	0.36465724701793684	89.74198521623421	0.8649466309202704	104.95034893250052	0.8110922610847947	23.271012907231547	1.3736943837336957	15.419180483482645	0.4406685815501884	12.65278216107215	300.31662175507245	12.977746968955234	0.07035478127232404	0.9766035772431866	0.6881480917375965	0.8123170760714794	0.9531700045436182	0.8210810673567414	0.36544450954064833	0.8726636773877706	0.8169744904381856	0.9949945406584871	0.37375827240158016	0.27510743139447985	0.13534386568250328	2.524043434466243
357	340.2506964529281	0.3006663204982743	297.4588100133615	0.3745613067600907	162.51682700226803	0.7526685600939289	121.04113278713032	0.7554668272552725	305.8987387194646	0.35634056661344427	294.29725618939636	0.3824949902029427	115.72959267895172	0.8496376829418956	130.43629170106357	0.8087249295577233	20.087195509516487	2.201617062387091	7.27792856751817	0.3677986870232458	7.498993233088347	402.9997941391109	10.415768076430515	0.09463775810763411	0.9667462447088987	0.667947651803583	0.7969848596798755	0.8981259680761281	0.8065334394933379	0.370533420929309	0.8620818383350104	0.815458707604909	0.9946030911417977	0.3491582636585731	0.24036860021666132	0.09005714854560996	2.4975428388570466
358	327.42686298782667	0.26842903738147217	283.69367129096725	0.359812493776241	124.19256169884343	0.7854560601555235	93.02857002249976	0.81005287449751	312.7234830947733	0.29744638261073	287.26169188332574	0.36189108854798896	99.55479996265193	0.8613357241853872	116.82896608797026	0.8135381666016438	16.744781250562994	1.3243919833163171	9.67997155158216	0.3799156354853674	14.596861655225494	397.01865321105413	7.419074020146848	0.05089183964364468	0.9811205494048464	0.6614777877712293	0.809355900720404	0.8828274671176007	0.8112314370120277	0.37234892976096523	0.8723909378178898	0.8221106787514716	0.9976205579900592	0.3121934187204156	0.15856019150411768	0.12593591205139545	2.510268244206371
359	224.3767419892533	0.24337712552270116	202.35963248882086	0.3073468400417158	104.47096951159249	0.7457156429322489	78.26376691334609	0.7648562072873155	214.0626794172865	0.2713158595143566	203.38764267005132	0.3102086877558044	81.36864232419771	0.8321952072036741	90.54904480633448	0.788598953310806	17.352933780723244	1.4763402863558994	8.926048792188388	0.3624040036757681	7.388935023515786	271.2980066096179	5.74085119382846	0.07465810784485637	0.9813811741674343	0.6610034465560267	0.7806881639886066	0.7993363337504098	0.8596483746045296	0.36522008589688726	0.8633703993998085	0.8173335373197921	0.9975706055804302	0.3350466965700549	0.286131619963245	0.12903568167223312	2.440975722036069
360	219.4263520685775	0.283535112817367	188.17037497954274	0.380159078721439	96.14831202709169	0.7760381523283969	74.59799324824263	0.788584691059986	204.87621208968173	0.32533660495409067	190.2578252348611	0.38383393809928984	77.16268888539322	0.8591406044628523	86.87967974161403	0.8167908868892253	27.247870000586218	1.9875337705342826	13.766776772316867	0.5015732609005826	11.029824173704638	238.06190425233905	11.26035120137284	0.06863652847349999	0.9775940656685268	0.6659686860927061	0.8022238538760831	0.9266309479149869	0.8050206960215226	0.37633393751888905	0.8658670852424396	0.8203267738044453	0.996626657605664	0.3198244571685354	0.1972168223165586	0.13375180629788888	2.4565887391469046
361	259.85958948920603	0.3225883120726413	237.97882069272956	0.36434801688428176	125.7677235711208	0.7625716902761248	94.3496600810771	0.7709780843899134	240.57517066379097	0.36457440340964675	237.60240649609398	0.37049537642758046	95.16203134971913	0.8540603677443868	107.21313063190476	0.8098896757547613	15.655929614047743	2.2429451869202426	11.246067336401143	0.29814401835895993	9.507095242999343	317.66150748343654	7.703708959223795	0.08545822482000287	0.9715703297418953	0.6747256485248313	0.810070786136997	0.8756067990963101	0.8366790433373033	0.36634983902298424	0.8682906153225812	0.8182974422819926	0.9961234541993295	0.3655078093438847	0.19227608274576316	0.12355946067734604	2.5503126576764883
362	179.69000385070473	0.2704183539418853	158.30254179453544	0.3504738934594532	70.89852669371126	0.7826315563680135	53.173128647305866	0.8021020654402341	172.95453466837617	0.29864609172546513	161.02143414203894	0.35385606636033345	59.887942065594174	0.8606888905923715	68.69247795380716	0.8131589605278133	19.010065584618484	1.4695587596892283	6.070404334431176	0.3427009295531437	11.541916321253526	205.13197988012675	8.654396451511518	0.05564262264501581	0.9758140047885744	0.6390434577769558	0.8080633036640387	0.848317286855407	0.8271508033953824	0.37019904221273464	0.8759165622990752	0.8244867427081888	0.9982959329079977	0.3205109753651128	0.2181443128294039	0.13561898925974566	2.5282682567897257
363	208.52575497137974	0.26716178513454614	187.93134579900064	0.33192333663952045	78.40266809113184	0.7823734046945999	59.134678475148164	0.8079155752071913	200.29810996532515	0.29399044297894955	189.70677699665782	0.3359999074169889	63.717879639535035	0.8572043269318482	75.30116183727164	0.8079557593620436	13.23049786554831	2.4685199319366395	5.032969887130791	0.3292398946809229	10.596824285264711	258.1401023966144	8.81175803980517	0.0463937144745043	0.96247207819489	0.642064051416988	0.8044432712167094	0.9195682378196692	0.8088699336581738	0.3725665961610697	0.8722496283671852	0.8234172191515614	0.9963216459300753	0.33448856490547635	0.2728569135857568	0.1250719114393009	2.4494550464045357
364	272.59790330563493	0.3927585887492006	271.37416845680355	0.372873252385277	126.98569252841443	0.7785940163783207	92.18715919540264	0.7978573979402405	252.28844106616512	0.42960913480046337	271.1539609846751	0.37686186900869156	89.98230784870427	0.8692606171158453	109.43601715020498	0.8147937012569784	17.337684593763118	1.5962356631941022	8.192084007365917	0.23832366805484423	7.662707261041711	381.1163650109678	14.808689067680827	0.06130513713701692	0.9716994042643798	0.62625087272061	0.8019558048360715	0.9238729480031409	0.8076376822549145	0.37421307310296864	0.878587358739433	0.820479979780253	0.9953551369075592	0.4303831930484495	0.24752353340931307	0.13183773989875167	2.564384894288129
365	305.51285781951907	0.31282927357880347	273.9565602459378	0.37716130253209823	145.65210377155617	0.7613537388501361	107.83903657095739	0.7627329090993072	285.32593325241663	0.35062076571748113	273.3193664939638	0.3825011860633587	102.2399788375071	0.8636472794001964	118.24321001791635	0.8168833643424441	26.06634203741147	1.4461708648764433	7.284433863187388	0.3789638722771572	9.441956506971545	363.3282576495229	11.631960031487065	0.09036215007544121	0.9726055698344296	0.6309637796030685	0.788596068850764	0.9338479456340711	0.8615469285827742	0.3682827897644505	0.8739612434274073	0.8221629329119924	0.992709009733098	0.3376242963480639	0.23733854986441225	0.1649186895145278	2.439554940795638
366	328.4965971181016	0.3306576963489863	307.5887263732505	0.3616853734439132	140.747757823716	0.7776840697320598	99.65676424136416	0.8114435757464411	312.46827579373615	0.3584093719513651	308.6454085308502	0.36519497411524093	103.66653988587497	0.8652257522801252	125.34646463000408	0.8107898132331133	19.58848604334601	1.7080674369940279	11.385569297122606	0.3208425734368516	11.28068765143122	425.98600652910875	8.971631608833526	0.05223500360512635	0.9705377734955317	0.6536207631677221	0.7805837901248911	0.87712054614111	0.8232585600488189	0.3659040264253899	0.8761559430963464	0.8184640066686535	0.9963374702299292	0.36249335272377436	0.14762469714480236	0.12913264166887323	2.5907406336290175
367	358.89300205437934	0.2730331827515806	298.3815791449164	0.3780943629317307	187.9768596321128	0.7348270812382094	136.61397877044305	0.7275576829970178	315.18160547098734	0.34440339303391637	298.24315298632587	0.38340940532857304	130.67921197807104	0.8534826566303716	143.11568452001524	0.8145409201376336	20.628478808803717	1.900540537055765	11.800648108925513	0.2679070889324573	10.930281490997084	397.89109272881007	8.292689029183592	0.12009945450211126	0.9835380373020718	0.6580352783393116	0.7818800672113819	0.8817676668785174	0.807095199255244	0.373094553580362	0.8701101469866612	0.8239723612757469	0.997700965831845	0.34227779024279265	0.27637439352792653	0.09660386537993616	2.531428457382161
368	402.57945224975606	0.31177223158753725	383.20852939904415	0.3195048368952198	172.51527681548882	0.7702265310467871	136.88759958742338	0.7805819348232994	374.13361671950736	0.3487368340644987	384.3705784324451	0.3217618029525644	140.98893043310022	0.8367965932107833	159.10928103736313	0.7937565223289762	17.563879798928838	2.4468990624417994	13.629488613641112	0.3125898961909607	11.185497670909657	542.4216971813214	8.27928468170015	0.05979298573556776	0.9748576723654362	0.6465699127517692	0.8372035891122068	0.8318815215829525	0.7729978195464172	0.3705904532602944	0.8639247203614123	0.8173569843721217	0.9947474885151106	0.40247257040739026	0.3289034838219205	0.1460583800037087	2.47460696792236
369	171.61421090540009	0.27599034721769355	149.48692101288913	0.35767421927695064	74.67218875000171	0.7684944184981699	56.81785507464173	0.7834177692834275	160.49669561672343	0.3178902167830123	152.08414234686433	0.35976642729742603	59.6504047461153	0.8531943490213425	66.98409830901944	0.8127145054684957	12.057282252115707	1.8106856886544864	6.300279658186372	0.45554530410244426	9.892838728496264	201.18311183753113	8.726441358761496	0.07071747081433137	0.9852110758092303	0.6771610672509827	0.7914149466949137	0.9255425717670365	0.8087280669133728	0.3787863919422679	0.8656419787493586	0.8241308293442005	0.9968333861121929	0.3410442153152177	0.27040085140000897	0.1108767067660759	2.4355629921001882
370	218.56054488694	0.29599526401127224	194.77236653123848	0.35380184838092016	96.05213735647209	0.7692393389036767	74.58458374269256	0.7685631210909434	201.62575423770608	0.3420980337321337	197.2871747210736	0.35557461339820157	75.244002961577	0.8555675370888999	85.41973984155528	0.8103599760726858	17.97565599233307	2.2986869183441083	7.246967339004432	0.39274839174425136	9.943544682785266	259.0608480749715	9.21883229276216	0.07434737450484379	0.9903768044909073	0.623008416159253	0.8195532679471788	0.897506569214468	0.8008002111818013	0.36720276338863334	0.869015932089551	0.8193516865799109	0.9987231170837231	0.3589192029491661	0.2658874551467222	0.10612736156166575	2.5035181419142782
371	219.77476587634288	0.302121538282548	197.74878091570312	0.3644400869383448	86.78502920523927	0.7859889205220375	67.00827638922286	0.8050575057268556	210.74774920293237	0.328032057821756	200.0616332459796	0.3653251416488972	72.36632234606428	0.8524507495053382	83.64814964903466	0.8067037703270729	18.646633762128012	1.391717667461844	8.300381988069017	0.5242406466476035	9.149809503713952	265.82341848660155	11.498593444888236	0.050520418776619724	0.9764734704314709	0.6412493571935014	0.82212316058393	0.8536809484025532	0.8107258465283935	0.3652708337370192	0.8672077299622538	0.8161929547299107	0.9927544383659811	0.3318111047644803	0.16847030494809506	0.11137214764978194	2.467101744582037
372	242.41250603288046	0.28712676591007197	219.7270681046315	0.3372031279926477	105.38145376170701	0.7651508579514845	78.2959917580906	0.7841810286754373	223.48799975000978	0.3297778487140485	218.9599056825863	0.34306997665761463	77.03827661919242	0.8525015469736104	89.01341676982454	0.8079713636629869	23.520302186957803	2.0361782503636965	6.581673152172025	0.4678524925245326	6.6951643642540155	293.967224636255	8.62054930711247	0.06624203249035918	0.9678538695950967	0.6661209147245339	0.7874679156909746	0.9096259025035127	0.7936866560489814	0.3701375750473362	0.8670318983246615	0.8216788686854111	0.997615776470496	0.36085037372088885	0.2844710451915506	0.124883769782762	2.5028920851570255
373	236.9677400863658	0.2632905129571828	202.240686600655	0.3673053739181155	101.71174836150135	0.7673355199881355	76.9572369043191	0.7672507775247331	221.16856872346648	0.3050153576699967	202.77622250213182	0.3739058208432917	74.31560669710396	0.8657795822407152	86.07585256607575	0.8195460083677325	21.167128108480515	2.331147553614588	5.21376336151022	0.4799861085349371	10.5530331645848	265.3543404000776	9.841067749067198	0.07900677989956398	0.9719786398283919	0.6166028116553215	0.7941498478757706	0.9583941663798006	0.8381186048546924	0.37239235502277535	0.8713018527617736	0.8227612543350609	0.998046114174005	0.3046130430727775	0.23706530633254932	0.12934295532844933	2.452355938901542
374	330.84964768791224	0.2563627549994982	293.7488335919824	0.3339545603669285	123.17201918211802	0.7813777430814037	93.04906098655725	0.8068785918091388	318.68578528871564	0.27866656502773035	296.0570357155645	0.3353143724366625	95.23226050543617	0.8548389875142286	113.31950353274863	0.8067176009832072	24.270604852449143	2.14548134093251	6.479079400339422	0.42499023766754335	10.12895784893043	411.3061159728576	5.560259484901527	0.04794948584346311	0.9823546362020951	0.6635520066086341	0.8137773455765211	0.9112347558318654	0.8455078238631444	0.37206707302538294	0.8701642302283067	0.8223328854977628	0.9966479058631058	0.3201652226272491	0.18630847581756613	0.1158023623354653	2.472035271085048
375	229.82759092965267	0.27834477550491193	211.77915671184988	0.329706662990882	83.5315056433537	0.7834517422327028	63.21375443223941	0.8246666490050998	226.09010882713523	0.2921255539443893	214.99361145519998	0.3295526318425189	70.57379334683651	0.84844563919579	84.91382327738951	0.795469733358131	15.76258628994931	1.7844348391280362	9.015858530146252	0.6712297146019961	9.768434449017214	290.552756366717	12.380260494837989	0.027086147132355604	0.9857545371166021	0.6545064519929071	0.8084089116375494	0.825983875444513	0.8078088267802962	0.35665221521118184	0.8626135582601431	0.8090622372281594	0.996601940278288	0.32334412578379595	0.24950038916288125	0.09952244156520891	2.4706535337798607
376	336.26786727173896	0.3102903869109798	296.34329155842283	0.37443850955015234	151.22861188465328	0.7693610982773595	115.70247583029234	0.7767160876518268	309.2824681546607	0.35603494908903494	299.1848556455346	0.37573443443200855	118.49167327511068	0.8524458858394042	133.81088519335748	0.8075745161496529	33.701360337791854	1.8499737832270435	11.19497628818698	0.3980926292471714	11.585543453625029	394.2145163172645	12.801319400232414	0.08158359456719992	0.9909115542072302	0.677502764774554	0.8334945816465578	0.8399795250565792	0.806831501208922	0.37214256710562005	0.8683362470431155	0.8157559530543754	0.9975699626577894	0.3607894625748743	0.29348478510631076	0.11329141843743859	2.5213780222600954
377	202.27306238951394	0.31111552821181143	182.5020713273862	0.36397745684054644	94.2040106900018	0.7621991633177755	68.96691481752714	0.7900563991683909	189.54864389793258	0.34904540827846187	183.84667223354677	0.3668805265307911	72.7664912729428	0.8529047613088777	83.49593102224014	0.8029062628161193	18.6435484680779	2.075258733614694	10.280654739243701	0.2431848724334364	7.723276912976229	240.06886993273818	8.092542516792955	0.06985346802153433	0.9806943037485297	0.6596017274328636	0.7767689526358523	0.7984715660337092	0.7964101131424298	0.36642555419027034	0.8706036421800706	0.8146814240898385	0.9979068759491787	0.3573766730833811	0.17724458569764204	0.12379690848288047	2.4058928051725412
378	295.56875895434376	0.317211420583922	291.653191358055	0.31638456136561227	115.41871109657944	0.77720581180591	84.77456184180456	0.8238454985978371	288.33957208914245	0.3327729694264507	293.7704592677641	0.3176973673054892	87.72522349568816	0.8558311528195801	111.41508821976826	0.793128028491854	22.96029061404352	2.0567790713807694	10.825567393962706	0.3851025529095625	8.816306426483136	412.13813213483553	8.386588734202054	0.02768986890211794	0.977996096467122	0.6169241222667609	0.8021814659016443	0.9184636971524583	0.8143773048979102	0.3686048746057694	0.8705116999213159	0.8110008258697065	0.998474979624637	0.38376863680880247	0.2692481075130361	0.134288380135836	2.4302092238260133
379	316.9254162457887	0.3778174602448866	320.18843784785327	0.3521221423630251	143.92566124551084	0.7764907405717024	106.17855431144164	0.8060367895925712	300.01429451811003	0.4051275964468574	321.49809302281653	0.35381636748317047	105.00116269773906	0.8593646520312842	126.50033983667454	0.8082432437133139	39.56122949288246	2.0117571703926487	9.483622506114173	0.3787928957143247	8.340787111781207	434.01294162285075	9.956268046844825	0.054103512219391116	0.9827247918300128	0.6756672788157823	0.8007836906461695	0.9260520562587156	0.8343639419469971	0.37065144060775046	0.8700988064377083	0.8183145996827312	0.9965494278215422	0.4229378376291418	0.2433927127119581	0.10118779009453616	2.470975123060878
380	166.85759883277174	0.25302084167819394	153.36447132328576	0.30687203174274524	66.67347859344446	0.772483921779878	50.300547534362686	0.8116700304843579	164.4774620577657	0.27139583673483403	157.34541318086212	0.308477046338411	59.46527503388715	0.8481691193092548	69.32164658758984	0.7922922396338687	20.713110016803892	2.558773320300308	9.952102827565653	0.3940501680450868	13.27366077319269	198.60694418088895	6.755536569681635	0.03580589072430414	0.966789995499301	0.6315662376162434	0.782990107872429	0.8969870017406419	0.8187597777808923	0.384653203000945	0.872925331095573	0.821023391463483	0.9950815856291028	0.35308181107718234	0.31147179431612454	0.17845527807026537	2.490724120192888
381	197.75264166780323	0.3454695389275236	182.54817707890302	0.380138970252294	94.28451746187696	0.7679291253624492	68.5120029894503	0.7908128853317448	185.8862229497607	0.38156038258346	184.8459141501273	0.381846356456271	72.28358970832832	0.858158571404795	82.73084547278604	0.8119198081928649	18.041707155553713	2.8241188423698977	7.6495156533953255	0.28594272802130394	9.488742840433323	241.1429716674272	13.432290484214692	0.07483379819259019	0.9860452403702625	0.6908318932407339	0.7936613674188405	0.864751090640195	0.8358853781210916	0.3714352272933437	0.8701663967041544	0.8190287490032228	0.9959080545837344	0.3766540710546862	0.23613694368306443	0.12873497657824629	2.540553091396218
382	273.1082899224484	0.3210315668585129	260.93347404936446	0.34613514978357435	106.21271121951497	0.7923511538119536	84.58614631398191	0.8148718447517599	268.8564064572056	0.33228487864685685	263.52490599122876	0.3465056390234314	89.337106765156	0.8486518661335093	103.31074770533353	0.8067580511179987	25.352771544625842	2.3640303349239256	13.873762994371589	0.5697575083538012	9.015418656662114	367.63696776527274	8.601091111960972	0.03218463828967277	0.9770554961500714	0.626301453101908	0.8178029558469646	0.8920855896256595	0.871280519882882	0.3848038510042344	0.8655954631592172	0.8235775548819741	0.9951477660886765	0.3725469963657628	0.23903583031268041	0.11297989993544139	2.5627370495071173
383	274.14751836721985	0.3186334744981736	249.68545200349297	0.35975385953495054	136.09127145778828	0.7531599033829829	100.98072390840196	0.7633186065338775	254.3107925242079	0.3605651659592183	252.07934230701613	0.3618279046175394	103.55908646190593	0.8492827163952451	116.68520267221137	0.8017916787384931	23.302823835157703	2.3684305985749705	12.718868331368022	0.5117798679275969	11.322570880650403	332.0298407895444	8.827665320782957	0.08184907988963903	0.986097199443683	0.6332945049749295	0.7878854922698644	0.8474750499544021	0.8217886636557094	0.37264274924024365	0.8701799884216979	0.8165110806855256	0.9965597214200133	0.37849442834717256	0.2689797803188697	0.09485562755479617	2.4989135599847496
384	330.87112696133806	0.26669316609930477	294.7382364817289	0.3408184930191489	126.54452183813213	0.7845047865340922	94.25599317971862	0.8161077389268501	317.83552143414283	0.2893798454741088	297.58587954167	0.3405610549052973	95.91640868416903	0.8612369912809267	115.83233007682671	0.8091786727214895	20.156809414861133	1.7328982507198865	13.883519328250667	0.2797487873659451	9.346467421087517	413.33803676445336	15.449224017134826	0.04259847004903732	0.9869444967209801	0.6483882259603913	0.7938105882031904	0.9499692971737587	0.8281264758641185	0.36703738829099625	0.87376557861345	0.8222896658186009	0.9944357726218395	0.3186254548358957	0.3569425079674927	0.11895221333293367	2.526478490642415
385	407.99608920287716	0.30215705671891746	365.4718735334432	0.3655363070029521	162.05336935993066	0.7819721598601171	119.56846013230951	0.8131349478306755	388.13557566010456	0.33010333311990164	368.15727240325634	0.3669759125608485	125.10394273923635	0.8586180946858438	149.95820804766183	0.8063990885651171	15.275247239069728	1.793211309739287	14.005250063774374	0.4351166883898006	12.44057164755579	530.1077561636226	12.80304316874261	0.04697985059810333	0.9766160218560529	0.6431768320329072	0.7963867805621642	0.856048194800104	0.7872268822857272	0.38004282236073794	0.8733241969352176	0.8182087794856384	0.995307098366874	0.3480021629278157	0.25247512459180643	0.13341318685377895	2.4600060324745314
386	312.8509751466332	0.3145312164472794	286.62977263026085	0.3541554321561129	145.33436105956213	0.7590119683999873	106.90587109913713	0.7812172653979452	293.8155168788343	0.34861490530793415	288.8117565982245	0.35477893340280703	114.05802697096982	0.8400438313367756	129.43482945752876	0.7930069450048886	16.121136067504715	1.0953900873027944	9.353609055025856	0.444887796797226	9.720243129050205	398.8945542842212	7.0180902001841545	0.07466863155195523	0.9826912410111298	0.670520871666485	0.7976094508510614	0.7710225619421455	0.8140906049378641	0.36933600903468294	0.8683346565733858	0.8143078166150708	0.9925069646418386	0.3730822889295959	0.20995448322554777	0.12698887104806664	2.450120520280142
387	348.3972616339029	0.20614142741867164	270.6824816009837	0.3623667655548811	149.73469590775926	0.755192831162608	109.8715800178723	0.7540127692548437	303.90964663752965	0.28502362396188563	273.1547660809397	0.36483301328649614	112.58160505451438	0.8538045803282939	124.9264310397072	0.8108786301483334	21.261268728958783	1.8110936500117845	6.689754802887321	0.38073980523548423	13.127784636482069	360.2998529673656	7.891365489176693	0.10135690912592214	0.9874731990525897	0.666059052861526	0.809504707252455	0.8493470861898169	0.7408557687719028	0.3677877657308221	0.8756064978520887	0.8246984468980205	0.9961921831967174	0.3013253358174233	0.2640367446447972	0.09160512917216095	2.587393425487669
388	172.05556264759065	0.24860775248269318	146.29409842574742	0.3534297874064954	74.61947307577589	0.7613816012906256	54.534191907871616	0.7977332643043318	162.3955300711998	0.2860621961999373	149.44057903152063	0.3535441501620449	58.67052474573114	0.8567487112758535	68.53082107423543	0.8008383000970711	15.88650096336884	2.011222320830845	10.693829448362278	0.5318942749737596	9.561875520903682	192.15425603335842	8.662659705925808	0.05601524456186554	0.9908123503498668	0.6354052978301814	0.7509785728653295	0.8993010065401372	0.7739975157928602	0.37643384473458014	0.8714905549540507	0.815070309475364	0.9962548545215204	0.3149636795479772	0.2442879310792114	0.09912302004252674	2.3970131801266352
389	182.14534229281708	0.33087844092296537	176.42333617930672	0.34021696499340154	76.12254934710556	0.7787578442717086	54.55309854515808	0.8226887388404819	176.21344626615524	0.35152985800196185	178.06312094478807	0.3415777044560627	58.45977255101185	0.8592673334970864	71.11209867110347	0.8036798326442922	11.798198927323176	1.8440003044167788	7.028330049873734	0.40311534935859167	7.074205772392774	244.68650373574832	12.037488107883927	0.04213406732245957	0.9745782976712392	0.6763809378899905	0.7705758495139721	0.8752614041745902	0.8218859755090652	0.3664934079531848	0.8740446324859706	0.8184559799470104	0.9950959950722883	0.37882647363642075	0.28136402793348997	0.12007919805252913	2.4369010560808735
390	335.08862717776844	0.29466973651156886	300.7454651004256	0.357248012176055	122.26915662696362	0.7908245729808687	90.5525874133924	0.8299275112336097	320.9554616945993	0.32043490623271337	303.82949397425546	0.35834264468385596	97.33854010649405	0.8610493426775292	117.99316753145129	0.8094407614052751	21.85114388009913	1.7995530325266125	10.877031920289955	0.3794997492369392	11.166180154997438	424.38351199999624	13.693162024225286	0.03623774268928773	0.9838971220382043	0.6859043431158628	0.8077016347240464	0.8289944534511159	0.745666999745416	0.37048034882984754	0.8713786235417257	0.818042478908442	0.9984895080570483	0.33817773896221404	0.22778602506445805	0.13124812243327352	2.4402819485722147
391	231.11047497200005	0.35713613837007513	226.38849104702408	0.3522892402713574	103.12532650590691	0.7765438490625415	76.10661089704958	0.8052486904805422	222.47842512301713	0.38165199772116976	230.352591061555	0.3519063643864484	82.78528228449274	0.8534040746249318	96.08964481866167	0.8063152693442075	22.82239403725417	1.082746945739949	10.641707469297192	0.4926135593652111	11.657397300756664	304.694749566975	11.710455753674431	0.046213970028415936	0.9932632106916167	0.633602471442749	0.7661700166110955	0.8528577395085265	0.8145879748127689	0.3650531983281839	0.8678356866448013	0.8182739659000526	0.9964324458851829	0.3986212486192344	0.23456101238263474	0.13525060768607386	2.5529168337965222
392	193.06087067489432	0.3083323778972801	178.61692458703521	0.35156874973012836	81.63092915890685	0.7815731917871058	62.269084497951866	0.8047839188170174	185.95717413982692	0.3331978598464372	180.35987480675544	0.3549019825424411	66.5111064765131	0.8599501671447113	77.29332397490332	0.8091779834680094	25.253360704522283	1.4935815119398848	11.129316297611766	0.568021903758429	9.14620304920242	230.51010285571218	8.670319640417194	0.05083054132282684	0.972925613784155	0.6255095786262787	0.8072729997961315	0.8606031534969045	0.8317608020360493	0.3718314337658676	0.8741417557072614	0.8201030359343641	0.9979284464776236	0.35401001959506256	0.207744226881456	0.13026554571132365	2.4807404939150763
393	287.15516542421307	0.3010545082528281	254.56292844330483	0.36790389044841365	131.4267978521191	0.7592924382951962	92.15950222330414	0.7895374116581639	264.8232350071546	0.34425638029397926	254.88901128926054	0.3716371782292231	89.9357145438153	0.8637562302851594	107.23764248109416	0.8113768881740172	18.619975025329328	2.143602092033346	8.094954208603742	0.28275878199318555	8.171810234375842	346.45729160161585	9.5578551846274	0.07318583001121595	0.9790105750569136	0.678995457572807	0.7716384509820483	0.9318325792116412	0.8156715820694159	0.3645930666474833	0.8708093459164398	0.8158398987874933	0.996309966361226	0.33965917078480845	0.18657708127959374	0.12092926141815563	2.5350629923821026
394	245.58673525526427	0.35021496671343294	237.48470940096436	0.35842632662664003	95.48667053102321	0.7999588311482851	76.07853574842892	0.8131472051386387	235.94972173513668	0.37564094087832606	239.485942695485	0.36151120093999317	83.25772330199	0.8546566131370819	93.8607027372135	0.8183534295345829	24.914032164919178	2.048974057641851	8.4348890045197	0.24309394703615617	11.34634727184096	320.2556083628825	12.449865129293245	0.043844577711236885	0.9596342907382089	0.6285422084165779	0.8169518067902468	0.8317575902431612	0.7783976695186479	0.3716650929606285	0.8699309842059763	0.8291692250750226	0.9949133726509829	0.3902151188267546	0.2154084147625169	0.08887744096603094	2.394668077096053
395	260.5037998831589	0.2891889570298741	238.03388303481438	0.3445260440250708	95.64046302382803	0.7921218906060391	70.3523681982443	0.8267447020221161	253.19377131804458	0.3063296474880677	240.6848607690959	0.34366264508402955	74.78210724255855	0.8622772309401561	91.31377269473188	0.8093465292207369	26.022899870530125	1.4899696800843962	9.261624464957846	0.6766714581688461	7.94790011395939	321.3070823369279	12.067259156724841	0.03549275518678125	0.9845969310637549	0.6244925597071371	0.7923554661937914	0.8916739778228162	0.8252266844105219	0.3586810249236492	0.8760232222589117	0.8214688044282861	0.9929434351130031	0.3239178857267302	0.20525005670681729	0.14669266780412912	2.5200244391328193
396	239.76528158186954	0.3511693280475735	220.8413409971235	0.37287783513181433	120.86105584650036	0.7614445912921647	90.8593982980032	0.7634120585583714	216.31720446316587	0.406161417985576	221.68181255092722	0.3764873767362974	94.98707903439234	0.8475403374562575	103.45909508732407	0.8098988776821551	14.840225217378212	2.6195026315522747	9.391655147105288	0.35416652288367767	8.74193567913595	293.3324509877127	8.083224226083699	0.09737121465142652	0.980558418272875	0.6685674276926618	0.8039855850438296	0.7865805925862185	0.7859138940806925	0.3646360783104552	0.8720759746074396	0.82335932614785	0.9956713539495506	0.40953813775235154	0.20088681523540122	0.1203878149676654	2.4594036841396183
397	310.7164821449451	0.3112249824284849	280.8957020819613	0.3676302994539379	119.31100680584518	0.7924376709706143	89.44526523340282	0.8296630922738321	296.26881146742545	0.33715963255838016	282.90787056994725	0.36812388704974225	94.65870724720158	0.860875796843745	113.83491861961092	0.8090105335574269	14.72810253559028	1.3989911472943044	15.877963314228484	0.2985671231732163	7.799943173979917	400.42164231737144	12.612173502235025	0.03823615772110807	0.9794084331788476	0.6766925956514557	0.8129605472325151	0.8239662999675318	0.7478957209367597	0.3701121097473193	0.8725241974869629	0.8171901254941771	0.9952471740270533	0.34442477316533326	0.1533670780129806	0.13432900108064835	2.471270201192047
398	231.34258290738083	0.30782064692119676	211.61671456843234	0.3531540762119253	98.13278012274125	0.7801435204769236	72.23509611550615	0.8152883298509751	218.02144921717996	0.3410019035159412	214.3202809151875	0.3535448338547667	74.92231726484891	0.8647726865441332	89.40467544446264	0.8112589796095159	22.307890080045244	1.5243470475337475	13.917918986256716	0.3908297590021984	9.479584166270426	284.2745745408912	7.241754558199964	0.04782008936306215	0.9841652892844458	0.6633331569977426	0.7784966164647882	0.9637117006049832	0.7824134216001651	0.3718463952276537	0.8751400637890157	0.8219682110035591	0.9942891498262907	0.3607537949665768	0.17166908367356978	0.13331677731162125	2.5197487961629936
399	335.49806887138726	0.247007602152593	289.5124544817525	0.3445873025148636	146.43104993206998	0.7655455823499885	114.93009781483993	0.7671434690720661	312.59753323853835	0.2872518049672269	289.3885182068889	0.3498549992917742	111.36996661870589	0.8511959197572833	125.36432253571984	0.8097316290506492	25.90844914379477	1.6569479615644689	13.028917400429906	0.34313832084466867	10.646741364662056	389.9758945024717	9.772509009690971	0.08006082927296554	0.9728062376693527	0.6535649920321739	0.8116090482091413	0.9291851876282359	0.8357785920910452	0.37606866194697836	0.8667683160221373	0.8237258313902793	0.9958423343487814	0.3180975912732593	0.34907742895303995	0.12369385942952886	2.40664221503014
400	354.3284027283731	0.2303601787218222	312.1885045120101	0.3136820444663989	139.08349019690186	0.765585284754546	100.53889346361238	0.8009924052422549	341.4138459354028	0.2535869812176338	316.9048234368261	0.31346053517656697	105.79802147969815	0.851218484336608	127.13321125518881	0.7955464502762909	15.417441326798883	2.4380842877084414	7.762065261523359	0.45918332867429706	14.281552885968093	451.5895072285406	6.8574356592055	0.04966562807219808	0.9890226594212818	0.6522431476223379	0.7828284215698166	0.9079457967540017	0.8415668883083745	0.38293478843580675	0.874868855203282	0.8225588001701312	0.9954150026570302	0.33083355759936883	0.3250004991928737	0.10664328655821761	2.486571981942451
401	281.5434149915259	0.33785710039062683	279.355040696325	0.3276685470212274	112.6775274128099	0.7848861844542862	83.02548956614109	0.8264087958457151	272.06782737258834	0.3596515557553578	282.81948836083683	0.32845472836952583	90.57576937918645	0.8567413234858346	109.62140776039419	0.8036681784894405	12.886920654692677	2.0372053806460046	11.58703754357165	0.197614294960446	12.507980578005705	397.4736318346042	8.276021990750406	0.03239837460370254	0.9731052587219273	0.6505041775343605	0.7691284535143679	0.8986881065301932	0.76053870055887	0.36897961436239124	0.8728650889911375	0.8213263177449417	0.9951646719122355	0.40079383390597983	0.236548202813956	0.10334841353045898	2.420766704287967
402	216.84983789851995	0.35368233083479406	211.43308484699136	0.3510053649381315	105.44891679527659	0.7610812072426966	77.31444177088323	0.788035445648988	205.40045762479036	0.3830316660844467	212.08443308101155	0.3544142329731497	79.74851276442106	0.8516430377810804	93.46488862913432	0.7967928559719009	15.956612844625774	1.4519601680676193	10.665236818489115	0.2793677121506385	7.32236372499246	289.5578383668332	8.04629730559269	0.0631734436949881	0.9738156373037987	0.6353902478607102	0.788697230918857	0.8346209923606054	0.8317039908974844	0.3718594205011103	0.8712538369285577	0.8120338070463521	0.9963403780989007	0.4049696484100286	0.2240309695660243	0.14178865262266394	2.4785377534904205
403	267.7460498208748	0.3077625548458158	242.51097531397292	0.36060544866428274	115.99593598873255	0.7698116582297232	85.86849703861925	0.787888953852109	252.5141604775527	0.338935876758451	244.0330516040488	0.3613873645993974	87.33738578776882	0.8511586690164319	101.47663327532045	0.8041688025078666	30.735405002874053	1.492042318620086	7.306663093847969	0.42525434816146807	7.043309220173677	324.3625792976308	9.343542725340775	0.06269496725121472	0.9842206557416511	0.6356431468318264	0.7912829854302162	0.854489921762656	0.8228775297704624	0.36918869125971543	0.869001523427034	0.8171503566098237	0.9941416095043741	0.3519332151892515	0.2120255618670065	0.1299491901201155	2.5043055441474307
404	331.6476971626686	0.2608728041226194	277.0516309056178	0.36729615592281234	147.86648511650498	0.7538695444527279	103.5749249287315	0.7834521670927149	297.10030580968345	0.32294019133316754	278.61560006562496	0.37078593663237036	101.41832578085415	0.8662171406537692	120.09933433759288	0.8131163156609242	10.245051302013163	2.1789051891199334	8.355625517785981	0.34573318890374993	11.423489735639235	383.1077018489216	10.484882497126737	0.081557861831492	0.9848583823469911	0.6788843853030169	0.7691874735295505	0.925344523626266	0.760836730684611	0.3625867102852311	0.8723054111000038	0.8164422736186561	0.9986973225051946	0.31878882475945813	0.2288823967037808	0.1272763891720863	2.4614263560103593
405	240.61659665774067	0.2968253837382831	217.37539970031708	0.35768198131968776	95.96752806067175	0.7810640426280068	70.1158984933158	0.8156570551884443	234.6275822711871	0.31601013953086865	221.22706785397227	0.3581176338181589	80.07551312462206	0.8562189763185181	94.45645651754289	0.8018734635036322	21.94327936034439	1.9765849376925337	8.250213352990622	0.2640683358370239	12.312613588250175	292.6010798053113	14.894295199582983	0.048924106584878994	0.9879943791516423	0.6812690467050926	0.8277617702455821	0.7730787270041328	0.8511501876471406	0.36962883313773137	0.8737602437410317	0.8142948249653352	0.9968061695081736	0.3334374094462594	0.2887146311706981	0.12984620308412634	2.5998113865779415
406	256.5666481838088	0.29291853279531443	229.54725984707028	0.36450827906999783	91.39271387119541	0.7956240886347096	67.55408273364925	0.8340004432248254	253.75528793923274	0.30748964104131077	235.16973399307716	0.36464791532532626	79.99817716323867	0.8619227133958837	95.2463565328691	0.8118433753616298	37.50486712949356	1.8946400735162536	8.684144362869345	0.44400285786125976	16.445636227142714	298.8147991921216	10.454397379818161	0.03061071020893508	0.9819449604023603	0.6471673852848542	0.7813008909061712	0.8426369891799822	0.8216763549147142	0.3768883255512218	0.8732899779538308	0.8216556084280889	0.996183414031054	0.32308216625191577	0.15793564373753222	0.10952400428466146	2.4404759773442377
407	253.51885877978793	0.33838849662778436	234.58446814622232	0.3739699461576357	121.57282332763782	0.7655524455293002	89.71052574955641	0.7804907820862915	234.74785552557276	0.3809889097713037	233.67286891587867	0.3823805253053728	89.86967083450753	0.8646417479955996	105.11926589474368	0.8115842621101771	19.238053098188132	1.334496303974527	10.430732973352793	0.37310386730354445	11.132361398519084	311.2389341681221	6.659887672512642	0.08032132413740058	0.9620765476582289	0.6654015597493091	0.8116778089176482	0.9230382155117888	0.8316625915910171	0.3735813702850397	0.8732835465547331	0.8157671366345621	0.9958210434054652	0.37507368708100625	0.14153398039989573	0.1460762292500556	2.53671593807488
408	180.08871200222126	0.32452704417429085	165.4924375464592	0.3661416281574393	82.96351926918265	0.7758854333169217	61.946144607652215	0.8022018764467742	170.95432739541923	0.3550093859401392	167.12064826119467	0.3677210716148817	65.79654766742675	0.8577245496867699	74.83043325760721	0.8111217424217937	17.51011980286517	1.0575225085653224	12.938191404495404	0.47253067455982045	6.86500296041451	218.3788072424434	12.719092685147714	0.060738298371069525	0.984898556136075	0.6602981036133602	0.7801771484011774	0.8068115600349308	0.8153616353623652	0.36806780520302035	0.8736903008596	0.8219534623316779	0.9972948940056041	0.3622457074842282	0.23505005878794524	0.13316178606644416	2.477011520907332
409	410.22520192130526	0.26837042020965834	342.53597575975886	0.3767580024913354	176.10075631141174	0.7684862785383954	128.97269923356697	0.7775174297682667	366.3935314154452	0.3261546778504711	339.74018471918504	0.38185151181876803	117.85463341886557	0.8666086757297558	138.57304542716557	0.8201511319402576	22.689272819822968	2.583398163913586	9.360992490863893	0.5183399186462654	4.749174556827942	477.7193573967699	10.087094528160495	0.08201096468664856	0.9761682418266834	0.6656096284497397	0.8014637221961215	0.9447782361919866	0.7867059683209441	0.3736901859510898	0.8735141477510752	0.8238600050050233	0.9959013990840031	0.3199816587114688	0.2169256952326627	0.11525796929708294	2.5745459617666726
410	261.26677697938146	0.2973329222305222	223.92646539661507	0.3823389339931317	127.23613812125234	0.7528311518066958	96.40021131412846	0.749259313483329	236.65348620947566	0.3520887243480728	225.140196279465	0.38487889130792474	96.58234727482852	0.848531743715616	107.24258345702668	0.804390977755914	17.953942425569068	2.215678394067218	8.526163117321374	0.21656664903973394	8.43448569314456	300.3716391035649	8.18445888112825	0.10267340380844395	0.9853358499130902	0.6516483968377449	0.8131447980100548	0.8386449123453636	0.8099559441989232	0.37473137206854573	0.8699987793921377	0.8152404387369544	0.9950511155357945	0.3513742810035107	0.2241564660429446	0.08737530508800008	2.4501950950381364
411	276.08137950271714	0.2932190545154558	235.99720179347187	0.3900781922100132	118.87527135739063	0.7743576472107765	86.45313746187588	0.8013025707943475	259.06153482311	0.33164097576913576	239.64022180950315	0.3911056127593794	87.86969756864633	0.872149450233864	104.69446581304665	0.817940899703389	20.485936628381577	2.2777227989191546	9.948732991526555	0.4482119289733556	12.46834638792886	319.6248777944207	8.93546196396533	0.07151608085697052	0.9926645039440894	0.6905108852593062	0.8074171282754999	0.9405489335740628	0.8333996009880285	0.37512187391230883	0.8749809984743627	0.8173898111962	0.9981100205024251	0.31632688525175107	0.13447896709899282	0.16074738756255996	2.4805257294824883
412	192.74459839375766	0.32690075450953504	177.27280180601886	0.3758254826383437	73.21129581129871	0.7970742645463444	54.49331512538876	0.8339048004830882	187.36375302686736	0.34566478456752947	178.9750050803257	0.3774988441357123	58.77420842460402	0.8679380550560172	71.49635177966637	0.8143846915317217	21.704858310167765	1.6407908992281781	9.100363391828983	0.2713074137351463	7.050427756711354	237.5395028658676	16.517368746987067	0.0352340073051794	0.9756409368778016	0.649764058261062	0.8137024557762961	0.8415526616916404	0.8100309875993746	0.36858321387174275	0.8746601838497468	0.8168682446902952	0.9977089336989294	0.3394168792824525	0.10334479656446824	0.11154716963192583	2.4670133923172823
413	246.41341617538603	0.30748308322896895	229.05887672503727	0.34101610804845617	113.6036715873733	0.7623102557816641	86.49075868000348	0.7737660302775788	229.446779095099	0.34334672574263403	227.98567996437507	0.345433720099659	82.80933856894856	0.851558328912509	96.25738158921614	0.801724304036485	24.338593490664415	2.0179435684349105	9.585271952112159	0.26635400688819155	4.298362734514301	306.1552399795713	8.10666574345563	0.07285046873224009	0.9740244415684993	0.6379034618283919	0.8101362743664928	0.8893314768528704	0.8336155745274962	0.36665338877695086	0.8689242960901434	0.8156906465599101	0.996290399392654	0.36843352333699214	0.2635358782403976	0.08524528278754165	2.4575559896299506
414	293.0153045099783	0.2687259614253877	254.12505343496923	0.36206570186654585	111.67899348701073	0.7836890432352837	82.11512074217893	0.8100296925729384	282.3328663815053	0.2918704268405879	257.0523678643751	0.3628854075879554	86.43409928679328	0.8628349011489088	103.53260948738729	0.8106254370080386	16.21822044447569	1.4063810667809316	7.837873812840532	0.5243440035837184	10.665947444150994	356.7453751406624	11.007277065473584	0.050726483112588434	0.9852646416162062	0.6392019142258415	0.8064079215206154	0.8747028709279387	0.8439186006611626	0.37083596116742074	0.8756072761608428	0.8199814839054884	0.9960486842348889	0.3033697297667625	0.210467552254013	0.12067024003614618	2.516733604693256
415	237.3468467810959	0.3221260773176236	226.18666605375532	0.3414835142039042	102.53214481019262	0.77422796005283	77.0961814269107	0.8002833486816356	226.93029577085946	0.3465319071071007	227.201254520361	0.3437350867888067	78.64315354842785	0.8511755027807781	92.21390799861803	0.8033516409671404	18.485813994143275	1.6470565723679917	8.901854416704117	0.25358756183297054	7.321630019981851	315.2364331067429	7.086923053748692	0.0523034095720787	0.9744991524174237	0.6637721039360464	0.797430483501118	0.9010429762089681	0.8398547756540617	0.3764469124559535	0.8681604146368315	0.8200090145520816	0.9950619904810692	0.38146194040708853	0.2259182861943862	0.13152599427996048	2.495442947864777
416	238.45701246816253	0.29693684285867133	206.3732523187114	0.3830655710856754	108.79411559610438	0.7708123738113698	80.52033873288948	0.7985060326680633	223.65144668200253	0.3355928406290643	209.79604284468792	0.38301128477776175	85.13152156542444	0.8623412956440316	98.06997208240483	0.8103334023464426	24.465190529776667	1.3568964436434396	14.839018249443132	0.2947016537651687	10.810957032235056	268.16590157679053	11.392862446660754	0.07427330052152445	0.9930780087057824	0.6933414460841926	0.804815601467942	0.8586221014565804	0.8181936981195513	0.37045997240831074	0.8743222252049428	0.8167085960478636	0.9956371693314545	0.3282413373210858	0.19180626704335324	0.14178278550153034	2.4547509529877836
417	185.2187863759821	0.3167258373935131	176.1076130372539	0.3404692824389961	80.298255507636	0.7747537701499932	61.5027618627355	0.7974237713649668	179.32677091954596	0.3380815227382779	178.518067444244	0.340837178551251	63.38348343893102	0.8546977896147447	74.69080196275317	0.8033084888798038	18.566448847477943	1.5517075616452367	8.219503728201637	0.5387872802653491	8.444551343921926	235.01012967749435	7.947237093508005	0.05434984406281203	0.9852002877243181	0.647695998636928	0.8110678432022068	0.9515491670476663	0.8671587839590619	0.3681922922118252	0.8684194231869448	0.8172585133444301	0.9940893256780996	0.3665592563689337	0.2346049154591418	0.11335676670517128	2.43632911487632
418	303.48358929329333	0.2728261444995717	255.13152119639582	0.37907345983703267	147.93774247482438	0.7571523874581786	118.42958194414976	0.7213217106623522	271.3299024993283	0.33701218236273595	255.5302031249315	0.3836523356056127	110.06504654685676	0.8602032673312863	121.5388295944474	0.8179573265130113	41.61135670055669	1.858317858081214	10.267334457763859	0.3654306473212395	10.477384350364629	310.457824504135	9.066339557413757	0.12409842989532242	0.9826980992560783	0.6278120292676552	0.8304778598442514	0.9170554090033308	0.8291992446347907	0.36580832878289316	0.8741891909915236	0.8228955747731347	0.9940332293712032	0.3228981124734873	0.27527532875873245	0.10372069184002274	2.3979947343805628
419	257.21536391689585	0.37497772522113837	253.55813993499487	0.3685844661653898	110.72927453784244	0.7881404688545366	84.214125439604	0.8133858297034549	247.90199003333376	0.39756973609403173	256.9128015876395	0.3683448549744792	90.34397510275402	0.8546468364784108	104.21064633049777	0.8122169275743508	23.734394680827123	1.869994001358346	9.06811626958486	0.34892426799479265	10.22184473084585	348.060393752996	14.420186363591016	0.050439349811246884	0.9899033309634012	0.6807919487439876	0.8036848026159542	0.8241521353836091	0.8274980037552142	0.3695918699518605	0.8680539741499789	0.8216497310452837	0.9954798703645833	0.4039158896047401	0.22250341572274115	0.1123007794009125	2.4048458429089794
420	331.1945744041615	0.22862598625850178	280.76844399271477	0.3203775320336601	153.4169101227913	0.7444770109332363	114.46030067837526	0.7433524717156427	300.69932236934716	0.2824427540937988	282.23983029763644	0.32274898401235885	122.40862674876212	0.8302995532620697	131.48460553275953	0.7907457831555135	23.78553018832369	1.8374882387264968	7.403032995733533	0.23443135358944658	10.50902862758267	371.6351849389459	7.268731145622392	0.10039127334093666	0.9847220312207202	0.6592820470364361	0.8123692529999583	0.7492783287484599	0.792633491019082	0.3624326529889762	0.872228348470849	0.821648033195162	0.995532703355839	0.3404637462221481	0.3546406044551553	0.1275219741423676	2.5532707169122193
421	274.31557329082057	0.28294655956918024	241.1239743331772	0.3604035789598458	111.23671754790418	0.7744391110073688	85.38127363418889	0.7802328735774166	259.0040333745009	0.31595577348182663	243.72663966328332	0.36100015228441384	85.42179096462388	0.8541460159646692	99.5871277202831	0.8078277450690325	29.220298780170662	1.8511063878712535	3.564468089926048	0.29311507414453375	9.773053932982974	323.18556574468795	10.08915951746594	0.06594792112259766	0.9872103693625145	0.623686516254589	0.8185750491767607	0.9153349476314852	0.8335256232013404	0.3703270040768357	0.8677801594620002	0.8179613107691124	0.994441776238526	0.32848876671135907	0.24523321399920137	0.11589735856093433	2.468490539201606
422	360.07639348436675	0.3153197201227387	346.8876162594102	0.32616430987387046	145.94626818028732	0.780978956567455	112.10315143845284	0.8066057393563973	344.03815661080966	0.3387573111159038	348.6452651502069	0.32671982559990276	110.1868221404182	0.8598126242850758	135.88627199063478	0.8001012780864336	21.683428752268185	1.0280082418255385	14.826022318881256	0.3544258037020614	7.390921076858161	492.846996808689	8.834911543258425	0.04538623377889422	0.9875732709371592	0.6019228868965987	0.845331663390457	0.9037227326814085	0.8247790199419419	0.3665643350128632	0.8761602101539484	0.8162400949880754	0.996927727298048	0.380257445327833	0.28363166052240496	0.14370476632541407	2.4335478800634696
423	340.1651099562678	0.297066207734147	305.0409955478963	0.3614771147663715	145.49939258584226	0.775230483188256	113.24151080405301	0.7768410667877378	320.1147477784591	0.3299810456715292	305.46670805523377	0.36429345030241755	108.96769572681862	0.8553737261877031	124.73169005781591	0.8138010493055158	18.934409671452368	1.8874584382233013	9.193955525116635	0.4807493394080101	8.132535523650768	422.8811458455245	12.244662493261066	0.07135287931739677	0.9801675485424659	0.6328144890614916	0.8117864123356808	0.9140318927876798	0.8466838952610589	0.3658727937815425	0.8668977432459057	0.8213095936955812	0.9955290928018725	0.3342128620876201	0.2697171099458601	0.11340414415145665	2.441107546125241
424	216.9733627313147	0.32038302511548106	202.66911031587003	0.3549409205676182	90.71127204254178	0.7789910830655966	66.3057592194655	0.808423226267513	206.56263397493254	0.3478550680472895	203.6623383277293	0.3575707725623411	66.42182556471582	0.8637270597095851	79.94629126499368	0.8132483228516992	18.5052463640708	2.3805279302237494	6.585501316609876	0.3245733174879709	7.042660373565076	276.66221497411505	8.655296328938253	0.05180222944942589	0.9761835268653214	0.6558660885674841	0.7804292588818891	0.9486848049628692	0.8307197531308139	0.3683752483805254	0.8721454534711283	0.8210591848873968	0.9961675624765293	0.3600893878555819	0.1846171332756947	0.10649752615232984	2.470572281227495
425	194.0547995073	0.28457001402965937	169.3966861872011	0.36451837504397466	84.11165095182298	0.770547129360358	64.15889838273822	0.7824177316179088	178.79396312266707	0.33697262989029897	171.06495541473032	0.37086977422142936	67.58614976651029	0.8641586676731167	78.16815568098787	0.8118470077588961	13.555930892440772	1.214619985618722	5.442048684186213	0.3826250695696558	12.756524501353063	217.59988587603937	8.861063294748401	0.08621255889301555	0.9701046037104395	0.6817165586238496	0.8325885935855022	0.9293447155220932	0.799987944174311	0.36124142106259016	0.8724433337636012	0.8157050509421347	0.9951607557049837	0.33010342814443516	0.19819765083681382	0.11103641343671286	2.3678302557202016
426	315.684891832941	0.3336660881122408	291.2128784001692	0.374879719324719	131.0117919770346	0.7799194176597982	92.47907746694635	0.8185282569623702	300.4765970772494	0.3611946691862254	292.400772077218	0.377697234186917	97.2593400269476	0.8641541599599306	118.94581090553268	0.8083948400010528	14.872260078294712	1.3354099584128696	7.621222283511192	0.4150477242629943	9.464286121545097	412.8382636234415	13.872028222519278	0.052908447081021076	0.9747945837324494	0.6854915081020824	0.7987909743040043	0.8247072881699268	0.8133616623884659	0.36917266081447775	0.8747673443352353	0.8141592689552059	0.9971475152868008	0.3576945663173213	0.16400829469751785	0.1106324987192414	2.5035491014407603
427	359.3651863885309	0.33690087495227206	336.6117704750694	0.3558333433694501	182.23406840385405	0.7533982528931307	133.8918363183904	0.7583501629044231	328.86819871172474	0.38184735407149106	336.15876742208354	0.3596113429735279	130.8230130908758	0.8505305940485128	146.61244409053413	0.8090203250669649	22.366078124607775	1.649711019937094	7.0737720535155715	0.3407521114535638	8.60838863198888	459.7325097427951	11.719625059100311	0.09627470380250282	0.9806236786988677	0.6613240695150451	0.7906878644183105	0.8528795303847904	0.8353535401642098	0.3664773457849604	0.8721076759390337	0.8243419870829475	0.9953060824916314	0.3957836646064717	0.3645194660153849	0.12499467771202033	2.4629553369173696
428	270.533965322376	0.32097393150872605	260.8390988494918	0.3387864423331958	107.73733158854279	0.7824249210755083	79.39983956905773	0.8163029754016279	263.5084073467048	0.33775121265670693	261.56975595923996	0.3423354696059792	81.44571574068149	0.8621331514084514	100.67367410207258	0.805282718514169	12.869875282628147	1.232021276795998	6.403243097337577	0.22322908973142655	8.680284134433641	368.5550240951142	13.065059096839217	0.04530812410514792	0.9688622023965177	0.6623754518971474	0.8251924816570206	0.9041544244360903	0.8757197289185064	0.36328414045690915	0.8732110460400352	0.8155484281300972	0.9976747654787022	0.3601892654859088	0.29662725187484984	0.08632375892155811	2.464913967919859
429	295.38438450372337	0.3478641853981828	281.06552537042387	0.34813426363109035	141.72839833924894	0.7610337359747218	110.76282618174409	0.7603296944037048	269.35075663132363	0.39540777750459377	283.87209664934113	0.3490386320243725	111.0122788227032	0.8448360045892123	125.44885624023553	0.7986786248589036	19.418704717300898	1.8108233717490287	10.853731181406772	0.4596617254380076	11.069456247152338	387.56700813791196	4.7764887039367485	0.0755938353560283	0.988913248674678	0.6110807089587468	0.818578830019747	0.8692738739944482	0.782391029853236	0.3727226164231672	0.8664719538713741	0.8147974473173676	0.9958211935842222	0.42457034414677014	0.17604565310915657	0.14050710165303382	2.4532164820951468
430	257.49023752967685	0.3420211938030605	243.93756662117232	0.35291125172131604	115.38911755952834	0.7723652980878194	87.32437239901458	0.7888072030725873	237.77613979266596	0.38709655371437274	247.20004717826134	0.3551804709670946	90.86987871718094	0.855068163706115	104.2706042142934	0.8112143709147176	11.376488321613058	1.7676580484791493	8.112624489941938	0.29698896920617024	14.245679809764226	335.04197939345664	10.398444877753535	0.06435706866224211	0.9820692017653433	0.6711458126572687	0.8009718503759053	0.9440421586693604	0.7800562627785782	0.3646872513560816	0.864520740080619	0.8193894973973536	0.9958195567633108	0.39887748877176876	0.24984183107448638	0.1387436094704578	2.4994883000512678
431	303.30410380275805	0.3158714097865763	281.8069041131778	0.3496412443265921	132.62674389472096	0.7665856915578908	96.94577341768905	0.7935941557781012	287.8839513467634	0.34594115294867356	284.99973256061566	0.35051369118882664	99.49643939807197	0.85682663919567	119.26805864916136	0.8003676572761119	15.906101347617572	2.0529127570910464	8.36137197715146	0.33182582953471057	11.390563458469511	398.3036453949987	7.503262204652955	0.05854206294999394	0.9895805303507182	0.6278506642122813	0.7960940633385554	0.871480329366915	0.823642006993097	0.3734174461155328	0.8731183033039711	0.8141807156520607	0.9975129176017719	0.3731588952909117	0.2224308329326567	0.10497084097270687	2.4487356709803842
432	209.2343321658465	0.28740360634245565	192.98906687774644	0.3383829474417928	78.54079942696023	0.7913668708916257	60.82274149940351	0.8279850020176402	210.13706550904175	0.29838600733474374	200.54459679880327	0.3357207926370891	77.27310582072161	0.8456060652733645	87.41929158369119	0.802969425554538	13.874899131173507	2.1727151950106656	12.251809752651111	0.414795046010146	19.39143215654749	259.65542049665817	6.211308802672388	0.026819014570977164	0.9915879097799445	0.681725270947627	0.7619966917464747	0.8538365593715518	0.8239985746434291	0.3731821380742754	0.864994020768269	0.8231598025754698	0.9915309325590088	0.33965199351373554	0.160499223530117	0.15052760708422122	2.477446018949199
433	257.1241435806064	0.2844788091983597	225.52440737784403	0.36787289676316404	112.45455663092068	0.7766474371770831	83.45911624752492	0.7926548631892015	243.98407450632027	0.315162816019186	227.097507717426	0.37041230248274365	84.73580112157647	0.8634525633319066	96.58897265156303	0.8205048973901564	12.663930428413295	1.503887345922093	11.73251520780685	0.37548450028944413	9.23356808301697	310.05111660638227	11.31262241290217	0.07000660228390276	0.9821094660071452	0.6644761252218733	0.7871852764382442	0.8953750533513944	0.8556672133391525	0.36906278607446746	0.8748297439439867	0.8282970162209261	0.996147948768597	0.3166093105754559	0.23374105458466637	0.11411406170113675	2.525703943292326
434	336.6706827170552	0.27712916502221435	297.23295037431063	0.3515000637381689	133.34015622471517	0.7843861373364187	105.64117224307503	0.7901676770604265	316.0442517911065	0.31099980465563243	298.6011408909147	0.3524691365057529	105.62365949751513	0.8502625236971028	119.30522581741602	0.8123991811886832	22.84090859295006	2.581828887573704	9.047854159708193	0.593467396717123	7.7387174931395855	410.22557099005263	8.496248202981612	0.06493067381606163	0.9830534791593937	0.6683538580518029	0.831565187890202	0.8845048724257732	0.8182806845396291	0.36702436590798904	0.8669572697272879	0.8253690737732424	0.9936061896238276	0.33026158306478715	0.22632592461992088	0.10192108468819322	2.4515107353956096
435	257.91953966708894	0.345501873149587	248.48306740678922	0.3336333141559742	129.424605821776	0.7621643615313781	99.51525163316924	0.7691647365188995	236.29875070318994	0.39246544279554496	251.18281197340704	0.33537265438501973	102.62309924456775	0.8498639665609475	114.40775505564459	0.8042415262114269	22.036241216893412	1.2794875392932115	13.552213024840537	0.2617049476624438	11.969178632488974	329.1156600303115	8.562652430820696	0.08556655069206714	0.9875298150804503	0.671429131820187	0.8230028713343087	0.8581978992729324	0.809991422975146	0.3682606723061352	0.8734103141251939	0.823613278552895	0.9962350030046015	0.4300858557920397	0.34976252027485166	0.11669748131789513	2.4875930971078706
436	308.81520741911265	0.2751567373451624	259.7149971375599	0.3636008861990183	145.5397581541543	0.7495870536858809	105.42348002098387	0.7572588301697929	269.6930913865339	0.34683243148202253	258.96312698020654	0.3681298146710899	105.86900408784267	0.8497990479746718	118.94097051744414	0.8033595231458559	18.386605643677477	1.0871045220712556	8.250251945475219	0.3579269189492264	6.833447519634754	350.01271318339195	6.6312507636309235	0.09981538118926245	0.9783454629002749	0.6649043734430149	0.8002360396627757	0.816943019914671	0.7456261618907832	0.36585206999980413	0.8744893054192353	0.8185661078064446	0.9952684863974196	0.35951028242146005	0.20394904809243708	0.1060054109661438	2.5368039815103347
437	309.952234956775	0.37093582583797396	303.4993112841683	0.358218321574407	139.41731177440482	0.7765884820454096	104.19696000568717	0.8018441580438046	287.9608506090599	0.40594091056380577	305.5607080350556	0.35833040301352687	105.42514090118206	0.8539212878710811	124.10126765620134	0.8052010164512065	18.22113241481949	1.225332526238708	11.013210915871547	0.305468961360374	7.00824760831928	436.35916535146276	11.373016953083983	0.05519834038241124	0.9918209319928325	0.663047018956112	0.8080950697818784	0.8439852465566432	0.7766109794513846	0.3762689720705754	0.8703177092427821	0.8184307163807769	0.9968396444994909	0.42913666808800904	0.2826934696107787	0.12811209989008138	2.4973925292226844
438	198.8741613460419	0.2702673371044747	170.9801583056001	0.35898139371053134	87.04635167189207	0.7692710860459212	65.1495743804928	0.7877355746624629	181.91101425538812	0.32244530199918675	172.68092450916217	0.36281130616410184	66.67698364580637	0.8654760588291526	77.28019114851132	0.8135789460588873	18.029285905157224	2.2194457029698214	10.388472214047809	0.41895941899175726	9.77610836573213	220.34210731220165	7.491636158860126	0.07292088160589756	0.979359400378384	0.6595174989477853	0.8021026607551717	0.9294803767433436	0.7745379636563254	0.3670059115195131	0.8745734266416298	0.8202152664806562	0.997200649953074	0.33035896075156707	0.19043802753331085	0.09463219410818638	2.475240579382981
439	319.5479516391075	0.2954977985198548	284.9571548481151	0.3601806384929525	137.48148122323073	0.7752452368576488	101.36154897243378	0.7935478376893325	298.4050907016543	0.3328641130625953	285.735743749463	0.3632579733326366	100.48504329135255	0.8641041275435604	116.9886255341168	0.8172488179058337	13.792351953991325	2.2240246636875183	9.321865366113997	0.2579609343459917	8.581573295013946	398.8616744314187	10.973319021436414	0.07129653839837119	0.9821798388255302	0.6655989292491751	0.797939375253847	0.8773202465444497	0.8241004678831841	0.3678106804462976	0.8767248255773235	0.826013165652327	0.9978849443039719	0.34228022999523616	0.26298044614389043	0.11716801648732203	2.4623008266129687
440	176.3199241718328	0.28388705837283407	159.6637848805283	0.34257342318788286	75.66013658715241	0.7772770472026909	57.593112338031304	0.8070320199447484	168.91157461168254	0.31226479388921097	162.32383894419456	0.34377367312279095	62.03628202728967	0.8571171539453359	71.42497869434263	0.8079815536743615	26.665306762622766	1.7535646066558817	12.540760983132637	0.4556572546235501	9.61836944597619	198.98100735842803	6.814844872173054	0.05101800180250029	0.9822737006897229	0.6702373084814173	0.7897401024701747	0.9233448093460505	0.817429988478333	0.3698694435354673	0.8705886128652632	0.8214802182967924	0.9955520718325912	0.3415600109752135	0.195293125418162	0.10608674614467024	2.483013982557925
441	331.2291215917929	0.3173775160621409	306.1560878022701	0.36217766250084005	122.75670895069351	0.7927948123196805	89.00016129215427	0.8323278373965025	320.77017775110147	0.33739251700333306	309.4231229352641	0.36285175059653285	93.90710681471535	0.8670839452072364	116.55513304193798	0.8135591332459297	17.69822395831181	2.3700984995836683	8.4120976721473	0.46331803458379817	11.511852516818385	437.0373802950895	12.666412076945745	0.03589629090993511	0.9819323476050452	0.6672001533106502	0.7913912262035209	0.9262095056237014	0.8135130914653892	0.3703423154451671	0.8745821420524599	0.8202344492138935	0.9962786167121528	0.34655170994891676	0.18131107647846656	0.1734974626690522	2.4380724206967535
442	268.49305545339257	0.29732654597558617	239.72546443552804	0.3609600862855582	104.10516122232343	0.7840051123444174	76.94531291693397	0.8094914804466882	255.75505050830603	0.3273644884495398	243.5642669745327	0.3613914718297851	83.86015942061832	0.8605144465112665	99.63207600669355	0.808616410774979	19.76217938699627	1.3558023820631842	7.748517862346224	0.4770125937153516	12.548564037348948	329.3835213444465	12.490225581126385	0.04720897518097745	0.9865415536914319	0.6171822729331806	0.8041325896661737	0.8565929094697381	0.7795731723705436	0.3688513334277182	0.8742949596874023	0.8182136570869625	0.9960063847833578	0.3399040375300483	0.21953648167305626	0.14020412896926002	2.5234693848317375
443	240.2701325483569	0.32924503892641843	224.06071266502886	0.36509114122219205	99.89821654304677	0.7808995028850196	70.74833854839157	0.8235923228146184	231.17900590784456	0.35292619055813945	227.083308737447	0.36532754576704796	75.11249135657866	0.8657414923147344	91.8818234732613	0.8101579699688686	17.37737204165523	1.829011630377391	9.127300198932481	0.40535241496509283	10.186684268415876	308.7358635723092	10.293526504082172	0.044576488555740874	0.984176325662373	0.6802799766332625	0.7699227398890458	0.9412246439081494	0.8255536560941735	0.367768278713277	0.8737039448519306	0.8169898732055947	0.9943022488590761	0.356767794213466	0.1499769529742208	0.10276503422206108	2.513323767017182
444	291.2283456482355	0.343677174977267	280.8320470447314	0.34554564186319303	130.87575366398707	0.7700301577928546	96.6065146819167	0.7973710601851913	273.79378239663515	0.3768218428783445	283.84591043833785	0.34607161455735047	99.99771608593059	0.8500165078905477	115.76056197366523	0.8054380397415009	13.365056369202318	1.575507448284343	9.085039732302425	0.5574290602522257	10.618788798923935	398.61980906691264	7.631317667780547	0.056123052836129804	0.9889587013160784	0.6727160860450438	0.7747645323419756	0.8745708738251919	0.79696867569154	0.3702991717308298	0.8660050976425321	0.8204001273364517	0.9964619505762334	0.4046389376095231	0.22283110042353535	0.11972973631957902	2.474754163626056
445	361.54710055425807	0.32410710802358467	331.3235370976604	0.37034472056342377	163.03877734127218	0.7694092289580474	120.01106836995041	0.7811017538964077	342.50252239335873	0.35228116151449473	330.87918884272034	0.37381779212828414	121.1572594462977	0.8521395579290161	138.053765552856	0.8090687268267566	15.993767496807022	2.097686312288858	6.2630244049756305	0.325383562482308	6.832894571587076	472.2110038334883	13.867948073476597	0.07403699019770323	0.9799488954008514	0.650192608874988	0.801735508862315	0.7956157238604875	0.8611504166578051	0.3739111930382828	0.872073975617943	0.820686147336557	0.998146340049393	0.35864381131376505	0.3030016569589283	0.15530582044763214	2.5257757408621164
446	360.85779810172824	0.27691183249647894	321.4725500745996	0.3378625081681509	152.06229698251246	0.768691799548758	114.38122199967015	0.7813759058277702	333.25069943296774	0.317962677414527	321.43953880483286	0.3407653491342866	115.21893354632019	0.8502431023692051	133.1006645405476	0.8014417013269747	24.008084723419476	1.8676823614640967	10.383458865041439	0.38577287725810394	7.520660385537781	441.0062723285605	9.322241806532812	0.06758756571432939	0.9775096511583272	0.6356987195910476	0.8179434089963347	0.8333480458013502	0.7866030676969373	0.36303713910766167	0.8725428104891777	0.8179296965297647	0.9957690869251309	0.34824541793929886	0.28447072541908913	0.15024696029595686	2.541787171730852
447	431.08056625367124	0.27078851067998677	376.2194168780404	0.3559948529259067	168.8158056885	0.7824598605422455	127.2036750491912	0.80055114314906	410.4792568301688	0.29712877127580994	376.8319203811159	0.35824387457949813	133.49488968517207	0.8503362096536843	151.98974208363958	0.8083524009583332	23.86704693266078	1.8073863739128357	11.819919832059746	0.2718748755311297	8.554080330590756	536.9476432738	8.086257861016916	0.05691421082494434	0.9765657611556298	0.6557733204623473	0.8123284498655531	0.7632041591011073	0.8210668269993875	0.3776668556443498	0.8733334622828489	0.8250257001911736	0.9965117404049982	0.325209060914821	0.21664391455469323	0.13422710208889985	2.538901044937641
448	422.74592289095204	0.2728293460303214	369.21019700198565	0.35757541462720105	169.2463362149909	0.7776650718849598	125.3072383267285	0.8026218361232974	398.3978590634462	0.30541982468653106	370.5855044162377	0.35886232779550886	123.17602745299831	0.861917107401972	146.98201352246414	0.8119131998733585	16.26034967515967	1.7962470476691628	10.14652346072719	0.40410406435672885	8.271260879145553	521.2503627049177	9.182191305053541	0.06353562617760661	0.9872901821616465	0.6773683964512682	0.8083704066799168	0.8873350417596932	0.8255193543149496	0.35938774187152156	0.8724308384137701	0.8189733867290495	0.9967677975095369	0.30966564331472723	0.1854430365921593	0.13310188600483622	2.414731459780181
449	454.1360968901785	0.232630642375453	377.9187183352582	0.34949633344237696	192.8978041042042	0.758645933675463	140.953007535384	0.7706694726329781	412.06041991051177	0.28638576552234374	375.8794763213906	0.3565369188931909	140.04810757223353	0.8506789845747508	158.58386780186322	0.8095573888755302	22.09166740939032	1.716280544905916	8.245125801438663	0.40162539842336464	13.039171467069945	521.6998066724235	7.039432792637208	0.07897397238916594	0.9648334117574741	0.6602764383099076	0.7790029432751154	0.8863542955240838	0.7766054035378313	0.37320192866905627	0.8681571646775906	0.824065700255504	0.9957130017884687	0.3101289825324455	0.23095491762157944	0.12797596356150767	2.5245139683709072
450	196.42838604365966	0.32150902251759966	185.30574752633032	0.34388581147317465	85.96504244756323	0.7817368931435356	65.33811638113758	0.8074559256953425	186.90373382365593	0.35002648952857385	186.5292883810049	0.3468191576530545	70.19651520953244	0.8523437783043735	79.23185633994109	0.8106997087770365	24.621478374456082	2.0813220750885364	13.294243095897354	0.2576934815353762	7.665726001188901	240.6427726099177	7.998537958519006	0.049542306125094845	0.9708860640443167	0.6663584319755136	0.7785423097161591	0.8162577666372757	0.7921037584716284	0.369997073558377	0.8703372122538982	0.8263931694546335	0.996762846422088	0.3787087667879469	0.21016405074661568	0.13692677938400674	2.542719872221276
451	324.8624693253924	0.3010715814105618	291.38621046033126	0.36267946091664416	131.5134135222777	0.7786119843364094	94.33457199840768	0.8091704807324662	305.9070359677257	0.33370680752873744	292.2532254527442	0.3655988183732529	95.78269130704132	0.8650195699398953	116.55129314637036	0.8106945301296881	19.915025567019928	2.5927136991087703	7.13336107570761	0.42567505640811304	9.130694198367053	405.6794071720579	11.203280964743966	0.05679634058147532	0.9754660271228487	0.666487668320932	0.8014723666236772	0.889779729589501	0.8088960165003364	0.36832148291528066	0.8759353026006093	0.8184809902721111	0.9960918096597396	0.3400192433873872	0.20697791736156068	0.11815413104010802	2.5169587270072773
452	312.09151647116033	0.3618077532075064	302.99969713300976	0.37166922701409333	125.10727899714689	0.7904373321102985	92.22539278885881	0.8252711658874728	303.76847427134874	0.38080373226113845	306.51136559151564	0.3735133801693694	99.31775855125342	0.8629894223803526	120.63652557472074	0.8120210096120839	23.805504502315323	1.8748573966165905	9.702759103383933	0.3522977531478771	14.55296929989165	421.27193109379306	13.894994830764498	0.0365587224081858	0.972353759342423	0.6556882914905983	0.7924642307243965	0.9319611374508803	0.8285193907131627	0.3703402650047936	0.8683957379046952	0.8156177902811548	0.996029303572487	0.3789862750677824	0.12998100026011458	0.12999364795780016	2.5068772545784794
453	209.2116239754075	0.3249961713740416	203.3901068165362	0.3292439103522885	92.38272439591694	0.7759128415239732	70.57064385021403	0.7991079212866652	204.14240607099646	0.34539958693358286	207.39495543820473	0.32935383318754824	78.60706647259362	0.8483909072807505	89.14703435866441	0.8031316072595658	22.460452926854114	1.8499333070692332	11.316024966153742	0.33111224337049694	12.864552837283325	264.5115492278257	6.940401483479192	0.05093403898290688	0.9879214865010588	0.6470572270695186	0.7943369470683329	0.8479903478902597	0.8532341950048875	0.3610702262421291	0.8682167306500518	0.8209326924020596	0.9954529925206933	0.37998166783693116	0.21455943083909598	0.12454724567035298	2.5039073212686533
454	208.69263424600155	0.3827038896649076	207.8341936791643	0.3644689542406344	99.78300595204357	0.7760688842838421	73.98985652412358	0.7934196699527291	196.75328957313795	0.41325832433318066	207.76662558477028	0.36929087579652026	76.74711113527033	0.8551487818785398	87.34056988393291	0.8128244163812884	20.701128432785946	1.4098681895962755	8.859760620531995	0.46999742827900653	7.017528305899242	277.90018722157185	12.093378018488364	0.06332764195563348	0.9691183765138714	0.6621514414413945	0.7942851425859008	0.8329605651520027	0.8329638217580361	0.3682279627400918	0.8698183146205835	0.8220745811744491	0.9971431786081566	0.41778257141828207	0.22336016303864997	0.10960711771692953	2.602488918825046
455	248.46484363795216	0.3274880242829627	232.15652324752605	0.34991066873431953	120.8135361393967	0.7516672703863828	84.44014780741776	0.7911473880620493	233.03056218075326	0.3643062830519645	234.99529749331276	0.35142023719916393	90.08317513662917	0.8552449831504634	107.29542031458061	0.792646096443032	19.109958058690033	2.5397400082369646	10.253882892035607	0.4122818305534025	11.239435992712119	313.42321852674496	6.781992188890876	0.0693620826679077	0.9868592184603273	0.6655776379180288	0.7824435738174587	0.822094151147159	0.8095846046972509	0.3712223326146616	0.8758853518720124	0.8099436758125096	0.9970878976457112	0.3912452535848962	0.21557066042526465	0.15948027391100286	2.498876525676203
456	193.72015000331453	0.33784590869706427	186.46967532632127	0.3540746599928691	82.13046484424503	0.782987398116968	61.041818969863876	0.8131383970518596	189.61016539572066	0.35283764985609173	189.01022521209674	0.3536694331363557	65.32325713863254	0.8575556704922037	77.65214031706299	0.8055320672153781	36.42251385304706	1.982450438072409	9.55508609972887	0.33816546841957645	7.914168299294964	234.12049037236605	10.475138720646648	0.04280680686246044	0.9865034350084241	0.6335276560422138	0.7971450526453233	0.8818443367261789	0.8729938518332229	0.3667305712518804	0.8716797456422151	0.8172582032971427	0.9940007864241384	0.3679498464089819	0.19697777594083973	0.11442955297884039	2.595072335617284
457	335.84518136143174	0.3326692909545015	327.97266315857024	0.32992125699476516	145.59653623019108	0.7741395526040853	105.01496644713623	0.809167428405133	319.38555504821664	0.359510326428528	330.25152484021504	0.33150590096109406	107.96008442083473	0.8570635108591227	128.76537215470367	0.8067743005058754	18.087128499951707	1.996493979572077	11.547753939877168	0.40474966728840184	10.742861735820005	465.1969378655973	6.673787833491426	0.047463451788175175	0.9829867874457087	0.6627517279512534	0.7662780926425954	0.8862741753845924	0.8125581724909919	0.3693853900559399	0.8730950695547967	0.8235794079101028	0.9975842280200722	0.39899696676568924	0.22205497359455365	0.11298193310072607	2.5334659524038883
458	186.25059036518942	0.31927401286926227	180.12989153008755	0.3238899885250352	84.4817914822256	0.7743830624775437	65.61038411316488	0.8021626146122541	180.0478742447206	0.3445634525071693	183.27152875886352	0.32535850172851133	72.83974960320072	0.8490824501566062	82.51406245915167	0.8002251077597182	15.957952134483177	2.061333088341976	15.127784658340113	0.3712086694081373	11.497220560902466	234.97130435874902	10.807440061934567	0.05049618382223594	0.9817727651536319	0.6614757287721326	0.8058170702921831	0.8413739002545374	0.8194248870307239	0.3627517492029637	0.8687332246985523	0.8185135117153721	0.9968297465036555	0.3852764089480923	0.33749076495642694	0.1282641168333513	2.4644719274210143
459	259.1938063499544	0.26660134377167344	225.33730073883936	0.3521326178413819	98.29604213578295	0.7846801890477156	75.09377161194465	0.8001334314158706	246.03981158900555	0.29519357182893674	226.70532330719922	0.35255921993347883	80.39678424357986	0.8444251597639354	90.02609318545109	0.8079844688391584	18.81091188950355	1.5380844119228465	6.077020187452817	0.6004458798795266	5.9258313826107765	311.6897146057459	10.237948170193457	0.05426512098256639	0.9811169576302058	0.6532549582246492	0.801542146760338	0.7550239489219113	0.7866963969850822	0.3658965662417163	0.8680781870466872	0.8251626089884893	0.9938671403595059	0.31804281754232255	0.22658302536935232	0.11998979103486804	2.4984308511774986
460	179.12699176838044	0.3370057590173805	165.7606913971453	0.37581128327635094	75.8993513659835	0.7743288430024939	54.21492835959981	0.8099411551403588	169.31247579563168	0.36924391568881165	166.78962604657067	0.37865614197440783	55.22575822646736	0.8664212363064356	68.80010558685895	0.8061127513923773	22.34393647085523	1.5224247335283363	4.931314821525587	0.43630397254447545	6.532776911671081	217.67697171889313	16.31923755054267	0.051876487270126975	0.9740483916475815	0.6331051626578796	0.7861687653263637	0.9214482042475343	0.7938112849004593	0.3656288949003393	0.8718318195828814	0.8076602930107891	0.9961259179134493	0.35852788885564546	0.151997317708898	0.12219776726853578	2.408516790100893
461	288.1486769056516	0.3598875855960374	273.1900998787702	0.3799261990472313	125.23269014552348	0.7828792845053141	91.42418373133773	0.8091071839753309	274.48279879312673	0.3852654422787287	275.3565866213287	0.38021293160562	93.88885422568029	0.8616376829043667	111.8149683810478	0.8120805930795187	17.087183555657823	1.5562325137168804	8.515199612954898	0.35960669242931176	7.917719640312533	391.8408831562131	14.049972569797854	0.055296005561257196	0.9865912933644052	0.659773740030269	0.8005653739454478	0.860138801162108	0.836667617357361	0.3798861264782296	0.8748961244147526	0.820991327054292	0.9948141506353614	0.389113416034035	0.2252494037119803	0.13919572671052519	2.5254252792260874
462	270.52369857963043	0.3233088424748574	255.69547933963065	0.35200873117612536	114.21313762626735	0.7816571407991603	83.29105207941639	0.8196231463563304	262.87387123496694	0.3438667485596971	259.44438143719634	0.3527414673533962	90.38903343373617	0.8617536572105635	107.21321289869873	0.8104500764468491	19.877652779078886	1.534241494895039	12.508834279296874	0.3838738640846824	13.572392422377659	345.603792751794	14.991521660776138	0.04790010993791433	0.980733564965271	0.6858918969390779	0.7764232426579643	0.9134672775322172	0.8495365563452763	0.36228689025785854	0.8728896109981948	0.8205614584110191	0.9940694333644486	0.35532200621469434	0.2688016650392877	0.16829401262564161	2.4462564540369858
463	204.70999374699983	0.3004082529424227	191.15487184792457	0.34204547857638884	80.08818690547831	0.7879798528611262	61.54200932455207	0.8292036734013367	202.40302045438253	0.3121903670513755	194.61720938344052	0.3411499145618663	68.70792215355118	0.8524908413407907	81.08067560118423	0.8007068139322367	18.838420690552546	1.6082772513141956	12.614233453356968	0.2949131075397065	9.161349128824577	265.11479555677033	6.2208618836783405	0.032930015538893014	0.9917488330970319	0.7020824139544165	0.8208780922744987	0.8104225874757679	0.8532224873016071	0.38179753328691024	0.8706873827921462	0.8193827522107486	0.9959475576615279	0.3572168320511536	0.18840016447903093	0.12015689782423801	2.4006501275462613
464	176.09159867569673	0.3378339922550577	162.91531154791141	0.376873277499975	77.56349784066046	0.7783371273511953	56.715933422475146	0.8104352528600038	167.79647906968464	0.36592569240223927	164.6011894646316	0.37819009707286705	58.95091366424137	0.8622922028301685	69.41129727211089	0.8133687811022319	17.011879601216016	1.7313789688662797	7.9755912580596	0.5914091643704981	6.728691692816029	217.48930982139942	12.212501661132318	0.05643912837015048	0.9867425310672233	0.6949668568625759	0.7902677578685512	0.8939534254584561	0.8365583273596501	0.3671834879914713	0.8686480947029743	0.8165477462981335	0.9970991443904512	0.357884506450266	0.14826303454253437	0.1212526712948005	2.5300338401740223
465	364.10055681663215	0.3944753263961104	363.70803503993176	0.3702157881987141	188.11676548349735	0.7596120558827121	137.41436409897216	0.7717778681430161	338.1446631161878	0.4308249930621776	362.7233336208023	0.3750019551382247	138.20321558649925	0.8519276312731953	158.72830703309288	0.8038268636146676	27.040047863007544	1.3175151486525618	8.653436690742899	0.5272485932556171	9.610964893484555	501.98914796740394	10.735445729587155	0.08085078518451466	0.9733207290389292	0.6364259809594923	0.7942681275991106	0.8163719754021778	0.8344682521220695	0.3740001450375375	0.8729845468028089	0.8162198839769512	0.9964451956470215	0.43757348483088293	0.2560762297062505	0.14130981887948435	2.468481411765778
466	219.8003370105032	0.32863250033366315	201.89219756059532	0.3759932174053151	93.17169548799907	0.7910001157250403	70.38800788641721	0.8128879807997914	212.01113213567947	0.35404720043444077	205.3175128871233	0.37730019027369266	75.69320101472226	0.8719022580324717	88.3822108927984	0.8215593456126324	14.368750228715557	1.2964201739912304	13.062109185399706	0.5359603817041806	12.24329071469761	270.0398630328854	11.851058867743026	0.05530304883338621	0.9874211989004684	0.6505116161899098	0.8138298645753587	0.8996478186577683	0.8500111208955466	0.3623727259672303	0.8778162429921256	0.8227607169755924	0.9974659946088116	0.341217665618806	0.11887205286290789	0.10811571697734107	2.518630594090781
467	267.3952569126452	0.2939330748154168	242.2704404217202	0.35470965541625327	103.58227227756495	0.7834600995338792	75.917965498983	0.8213162737102309	259.2182734094589	0.3132922848746539	244.02936273922282	0.3567285027980544	82.94144879005276	0.8532367216514514	98.44279716161564	0.8040394203656687	14.740463987201302	2.1614595634756064	9.184572227169976	0.3898367138419987	9.29914194376357	341.95801785464835	12.406677740448604	0.040865153988500415	0.9653179327892678	0.685168032970411	0.7850975143703833	0.8112865054589968	0.8179234821971613	0.374400147229677	0.8694933216592904	0.818519760654376	0.9947487000236434	0.3356525730943126	0.2448351228223149	0.11826832468487558	2.50592047077399
468	307.993685099828	0.2606821009107671	268.974358983737	0.3467426693795353	127.0670564090891	0.7694443897636745	94.49247210780355	0.7948006278072272	290.24781768503493	0.295402215150216	268.523154836737	0.3526539366798455	100.24049235043782	0.8527795917395761	116.97705044312721	0.7980625384780222	11.224803573702875	1.6648548962948844	10.041569304745796	0.4356332937445286	9.72096869666397	371.8702720526358	10.332882277533294	0.06800362758491642	0.9606501278753582	0.6648550691393319	0.8274510160021062	0.7805012550190645	0.8031617767415664	0.3661472398426521	0.8749180377828607	0.8126776370288126	0.9966521744112365	0.31757003263832584	0.27076910783831115	0.14639729308398175	2.4266785879227837
469	254.91561410354126	0.26592621301060615	223.19865008243656	0.34880308926577763	116.45201662933358	0.7462193016050851	80.48876871705082	0.7830991340216693	242.73962769396016	0.2952889820305188	226.0807511680453	0.34924315687494123	85.62286048393506	0.8475035883917674	101.63528149383357	0.7886308021216236	20.53487048155674	1.1454650620730422	5.83121951504757	0.5528863251091848	10.710466893554116	304.2264638331275	8.92000835080083	0.06980122645197877	0.9838070378089753	0.6580765489719076	0.7659829934254349	0.8499074766552058	0.8466788986815327	0.3763281249302943	0.8717130425792503	0.8107016895736728	0.9924934680552547	0.32884015482839035	0.29577590313303	0.11931162844608252	2.5098366813528097
470	293.6066299359212	0.3310139326868362	280.70937441892073	0.3498417295679141	112.09094601656886	0.7898990004402813	83.23405179204123	0.8295205583147588	282.86688366462806	0.3517303841413302	282.70394727795565	0.35057744870902413	85.92734642684267	0.8605745636058647	105.78773805760602	0.8083498418734768	17.534228046285886	2.0107099180784287	10.097291742084957	0.3702186173891766	7.478580388181734	401.0583473798727	9.744444088189418	0.03234505164367656	0.9847244480420554	0.6688719575719652	0.7968263274358884	0.8938020588494968	0.7835775606093118	0.36763748599575946	0.8696526128862055	0.8171421431546411	0.997925124001608	0.37108490009189676	0.17797121719756673	0.11134355172041827	2.437227581179679
471	190.58674845154678	0.3340664222858758	182.57066819287516	0.3461297199984257	83.89566790297708	0.7747192850441617	61.58276427384311	0.8042368484311615	180.0128562459163	0.36554680930461286	183.69189376255966	0.3488168082071412	63.32012821234855	0.8614029310480853	76.14065143163539	0.8060222311876465	15.8926104562712	2.062005640069635	8.43683286030769	0.5812346155659934	7.818917959456893	241.37169295874452	9.70669392394441	0.054842515941952226	0.9728862127363428	0.6615899270929247	0.8026992860358633	0.9511687448402074	0.817385078882753	0.356352020153739	0.8713739891959905	0.8147052454652892	0.9934432305261791	0.3745474621754555	0.19451721708092023	0.10515259215317713	2.564448811264772
472	331.4226452490095	0.2679576171894976	293.75724899568036	0.34348467185492704	132.41285023144818	0.778464184321067	101.8274549119437	0.8013278173229054	318.05002754723785	0.294376135816141	298.90677112859237	0.342589222833118	108.87155447854158	0.8522017100974262	126.47674010481643	0.8029139759414498	15.713255044897585	1.6432130917148582	13.897586727851447	0.41171058065096533	15.07521326993647	408.28229472257505	10.704217332492545	0.05377464624405691	0.9907493476920486	0.6554482515146961	0.8183806727171035	0.8904972475010043	0.8261923396269527	0.3673280896808509	0.8694442366583605	0.8183186456934718	0.9936483239287232	0.32367880951975153	0.2882747993694867	0.12608159493269358	2.4298225245748943
473	235.24704394361828	0.3336916283970832	225.28397349592203	0.35709163949016	90.77872743261362	0.7954860063780519	68.87501651201755	0.831298065236355	232.0825112632537	0.34526489423941886	228.00988480923013	0.357502650072582	73.89390333691072	0.8602086411710353	88.08777506440818	0.8131530571174553	25.634636645891508	1.3037474208948487	11.561372521593476	0.38148299285444026	8.77795113330699	308.3932209201847	9.742271352980614	0.029688486727032146	0.9839475945892003	0.6588329241242683	0.7824603737290636	0.8900553052734747	0.8630202554296131	0.3716872701058977	0.8692739170857037	0.8216562708341797	0.9971881427844346	0.36101366904536664	0.15611008302494336	0.10912384281392697	2.483605803555154
474	256.9459129934954	0.3479463904762855	242.14117563859347	0.36754426101073495	117.50805029092373	0.7666485488331529	82.14787995723825	0.803856614514212	240.39649659732933	0.382118305966082	244.11554846004506	0.36811277580592516	83.12036546200623	0.8629779528882124	102.05884379664491	0.8035406659615526	28.594357699866787	1.9391121015449628	8.81594380297906	0.33950130525378647	7.759339624752961	327.0192489192882	14.099412524504801	0.05688760900821091	0.9863197994492403	0.6475215561728364	0.7724908879597786	0.8985570936557414	0.7995639447922485	0.3715360050097333	0.8748786456531072	0.8127011391349017	0.9948970484706675	0.3894014734381057	0.25654987969742254	0.1385151594097656	2.529592989072033
475	338.02587793376927	0.31816752320932473	313.4953125498709	0.354802140412113	139.48463336324357	0.7822450416043649	105.29918079578687	0.8019651102433978	317.4003360003061	0.34872910422421305	314.31730028880065	0.3551291842970249	100.23855298995208	0.8597775749808225	119.55403590559091	0.8136525126056443	15.249005189976248	1.236305052788988	6.137700126995479	0.6678757455244501	5.047802579267868	453.1782856724605	12.010158201670498	0.061636363291798675	0.9861732656106863	0.6893342135281487	0.8196820628182621	0.9602468018931946	0.83883451860717	0.37240406129851894	0.8712840691043305	0.8248246900938373	0.9934214704150621	0.3673383965775717	0.30797973539847573	0.10656234663349255	2.4631902054009878
476	367.840702449026	0.3260517454558515	341.86747887018726	0.36215352500122094	150.09835402219878	0.7840579909973262	112.44117398953964	0.8099447493863505	347.6861527247014	0.35579290777340294	342.19383224008743	0.3651771586913927	115.64070054637969	0.8553429420537373	135.61420835080204	0.8107833738591593	7.957390001685467	3.0543035774220755	11.236570561327985	0.4041445612504526	9.585133016523683	487.04527804861476	13.943157943882523	0.05187481565764407	0.967331256930535	0.6826902267529186	0.8015271464793707	0.8797439923463328	0.8001092961482771	0.3624274676548722	0.8663114350550897	0.8184465104086234	0.9939059545641841	0.3566037471950899	0.19139992710418915	0.11217387912603606	2.4963744730739093
477	287.9264048039473	0.31598322277228197	257.8133340500068	0.3748358834702823	112.53677972849417	0.7849350397581251	80.27052725587201	0.8179462259283918	271.0960799062359	0.3492632513171824	259.90140127327817	0.37628272542963215	85.20960929676076	0.8637536991597214	103.08172964469865	0.8121753976341561	20.88964629471491	2.0864037965147926	5.63270324013586	0.2747552948653593	9.353035610150526	355.9602697117852	14.28530747279643	0.049977505222060487	0.9814277775742157	0.672389305516299	0.7979215781514889	0.8415964225025235	0.7690930894736077	0.3647622979061653	0.8734984064440888	0.8169908398771674	0.9962736412766791	0.34318664447614394	0.13559759582532427	0.10467196151075994	2.555540346729872
478	264.0260554470941	0.28568377566957953	245.83401874190676	0.3200952676631075	102.83853012665772	0.7813864259498579	75.95499703931894	0.818821125862602	253.24502934181484	0.31083305870898637	248.92156665805385	0.320482870720059	82.80487788742859	0.8535016151533262	97.9129680562824	0.8034629580186927	18.19078589523586	1.439406193480679	10.287454453389598	0.37594201277386446	10.348399905363049	342.22574070413623	6.0484294236252465	0.039839155386004826	0.9840077166869536	0.6674021788378071	0.7790833828207921	0.8296386216650441	0.7680655844787168	0.3679169085585696	0.873862233012232	0.8245598275009596	0.9963369329031255	0.3636401381905936	0.21327411313000277	0.11167425440019527	2.466960887812859
479	213.24621085501985	0.3229208146514262	190.43882803801034	0.38718455902187265	90.99715037691789	0.7808313062544903	69.03808258375244	0.7949710497829314	203.06620703616954	0.3546339585329442	193.57726842345375	0.38923520356213703	74.41902695065788	0.8563440833931819	84.05826263378174	0.8170184251481002	24.28670445682018	2.3167977709579963	7.542831462622312	0.4019086123399755	12.355812286983873	246.682093278092	14.5236050084403	0.06102944004479448	0.9815880809340942	0.6707925772363309	0.7991894663742598	0.9067087502425982	0.8321787354923411	0.3723148948557606	0.8625813233427078	0.8191536597521931	0.9956038056533317	0.3396286356668778	0.14823314312760608	0.11622985371249893	2.570897608366764
480	484.60908306714396	0.21560559106683985	397.3738629768206	0.3547676494744809	157.11672468200823	0.7898596520023196	116.39684409834362	0.8220006830333124	469.44307298394665	0.23652472489107754	403.0940965925784	0.35490634378015407	125.6509616947342	0.859930515769512	153.6286102588233	0.8076972212149857	17.747941736657015	1.6788547880555844	8.815162790634373	0.3511074996673853	17.748372189785727	574.0725770573933	10.018984357409511	0.033887500797335594	0.9856861428670004	0.6127725272903607	0.8035804788292193	0.8955130280388529	0.7942877696851791	0.37054431293991413	0.8708749709015793	0.817272576247486	0.9963477553808583	0.2566593231427691	0.1782836631730577	0.10670101673864983	2.5044972532288265
481	269.5324505237555	0.3455518735444303	257.54515238206017	0.35718484143098167	131.81547649481803	0.7689582702587924	103.42404383087617	0.7705844898140543	252.09207653921797	0.38213235368882675	258.09347398705523	0.3616413646899512	101.1194422888183	0.8550195765543455	114.09724713056502	0.8122978912360416	22.906114486757517	2.094342057851292	12.94823560865726	0.41814523480602245	10.368506666904027	341.81074868391704	8.225437875648389	0.08367343055655262	0.9765231849976673	0.6695502283523228	0.823388834743955	0.9335726902590423	0.8565072850159875	0.370739598452787	0.8670970816601109	0.821699294980028	0.9950646968772223	0.3933925820659119	0.2499931292244522	0.1455448668982842	2.438584008825534
482	165.96136112176313	0.4264097255892245	177.9924347915423	0.36420782385096917	74.89789331050955	0.793426843124391	58.23840743054514	0.8247378014196497	162.52366603710323	0.4447572967436545	180.88716463340216	0.36517760569435076	65.26562244539178	0.8559112325063358	76.06128764658207	0.8083397517132663	21.032018855290385	1.569597548846913	10.623543520281567	0.6614155577348517	9.975440827304828	236.0382378202875	10.695662765984515	0.037557708847979716	0.9763164101372384	0.6845248776589179	0.8329168330925649	0.8513562871469452	0.8165744369996731	0.3717542317475279	0.8668485623531843	0.8165308179821266	0.9955626291877836	0.45421599718289607	0.15354034523836307	0.1444309444387375	2.4743877731684174
483	269.96134415748696	0.29337945733036214	257.8868107063664	0.3118654237105722	118.93729749504438	0.7598135255111147	87.19381836931102	0.7903566581437123	258.6311743756462	0.31841346363731204	258.59163415992526	0.3164187928492953	90.69915800916058	0.8462702853614863	107.12076846019534	0.7925698877586532	11.93433450494275	1.768117290811907	8.920624626766141	0.4208287771590554	10.783734439418707	360.10586492406236	6.885583344609817	0.05424275916595859	0.9659504871605068	0.6599572649784072	0.7942446645359268	0.8935175596685909	0.8480883967333022	0.3684039725919784	0.8670432006145611	0.8145158119450524	0.9965592267946922	0.3725304197344944	0.2819817134510788	0.11433712241396367	2.587973316156678
484	358.5330041977279	0.282541664730225	311.5622347140851	0.37619954499174335	139.95823271947646	0.7869136308062155	106.25631285002225	0.8069933284524837	343.9693235538789	0.3078644332605295	312.94439718354516	0.379609311636568	106.95493605788774	0.8659895218473711	127.01067617403072	0.8174861097352717	25.64202947598369	1.2968031118364929	11.508417118669179	0.49504666238034156	11.740827765846404	428.4106773129181	12.472968232867204	0.056927063990645434	0.9737929367423536	0.6564276094121668	0.814663027367567	0.9289796106161342	0.8540089745292224	0.3709941869505034	0.8717588928753867	0.8200356705405037	0.9963595313132643	0.2994771296409343	0.16475557730924578	0.08645199420094729	2.418793660240507
485	296.40751330853203	0.2712786064752031	262.57839491132023	0.34346645057572706	139.72193083511462	0.7527420699657799	103.65412646663151	0.7551836381798214	274.0860690238163	0.3119040661971261	261.9570188167667	0.34718215263980745	97.82688802566196	0.8516065622494562	112.22071673506032	0.8057588178106491	14.902343730868264	1.3265590207872904	8.19717314665369	0.4887938713429521	7.268144915970837	359.95462730668277	6.620358713462149	0.08706469570933632	0.9754831347820002	0.6423056160162329	0.7922606075935253	0.9457905277061621	0.8503284447710874	0.3667120118589987	0.8690280555243225	0.8213962074341861	0.9908076135766664	0.3340323285285524	0.24112514173830132	0.10214213961724376	2.551564653743908
486	405.71551935252523	0.30171365914651777	350.6182677198878	0.3814452969143951	193.2885932317265	0.754800756767854	137.92263918631613	0.7718042324410317	364.15502599631884	0.35756966061814843	350.16632231332653	0.384406748431796	127.80767624246448	0.8658314079275263	150.4662820855693	0.8153497557597386	17.96181093615045	1.1567196292926354	12.33471985464217	0.3706399470182577	6.58558641841046	489.9586947020674	11.522867164998951	0.08760029921879695	0.98517498932833	0.6538680932376645	0.7741564700167307	0.9192939341163395	0.7963942387079816	0.36754427485871594	0.8734698230257093	0.8182474141034881	0.9966748532556684	0.34460237938050586	0.22032713076308735	0.12388414808408484	2.474439053926889
487	264.54745312855607	0.31705854134953054	242.87037441237334	0.364574909484771	102.03153778590536	0.7878580523694495	77.0249050338231	0.8206316106265674	254.45775000489354	0.34125446767314116	245.21530581406577	0.3663554476443398	81.96557547135018	0.8581232253614598	97.87896646373102	0.8087106124244977	12.684118637936331	2.1123283821910213	9.680818774824608	0.45810913702532746	9.724839985146541	346.19783566221406	7.438284802357978	0.03861203792090701	0.9764034857351436	0.6456303270247966	0.7961223704521543	0.854299190798387	0.7755172762439777	0.3740335235584098	0.8681625306605226	0.8163035165084317	0.9977588743366443	0.3529148771735692	0.11922853015589256	0.13107653467132516	2.3754841904014303
488	340.130296966058	0.22993446738821238	282.0922766207391	0.3505748002023778	142.91010332367406	0.762064669177533	104.30614879059965	0.7913074949447537	313.78372130563486	0.2746432756852549	283.70876714402186	0.35125576915628093	106.1398566106899	0.8550819066955059	125.1849440009387	0.7976259400504676	22.648993380379917	1.3558039256788312	13.492330759358483	0.5573146860583521	7.405755006672304	384.1652506282192	9.07905325472157	0.07388271148907787	0.9887410137415852	0.6800685452120984	0.8144295732970606	0.826702694115103	0.7826969423012189	0.36432671596549415	0.8755418336441665	0.812887076709089	0.9953911911535671	0.29770422899580856	0.2608455205121901	0.0840389975728665	2.4736300829806424
489	264.4823209015073	0.31027177121131944	237.83631838352858	0.36602151366242414	110.11237874754772	0.7780094080130121	83.08262335565018	0.7967279501156778	249.21085031536492	0.34368483559216667	239.9172444410708	0.3677734450520164	88.31074818222572	0.8515591465148816	101.32393658505529	0.8065705430243645	13.186008376076716	1.438267063973987	11.394421918494523	0.3221753919629731	9.506325220209293	331.4317252262488	11.45691235971486	0.05105326472801989	0.9798957527867621	0.6124179984326444	0.7898329975296191	0.8206286819704497	0.7678673246017972	0.36719868276092704	0.8666016855294205	0.8154598310254054	0.9965973257337333	0.3498913421344478	0.17412592071204472	0.10394348969114402	2.5575970003526445
490	276.21952762985336	0.2692421658189028	239.97877128397573	0.3559179808641699	109.58317544872783	0.7801819104951037	84.3319915325572	0.7948068749895518	260.74522117626367	0.3011943997987875	241.96466574252514	0.356494811370744	86.01957093983816	0.854382295029852	99.67720615633374	0.8074959914407573	18.469256422520793	1.2434397315948988	10.112326510798578	0.3605007900514148	7.577279216112345	336.2098910439149	11.747105484127507	0.05659480431093666	0.9866933729347439	0.6245442352372897	0.8167626915455083	0.8595053542970927	0.8023548009851699	0.3755007220040583	0.8721135349445264	0.8210759142554036	0.9956644097711697	0.32640828101133684	0.29736120994145887	0.1312309995216067	2.4746506710656444
491	161.49818985306806	0.32303319739349295	147.61115187979118	0.37007870795165854	71.23281070617273	0.7892478037329669	54.998701136512615	0.8164973692583463	156.27504980686362	0.3510577478436471	151.15981119377076	0.3726370054614051	64.87427341306932	0.8614563675645696	72.3292835912604	0.8151526304741751	19.55058170047565	2.1973630909512747	16.341858445753864	0.4202064469300332	12.652333607655804	182.01801115712166	8.879294444664799	0.0461858469040553	0.9785583901560148	0.6474843877383616	0.7955043459291481	0.7788508506347058	0.7810924928356489	0.3683112220000532	0.8737874883480609	0.821596691912123	0.9994358143045607	0.3538306453297371	0.11128716424485896	0.12037827673384023	2.5840293817599767
492	384.9268956542741	0.26868873257024867	349.87233219571687	0.32284820873172015	156.46393001870604	0.7638883283695554	110.90643599027507	0.8068969757271861	364.4267422234515	0.29739640750549534	351.39633600338726	0.32410179030123876	111.20571351940328	0.8543033807572612	138.2761135536575	0.7936959113964066	13.579684427399076	1.7679675722247232	9.927788153880309	0.5589888798278906	8.895828418580736	505.4842318204737	9.354949840910422	0.0476003963117699	0.9800828913001188	0.6612886401477328	0.7786360455363683	0.9173931722792306	0.800630731213592	0.3693607823721891	0.8719297259639395	0.8134373281847523	0.9954865426730651	0.3465691258233849	0.32165664478543143	0.12043731410428327	2.48939464285664
493	158.2798450753866	0.27589135562046896	143.4674680923199	0.33777459243134955	62.38856489008046	0.7875036986133129	49.202163053054036	0.8105157725033353	155.64835629369145	0.29976418292240514	147.96146092492776	0.340860149754332	60.69292655835806	0.8532076531839362	67.56916385229854	0.8100010622670988	12.356707199486621	2.447750460395538	8.60652271526314	0.3970429516099753	16.143988583845385	181.7041520702937	7.979036120286272	0.049448742535522554	0.9713809189668446	0.6845549090215366	0.8267529947385845	0.8465669278530407	0.8265981667392434	0.36598319076893676	0.868604448027087	0.8232627404783254	0.9973546197484549	0.3298693495411629	0.21750069912661738	0.12948547468288138	2.4134189087554616
494	300.8865424461421	0.31654481622721414	274.8565843459295	0.37246484099213967	128.73098262263855	0.7809144794106149	95.81652788139408	0.7962047511868856	292.3520380235472	0.33593614411442746	276.4421670594172	0.3763615985864295	104.1986666708855	0.853420299504144	117.25399290734211	0.813611214825401	26.912615461090592	1.4936449458965535	9.400900420193036	0.5118635317188222	12.75047012358135	366.42682578035925	10.762652381984786	0.062279432521919025	0.970620549513772	0.6653705293410324	0.8018123941246965	0.8038697184394649	0.8858313512651509	0.36751002109016495	0.8691695049368673	0.8222951212748286	0.996059101042364	0.3299981814969106	0.15600454625869	0.1087410816689136	2.6159449939427195
495	226.37525984517345	0.3597778052120581	217.9834804637286	0.36919909396264794	95.23503178348545	0.7912134519743821	72.08795571005663	0.8175891194501206	217.40168482330245	0.3856379862130757	221.46306577211342	0.3698102848716053	76.89677280022083	0.8662538603948995	90.99327118306798	0.8163644387284181	14.640212597341288	1.2095718447096306	11.708823361457826	0.3132788589862196	11.172715938171493	303.3954991259329	10.666551637349228	0.04413559334166432	0.9889256196844176	0.6350107014614116	0.8047241023933486	0.9034305643071651	0.807365576543171	0.37254374668719425	0.8742039358256583	0.8217927175334488	0.9975055516757664	0.3910733190464065	0.16080047189551527	0.09517322614577883	2.4941082308697218
496	171.92421336377936	0.4294712178494136	183.98325811830574	0.3748622429954607	76.01075532523878	0.7994334376243405	60.080107215076524	0.823051378024098	172.17203779741226	0.4420872003262189	188.18144679300698	0.3757941592596808	69.73374179260495	0.8568545898683763	79.0077986539836	0.8167422116447779	12.037624329096285	2.4177387368135594	9.388062689168912	0.41087533642731255	13.145854777783338	251.72965866761277	9.597052016931425	0.038727675140811595	0.9842908222050337	0.6608775365252342	0.8194430784049093	0.7996226300656256	0.8712687151171644	0.371742005866011	0.8662952401300569	0.8215742749843116	0.9980724031403672	0.4417064643541508	0.0969821339362803	0.11312767841290208	2.3765051868971834
497	233.3640384778091	0.28443388212217063	215.45458518297573	0.3238064372292232	94.83379237322464	0.7788998614187649	71.70351026292987	0.8147808682086025	222.35977057232836	0.3134964746117938	218.5647227569171	0.32444069013379634	77.51710907115113	0.856194042112755	91.79679083012684	0.8005819803527768	23.139208747882865	2.0621812563700392	14.490346289639993	0.42821445468076813	10.622839924248613	285.368641039832	8.586586631744725	0.04234422190575469	0.9857950698123727	0.6665469501402328	0.8160728841221151	0.8852051708800972	0.772591681812011	0.3645558048171604	0.8727022384741785	0.8176612667935418	0.9967462727722223	0.35768871183249984	0.26935490600533873	0.10082030319178652	2.5543243934381277
498	170.49038108699656	0.2764897393766199	166.0575244799114	0.2778779291197014	74.09405748357247	0.7622373471099875	55.88855586693153	0.8000807897164762	165.23788847287292	0.300062403987919	168.30135137334503	0.28100711089540326	61.980186183136155	0.845926994341567	72.71714295679175	0.7863606580116379	17.536501616946918	1.4306543158745697	10.512558927672227	0.3682143717995882	10.446805304588263	215.86898626470017	5.462882727669609	0.046110487893964186	0.970659839326809	0.6612113694162611	0.8144192419636138	0.8756815809150087	0.8271507751943864	0.36289895802496136	0.8715280347697032	0.8157195739267511	0.997400511775462	0.38245864863534845	0.28732072814858745	0.1124079973103501	2.5378880729231375
499	197.00640425084464	0.3188190742691162	182.8429348651835	0.3464431142792379	90.50777088545662	0.7676717891179745	67.58847796066232	0.7853552367309364	182.6915600481627	0.3635013863394855	185.12186358859094	0.3498645716003414	72.67099660778193	0.8541945650675735	82.96165004489845	0.8063838238375659	20.962491738799287	1.664529495075135	8.868699930655184	0.5648134135171187	12.565662009857887	233.31551049323568	8.772191086907956	0.06953610068378908	0.9688924128143112	0.6555477019486466	0.7920304725657401	0.9251217549865343	0.7841713206896127	0.368833123048258	0.8718626276952801	0.8222637218573724	0.9905852049419068	0.3855898407817256	0.25728787974216843	0.10074393211350852	2.485850709908236
500	228.97583637431947	0.2812781964807796	211.96281460358384	0.32951489604785206	84.00517447322454	0.7825441416104433	62.69107289424544	0.8213815239347544	224.57653857884267	0.29270921586849113	214.4318150946226	0.32747510481100106	65.4510865637912	0.8496957403915516	80.81911380074382	0.7951851880423657	21.148278292947584	0.7391265572963105	6.452117108313115	0.3693754428688192	5.6967535901098945	300.9694515396696	9.384232949951775	0.030830741001119797	0.9914164152097603	0.6590896305005283	0.8153995224493829	0.9373584203941313	0.8628698280625313	0.37574813224378795	0.8683456453151593	0.8161420090823113	0.9927476571386582	0.3439271118068103	0.2880562613252371	0.11424056830146456	2.559502715809628
501	175.51629550381068	0.3621564476444903	175.7488381292415	0.35472179476841503	64.44599229060739	0.798811910055767	47.134009775384555	0.8458727726015393	174.5400061129608	0.3711247459693942	178.5115205843739	0.354323226724538	53.14324131290011	0.8629065276857221	66.8105525344529	0.8069113708539335	19.521188323605422	1.3618877836599994	5.864511337647671	0.377849583183292	7.876691862030285	243.20579980084383	12.870767672158731	0.019723076546361584	0.979813150766612	0.6652291031311979	0.8121346161823595	0.8984548159407904	0.8287275662322987	0.37199796230008997	0.8723911244217241	0.8165206338161435	0.9956462080580445	0.38950271356208027	0.1800003428433501	0.10270362087945137	2.5278348018260566
502	149.33629719122473	0.30800668886629423	141.48221440296672	0.3334948587061588	62.92997187816114	0.7742744654308434	48.01547526389084	0.8048082398032915	145.17306136564255	0.3294877729142451	143.4953678521314	0.33594844776489097	52.95406166082462	0.8482643182915329	61.48229902055162	0.7975000217999727	18.32688074809398	1.313010465608341	7.0860904148630075	0.3978892572687265	8.192653977492215	186.82861993161154	6.079410869055135	0.04636244914595507	0.9747269662293964	0.6646739328150172	0.8139815197529671	0.846752058926555	0.8352833550617631	0.3776424651453684	0.8673653116418741	0.8160826076128039	0.9975280269302041	0.3747996751182094	0.21339938022989077	0.14172983312632628	2.4744783229607994
503	320.7543762961901	0.2585818415046632	269.69970091092506	0.34246362304873734	153.14692824971797	0.739004141414516	111.24750275460559	0.7459348062718703	273.6164722924178	0.3431706533283395	269.7751610199228	0.3476553929979182	108.93130551076926	0.8465075875964292	122.30106008563533	0.8023794561217735	11.79172145818969	1.6296547579343394	5.271493360870194	0.22591708385401263	11.395799888046524	373.7348426973153	8.20922502924093	0.1012303207874508	0.9750715720594587	0.6633297839963553	0.7816382076260738	0.9024088838005943	0.7246885552807552	0.37973196670567017	0.8702444285718003	0.823857710103471	0.9931620806874162	0.38368335401802023	0.3692359904761996	0.13089197219524984	2.4724822667501187
504	264.4967599682717	0.25949117091596374	220.44742905408012	0.3699204531363963	118.20049665288127	0.7602562483746151	88.48382180748482	0.7694921129241185	240.63794867537086	0.3115272658072416	221.7675696285204	0.3706898197807324	87.40745751328649	0.8512958963467416	98.3055692549969	0.80875613905431	21.27192671350357	1.6125342975185433	8.08947265087574	0.3896588790001716	5.891559515399956	299.84333602754737	9.01092582468808	0.08768287271552333	0.9905339679017511	0.6601243451740666	0.793270384200252	0.8439956880145888	0.7877031485804397	0.375496367944586	0.8714192630694066	0.8226903572436094	0.9957225120296608	0.32577603743501876	0.2653869577361182	0.12724487505324994	2.4012087108947804
505	206.41651722710532	0.32110552238987194	191.74051396504166	0.3608975003014545	84.17414253821741	0.7893581234316741	64.88048269555323	0.8053207731982559	201.540229116659	0.3419318579323646	195.99401101720628	0.36108911409493505	72.8927449667611	0.8564230069893429	82.2077330496011	0.8161178660373735	18.580533787363482	2.206455472868055	7.1030196495294025	0.3460682670069366	13.106707032901314	256.4825775724453	11.749670288749883	0.05385840787098746	0.9890623594126446	0.6533190015424238	0.8087673406133108	0.8473703302818976	0.8586709386410492	0.372166741522087	0.8717540128505064	0.827499795190887	0.9959379151908208	0.35687672149841465	0.2497179393550706	0.15644034238563398	2.4569602008082696
506	269.65502407890256	0.2762406184316953	227.09942237405798	0.3784074307908892	119.76632066302952	0.7641219087627015	90.62407576958043	0.7704919350805927	248.23951933751803	0.32512233730528106	229.64679528391696	0.3803285778661597	96.05304035427898	0.8498988620248626	107.38006580176051	0.8043573421838331	19.77950222493571	1.2020823662622548	10.372949125613482	0.4057801742879116	11.36896616780115	301.1342993571059	12.787081852717666	0.08338529548002784	0.9852467734640902	0.6452302714047664	0.8135979974375315	0.8090519412381139	0.785415338602558	0.3673616366059279	0.8699766452716986	0.8135328729615171	0.9957266057507579	0.32190412778348804	0.2428497929643571	0.10376866849052337	2.4693420725070965
507	286.9147221705726	0.3339419225838843	265.8942051047142	0.3626060565322401	152.16855517506676	0.7455349825704467	107.2535288167935	0.7745407545103745	266.08144480729675	0.3768545154413007	267.80886662535977	0.366482561964463	111.81567868252993	0.8522809421189728	126.54663763558503	0.8049186529560053	19.18472194374002	2.0407362218392886	14.552667374224676	0.37855621101639797	13.92452333699404	352.90107795210196	7.277204483065816	0.08718948846521501	0.977621406337642	0.6863114631080985	0.7571917432730773	0.8638085235889121	0.8287573081462146	0.37080162664910216	0.8702719523093784	0.8198107856181117	0.9946040356158296	0.38739548416126024	0.21456702524647875	0.11537338355068512	2.489730731526246
508	248.3547883521024	0.3392549466730608	225.2560052581134	0.381196498436039	123.89186371636015	0.7574102395725604	92.07023320042842	0.7682845762398719	225.4698125430796	0.3912496577227211	226.80385077694567	0.38433193595096143	89.1050412755979	0.8672010365690044	105.81918575312693	0.8068194235297497	16.994324807618217	1.9696948287333083	12.44997636260481	0.2773988179172947	10.293823514456554	303.34593613954047	7.347828888745166	0.08620523071501499	0.9818114025246575	0.6320501066754378	0.8092213461026511	0.9428275427862679	0.8079650964020044	0.37687151180648665	0.8761479720102142	0.8113894962726447	0.9946572981917973	0.3869663339770905	0.17435006089118957	0.11466829199016293	2.4616830209497436
509	420.6913416563608	0.32304188492353436	380.4542974670771	0.3745993586698581	169.60577635088336	0.7838091362484121	125.7725084626787	0.805721007554153	397.2413738147471	0.3551588459352458	385.40499179720405	0.37500781275306383	132.54283359224678	0.8577129142869367	155.02057624241903	0.8133672170926114	21.019518987439813	2.273500794420184	11.126205154522552	0.24742619386200132	16.778834898161477	540.0847362648453	8.883496991245437	0.04893955538296889	0.9860817375666916	0.6445539235932355	0.7880018657506151	0.8976253099660735	0.7858627304347067	0.3733327006306029	0.8674912931322232	0.8200522517429879	0.995175949529372	0.3569150405956423	0.12622413485927772	0.14859082301649382	2.596132764794343
510	429.72342011939656	0.1997700542870007	381.71734034851966	0.2792074585299941	165.89657018721917	0.7630668682055776	127.3352895482872	0.7901779217572789	407.9022837601188	0.22837895433793515	382.47733427552924	0.2813814884996081	125.38351285745951	0.8429230771967192	148.65059751655008	0.7904285678448274	32.69359621435122	1.8447388140471603	12.215614293149596	0.39329257861168815	9.07333305200074	528.7993469786849	5.669017008126891	0.05357538930311783	0.9779791304500637	0.6593890840182263	0.8143889164686914	0.9127616486259305	0.8188648367204485	0.36648904217076717	0.8689837195511978	0.8202575357919389	0.9964797372346221	0.32170614071240433	0.3175749972341929	0.10131340139672479	2.3744640807910495
511	256.5542791326364	0.32362978933357944	236.54848823372862	0.3592974238253303	115.65734140058342	0.7682200117450044	79.84297208922726	0.8111586446613324	239.67006424678564	0.3609729640207843	238.56053952612552	0.3616470770121985	83.83528332334629	0.8654630223594499	101.0408889608365	0.808775820768872	22.55180823295298	2.7860194913083323	10.73972693299599	0.4132243714124536	10.614585717696144	315.8363964773303	8.554155113869664	0.058306886233409676	0.9786556235218232	0.6910248581584019	0.7652837902936912	0.9028435638591937	0.7931581550468326	0.36718668693745105	0.8764136891207365	0.8182675210591197	0.9954533207304372	0.37027719096016815	0.17729659659417274	0.11384336732223396	2.585028436118878
512	243.85871842098476	0.31849459374329564	221.16851477572865	0.36841676914972	108.43855505816326	0.7736047944478577	81.48950903753953	0.7944078097342061	229.0755246176517	0.35511115816989225	223.47391568511324	0.3704598190727361	85.35521102887355	0.8563764624497789	97.68275402102353	0.8107080860286763	17.842843333845057	2.160736631417704	10.159828323850876	0.28274150132010545	10.410677065423368	294.56873331868906	9.685093590496725	0.06947123631600301	0.9858957948212576	0.6937992171544026	0.8130800418360945	0.8617589040257566	0.821015457474232	0.36078371997719605	0.8665504489679484	0.8158673855301551	0.9974268736301423	0.3507787454863023	0.16697590557410685	0.11745886454777701	2.4999831332165767
513	377.9250703860975	0.23960077461097168	338.40389209538404	0.31416247477096965	124.00852227486847	0.7883738290194402	94.14174575988494	0.824490087959951	370.07616961021307	0.2532411845494416	341.23243490818845	0.3147621249172394	101.16487064130686	0.8482642407824919	121.93778040503112	0.8005351954630042	13.575997834905316	2.070843842609779	7.151785530800159	0.5592045982124444	10.096640286570905	491.5788145136661	8.224005863646902	0.026411165890941123	0.9810093155109585	0.6623241093388686	0.815743657187959	0.8199404144192484	0.8120133616789303	0.36373141017258676	0.8660223289979011	0.8191318592626922	0.9978228261320442	0.30902764743090433	0.2524702004651004	0.13527329492160764	2.5283472672503393
514	405.3566870350646	0.23692533943081867	333.78338456011045	0.3600437474379489	180.75912811621464	0.7554153771470572	133.1705104783105	0.7634454658769185	366.8253144758493	0.2900682581493076	333.29447367380226	0.3632545374674557	126.89854325130722	0.8541268559849988	144.6221954378994	0.8089428810088524	17.261919483537636	1.6256133494166745	13.26578231217948	0.36323477249463404	6.497182559074118	467.41462076561294	7.628529624155185	0.08574673472638572	0.9850918807190012	0.6578560208959131	0.7955220623517258	0.8833922540446553	0.801169374614198	0.3711265900884506	0.8696346719582082	0.8199362254568494	0.9978008072914839	0.30504966470990363	0.2382209079882573	0.11334474579749057	2.5735111328605296
515	251.1713486546852	0.30691684044434764	233.31752603398738	0.33119934701378345	112.99797598599591	0.7702826036292443	86.18727057084986	0.7865014921625669	233.1215823489971	0.3476739930664983	234.9744809925611	0.33385523309113635	91.43382469274046	0.8496636962658201	103.35838670435936	0.801683783278585	15.06139705050906	2.3705296545681196	12.277282306239282	0.4407831700184093	10.089206838207751	317.65249121871585	7.911720597204656	0.06973320876196372	0.9772284134450314	0.6602834740468212	0.821269198374927	0.8182437138868583	0.7851634909912626	0.37148442035848633	0.8759530154361486	0.8234948438520637	0.9952192114452343	0.3927233245320328	0.30414041130237074	0.12163978641560379	2.4864921004313976
516	184.32345268991202	0.35104703915561203	178.25661814204378	0.3563473380126053	77.74160061035612	0.7812044852280917	58.01040455772123	0.8160561892524663	176.99247222048123	0.3796487683458799	181.16588578794625	0.35904677647534483	65.36674068456718	0.8558234501885298	77.11739094319461	0.8039578161372107	32.723420445607125	1.5663773350175936	7.334865536116197	0.5304808885073664	11.776720483288948	226.22756758146815	11.575656640146892	0.0442627907879943	0.9670383372230226	0.6707848140848157	0.8010990255271356	0.8744236597882489	0.7705224724239568	0.3806841968971879	0.8699424710748627	0.817022468474821	0.9957651140981729	0.4043839714871689	0.2657577196378703	0.1644440108785617	2.4190998000945343
517	210.7231212689386	0.3211796585462525	198.8769109633185	0.3534807669297248	86.58281796261578	0.7851384207784498	64.34215065951116	0.8172197214661829	208.10721518589025	0.33657118581076917	203.07965600659313	0.3544737952956021	72.01652270905107	0.8647147985404116	85.73612391720539	0.8094084976881504	29.275639060963737	2.002423884585322	10.477005647208067	0.372934437178752	13.513239291572118	255.71869208435953	10.340323171681472	0.041999704671970874	0.9877358861239066	0.6300832355888237	0.8061897900226421	0.8875109617259462	0.8792164627315553	0.36968483138317004	0.8752629161467183	0.8182043553236076	0.9983307958239163	0.3539360315855793	0.21008262498994573	0.1396141053662883	2.552859450402425
518	250.85793633430526	0.2864830862947207	228.5822457284029	0.33916301542826827	108.30780466929436	0.7654972084658488	80.02736064425049	0.7995598727239983	240.69417129418838	0.3106609386593091	230.34090170247435	0.34097025005229625	85.85777579885769	0.8446937563915132	99.88635640273588	0.7926580536739012	22.26503314407034	2.274197702674324	12.19218245611688	0.40230993912756635	8.370014978597679	312.33923241839204	8.229273008242824	0.051213341598217554	0.9787009936411634	0.6613895010873853	0.7896314981278652	0.783564446914068	0.8211334520293743	0.3764332453817303	0.8677970888213145	0.8134858262574377	0.9969574064074425	0.3534414472289768	0.26563920831278415	0.14948548192698152	2.5263072649926004
519	333.38009537098714	0.35924750865298777	298.0785411322017	0.41108811816243357	175.4588385039898	0.7546083497156736	129.19220866201857	0.753324527157275	301.7488593956106	0.41212712517180544	297.723763162461	0.4161830989348778	127.99799088067309	0.8558394366162035	141.78360862517803	0.8158921640090357	15.01975820982602	1.0246139217664756	11.34890738678179	0.3207787163547324	9.903352714614282	409.5391063600175	13.46366550192771	0.10642859377676425	0.9793537519015352	0.661231306486424	0.7940695127282092	0.8407031558040099	0.8260219370980879	0.37638685241264275	0.8701328986076993	0.8186585601547526	0.9961751385839079	0.38177388269036394	0.17699498779211353	0.10823479199470207	2.4844121098448526
520	255.8640352857851	0.3213727956739975	226.42688699866585	0.3900951533776264	126.47173502325899	0.7647702798934386	97.38826053142782	0.7584590077213588	235.94733086839264	0.36784737376307175	228.09549503659574	0.39329015190896943	92.84303782326683	0.8681393822914341	105.40519276417398	0.8222176367841136	18.545905171309034	2.264415154830269	14.059925724440964	0.2421553302338227	10.508730525215515	295.9684072634503	14.980172367714212	0.09559232677791517	0.9863603064679782	0.6399763485059095	0.8080531790914108	0.9454897007664406	0.8477157161863479	0.3644552523222319	0.8710156960307139	0.8194810043983193	0.9969585608016596	0.34028765016293455	0.23537648295717034	0.12439641743873908	2.448236833533017
521	306.13253280835283	0.26903793704912954	272.8058281047276	0.3258053961232696	144.50994439649293	0.7452183605346999	104.99981460511503	0.7820280505647687	283.56821512432555	0.31090129465140653	275.25243690008716	0.32632144786697165	110.02505667362301	0.8425921267056072	127.99984243299305	0.7824215083835634	23.601211426285385	2.6248468721633946	14.875572453162306	0.5038827982957741	9.297380191292453	370.9781572712797	6.975196533315773	0.07559463853934623	0.9890428586708022	0.6794061863276045	0.7969189817767622	0.7836074521014366	0.7836073476259566	0.3749230917896847	0.8736942535028759	0.8113337166830806	0.9958073780800692	0.3711769424029221	0.3209068918701703	0.1175759858936074	2.3962911987453617
522	172.07185956379627	0.32820087745158083	156.80167926303267	0.3705319423994762	79.96996025245912	0.7703856448330684	59.38936677761123	0.7935638910858489	161.23401370797168	0.36797511270650085	159.54856594031662	0.3720520694671781	64.42153962407525	0.8586122238495006	73.74041389441535	0.8085654582624587	15.143684705365663	2.2806812165016863	11.280085355447618	0.3125846133929542	10.295633937087068	202.53481874919387	13.03521546123686	0.06314454529980545	0.9847873506937135	0.6532155505243716	0.7901767386068563	0.8781708972885528	0.7913718761769132	0.36500598993368605	0.8698422226755158	0.8150407611047368	0.9958621002610476	0.3662595422853488	0.20505256352993628	0.11677304578313358	2.5672211775955454
523	278.39697399981617	0.2759394764893209	243.4765133935679	0.3550890033100614	112.45863308839591	0.7753303972977087	84.93796908715282	0.7911827335857436	259.3282707744286	0.3144008834414261	244.58843505331726	0.3569779915458629	83.30560600857783	0.8553558478479586	96.33366612716793	0.8136335162712204	12.299129615567406	1.777254325396152	5.647209572493879	0.4297529678322499	6.776929859499124	345.42485667657166	7.262710956349715	0.062457730228368626	0.9856249641851564	0.6606971973109955	0.7935766091243143	0.9073223506334137	0.7990519011876306	0.36903919872082214	0.8665902769516555	0.8228573411006026	0.9975452822738842	0.3307509461326667	0.1883289877765548	0.1372989915366857	2.450008503647559
524	365.8091019755744	0.289943717555244	313.1505765931535	0.38459206442138627	158.5321279414784	0.7702269471482819	117.55334580810431	0.7835931580245207	338.65089576889784	0.3313134058422738	313.8135386585266	0.38749276501834706	113.05470414584539	0.8627861476937859	132.71304681500771	0.8147566728026874	18.821854998388172	1.080176786113613	7.176204194363695	0.4033240020833889	8.890031394690789	441.1622276088832	10.975671822719304	0.08055249139689982	0.9844687010486061	0.6902595744687764	0.8218449631236573	0.9263818192295415	0.8397977444324297	0.376576946998123	0.869489371384341	0.8174860539811669	0.9967202534008823	0.32217932229026	0.21629979268336536	0.15415857060507293	2.5471698041907347
525	270.401622288493	0.32658614280450377	252.10144992279646	0.3568199422658307	114.99357349772714	0.7772705850360432	84.98458052479671	0.8000836566162063	252.2573502826337	0.36044312185105415	252.66149900062666	0.3577123263724491	82.23316885243449	0.8615104423895534	100.02615699426528	0.8077610096591806	33.22465711633748	1.6890468480729506	7.902586735833485	0.3800105977266961	5.044787657104266	340.532122405478	7.623106129859035	0.0572394452332874	0.9782913738242462	0.6273353915345568	0.7975761050259581	0.935656538746208	0.7993303137434348	0.3731306953116302	0.8759222553691405	0.8206140292217267	0.9918185444765375	0.378077547678943	0.1884790577321936	0.12012230098258593	2.443661289461792
526	197.0704480556393	0.3052809408531142	176.02660993403592	0.3648905693576303	88.77757403607484	0.7675892364958448	63.91504321725619	0.8007965289391538	184.27568095329406	0.34530664954336676	177.73686875093162	0.36867127626312113	71.09021654716072	0.8554879235086036	82.28371345468355	0.8019188161193699	26.269413759672986	1.5679888116485035	10.266353877446445	0.3862686461739212	10.660753167958251	219.0973701021849	10.96255752113208	0.06614817645208729	0.9675984759822027	0.6908748914298989	0.7963957437419309	0.8323494753596201	0.7841028242814216	0.367457872677735	0.8728970008750435	0.814255775277005	0.992869599448212	0.3511232181935047	0.20522454326470205	0.14935269483441782	2.5761209612883422
527	283.72636325091605	0.21800303890556488	231.1525954891015	0.3600261331133959	109.90581977980318	0.7671689997703486	79.00536673671606	0.7978479318650504	270.5202836975713	0.24690561856885768	233.60451022328223	0.3602808562431405	83.39362618973061	0.8493268922697348	97.21720309216808	0.8024186805523417	16.88347995194341	2.5891845592158904	5.345601846497131	0.5700910848717446	8.237821840517945	322.9525610435448	7.582215999699442	0.05880688350073243	0.9895825723022083	0.664320314694605	0.7648302055930344	0.8069635924098172	0.8167794827108191	0.3722434018409117	0.8679503216331256	0.8177264830034734	0.9961727248482816	0.2669095034973328	0.1844307325265261	0.07829680262075216	2.443529154654188
528	360.2631536384315	0.32480128520557366	325.46378008706034	0.36791074378660915	167.58534309830833	0.763208780837145	121.26371479217251	0.7795915370185896	327.8663723800432	0.3715465405252653	325.91646141601865	0.3698975274080687	121.16449415127846	0.8513846704655642	137.8608504178298	0.8093878761040273	16.403286204413163	1.1185867157713612	9.14164989411885	0.4634537580053755	7.186701558729357	461.5172201435843	6.776116229531769	0.07606595649164814	0.9827945678244927	0.660628323181125	0.7758101506312735	0.8376700770741475	0.7831378906388732	0.37309704006298855	0.8706388862449805	0.8234386745618323	0.9949797182894841	0.3834723802751046	0.1737569551088546	0.1342825896373746	2.522359284769317
529	250.64596808416246	0.2871732676109372	225.48481543040913	0.3469788159310156	108.26919700819656	0.7714439115645468	79.5912134899158	0.7934345373273616	236.806424952308	0.32302665184155654	227.15439335182342	0.3522075990047976	86.47353224221229	0.8562474194171388	98.36746993197274	0.810716421387245	24.619836229679553	1.126997440508321	7.680245247562589	0.4813114838477476	13.204565219581584	292.3244848158347	6.16412750300923	0.07021976808664036	0.9696326461238451	0.6813750696602637	0.7971319177766337	0.8351048964883893	0.8201871897533282	0.3650185451339362	0.8735744217634727	0.8240625814452373	0.9973548014229513	0.3421922060910795	0.17727643052796596	0.12020162573866422	2.487513260958035
530	350.7849715070092	0.3164207246327987	330.12472322747004	0.340780259197067	149.00144236928273	0.7746832807736531	114.83609982156526	0.784629561792586	330.97550121530713	0.34538215809109535	331.526281903945	0.3414680867178942	114.72805369241429	0.84298087585192	129.85906225067384	0.8058003404031573	17.65905480280985	1.4572662515556725	6.997585590866747	0.26691590502635826	7.884372820575644	473.06877766899515	8.164144592551201	0.058781503642405204	0.9814536956677078	0.6460969832986956	0.7968485429729087	0.8866512921273872	0.8262753754008972	0.3727528275357018	0.8636112636280451	0.8243894834514046	0.9930739037194551	0.3800146909200205	0.26315472775829557	0.14371374789495808	2.502378781137804
531	193.69289663755023	0.2943016448144586	174.6325390859624	0.3498612320378848	85.7543725438986	0.7694338430080524	65.16066414723488	0.7865018600311258	183.9642170994615	0.3302289787217671	178.31309050493792	0.35173769314086223	71.90116751121363	0.855035036441909	81.70415257279375	0.8049360615864396	19.29954768330452	2.392039205505208	8.214190428209749	0.28971681340406374	13.3779134033759	224.59177041356054	6.3517339130057255	0.07108169307693338	0.9856734446855101	0.6619898393639141	0.8195410530559746	0.8603148849979564	0.824302215456627	0.37070456603186774	0.872792605046459	0.8186285419511931	0.9970011498568626	0.35509850837151546	0.20456950344977706	0.09208401305447311	2.4456658726879525
532	274.71226868623563	0.2787487611204863	242.3843553607104	0.3529279679478633	112.78252323782735	0.777911549272226	84.91433062057686	0.7998922788724085	260.88486507202293	0.30935438780765634	245.82130389404247	0.35298094892192733	90.72852717950903	0.8548721915415498	104.79562617840848	0.8062614542189992	27.611785037325177	1.7243076480088622	12.527952329331143	0.49510155333119493	11.166006479666029	322.4728546100764	7.67425448815736	0.0553234835543466	0.9889825625657529	0.6429022619591298	0.8051331312786276	0.8474941143973959	0.8056919689120552	0.36884245498915413	0.8724934516727324	0.8199384215296246	0.9952965035128696	0.3313191003978315	0.19082601088942713	0.10585425035980069	2.534202201018624
533	265.7813896529931	0.32083279750155336	246.8089022258667	0.35711482498395075	116.41513460988024	0.7758150863424518	83.83261652515043	0.8025024782158249	251.31056151273447	0.35125796181218194	248.19452047418548	0.3594391711258075	83.04261332735189	0.866581144417488	98.4419775555598	0.8185547467124701	24.67711657118282	2.462873514978356	9.143628178218753	0.3624998327205422	8.447526220705017	332.6924862728454	13.288077879954704	0.059014441917726944	0.9835902779429075	0.6643595644125134	0.7730657893933578	0.9395529447169629	0.8413376652387886	0.3658913288958722	0.8740893043634609	0.8249719710952668	0.9975189335282818	0.35955438675531415	0.274717357794035	0.12936832901457604	2.560689077920809
534	220.90191260819364	0.3000188601823189	194.6205405338942	0.3697896664187126	99.61302142078225	0.7636904734868539	71.98043515353146	0.7856950259152933	205.18284247828143	0.3400968398159421	196.50966524744908	0.3705653268926166	71.47382194079414	0.8655716912591389	86.18653239387	0.8047794870705768	22.239156519852145	1.919714418425398	7.607647972598357	0.3699171405853383	7.1976698104269285	261.73319695943076	8.200552138394176	0.07314409447285627	0.9900957693687722	0.6385512211718725	0.8077898626258113	0.8974997383896923	0.8202021770037694	0.37733079781914847	0.879580702454758	0.8145903607611326	0.9960313766297564	0.3514431674741686	0.21568223683483329	0.11590386300012044	2.5146468594995928
535	370.91521102292506	0.29691476459177335	310.4119387632905	0.3968859032447185	182.93493828385562	0.750039532065458	129.01672561329505	0.7513272682177615	333.8226684170726	0.354302006178033	310.7144807689701	0.40002757257045884	131.31801630978623	0.8567311169834255	146.42612972077856	0.8113790601167808	26.894870813753904	1.2793685618872264	9.495118823806665	0.29022160442160866	8.184844011316152	413.7981475687484	16.40276241669462	0.10680493404678655	0.9868581246936808	0.6384006081835928	0.7874203561447872	0.7794047504740177	0.8041638725924062	0.36427112058319117	0.8819243363231408	0.8202898949517851	0.9977953128670131	0.3318970186474663	0.25489067056578385	0.11963768952448214	2.5624361740078574
536	270.4950565232282	0.3315995544532379	240.32144159429197	0.3789908229729354	137.6624029364122	0.7608970530023447	107.99436876153732	0.7416138735972061	237.61000509011245	0.39691878612396214	240.58801647013942	0.3823167605902016	102.24755361986377	0.8546505144924305	112.34713075897385	0.8164918542321344	17.550148910145513	1.4544443301000587	16.96111979820492	0.39609595871128855	7.559700560326326	322.30594321063865	9.931806808758834	0.09785379620907846	0.9829230648255877	0.6285688336432765	0.8103210765313423	0.9168478216188933	0.7872497939687159	0.37399813749155797	0.8679024621682326	0.8234892494549402	0.9943003992607446	0.39470985729070923	0.25891793459045764	0.1067637750586857	2.5379370185161925
537	294.7959590029964	0.38402877225181864	305.1087473812115	0.34325328622072326	135.16285874220213	0.7796070891782704	98.56382940906988	0.8134684218420022	282.811720510639	0.4064988176779394	306.32914642875437	0.3457536594593156	101.91686668847574	0.8592440750009186	121.04905742339936	0.8099122287619107	22.289184207746917	2.7771655129032045	13.310397507750654	0.35070742630757323	9.471489096178306	418.04542072186933	8.234483366153055	0.047400349085707054	0.9752426520527075	0.6654736577166984	0.7734681474897314	0.8674752338959023	0.8359010259859914	0.35976808843172314	0.871738780693928	0.8208516629667449	0.9970516412448164	0.42256668418742543	0.17684057011711185	0.12182659636716692	2.518331119468212
538	309.8267226005788	0.30726056871672663	299.3966451384923	0.3221838686534919	124.6810099018599	0.7778160600080731	91.7913325751493	0.813159224070923	302.7132642857373	0.3226916100577983	301.2932720170138	0.32464834404877696	96.57102074874807	0.8557737371978479	117.27583832895138	0.7999114583705562	22.583384694092818	1.6469516136656304	10.038903704450743	0.2616934514357629	10.663926383306759	420.71325442633656	7.580230199091603	0.040151965850735154	0.9748894749722539	0.6424051375098314	0.8095461835075927	0.8609495226133289	0.8697489105142208	0.3715021771642614	0.8735801316784217	0.8183149563437598	0.998413266230982	0.37163056495883023	0.2615359751865913	0.10442789481787679	2.5676109277338286
539	272.6045449763171	0.2886204882848339	233.55138320240508	0.37868746662178615	124.50123024441638	0.7682141117213322	96.53271571284294	0.7707613831437446	249.04454729109617	0.33959187688826054	234.98690684702567	0.38166132783391127	97.13313350249413	0.8564480037165416	109.43907166539418	0.8099522705755569	10.904666434657873	1.0896232596392996	12.313178866254907	0.4159586541367351	9.898578628820001	322.5387821319449	10.3606270323991	0.09105785466562466	0.9817646035477698	0.6678854782369898	0.8306240059365677	0.8720670790530465	0.8058543930174138	0.3779224876511198	0.8729520604930526	0.8191273742447224	0.9946996784324462	0.342310974245231	0.26744670291225664	0.1262520251474394	2.422685805275725
540	469.1212002672333	0.2910989991158573	406.6745058579034	0.37592723520984495	195.39204801150314	0.7750350665419187	144.14430144680904	0.7921455790583698	435.1946582384928	0.33165245044431496	406.5806136477055	0.37912960796111417	143.19006055270052	0.8604099454115399	168.0033804071689	0.8123873771736464	30.431585742616015	2.230335275517245	7.7430974327018625	0.3662318249998851	9.84797623551239	565.4892563627936	9.0178143106215	0.07392998095060128	0.976807525783245	0.6635824114486998	0.8082695714701399	0.8535707551508301	0.8043947566613112	0.37206951770560964	0.875134960077331	0.8206590306224274	0.9951004872323372	0.330113878875615	0.1745206767465667	0.11536357858542955	2.4143970525138374
541	246.27988528971835	0.3392774515974174	241.4271375311265	0.3244757074305941	119.71133973172445	0.762134073680196	91.37155398190257	0.7711452261190233	229.07384411967897	0.37549620646773857	242.06378131484402	0.3271666067343673	92.06695689317061	0.8428676884137642	102.98017015669254	0.8017385072153873	18.72298580641084	1.1049042255982018	10.585744942217268	0.34379483064952887	7.554013863177433	328.76371778217026	6.0252919816292465	0.07197112378571573	0.9786462295816208	0.6509558417404887	0.7987665183619755	0.8641367823968742	0.8242211226755334	0.3675668378451053	0.8674578247145727	0.8236173075061959	0.9949077371173644	0.41845359530422055	0.2529727583355877	0.12195275646441335	2.519566356206362
542	235.35166942599915	0.26782973846740576	206.37395173390325	0.34852836649628516	96.67928700442376	0.7705251748044865	71.028117517338	0.7991733552227105	224.80423146165725	0.29951340697573436	210.42844200123662	0.3498867373180701	78.9853415822275	0.8548232595553285	91.73344719572513	0.8035261898450942	22.69585433382007	1.3401688149372437	7.761705412772918	0.3745738640367295	14.18331765907839	272.14005119216097	7.383262204586281	0.05748269709036461	0.9839700778799668	0.6533262437405024	0.7878963671401834	0.8565416833851663	0.806304218570465	0.3706336455327966	0.8717440525486996	0.8180382158564504	0.9964296729881524	0.3264777490476794	0.20724679935556484	0.15235725176538986	2.4481293671208046
543	356.6791697289342	0.33840168220593886	343.1158891726395	0.3519899719727636	137.21792051992725	0.7902824862818502	101.18612324719044	0.8243774738634678	342.4817683094015	0.35957191345601813	345.08378042481223	0.35290342990058643	102.23826171514214	0.8622109514994186	125.95117503232161	0.8116975289487756	20.255968071731118	1.3819255160206263	7.802085984541233	0.4392360152497224	8.27747826608816	501.622440310539	9.087277292646508	0.03680457985032833	0.9842227925432748	0.6625254188073074	0.8019424644220636	0.9183065750346887	0.8133645401806023	0.37730589141807563	0.8727490065839665	0.8225137837289268	0.9975499022801693	0.3854930533089265	0.21049448164967233	0.10923039754674654	2.5114837188854424
544	158.42346723395173	0.3514469740953376	155.41244408093866	0.3463792639482213	68.3995126145446	0.7811739687235291	50.54571938600686	0.8221112700249975	152.4096954979721	0.37981585778988347	158.49457941534467	0.34820758839242993	56.76209032042684	0.86166206312153	67.6039351370582	0.8065676133814159	21.05907199479468	1.0951427636403173	9.007017756904549	0.8094616556430793	11.153906898168016	200.3111502102897	7.344229373562705	0.041052594853122286	0.9753530118296462	0.6843923434421211	0.7895291542894817	0.9572680171972864	0.780366754234443	0.3713187724542642	0.8715863779317621	0.8174686449506664	0.9959808397882951	0.40316514533997566	0.17660571443136192	0.09227906944523465	2.480906204262242
545	456.86984785109655	0.2810207264506515	402.81928150020934	0.3544373296353718	167.13530415613576	0.7855727858840842	123.51418338504422	0.817325615251803	432.15168022716284	0.3112162659789595	406.0301277995554	0.3550354999848222	127.39481069008761	0.8597728960515653	155.70543627024122	0.8067085507932938	30.03324399784873	1.0689492413581834	8.341577433651258	0.37565051524304227	11.649162833840379	576.2253084687358	10.435613868185174	0.04452282400818592	0.9877965800610001	0.6687648910719783	0.8270835598540006	0.8683012448878166	0.7703133872219401	0.37394008079905544	0.8726305492240238	0.817699056432396	0.9972518877326576	0.3355637956228664	0.23496095772538766	0.12372616108718504	2.507360221983897
546	195.749007666405	0.2993174879843781	175.49790721417008	0.36198246815685536	80.89106476948851	0.7789355826737545	60.37101162196679	0.8080936233075586	186.70060940408575	0.3282045605842607	178.1689777381891	0.3620719015773214	64.43296585648378	0.8576093820923211	75.58975215057797	0.8073479330696554	14.913125919554142	2.3711773578298545	9.45943844458228	0.3285740310710958	8.516287496398546	236.55388092513067	12.60772850681666	0.04976221581844973	0.9897391796013595	0.6556951246115983	0.7940366877321049	0.8808247633207007	0.803679704409291	0.3653162230365153	0.8686547458402117	0.8154202281321967	0.995925918676631	0.33527873048900886	0.20779900551877134	0.11717064747113151	2.5161056368562864
547	253.85330758796272	0.2864126218094268	217.8872029023375	0.37064567429342654	121.19975526096735	0.7477359687560325	86.32555821536664	0.7730053564405674	228.2713355364959	0.3418184195282431	217.7595556024273	0.3738247403421607	83.78016842610265	0.8585507831795506	99.6693074420512	0.7984973571931625	22.832690829907122	2.169665046463972	10.30168263311004	0.3412531420160813	5.0970760301990525	288.2007359779035	8.7551939168262	0.08576331816211462	0.982684822081459	0.6658452089361595	0.7974869465284513	0.8782462141688983	0.7868568441608281	0.366465194850682	0.8723874347460692	0.8062332953047839	0.996038556538431	0.3412111527064637	0.20486091925945368	0.12808787135911873	2.53410904197785
548	257.5956098467368	0.32464289483562386	236.31425762936112	0.37268537320422734	108.57457230238762	0.7862107689600877	85.33474442217212	0.794052627144839	247.09556375900277	0.35165972592930933	237.8478688123841	0.37751992425602465	93.05841392401516	0.8504636574343974	102.91564740611202	0.8139776989226787	22.305715685074354	2.0945774840567064	11.326606084692791	0.3161400962306866	12.554146565697646	312.9959770884218	13.804265390334548	0.05930131578304071	0.9645705651062982	0.6520604176485923	0.8212397818297864	0.8126340132348064	0.8346042974327657	0.3698188768054882	0.8646968512738092	0.8207139956175722	0.9967183435147147	0.3486434559085197	0.19092075971565414	0.11815049478591949	2.530822080774487
549	265.7478586066163	0.3206109172085288	249.89103657574194	0.35205160473265795	112.40784881205448	0.7816841162375678	87.09844112421823	0.8056212231784154	256.8462362252706	0.3421746603964835	252.34151571171563	0.3535064049799221	92.63789967306917	0.8496198230285555	105.9920905234357	0.8061383706768771	10.03981564448078	2.315006040547903	14.619610175771047	0.3656125160489639	10.529907294188591	349.14398416512	10.307025163357938	0.04773934591386217	0.9777487780711764	0.6611289755089335	0.800599059627428	0.8574225901363423	0.8360685952246577	0.36563680062077175	0.8637415571224295	0.8174822240690038	0.9954285648951297	0.35772958481801787	0.20639332100492067	0.11014857022389686	2.4611080062376205
550	238.0851624724849	0.27435148787492086	212.64735817968838	0.3478138083733895	93.87507095574742	0.7811461065012564	71.79383105868575	0.8070721037738692	229.30885985758658	0.296319003557439	213.62751213553545	0.3502670253885345	73.44320249179238	0.8543172189136584	86.17035731684943	0.8068158782569181	11.903085711569823	1.7485898902376067	11.288590099747498	0.38140465415774827	6.651574076583415	301.2934037367712	10.447773964867313	0.04351928373908658	0.9738355781897639	0.6274562917614707	0.7903846623014603	0.8828281796266338	0.8284144291588369	0.37436429834537366	0.8680674574932997	0.8193114901050882	0.9973364952847156	0.32464692627273617	0.2547913396527107	0.09682881450871063	2.468191837618952
551	409.6796901676008	0.3486579702498964	388.41864803523356	0.36654116022451305	167.913407563161	0.7922193296154285	127.53104733718462	0.8082907148034213	386.4222859017947	0.3783048332829719	389.37509099330725	0.3681979839198364	131.65447336929353	0.8584366063176814	151.399724889615	0.8173989646950833	23.181170397588954	1.1709749146900146	11.397356056785515	0.6970455358431445	8.52486707564206	551.4377389520167	9.567400539899548	0.05537025950745168	0.9776123695166776	0.6419526667434482	0.8081776447040773	0.7966050207317358	0.7923762035442766	0.36965991551142147	0.8761813307012851	0.8284010264522308	0.9952955007947227	0.38704733668949204	0.1668630935528269	0.1335348199927014	2.4357628939928104
552	354.2524152310463	0.2538987891028811	312.1193750376008	0.33706650047012615	125.0470859063181	0.7833268528169706	95.24548272880463	0.8177410911994003	345.6798856757218	0.27257079623101155	317.7503374172932	0.33725097133553794	106.23668993017304	0.8488914531042564	126.24349444851703	0.7988800347490498	20.056006381664833	1.471874122265128	9.067620356014016	0.4601555874171218	16.73651378277754	446.869670336145	7.957160567712785	0.034039468723952186	0.985998313201346	0.6615205528455821	0.8186874808342147	0.8568628811449063	0.8034478548160973	0.379440443766758	0.8661307130660691	0.8165806493940237	0.9969846911353779	0.32143851847414423	0.2431072088849327	0.12487046310903056	2.437174902855125
553	148.67210040208528	0.298389334593562	133.80781993136907	0.36448174698012525	63.113509011576866	0.7816556693672998	48.14446171833331	0.8018265174684579	143.8517333334846	0.32582189605659906	136.24785971080976	0.3688290546337408	54.238386882739796	0.85926989119779	61.224919401159354	0.8158384745892345	17.14409213410872	1.6619436702888462	7.212793531022786	0.3312833201945567	11.320389982770257	168.2681362470527	11.697803164576614	0.061165669907261036	0.9676827479048044	0.674518866757277	0.7986345282828515	0.9022066875291358	0.8466700638140467	0.3722803346721307	0.8702841994634295	0.8241640723993027	0.9952632874739981	0.33162789788363	0.2318386826946398	0.10209780311928837	2.4280432956073126
554	307.0224830875089	0.3282908568930603	280.88401908912635	0.37623076573920256	128.3822848324448	0.7794061420174636	93.62698575765421	0.8061287171893008	293.72850270670517	0.35377720563596043	283.86897715394304	0.37688481333275864	96.0893019724832	0.8638245719384329	116.24537776944408	0.8096738569006917	18.205023888716603	1.9572447389915566	9.525167247595588	0.47950681630713576	10.4038772450553	395.25399301950205	13.776864237547077	0.05172539119627722	0.9900048565669225	0.6311267520411019	0.8007506846329123	0.8856147762460471	0.8376126193913155	0.370952716064648	0.8724128521171801	0.8138846875751942	0.9973519503337127	0.3507644579360251	0.17892174896801655	0.14529189894264666	2.549605695879549
555	321.5177354682127	0.28231464844796916	307.63013899502334	0.2934132429449042	127.2869569722306	0.7751064050542171	94.85043662436689	0.815676680205466	303.69665498162004	0.3116198668907168	309.72713672700445	0.2942835849585083	96.40828497394145	0.8535317774555932	117.52829462477554	0.7975050885523326	16.94499899887306	1.3874943390051955	13.50610734568286	0.2956336990197873	8.66861131973329	440.11358918211306	4.756081969334509	0.038820048895148576	0.9841032597225327	0.6805840032572066	0.8035276975188932	0.9390384033163505	0.7598082436363419	0.3697061613810116	0.8737334033610689	0.8225542569024479	0.9972198402601058	0.3869204236883266	0.23303570193780776	0.10870829521815631	2.4842432086967023
556	273.7925703417033	0.2736081628637278	241.5638673487908	0.3558510541897068	97.64454154237038	0.7913828325758882	75.05420401882532	0.8198786735351665	266.7925165287565	0.29273996317560635	245.10548503635405	0.3566619903899548	81.85628447204726	0.8557008386739584	96.1155272933554	0.8107248389843246	22.237445393361106	2.2342051341901454	7.406652703008581	0.3525524724031187	11.906607561543652	329.93084823671006	14.632783669655623	0.039395516097294685	0.9845818848386856	0.670256110896181	0.8138883773298456	0.8660085020176773	0.8275007599098162	0.36572061617703455	0.8655542110990276	0.8184638271211839	0.9973757967104524	0.30519298917310594	0.2327574618017881	0.17697861534063472	2.3886334552187436
557	309.781635111007	0.21549156945161962	245.0465921339822	0.3728196532166969	156.61115977999435	0.7287708753742851	114.2271490504101	0.7176908084256282	273.97369885289817	0.28427581480706926	244.09626632196762	0.37741153796308474	106.79054728500932	0.8523859459378548	118.99812286550703	0.8049736411652507	28.065130231521916	1.3732297547217065	12.2494886312066	0.5594990089029592	5.9011908152219705	316.0226625781458	7.9226670919165745	0.11999113316464873	0.9832084798795611	0.6295829895378237	0.7864944597035879	0.8811489283551107	0.8128176651190199	0.3703878175802607	0.8731619031631612	0.8167090118508694	0.9953525822140925	0.2841522199858744	0.27450667217530866	0.09905987058699109	2.541279595585464
558	177.1804856153157	0.30308315096866945	159.87338729496554	0.3630501426510581	72.63211676213966	0.7812067515826339	55.33719278717781	0.80086835425019	171.5619809613006	0.3279761227961946	163.4411893645582	0.36365260189938076	61.41659827743941	0.8543482367615943	69.76711195921843	0.8120087342130287	21.088446095492152	1.8051816681330215	6.731530175243457	0.4350410777662927	11.096858066791818	207.77566981004642	7.223573462166411	0.05135987205263238	0.9911499183635942	0.6449490756511572	0.7911882865877952	0.8673413347135334	0.8355905579478141	0.3711656210646328	0.8660053108549107	0.8205594218628229	0.9979315486064801	0.33945703441211056	0.14651817962087343	0.10858552348763438	2.4957479344407143
559	178.86363920700384	0.23967908466395704	154.66578548504702	0.3410929522749152	81.20891495233496	0.7612505655799707	61.872924107910976	0.7892338862525085	172.53875703344588	0.2644198504386411	157.68638216923674	0.34062238493675395	67.37180600658955	0.8451273179802771	75.83030330619522	0.7944637632914726	14.454341168979438	0.8747293475239487	16.029275990845708	0.3393149255540006	9.0334787802704	204.0869286947192	9.556553033435362	0.05778480708834087	0.9914108592984054	0.6377193452243809	0.7755620531642085	0.8295515549355504	0.8420809545722259	0.37277595672142494	0.868241652803837	0.8151284519149821	0.9951337324426299	0.30459132977610087	0.3048884264033791	0.13051217867576925	2.4734541459416475
560	251.5303820557928	0.287997765209025	219.1575165178164	0.3700459625315245	107.86035561918308	0.773285261752277	81.21726116852761	0.7888443032572263	237.2002951451383	0.3288813140514936	224.51657452952023	0.3720540071151126	90.53576295729292	0.8581547641460605	102.47238593335379	0.8133872286772144	14.264287276545048	1.4726156217401383	8.98958359814177	0.5006794218294459	19.967011325129008	287.98221432099393	12.775488894764509	0.07053555128202973	0.9817619812131161	0.6741052379609735	0.8032494866131337	0.9280433712774003	0.8125806398596777	0.3660005866872368	0.867248866435621	0.8192661410422217	0.9940267994895656	0.3250305681090653	0.23219416741098686	0.13892910977817127	2.4885240912701123
561	331.9937574172782	0.2635889933685281	294.48448204955247	0.3457969967459226	143.28976891886745	0.7675088525065649	108.84014731218983	0.7857509976814715	316.9042824899337	0.28880067974786905	292.97100261293554	0.35032774662929594	106.94126317671383	0.8510407717675733	124.24258663587183	0.801912814628109	28.29864807748028	1.575835835180173	14.534272079644387	0.6052565428532563	5.874200792350897	394.3823569996283	9.720283926195382	0.06770395698178264	0.967285541748577	0.655529803466693	0.8081015296646991	0.8778410323603126	0.8678385761976053	0.3638335752870627	0.8681539590972885	0.8152366480156941	0.9941612173227464	0.30574283103819166	0.2567190903358211	0.1329938796266845	2.440712813694929
562	264.450392855736	0.30859447814664837	232.05557288379032	0.3806481179176727	112.57799448200416	0.7778812885553567	84.08835757147736	0.7941320951824214	247.084582712845	0.34629401578497965	234.70386903366875	0.3813389709546788	86.82050425318512	0.8604602838887956	100.65430419765319	0.8126051607506789	17.610024920154185	2.5579692012058306	11.70910802594328	0.519748720943796	9.24051194601233	319.2072516457491	11.495629726986976	0.05943499461148018	0.9907756424080932	0.6225234125831183	0.7971180538198284	0.8590963086269015	0.7876793703553766	0.37219863916409573	0.8719065882845153	0.8178046052535133	0.9973049512532225	0.34264273227371306	0.16136330575223817	0.12885280277034056	2.5612083954839324
563	301.0022630880146	0.3450697146581717	282.1228561316146	0.3730461437852177	138.52061904341255	0.7667562513682117	103.40521993977424	0.7875467691564724	285.25472755010804	0.3726221330507996	283.3442002639396	0.37381448095373626	104.81964436751272	0.8445959147783498	120.26028240098188	0.8014175708880185	20.583751510706684	2.18088495826785	8.460326858506875	0.46607923803610474	6.247297358360507	395.79871690667943	14.183152211376962	0.06530051377258228	0.9857415175823949	0.6697223124922792	0.7914692010422285	0.824304490101023	0.8415404852712813	0.37268337906373195	0.861241151676285	0.8127168576873183	0.9949202646187264	0.37725397335534233	0.2626461997672829	0.16468994975399945	2.453649606046378
[truncated: 437 more rows]
