# Supplementary material for: Cost-effectiveness of incorporating Ebola prediction score tools and rapid diagnostic tests into a screening algorithm: A decision analytic model
Source: PLoS One. 2023 Oct 17;18(10):e0293077. doi: 10.1371/journal.pone.0293077 (PMC10581462; doi:10.1371/journal.pone.0293077)
Supplement: S1 Data — (ZIP) [file pone.0293077.s010.zip › Supporting Outputs Data/Monte Carlo Simulation All Statistics Report.xls]

Statistic	Cost\n(Alg. 1)	Cost\n(Alg. 2)	Cost\n(Alg. 3)	Cost\n(Alg. 4)	Cost\n(Alg. 5)	Cost\n(Alg. 6)	Cost\n(Alg. 7)	Cost\n(Alg. 8)	Effectiveness\n(Alg. 1)	Effectiveness\n(Alg. 2)	Effectiveness\n(Alg. 3)	Effectiveness\n(Alg. 4)	Effectiveness\n(Alg. 5)	Effectiveness\n(Alg. 6)	Effectiveness\n(Alg. 7)	Effectiveness\n(Alg. 8)	NMB\n(Alg. 1)	NMB\n(Alg. 2)	NMB\n(Alg. 3)	NMB\n(Alg. 4)	NMB\n(Alg. 5)	NMB\n(Alg. 6)	NMB\n(Alg. 7)	NMB\n(Alg. 8)	dist_cGeneXpert_test	dist_cost_Surveillance_per_suspect	dist_cost_TN_ruled_out_patient	dist_cPrime_lab_tech	dist_cQuickNavi_Ebola	dist_cSOC	dist_pd_EvdInfectiousness	dist_pPrevEvd	dist_pSeECPS_at_cut_off	dist_pSeECPS_cond_t	dist_pSeECPS_Joint_t	dist_pSeQuickNavi_Ebola	dist_pSeWhoD	dist_pSpECPS_at_cut_off	dist_pSpECPS_cond_t	dist_pSpECPS_Joint_t	dist_pSpQuickNavi_Ebola	dist_pSpWhoD	dist_pEvdAttackR	dist_pEvdAttackR_Com	dist_Ro
Mean	275.0035942979802	250.4488874625444	118.64924460688145	88.36616347802875	259.19450541286085	252.33656707883557	91.18755888407858	106.21155347061993	0.30711894241725735	0.3562132219218117	0.7731026963681579	0.7950115843137122	0.3404881206856844	0.35838864568246476	0.8561772694902463	0.8074470730294071	15080.94352656491	17560.21220862809	38536.485573801045	39662.21305220762	16765.21152887136	17667.095717044405	42717.67591562819	40266.14209799959	19.707133719768336	1.8214340185149556	9.964337567682332	0.4040982685943862	10.006197477994764	342.8155275979986	10.067339216928241	0.06145816258375991	0.9802910745523994	0.6548382143019295	0.7992273303031778	0.8741433036912043	0.8145516459248807	0.3699277389044342	0.8709128343727388	0.8188996960779289	0.9959982925923114	0.3566110826112929	0.22691771777268546	0.12550233290886878	2.489995646180945
Std Deviation	66.58893057091193	59.05233058723995	29.722325887256957	21.744777897852376	61.322684318182176	58.62591707484885	19.845988949977134	22.81262473783324	0.04279514181555465	0.022212069079255714	0.012701473366622121	0.022078552353469533	0.043117545452932206	0.022781767457436444	0.006637352299425781	0.007538110028765254	2151.250904858092	1111.7073635033664	646.8807170693952	1113.9045483363545	2165.0433018422536	1140.169389209851	335.03552068342077	376.83736678880626	5.133511593827878	0.47225172811790694	2.599407529962108	0.10254567964770248	2.5710985572158167	89.16161773528238	2.526588910529481	0.019887025062676148	0.007755879666222523	0.019584529212043175	0.01581298324551145	0.0446771732342843	0.029613440221303255	0.005088282973597785	0.003566689677949885	0.004114229801697213	0.0015391173196243337	0.03690919059091521	0.05545011529947621	0.019940967986665295	0.056291680927329016
Minimum	107.12089004862287	96.31905517750305	53.03719676087468	40.56700623465932	103.23952863362186	98.39164240790268	45.52192794685623	50.30116446343631	0.16585339970039972	0.23842650951637265	0.7215526286904484	0.7156132865464564	0.2049220011101395	0.24315304146325806	0.8278852451364789	0.7765439256070827	8088.699582812098	11729.401944303283	35929.970002331116	35688.87860829001	10053.94945473378	11963.264737755277	41318.83280367906	38742.10562291884	7.957390001685467	0.7387558892265166	3.469453936361625	0.1961553299856772	4.25954237827435	112.109099955419	3.476535610879299	0.011245606907148896	0.9523701847592175	0.5832155804098417	0.7509785728653295	0.6905611623966061	0.7051903234724011	0.354508096012836	0.8585369595861734	0.8034035910648065	0.9902894663505962	0.25383082928094447	0.09031699628173542	0.07829680262075216	2.313752079857427
2.5%	165.19931413324534	151.16413382735283	69.51835818422805	53.0561744192157	157.67061774322372	153.2911903233041	58.67052474573114	67.59154338788039	0.21947607670919925	0.3089854013936342	0.746018950226806	0.7465668887770722	0.25264914730113686	0.3102086877558044	0.8409265398797229	0.7912124491692225	10618.390903679532	15193.449828948327	37192.07214323567	37241.57233620877	12291.983057861868	15266.506903739686	41956.660431870136	39457.50083598174	11.321661295907575	1.0280082418255385	5.55443351935291	0.23340889243274113	5.81314492427965	193.10337540063722	5.736153213879593	0.02768986890211794	0.9618556689438322	0.6166028116553215	0.7670212627711714	0.7788508506347058	0.7489374575816992	0.3596053845745162	0.863633777561574	0.8109640832781886	0.992709009733098	0.28828784195455026	0.12936688805186908	0.09005714854560996	2.3842164015034615
10%	193.14008943420586	178.61692458703521	82.41195725538037	61.946144607652215	182.13943744572617	180.88716463340216	66.67698364580637	77.96515201923103	0.2521258793247757	0.32665490714670553	0.7568881306651326	0.7663070406930432	0.28707440113807803	0.3282196331558497	0.8478603107099324	0.7974357467161735	12340.687039913008	16062.334946620276	37705.08505713907	38212.4885311869	14096.938390189755	16147.707218041009	42311.70317232822	39759.24081410569	13.443531964578261	1.2360894919476586	6.898463304010154	0.2797487873659451	6.887473086292421	234.12049037236605	7.015733505926141	0.0381342155342461	0.9696804477633508	0.6286757008370388	0.7784276786064966	0.8155243576511407	0.7766054035378313	0.36360117254074953	0.866356228330088	0.8137423059297751	0.9939825896664132	0.30966564331472723	0.15856019150411768	0.10073604267281833	2.417929955221861
Median	269.9029178590258	244.32957930247554	115.22671250397315	85.85738952325876	253.24502934181484	245.82130389404247	89.01226719352277	104.69446581304665	0.3083323778972801	0.3584360293414476	0.7740899516873236	0.7975368241395097	0.3418184195282431	0.36083497865092945	0.8566843354976524	0.808093139260567	15159.689763152457	17668.403987337337	38576.96501800419	39778.835697018556	16819.31487205226	17778.880558701894	42737.37989878891	40295.554294916685	19.163193754618288	1.789246283035002	9.683179749462992	0.3938337087603305	9.845277104991347	334.3365124305595	9.786836308313994	0.05930131578304071	0.9813233645403769	0.6561274854432881	0.7999402088205799	0.8778816114734759	0.8156679724345272	0.3698885151669675	0.8710412580014959	0.8188100977015098	0.9961643592185393	0.35472991715281743	0.22359283382425382	0.12431844919852839	2.4890265728482617
90%	362.5704942524516	330.12472322747004	158.06166638825073	116.71210076523673	339.813890195891	330.87918884272034	117.65901374297802	136.05167013226384	0.36052620486669296	0.38170084157907347	0.7891783498289439	0.8221112700249975	0.3938393432851942	0.38401161920358357	0.8641709203025718	0.8163644387284181	17782.51978011965	18854.616990231512	39336.372274090834	41030.264652781756	19481.225210181827	18958.04797223581	43129.11024313616	40712.24558084775	26.417603829475475	2.4419064606012157	13.552213024840537	0.5485320052367525	13.483738458956717	462.5276780799778	13.573469017670806	0.08718948846521501	0.9891130200548177	0.679262243297921	0.8195410530559746	0.9291220821959213	0.8523874681679241	0.3765254702572855	0.8754114278452134	0.8242577688006302	0.9978331616035688	0.4044260449293791	0.3009489312583021	0.15126024529895732	2.564199320433817
97.5%	420.07787563949074	378.43544873359144	184.46114657689833	134.7891333943276	395.5824691134892	379.7040995840521	132.64507806542193	155.02057624241903	0.38857383666269746	0.3939293181919488	0.7954860063780519	0.8323278373965025	0.42717622867660915	0.39877468117819154	0.8679380550560172	0.8206891408166316	19183.85306496922	19439.70397107263	39683.015185671116	41527.391708532974	21122.418775628925	19644.875974570416	43298.87060420625	40936.23136754427	31.334992326548015	2.8209807181198725	15.419180483482645	0.6422521470914083	15.522286486685681	540.0847362648453	15.42730201871735	0.10446023303895405	0.9925565044983492	0.6912875483982638	0.8297198460042342	0.949507980492676	0.8676216546547307	0.38004282236073794	0.8774505312182937	0.826930990982358	0.998413266230982	0.42913666808800904	0.35035683197399303	0.16829401262564161	2.5969955805611056
Maximum	611.2838273555037	508.4565036583897	263.79317889436015	196.70446664903284	562.5978974575609	506.9945392973762	187.74241865382584	213.18122465732986	0.43140518777048764	0.42213668068388016	0.807457379770577	0.8513594380960195	0.46762927806195626	0.42921128707803724	0.8727388050741753	0.8304089757528041	21383.419982997886	20785.284885274436	40264.68909777938	42491.9650863124	23206.65465023592	21141.315851161777	43568.21732315931	41387.606659437115	41.61135670055669	3.789140025736738	21.447198641569017	0.8094616556430793	20.690326994914095	713.2968891043263	18.90334534565196	0.14246391309452464	0.9945915728248417	0.7207516823952724	0.845331663390457	0.97108560473717	0.8888220077303622	0.38739037301308826	0.8819243363231408	0.8315504870989369	0.9994358143045607	0.4948418462659881	0.4019638732048512	0.21240001656799076	2.6563905946853383
Sum	275003.59429798037	250448.88746254458	118649.24460688153	88366.16347802882	259194.505412861	252336.56707883574	91187.55888407864	106211.55347062	307.1189424172576	356.2132219218119	773.1026963681584	795.0115843137128	340.48812068568463	358.388645682465	856.1772694902469	807.4470730294076	1.508094352656492E7	1.7560212208628103E7	3.853648557380107E7	3.966221305220765E7	1.6765211528871372E7	1.7667095717044417E7	4.271767591562822E7	4.026614209799962E7	19707.13371976835	1821.4340185149567	9964.33756768234	404.09826859438647	10006.19747799477	342815.52759799885	10067.339216928249	61.45816258375995	980.2910745524	654.83821430193	799.2273303031784	874.1433036912049	814.5516459248813	369.9277389044344	870.9128343727393	818.8996960779294	995.998292592312	356.6110826112931	226.9177177726856	125.50233290886887	2489.995646180947
Size (n)	1000.0	1000.0	1000.0	1000.0	1000.0	1000.0	1000.0	1000.0	1000.0	1000.0	1000.0	1000.0	1000.0	1000.0	1000.0	1000.0	1000.0	1000.0	1000.0	1000.0	1000.0	1000.0	1000.0	1000.0	1000.0	1000.0	1000.0	1000.0	1000.0	1000.0	1000.0	1000.0	1000.0	1000.0	1000.0	1000.0	1000.0	1000.0	1000.0	1000.0	1000.0	1000.0	1000.0	1000.0	1000.0
Variance	4434.085674577729	3487.1777477846754	883.416656148305	472.83536582692926	3760.4716119874265	3436.9981528670537	393.86327740261453	520.4158474292011	0.0018314241630134342	4.933760127816278E-4	1.6132742568301107E-4	4.874624740248951E-4	0.0018591227258856749	5.190089284847102E-4	4.405444554669271E-5	5.6823102805771296E-5	4627880.4556527585	1235893.262067606	418454.662116215	1240783.342804418	4687412.498852007	1299986.2360911649	112248.80011961087	142006.4010083213	26.352941283965244	0.2230216947103495	6.756919506823708	0.010515616414409222	6.610547790917254	7949.794077172622	6.38365152281055	3.954937658435093E-4	6.0153669396923984E-5	3.8355378445737245E-4	2.500504391228258E-4	0.0019960498082062495	8.769558417407013E-4	2.5890623619405123E-5	1.2721275258794255E-5	1.692688686117349E-5	2.3688821235675933E-6	0.0013622883500765035	0.0030747152867252056	3.976422042452102E-4	0.0031687533416242175
Variance/Size	4.434085674577729	3.4871777477846755	0.883416656148305	0.47283536582692925	3.7604716119874264	3.4369981528670537	0.3938632774026145	0.5204158474292011	1.8314241630134342E-6	4.933760127816277E-7	1.6132742568301106E-7	4.874624740248951E-7	1.8591227258856749E-6	5.190089284847102E-7	4.405444554669271E-8	5.68231028057713E-8	4627.880455652758	1235.893262067606	418.454662116215	1240.783342804418	4687.412498852007	1299.986236091165	112.24880011961086	142.0064010083213	0.026352941283965245	2.230216947103495E-4	0.006756919506823708	1.0515616414409223E-5	0.006610547790917254	7.949794077172622	0.00638365152281055	3.954937658435093E-7	6.015366939692398E-8	3.8355378445737247E-7	2.500504391228258E-7	1.9960498082062494E-6	8.769558417407013E-7	2.5890623619405124E-8	1.2721275258794256E-8	1.6926886861173487E-8	2.3688821235675933E-9	1.3622883500765035E-6	3.0747152867252056E-6	3.9764220424521017E-7	3.1687533416242176E-6
SQRT[Variance/Size]	2.10572687558898	1.8673986579690678	0.9399024716151697	0.687630253717017	1.939193546809453	1.8539142787267846	0.627585275004612	0.7213985357825459	0.0013533012092706612	7.024072983544716E-4	4.0165585478492785E-4	6.98185128762347E-4	0.001363496507471022	7.204227428980225E-4	2.0989150899141374E-4	2.383759694385558E-4	68.02852677849755	35.15527360251383	20.456164403822505	35.22475468764003	68.46468066712943	36.05532188306138	10.594753424200626	11.916643865129195	0.1623358903137727	0.014933910898031684	0.08220048361672641	0.003242779118967128	0.08130527529574728	2.8195379190875625	0.07989775668196542	6.288829508290945E-4	2.452624500344967E-4	6.193171921215916E-4	5.000504365789773E-4	0.001412816268382499	9.364592045255903E-4	1.609056357602341E-4	1.1278863089334073E-4	1.3010336990706078E-4	4.8671163162262654E-5	0.001167171088605481	0.0017534866086529447	6.305887758636449E-4	0.00178009925049819
