# Supplementary material for: Cost-effectiveness of incorporating Ebola prediction score tools and rapid diagnostic tests into a screening algorithm: A decision analytic model
Source: PLoS One. 2023 Oct 17;18(10):e0293077. doi: 10.1371/journal.pone.0293077 (PMC10581462; doi:10.1371/journal.pone.0293077)
Supplement: S1 Data — (ZIP) [file pone.0293077.s010.zip › Supporting Outputs Data/Monte Carlo Summary Text Report.xls]

ATTRIBUTENAME	STATISTIC	STRATEGY	VALUE	STATISTICINDEX	STRATEGYINDEX	ATTRIBUTEINDEX
Cost	Mean	Alg. 1	275.0035942979802	0	1	1
Cost	Std Deviation	Alg. 1	66.58893057091193	1	1	1
Cost	Minimum	Alg. 1	107.12089004862287	2	1	1
Cost	2.5%	Alg. 1	165.19931413324534	3	1	1
Cost	10%	Alg. 1	193.14008943420586	4	1	1
Cost	Median	Alg. 1	269.9029178590258	5	1	1
Cost	90%	Alg. 1	362.5704942524516	6	1	1
Cost	97.5%	Alg. 1	420.07787563949074	7	1	1
Cost	Maximum	Alg. 1	611.2838273555037	8	1	1
Cost	Sum	Alg. 1	275003.59429798037	9	1	1
Cost	Size (n)	Alg. 1	1000.0	10	1	1
Cost	Variance	Alg. 1	4434.085674577729	11	1	1
Cost	Variance/Size	Alg. 1	4.434085674577729	12	1	1
Cost	SQRT[Variance/Size]	Alg. 1	2.10572687558898	13	1	1
Cost	Mean	Alg. 2	250.4488874625444	0	2	1
Cost	Std Deviation	Alg. 2	59.05233058723995	1	2	1
Cost	Minimum	Alg. 2	96.31905517750305	2	2	1
Cost	2.5%	Alg. 2	151.16413382735283	3	2	1
Cost	10%	Alg. 2	178.61692458703521	4	2	1
Cost	Median	Alg. 2	244.32957930247554	5	2	1
Cost	90%	Alg. 2	330.12472322747004	6	2	1
Cost	97.5%	Alg. 2	378.43544873359144	7	2	1
Cost	Maximum	Alg. 2	508.4565036583897	8	2	1
Cost	Sum	Alg. 2	250448.88746254458	9	2	1
Cost	Size (n)	Alg. 2	1000.0	10	2	1
Cost	Variance	Alg. 2	3487.1777477846754	11	2	1
Cost	Variance/Size	Alg. 2	3.4871777477846755	12	2	1
Cost	SQRT[Variance/Size]	Alg. 2	1.8673986579690678	13	2	1
Cost	Mean	Alg. 3	118.64924460688145	0	3	1
Cost	Std Deviation	Alg. 3	29.722325887256957	1	3	1
Cost	Minimum	Alg. 3	53.03719676087468	2	3	1
Cost	2.5%	Alg. 3	69.51835818422805	3	3	1
Cost	10%	Alg. 3	82.41195725538037	4	3	1
Cost	Median	Alg. 3	115.22671250397315	5	3	1
Cost	90%	Alg. 3	158.06166638825073	6	3	1
Cost	97.5%	Alg. 3	184.46114657689833	7	3	1
Cost	Maximum	Alg. 3	263.79317889436015	8	3	1
Cost	Sum	Alg. 3	118649.24460688153	9	3	1
Cost	Size (n)	Alg. 3	1000.0	10	3	1
Cost	Variance	Alg. 3	883.416656148305	11	3	1
Cost	Variance/Size	Alg. 3	0.883416656148305	12	3	1
Cost	SQRT[Variance/Size]	Alg. 3	0.9399024716151697	13	3	1
Cost	Mean	Alg. 4	88.36616347802875	0	4	1
Cost	Std Deviation	Alg. 4	21.744777897852376	1	4	1
Cost	Minimum	Alg. 4	40.56700623465932	2	4	1
Cost	2.5%	Alg. 4	53.0561744192157	3	4	1
Cost	10%	Alg. 4	61.946144607652215	4	4	1
Cost	Median	Alg. 4	85.85738952325876	5	4	1
Cost	90%	Alg. 4	116.71210076523673	6	4	1
Cost	97.5%	Alg. 4	134.7891333943276	7	4	1
Cost	Maximum	Alg. 4	196.70446664903284	8	4	1
Cost	Sum	Alg. 4	88366.16347802882	9	4	1
Cost	Size (n)	Alg. 4	1000.0	10	4	1
Cost	Variance	Alg. 4	472.83536582692926	11	4	1
Cost	Variance/Size	Alg. 4	0.47283536582692925	12	4	1
Cost	SQRT[Variance/Size]	Alg. 4	0.687630253717017	13	4	1
Cost	Mean	Alg. 5	259.19450541286085	0	5	1
Cost	Std Deviation	Alg. 5	61.322684318182176	1	5	1
Cost	Minimum	Alg. 5	103.23952863362186	2	5	1
Cost	2.5%	Alg. 5	157.67061774322372	3	5	1
Cost	10%	Alg. 5	182.13943744572617	4	5	1
Cost	Median	Alg. 5	253.24502934181484	5	5	1
Cost	90%	Alg. 5	339.813890195891	6	5	1
Cost	97.5%	Alg. 5	395.5824691134892	7	5	1
Cost	Maximum	Alg. 5	562.5978974575609	8	5	1
Cost	Sum	Alg. 5	259194.505412861	9	5	1
Cost	Size (n)	Alg. 5	1000.0	10	5	1
Cost	Variance	Alg. 5	3760.4716119874265	11	5	1
Cost	Variance/Size	Alg. 5	3.7604716119874264	12	5	1
Cost	SQRT[Variance/Size]	Alg. 5	1.939193546809453	13	5	1
Cost	Mean	Alg. 6	252.33656707883557	0	6	1
Cost	Std Deviation	Alg. 6	58.62591707484885	1	6	1
Cost	Minimum	Alg. 6	98.39164240790268	2	6	1
Cost	2.5%	Alg. 6	153.2911903233041	3	6	1
Cost	10%	Alg. 6	180.88716463340216	4	6	1
Cost	Median	Alg. 6	245.82130389404247	5	6	1
Cost	90%	Alg. 6	330.87918884272034	6	6	1
Cost	97.5%	Alg. 6	379.7040995840521	7	6	1
Cost	Maximum	Alg. 6	506.9945392973762	8	6	1
Cost	Sum	Alg. 6	252336.56707883574	9	6	1
Cost	Size (n)	Alg. 6	1000.0	10	6	1
Cost	Variance	Alg. 6	3436.9981528670537	11	6	1
Cost	Variance/Size	Alg. 6	3.4369981528670537	12	6	1
Cost	SQRT[Variance/Size]	Alg. 6	1.8539142787267846	13	6	1
Cost	Mean	Alg. 7	91.18755888407858	0	7	1
Cost	Std Deviation	Alg. 7	19.845988949977134	1	7	1
Cost	Minimum	Alg. 7	45.52192794685623	2	7	1
Cost	2.5%	Alg. 7	58.67052474573114	3	7	1
Cost	10%	Alg. 7	66.67698364580637	4	7	1
Cost	Median	Alg. 7	89.01226719352277	5	7	1
Cost	90%	Alg. 7	117.65901374297802	6	7	1
Cost	97.5%	Alg. 7	132.64507806542193	7	7	1
Cost	Maximum	Alg. 7	187.74241865382584	8	7	1
Cost	Sum	Alg. 7	91187.55888407864	9	7	1
Cost	Size (n)	Alg. 7	1000.0	10	7	1
Cost	Variance	Alg. 7	393.86327740261453	11	7	1
Cost	Variance/Size	Alg. 7	0.3938632774026145	12	7	1
Cost	SQRT[Variance/Size]	Alg. 7	0.627585275004612	13	7	1
Cost	Mean	Alg. 8	106.21155347061993	0	8	1
Cost	Std Deviation	Alg. 8	22.81262473783324	1	8	1
Cost	Minimum	Alg. 8	50.30116446343631	2	8	1
Cost	2.5%	Alg. 8	67.59154338788039	3	8	1
Cost	10%	Alg. 8	77.96515201923103	4	8	1
Cost	Median	Alg. 8	104.69446581304665	5	8	1
Cost	90%	Alg. 8	136.05167013226384	6	8	1
Cost	97.5%	Alg. 8	155.02057624241903	7	8	1
Cost	Maximum	Alg. 8	213.18122465732986	8	8	1
Cost	Sum	Alg. 8	106211.55347062	9	8	1
Cost	Size (n)	Alg. 8	1000.0	10	8	1
Cost	Variance	Alg. 8	520.4158474292011	11	8	1
Cost	Variance/Size	Alg. 8	0.5204158474292011	12	8	1
Cost	SQRT[Variance/Size]	Alg. 8	0.7213985357825459	13	8	1
Eff	Mean	Alg. 1	0.30711894241725735	0	1	2
Eff	Std Deviation	Alg. 1	0.04279514181555465	1	1	2
Eff	Minimum	Alg. 1	0.16585339970039972	2	1	2
Eff	2.5%	Alg. 1	0.21947607670919925	3	1	2
Eff	10%	Alg. 1	0.2521258793247757	4	1	2
Eff	Median	Alg. 1	0.3083323778972801	5	1	2
Eff	90%	Alg. 1	0.36052620486669296	6	1	2
Eff	97.5%	Alg. 1	0.38857383666269746	7	1	2
Eff	Maximum	Alg. 1	0.43140518777048764	8	1	2
Eff	Sum	Alg. 1	307.1189424172576	9	1	2
Eff	Size (n)	Alg. 1	1000.0	10	1	2
Eff	Variance	Alg. 1	0.0018314241630134342	11	1	2
Eff	Variance/Size	Alg. 1	1.8314241630134342E-6	12	1	2
Eff	SQRT[Variance/Size]	Alg. 1	0.0013533012092706612	13	1	2
Eff	Mean	Alg. 2	0.3562132219218117	0	2	2
Eff	Std Deviation	Alg. 2	0.022212069079255714	1	2	2
Eff	Minimum	Alg. 2	0.23842650951637265	2	2	2
Eff	2.5%	Alg. 2	0.3089854013936342	3	2	2
Eff	10%	Alg. 2	0.32665490714670553	4	2	2
Eff	Median	Alg. 2	0.3584360293414476	5	2	2
Eff	90%	Alg. 2	0.38170084157907347	6	2	2
Eff	97.5%	Alg. 2	0.3939293181919488	7	2	2
Eff	Maximum	Alg. 2	0.42213668068388016	8	2	2
Eff	Sum	Alg. 2	356.2132219218119	9	2	2
Eff	Size (n)	Alg. 2	1000.0	10	2	2
Eff	Variance	Alg. 2	4.933760127816278E-4	11	2	2
Eff	Variance/Size	Alg. 2	4.933760127816277E-7	12	2	2
Eff	SQRT[Variance/Size]	Alg. 2	7.024072983544716E-4	13	2	2
Eff	Mean	Alg. 3	0.7731026963681579	0	3	2
Eff	Std Deviation	Alg. 3	0.012701473366622121	1	3	2
Eff	Minimum	Alg. 3	0.7215526286904484	2	3	2
Eff	2.5%	Alg. 3	0.746018950226806	3	3	2
Eff	10%	Alg. 3	0.7568881306651326	4	3	2
Eff	Median	Alg. 3	0.7740899516873236	5	3	2
Eff	90%	Alg. 3	0.7891783498289439	6	3	2
Eff	97.5%	Alg. 3	0.7954860063780519	7	3	2
Eff	Maximum	Alg. 3	0.807457379770577	8	3	2
Eff	Sum	Alg. 3	773.1026963681584	9	3	2
Eff	Size (n)	Alg. 3	1000.0	10	3	2
Eff	Variance	Alg. 3	1.6132742568301107E-4	11	3	2
Eff	Variance/Size	Alg. 3	1.6132742568301106E-7	12	3	2
Eff	SQRT[Variance/Size]	Alg. 3	4.0165585478492785E-4	13	3	2
Eff	Mean	Alg. 4	0.7950115843137122	0	4	2
Eff	Std Deviation	Alg. 4	0.022078552353469533	1	4	2
Eff	Minimum	Alg. 4	0.7156132865464564	2	4	2
Eff	2.5%	Alg. 4	0.7465668887770722	3	4	2
Eff	10%	Alg. 4	0.7663070406930432	4	4	2
Eff	Median	Alg. 4	0.7975368241395097	5	4	2
Eff	90%	Alg. 4	0.8221112700249975	6	4	2
Eff	97.5%	Alg. 4	0.8323278373965025	7	4	2
Eff	Maximum	Alg. 4	0.8513594380960195	8	4	2
Eff	Sum	Alg. 4	795.0115843137128	9	4	2
Eff	Size (n)	Alg. 4	1000.0	10	4	2
Eff	Variance	Alg. 4	4.874624740248951E-4	11	4	2
Eff	Variance/Size	Alg. 4	4.874624740248951E-7	12	4	2
Eff	SQRT[Variance/Size]	Alg. 4	6.98185128762347E-4	13	4	2
Eff	Mean	Alg. 5	0.3404881206856844	0	5	2
Eff	Std Deviation	Alg. 5	0.043117545452932206	1	5	2
Eff	Minimum	Alg. 5	0.2049220011101395	2	5	2
Eff	2.5%	Alg. 5	0.25264914730113686	3	5	2
Eff	10%	Alg. 5	0.28707440113807803	4	5	2
Eff	Median	Alg. 5	0.3418184195282431	5	5	2
Eff	90%	Alg. 5	0.3938393432851942	6	5	2
Eff	97.5%	Alg. 5	0.42717622867660915	7	5	2
Eff	Maximum	Alg. 5	0.46762927806195626	8	5	2
Eff	Sum	Alg. 5	340.48812068568463	9	5	2
Eff	Size (n)	Alg. 5	1000.0	10	5	2
Eff	Variance	Alg. 5	0.0018591227258856749	11	5	2
Eff	Variance/Size	Alg. 5	1.8591227258856749E-6	12	5	2
Eff	SQRT[Variance/Size]	Alg. 5	0.001363496507471022	13	5	2
Eff	Mean	Alg. 6	0.35838864568246476	0	6	2
Eff	Std Deviation	Alg. 6	0.022781767457436444	1	6	2
Eff	Minimum	Alg. 6	0.24315304146325806	2	6	2
Eff	2.5%	Alg. 6	0.3102086877558044	3	6	2
Eff	10%	Alg. 6	0.3282196331558497	4	6	2
Eff	Median	Alg. 6	0.36083497865092945	5	6	2
Eff	90%	Alg. 6	0.38401161920358357	6	6	2
Eff	97.5%	Alg. 6	0.39877468117819154	7	6	2
Eff	Maximum	Alg. 6	0.42921128707803724	8	6	2
Eff	Sum	Alg. 6	358.388645682465	9	6	2
Eff	Size (n)	Alg. 6	1000.0	10	6	2
Eff	Variance	Alg. 6	5.190089284847102E-4	11	6	2
Eff	Variance/Size	Alg. 6	5.190089284847102E-7	12	6	2
Eff	SQRT[Variance/Size]	Alg. 6	7.204227428980225E-4	13	6	2
Eff	Mean	Alg. 7	0.8561772694902463	0	7	2
Eff	Std Deviation	Alg. 7	0.006637352299425781	1	7	2
Eff	Minimum	Alg. 7	0.8278852451364789	2	7	2
Eff	2.5%	Alg. 7	0.8409265398797229	3	7	2
Eff	10%	Alg. 7	0.8478603107099324	4	7	2
Eff	Median	Alg. 7	0.8566843354976524	5	7	2
Eff	90%	Alg. 7	0.8641709203025718	6	7	2
Eff	97.5%	Alg. 7	0.8679380550560172	7	7	2
Eff	Maximum	Alg. 7	0.8727388050741753	8	7	2
Eff	Sum	Alg. 7	856.1772694902469	9	7	2
Eff	Size (n)	Alg. 7	1000.0	10	7	2
Eff	Variance	Alg. 7	4.405444554669271E-5	11	7	2
Eff	Variance/Size	Alg. 7	4.405444554669271E-8	12	7	2
Eff	SQRT[Variance/Size]	Alg. 7	2.0989150899141374E-4	13	7	2
Eff	Mean	Alg. 8	0.8074470730294071	0	8	2
Eff	Std Deviation	Alg. 8	0.007538110028765254	1	8	2
Eff	Minimum	Alg. 8	0.7765439256070827	2	8	2
Eff	2.5%	Alg. 8	0.7912124491692225	3	8	2
Eff	10%	Alg. 8	0.7974357467161735	4	8	2
Eff	Median	Alg. 8	0.808093139260567	5	8	2
Eff	90%	Alg. 8	0.8163644387284181	6	8	2
Eff	97.5%	Alg. 8	0.8206891408166316	7	8	2
Eff	Maximum	Alg. 8	0.8304089757528041	8	8	2
Eff	Sum	Alg. 8	807.4470730294076	9	8	2
Eff	Size (n)	Alg. 8	1000.0	10	8	2
Eff	Variance	Alg. 8	5.6823102805771296E-5	11	8	2
Eff	Variance/Size	Alg. 8	5.68231028057713E-8	12	8	2
Eff	SQRT[Variance/Size]	Alg. 8	2.383759694385558E-4	13	8	2
NMB	Mean	Alg. 1	15080.94352656491	0	1	4
NMB	Std Deviation	Alg. 1	2151.250904858092	1	1	4
NMB	Minimum	Alg. 1	8088.699582812098	2	1	4
NMB	2.5%	Alg. 1	10618.390903679532	3	1	4
NMB	10%	Alg. 1	12340.687039913008	4	1	4
NMB	Median	Alg. 1	15159.689763152457	5	1	4
NMB	90%	Alg. 1	17782.51978011965	6	1	4
NMB	97.5%	Alg. 1	19183.85306496922	7	1	4
NMB	Maximum	Alg. 1	21383.419982997886	8	1	4
NMB	Sum	Alg. 1	1.508094352656492E7	9	1	4
NMB	Size (n)	Alg. 1	1000.0	10	1	4
NMB	Variance	Alg. 1	4627880.4556527585	11	1	4
NMB	Variance/Size	Alg. 1	4627.880455652758	12	1	4
NMB	SQRT[Variance/Size]	Alg. 1	68.02852677849755	13	1	4
NMB	Mean	Alg. 2	17560.21220862809	0	2	4
NMB	Std Deviation	Alg. 2	1111.7073635033664	1	2	4
NMB	Minimum	Alg. 2	11729.401944303283	2	2	4
NMB	2.5%	Alg. 2	15193.449828948327	3	2	4
NMB	10%	Alg. 2	16062.334946620276	4	2	4
NMB	Median	Alg. 2	17668.403987337337	5	2	4
NMB	90%	Alg. 2	18854.616990231512	6	2	4
NMB	97.5%	Alg. 2	19439.70397107263	7	2	4
NMB	Maximum	Alg. 2	20785.284885274436	8	2	4
NMB	Sum	Alg. 2	1.7560212208628103E7	9	2	4
NMB	Size (n)	Alg. 2	1000.0	10	2	4
NMB	Variance	Alg. 2	1235893.262067606	11	2	4
NMB	Variance/Size	Alg. 2	1235.893262067606	12	2	4
NMB	SQRT[Variance/Size]	Alg. 2	35.15527360251383	13	2	4
NMB	Mean	Alg. 3	38536.485573801045	0	3	4
NMB	Std Deviation	Alg. 3	646.8807170693952	1	3	4
NMB	Minimum	Alg. 3	35929.970002331116	2	3	4
NMB	2.5%	Alg. 3	37192.07214323567	3	3	4
NMB	10%	Alg. 3	37705.08505713907	4	3	4
NMB	Median	Alg. 3	38576.96501800419	5	3	4
NMB	90%	Alg. 3	39336.372274090834	6	3	4
NMB	97.5%	Alg. 3	39683.015185671116	7	3	4
NMB	Maximum	Alg. 3	40264.68909777938	8	3	4
NMB	Sum	Alg. 3	3.853648557380107E7	9	3	4
NMB	Size (n)	Alg. 3	1000.0	10	3	4
NMB	Variance	Alg. 3	418454.662116215	11	3	4
NMB	Variance/Size	Alg. 3	418.454662116215	12	3	4
NMB	SQRT[Variance/Size]	Alg. 3	20.456164403822505	13	3	4
NMB	Mean	Alg. 4	39662.21305220762	0	4	4
NMB	Std Deviation	Alg. 4	1113.9045483363545	1	4	4
NMB	Minimum	Alg. 4	35688.87860829001	2	4	4
NMB	2.5%	Alg. 4	37241.57233620877	3	4	4
NMB	10%	Alg. 4	38212.4885311869	4	4	4
NMB	Median	Alg. 4	39778.835697018556	5	4	4
NMB	90%	Alg. 4	41030.264652781756	6	4	4
NMB	97.5%	Alg. 4	41527.391708532974	7	4	4
NMB	Maximum	Alg. 4	42491.9650863124	8	4	4
NMB	Sum	Alg. 4	3.966221305220765E7	9	4	4
NMB	Size (n)	Alg. 4	1000.0	10	4	4
NMB	Variance	Alg. 4	1240783.342804418	11	4	4
NMB	Variance/Size	Alg. 4	1240.783342804418	12	4	4
NMB	SQRT[Variance/Size]	Alg. 4	35.22475468764003	13	4	4
NMB	Mean	Alg. 5	16765.21152887136	0	5	4
NMB	Std Deviation	Alg. 5	2165.0433018422536	1	5	4
NMB	Minimum	Alg. 5	10053.94945473378	2	5	4
NMB	2.5%	Alg. 5	12291.983057861868	3	5	4
NMB	10%	Alg. 5	14096.938390189755	4	5	4
NMB	Median	Alg. 5	16819.31487205226	5	5	4
NMB	90%	Alg. 5	19481.225210181827	6	5	4
NMB	97.5%	Alg. 5	21122.418775628925	7	5	4
NMB	Maximum	Alg. 5	23206.65465023592	8	5	4
NMB	Sum	Alg. 5	1.6765211528871372E7	9	5	4
NMB	Size (n)	Alg. 5	1000.0	10	5	4
NMB	Variance	Alg. 5	4687412.498852007	11	5	4
NMB	Variance/Size	Alg. 5	4687.412498852007	12	5	4
NMB	SQRT[Variance/Size]	Alg. 5	68.46468066712943	13	5	4
NMB	Mean	Alg. 6	17667.095717044405	0	6	4
NMB	Std Deviation	Alg. 6	1140.169389209851	1	6	4
NMB	Minimum	Alg. 6	11963.264737755277	2	6	4
NMB	2.5%	Alg. 6	15266.506903739686	3	6	4
NMB	10%	Alg. 6	16147.707218041009	4	6	4
NMB	Median	Alg. 6	17778.880558701894	5	6	4
NMB	90%	Alg. 6	18958.04797223581	6	6	4
NMB	97.5%	Alg. 6	19644.875974570416	7	6	4
NMB	Maximum	Alg. 6	21141.315851161777	8	6	4
NMB	Sum	Alg. 6	1.7667095717044417E7	9	6	4
NMB	Size (n)	Alg. 6	1000.0	10	6	4
NMB	Variance	Alg. 6	1299986.2360911649	11	6	4
NMB	Variance/Size	Alg. 6	1299.986236091165	12	6	4
NMB	SQRT[Variance/Size]	Alg. 6	36.05532188306138	13	6	4
NMB	Mean	Alg. 7	42717.67591562819	0	7	4
NMB	Std Deviation	Alg. 7	335.03552068342077	1	7	4
NMB	Minimum	Alg. 7	41318.83280367906	2	7	4
NMB	2.5%	Alg. 7	41956.660431870136	3	7	4
NMB	10%	Alg. 7	42311.70317232822	4	7	4
NMB	Median	Alg. 7	42737.37989878891	5	7	4
NMB	90%	Alg. 7	43129.11024313616	6	7	4
NMB	97.5%	Alg. 7	43298.87060420625	7	7	4
NMB	Maximum	Alg. 7	43568.21732315931	8	7	4
NMB	Sum	Alg. 7	4.271767591562822E7	9	7	4
NMB	Size (n)	Alg. 7	1000.0	10	7	4
NMB	Variance	Alg. 7	112248.80011961087	11	7	4
NMB	Variance/Size	Alg. 7	112.24880011961086	12	7	4
NMB	SQRT[Variance/Size]	Alg. 7	10.594753424200626	13	7	4
NMB	Mean	Alg. 8	40266.14209799959	0	8	4
NMB	Std Deviation	Alg. 8	376.83736678880626	1	8	4
NMB	Minimum	Alg. 8	38742.10562291884	2	8	4
NMB	2.5%	Alg. 8	39457.50083598174	3	8	4
NMB	10%	Alg. 8	39759.24081410569	4	8	4
NMB	Median	Alg. 8	40295.554294916685	5	8	4
NMB	90%	Alg. 8	40712.24558084775	6	8	4
NMB	97.5%	Alg. 8	40936.23136754427	7	8	4
NMB	Maximum	Alg. 8	41387.606659437115	8	8	4
NMB	Sum	Alg. 8	4.026614209799962E7	9	8	4
NMB	Size (n)	Alg. 8	1000.0	10	8	4
NMB	Variance	Alg. 8	142006.4010083213	11	8	4
NMB	Variance/Size	Alg. 8	142.0064010083213	12	8	4
NMB	SQRT[Variance/Size]	Alg. 8	11.916643865129195	13	8	4
